# Supplementary material for: Fibre-specific mitochondrial protein abundance is linked to resting and post-training mitochondrial content in the muscle of men
Source: Nat Commun. 2024 Sep 3;15:7677. doi: 10.1038/s41467-024-50632-2 (PMC11371815; doi:10.1038/s41467-024-50632-2)
Supplement: Supplementary file 4 — Supplementary Data 1 [file 41467_2024_50632_MOESM4_ESM.xlsx]

## Sheet: Participant Characteristics
Characterics of the participants in this study: MICT: Moderate Intensity Continuous Training; SIT: Sprint Interval Training; BMI: Body Mass Index; V̇O2max: Maximal oxygen uptake; Ẇmax: Maximum power during the Graded Exercise Test; All values are mean ± SD.
Measurement	MICT group	SIT group
	(n= 8)	(n = 8)
Age (years)	26.8 ± 5.4	28.3 ± 5.2
Body Mass (kg)	70.4 ± 9.6	77.3 ± 6.5
Height (m)	1.75 ± 0.1	1.79 ± 0.1
BMI (kg/m2)	22.9 ± 2.6	24.2 ± 2.6
PRE Ẇmax (W)	296 ± 70	325 ± 69
PRE V̇O2max (mL/min/kg)	51.5 ± 6.6	50.8 ± 6.6
POST Ẇmax (W)	329 ± 51	341 ± 79
POST V̇O2max (mL/min/kg)	54.6 ± 6.6	54.0 ± 8.5
%Change Ẇmax (W)	10.9	5.1
%Change V̇O2max (mL/min/kg)	6.9	6.4

## Sheet: Raw Intensities
Raw intensities for all protein data. Number of proteins quantified in the training study dataset by our proteomic workflow in all pooled single-fibre samples. Raw TMT Batch ID is presented. Samples are arranged according to TMT batches (A-H). Samples are labelled according to participant ID (Z-C), training type (S for SIT or M for MICT), Training time (pre or post) and Fibre type (I or II).
UniProt ID	Protein FDR Confidence: Combined	Description	Exp. q-value: Combined	Contaminant	Sum PEP Score	Coverage [%]	# Peptides	# PSMs	# Unique Peptides	# AAs	MW [kDa]	calc. pI	Score Sequest HT: Sequest HT	# Peptides (by Search Engine): Sequest HT	# Razor Peptides	Abundance: F1: 126, Control, A, 1	Abundance: F1: 127N, Sample, A, 3	Abundance: F1: 127C, Sample, A, 2	Abundance: F1: 128C, Sample, A, 4	Abundance: F1: 129N, Sample, A, 7	Abundance: F1: 130N, Sample, A, 9	Abundance: F1: 130C, Sample, A, 8	Abundance: F1: 131N, Sample, A, 11	Abundance: F1: 131C, Sample, A, 10	Abundance: F1: 133N, Sample, A, 15	Abundance: F1: 133C, Sample, A, 14	Abundance: F1: 134N, Sample, A, 16	Abundance: F2: 126, Control, B, 1	Abundance: F2: 127N, Sample, B, 3	Abundance: F2: 127C, Sample, B, 2	Abundance: F2: 128N, Sample, B, 5	Abundance: F2: 128C, Sample, B, 4	Abundance: F2: 129C, Sample, B, 6	Abundance: F2: 130N, Sample, B, 9	Abundance: F2: 131N, Sample, B, 11	Abundance: F2: 131C, Sample, B, 10	Abundance: F2: 132N, Sample, B, 13	Abundance: F2: 132C, Sample, B, 12	Abundance: F2: 133N, Sample, B, 15	Abundance: F3: 126, Control, C, 1	Abundance: F3: 127N, Sample, C, 3	Abundance: F3: 127C, Sample, C, 2	Abundance: F3: 128N, Sample, C, 5	Abundance: F3: 128C, Sample, C, 4	Abundance: F3: 129N, Sample, C, 7	Abundance: F3: 129C, Sample, C, 6	Abundance: F3: 130N, Sample, C, 9	Abundance: F3: 130C, Sample, C, 8	Abundance: F3: 131N, Sample, C, 11
																R1	Z-S-POST-I	BLANK	Z-S-PRE-I	X-M-POST-I	BLANK	X-M-PRE-I	Z-S-POST-II	Z-S-PRE-II	BLANK	X-M-POST-II	X-M-PRE-II	R2	W-S-POST-I	BLANK	V-S-POST-I	W-S-PRE-I	V-S-PRE-I	BLANK	W-S-POST-II	W-S-PRE-II	V-S-POST-II	V-S-PRE-II	BLANK	R3	T-S-POST-I	BLANK	S-S-POST-I	T-S-PRE-I	R-M-POST-I	S-S-PRE-I	BLANK	R-M-PRE-I	T-S-POST-II
Q8WZ42	High	Titin OS=Homo sapiens OX=9606 GN=TTN PE=1 SV=4	0	FALSE	20527	61	1908	28298	1908	34350	3813.7	6.35	81231.6	1908	0	1.47762e+07	1.65177e+08	1.13159e+06	1.92882e+08	1.52474e+08	1.57776e+06	2.48486e+08	2.20089e+08	4.24788e+08	3.11219e+06	3.49208e+08	1.99393e+08	1.28088e+07	2.57184e+08	361471	2.52122e+08	2.88792e+08	4.40479e+08	537050	8.44547e+06	2.3711e+08	8.46589e+07	6.84381e+08	1.09135e+06	1.507e+07	1.18805e+08	307956	1.09953e+08	2.04612e+08	4.09274e+08	1.99987e+08	321413	9.4082e+07	8.17638e+07
P20929	High	Nebulin OS=Homo sapiens OX=9606 GN=NEB PE=1 SV=5	0	FALSE	7245.29	78	578	14303	573	6669	772.4	9.07	39127.2	578	4	9.54837e+06	1.9006e+08	237288	1.94602e+08	1.91516e+08	625077	2.1982e+08	3.17579e+08	3.49522e+08	1.54179e+06	2.4235e+08	2.3322e+08	5.62712e+06	1.54505e+08	77006.7	1.94769e+08	1.87805e+08	2.813e+08	145032	2.00838e+07	1.75687e+08	9.53896e+07	3.94043e+08	690308	7.70364e+06	6.55716e+07	58012.5	1.12392e+08	2.10067e+08	2.18057e+08	1.6744e+08	192615	2.04165e+08	1.51695e+08
P12883	High	Myosin-7 OS=Homo sapiens OX=9606 GN=MYH7 PE=1 SV=5	0	FALSE	5111.81	76	258	48604	88	1935	223	5.8	129830	258	150	1.23339e+07	2.37326e+08	652038	5.18943e+08	5.4358e+08	698165	5.07753e+08	5.05472e+08	3.59158e+08	1.90978e+06	2.09105e+08	2.63745e+08	8.71049e+06	3.56727e+08	133107	4.26087e+08	4.08211e+08	6.93365e+08	437363	1.36106e+07	1.05742e+08	1.51518e+08	1.49079e+08	556590	1.16906e+07	1.21456e+08	215369	2.29636e+08	4.68995e+08	4.68758e+08	4.16322e+08	133724	2.10131e+08	2.25541e+08
Q9UKX2	High	Myosin-2 OS=Homo sapiens OX=9606 GN=MYH2 PE=1 SV=1	0	FALSE	4924.49	77	263	47673	61	1941	222.9	5.82	129710	263	239	1.51831e+07	3.86226e+08	875806	2.40949e+08	2.07932e+08	1.90827e+06	3.10237e+08	6.06106e+08	7.3697e+08	3.39433e+06	5.57912e+08	5.03891e+08	1.39526e+07	1.87594e+08	315580	4.038e+08	2.90639e+08	2.64204e+08	456266	6.48983e+07	5.53607e+08	2.97639e+08	1.13865e+09	2.40492e+06	1.37823e+07	3.42127e+07	160576	1.71506e+08	3.61428e+08	2.67492e+08	3.71623e+08	2.15866e+06	6.98986e+08	4.71126e+08
P12882	High	Myosin-1 OS=Homo sapiens OX=9606 GN=MYH1 PE=1 SV=3	0	FALSE	4641.97	76	247	36273	45	1939	223	5.74	98603.9	247	28	774972	1.05965e+07	101309	1.97529e+06	1.876e+07	226612	1.88057e+07	1.03242e+08	1.4656e+08	529911	4.27445e+06	7.65114e+07	1.35624e+06	3.66747e+07	106190	1.4263e+08	5.07854e+07	5.69172e+07	135920	986401	3.23272e+07	1.34479e+07	6.42293e+07	1.29606e+06	1.18286e+06	937756	78837.9	2.81917e+06	8.30308e+06	6.71275e+07	2.84786e+06	132145	8.21744e+07	4.72095e+07
P13533	High	Myosin-6 OS=Homo sapiens OX=9606 GN=MYH6 PE=1 SV=5	0	FALSE	3344.76	49	166	32989	6	1939	223.6	5.73	87527.6	166	1	1526.01	53564.8	NA	60162.6	73529.4	728.262	88316.9	126516	157456	4392.97	141427	518756	2964.87	199794	NA	914827	390573	283387	NA	13468.8	998887	1.32778e+06	3.22439e+06	240.91	4226.11	3028.76	NA	115803	279275	173965	338664	NA	382947	553040
Q15149	High	Plectin OS=Homo sapiens OX=9606 GN=PLEC PE=1 SV=3	0	FALSE	3061.39	65	332	4082	331	4684	531.5	5.96	12000.1	332	1	1.09497e+06	1.95457e+07	18395.1	2.66307e+07	2.34337e+07	99564.9	2.68129e+07	3.40452e+07	3.55149e+07	189303	2.65112e+07	2.75175e+07	1.54024e+06	2.14125e+07	14697.6	2.97338e+07	2.50896e+07	3.6153e+07	30124.8	4.2837e+06	2.26212e+07	1.61166e+07	4.05197e+07	102441	1.24061e+06	7.30071e+06	2587.47	1.63931e+07	2.84663e+07	2.76012e+07	2.80384e+07	31767.6	2.8628e+07	2.05899e+07
Q9Y623	High	Myosin-4 OS=Homo sapiens OX=9606 GN=MYH4 PE=2 SV=2	0	FALSE	2619.27	52	150	23577	7	1939	222.9	5.85	60800.8	150	0	8245.17	79813.7	537.248	51552.8	132534	1822.13	153283	686779	896011	200.743	76210.7	373807	991.103	82488	NA	217288	116278	139447	NA	7238.07	174749	101357	390979	1325.98	34464.7	6936.26	NA	73327.9	143485	665413	67485.9	5346.88	930518	725423
P13535	High	Myosin-8 OS=Homo sapiens OX=9606 GN=MYH8 PE=1 SV=3	0	FALSE	2455.62	60	160	20898	23	1937	222.6	5.74	53861.4	160	3	1384.83	72082.5	NA	121266	75334	420.816	87623	135598	143945	NA	178876	97645.6	1345.78	114511	NA	249560	133413	82172.5	498.592	5777.42	157312	182589	239354	334.964	48095.8	50656.9	NA	5.40469e+06	460634	1.41158e+06	425322	630.067	303854	250940
Q14315	High	Filamin-C OS=Homo sapiens OX=9606 GN=FLNC PE=1 SV=3	0	FALSE	2450.15	70	182	5645	164	2725	290.8	5.97	16156.2	182	17	3.18279e+06	5.72638e+07	197457	5.76387e+07	6.20437e+07	322121	6.8331e+07	9.22806e+07	9.94343e+07	491604	7.88886e+07	7.77888e+07	2.29711e+06	5.35399e+07	79327.4	7.31284e+07	6.43859e+07	9.41718e+07	97537.7	1.54897e+07	5.40301e+07	4.61122e+07	1.35489e+08	261734	2.82106e+06	2.96237e+07	28943.7	4.92261e+07	8.86694e+07	6.59853e+07	7.20772e+07	81148.6	7.20057e+07	5.16064e+07
Q09666	High	Neuroblast differentiation-associated protein AHNAK OS=Homo sapiens OX=9606 GN=AHNAK PE=1 SV=2	0	FALSE	1676.61	66	214	1583	214	5890	628.7	6.15	4404.96	214	0	186141	5.54019e+06	6763.93	9.06366e+06	7.81388e+06	16056.3	7.98354e+06	1.11947e+07	1.15701e+07	26796.1	8.37194e+06	9.04101e+06	151019	7.18291e+06	1867.17	1.00721e+07	6.95845e+06	9.89177e+06	20774	957870	8.11138e+06	6.98588e+06	1.40756e+07	33753.7	220382	1.24314e+06	1105.7	5.03102e+06	7.82016e+06	7.4565e+06	9.09216e+06	8985.68	6.78406e+06	5.3355e+06
P11055	High	Myosin-3 OS=Homo sapiens OX=9606 GN=MYH3 PE=1 SV=3	0	FALSE	1432.63	32	92	15622	6	1940	223.8	5.81	38850.7	92	0	355.332	11045.1	NA	25868.5	25648.8	56.058	21827.1	30446.5	23089.5	557.483	15660.1	23800.6	12266.9	201323	NA	174378	294726	330978	12.6022	31711.1	72704.5	67191.1	107182	66.4992	3612.95	112177	105.299	111334	242315	206690	137444	NA	95698.4	85658.8
P11532	High	Dystrophin OS=Homo sapiens OX=9606 GN=DMD PE=1 SV=3	0	FALSE	1359.1	51	163	1525	160	3685	426.5	5.88	4456.85	163	4	203793	6.1662e+06	3384.2	7.30176e+06	7.25693e+06	12621.6	7.50779e+06	9.68647e+06	9.92611e+06	18082.1	8.2518e+06	8.92841e+06	132197	6.58014e+06	3401.44	1.03944e+07	5.9538e+06	8.40415e+06	6307.61	1.24194e+06	6.05248e+06	6.81795e+06	1.07608e+07	27689.8	246043	1.69208e+06	2123.55	5.7701e+06	8.04777e+06	9.10695e+06	8.52978e+06	11164.3	8.63971e+06	5.80797e+06
P35609	High	Alpha-actinin-2 OS=Homo sapiens OX=9606 GN=ACTN2 PE=1 SV=1	0	FALSE	1347.08	79	78	5164	55	894	103.8	5.45	14581.9	78	24	3.46949e+06	4.96258e+07	117811	5.53169e+07	5.17905e+07	227800	6.44894e+07	8.23492e+07	7.34971e+07	333276	6.3624e+07	6.6909e+07	3.10786e+06	6.32954e+07	48243.5	9.15795e+07	7.28647e+07	1.02339e+08	83383.8	1.08763e+07	6.33053e+07	4.42393e+07	1.05023e+08	603688	3.9612e+06	2.34197e+07	58250.6	4.37242e+07	7.43603e+07	6.36552e+07	7.81299e+07	59191.5	7.01623e+07	5.40524e+07
Q5VST9	High	Obscurin OS=Homo sapiens OX=9606 GN=OBSCN PE=1 SV=3	0	FALSE	1200.63	30	162	1147	161	7968	867.9	5.99	3418.1	162	1	272987	3.0533e+06	9805.31	3.52416e+06	3.01961e+06	13339.3	3.67825e+06	4.88233e+06	5.81457e+06	37726.6	4.96378e+06	4.61688e+06	238031	3.46042e+06	2558.01	4.30039e+06	4.81651e+06	6.84231e+06	11919.2	429620	3.61545e+06	1.84597e+06	7.54909e+06	17719.9	224202	1.34196e+06	4682.43	1.95603e+06	2.69036e+06	4.08187e+06	2.29924e+06	6516.46	2.532e+06	1.6698e+06
Q00872	High	Myosin-binding protein C, slow-type OS=Homo sapiens OX=9606 GN=MYBPC1 PE=1 SV=2	0	FALSE	1152.5	74	94	3465	92	1141	128.2	6.04	9155.89	94	2	1.2478e+06	2.86697e+07	66911	3.32947e+07	3.03923e+07	121308	3.49214e+07	4.74102e+07	4.36201e+07	392420	3.81546e+07	3.72575e+07	1.31943e+06	4.24604e+07	44419.1	4.19826e+07	4.87422e+07	6.6822e+07	31254.9	6.28354e+06	4.70772e+07	2.84694e+07	7.7924e+07	139081	1.38833e+06	1.21457e+07	3713.44	2.57366e+07	4.71222e+07	4.33941e+07	4.34981e+07	35683.3	4.12015e+07	3.59559e+07
P52179	High	Myomesin-1 OS=Homo sapiens OX=9606 GN=MYOM1 PE=1 SV=2	0	FALSE	1094.53	64	97	1956	97	1685	187.5	6.93	5975.26	97	0	1.00557e+06	1.86723e+07	34423.5	2.04933e+07	1.76647e+07	72722.9	2.01177e+07	3.3053e+07	3.20518e+07	112220	2.23935e+07	2.43709e+07	1.0651e+06	2.0635e+07	16725.8	2.48794e+07	2.59758e+07	3.51469e+07	22569.1	3.65946e+06	2.06177e+07	1.5174e+07	3.90142e+07	67527.4	804317	8.98567e+06	8528.53	1.49282e+07	2.67777e+07	2.46224e+07	2.08765e+07	27936.8	2.42892e+07	2.08403e+07
Q9UKX3	High	Myosin-13 OS=Homo sapiens OX=9606 GN=MYH13 PE=2 SV=2	0	FALSE	1085.22	25	69	11639	3	1938	223.5	5.68	26415.5	69	0	NA	NA	NA	NA	NA	NA	NA	NA	NA	NA	NA	NA	NA	1757.38	NA	8072.99	2781.91	3235.57	NA	NA	2068.19	511.383	3717.42	NA	NA	NA	NA	NA	NA	NA	NA	NA	NA	NA
P54296	High	Myomesin-2 OS=Homo sapiens OX=9606 GN=MYOM2 PE=1 SV=2	0	FALSE	1060.31	63	87	1949	87	1465	164.8	6.19	5630.59	87	0	1.43615e+06	1.71597e+07	124566	1.50597e+07	1.3675e+07	97073.1	1.67668e+07	2.89393e+07	2.78131e+07	207803	2.07747e+07	2.65458e+07	1.54958e+06	1.59203e+07	55206.9	1.8668e+07	1.91343e+07	2.11649e+07	62130.6	2.6785e+06	1.98025e+07	1.09625e+07	3.58287e+07	124087	1.32377e+06	6.70465e+06	55737.2	1.13864e+07	1.84171e+07	1.76831e+07	1.72901e+07	78295.2	2.34139e+07	1.78299e+07
P68133	High	Actin, alpha skeletal muscle OS=Homo sapiens OX=9606 GN=ACTA1 PE=1 SV=1	0	FALSE	914.375	76	36	26629	3	377	42	5.39	69510.4	36	46	2.21864e+07	3.30705e+08	248109	3.45084e+08	3.20715e+08	913998	4.00536e+08	5.55677e+08	5.76851e+08	1.75304e+06	3.84567e+08	4.98684e+08	2.19652e+07	3.50421e+08	117680	4.55372e+08	3.45454e+08	4.97889e+08	248717	5.75627e+07	3.40692e+08	2.4748e+08	6.58868e+08	1.78373e+06	1.45574e+07	1.11441e+08	74393.1	2.06836e+08	3.63017e+08	3.25451e+08	3.75579e+08	243530	3.58582e+08	2.67334e+08
P11217	High	Glycogen phosphorylase, muscle form OS=Homo sapiens OX=9606 GN=PYGM PE=1 SV=6	0	FALSE	839.222	65	63	2079	47	842	97	7.03	5924	63	20	1.97142e+06	2.21497e+07	72373.6	1.80033e+07	1.29782e+07	100739	1.9715e+07	3.35e+07	3.0146e+07	271560	2.64159e+07	3.39902e+07	3.0455e+06	2.65405e+07	47334.5	4.2214e+07	3.19462e+07	2.36322e+07	104223	5.18808e+06	3.47123e+07	2.76989e+07	5.06127e+07	279235	3.33312e+06	4.91485e+06	3083.83	2.88029e+07	2.60623e+07	2.95924e+07	3.80904e+07	59585	4.54504e+07	2.99464e+07
Q08043	High	Alpha-actinin-3 OS=Homo sapiens OX=9606 GN=ACTN3 PE=1 SV=2	0	FALSE	830.753	69	64	1555	47	901	103.2	5.52	4508.54	64	1	977766	1.44691e+06	13910.2	5.38117e+06	7.34334e+06	34720.1	1.56489e+06	2.21553e+07	2.06579e+07	45582.5	5.25826e+06	1.59735e+07	823250	5.1029e+06	2683.84	1.29795e+07	7.30772e+06	6.35311e+06	7702.12	882834	8.69745e+06	1.08606e+07	3.10996e+07	157826	1.04761e+06	999754	1122.24	2.52303e+06	6.40391e+06	1.03213e+07	4.85203e+06	10376.6	1.65411e+07	1.16567e+07
P12111	High	Collagen alpha-3(VI) chain OS=Homo sapiens OX=9606 GN=COL6A3 PE=1 SV=5	0	FALSE	827.022	34	88	1008	88	3177	343.5	6.68	3054.83	88	0	524147	2.70511e+06	13063.5	5.02794e+06	4.87892e+06	13782.8	4.84303e+06	6.67998e+06	6.25476e+06	31457.5	5.15003e+06	6.83534e+06	349722	3.03658e+06	3756.21	4.94051e+06	3.4296e+06	3.80543e+06	8014.64	1.43385e+06	4.06722e+06	3.26862e+06	4.55715e+06	18029.2	401896	2.17406e+06	5451.18	3.87927e+06	5.96977e+06	6.54987e+06	5.70321e+06	6385.44	4.9684e+06	5.11322e+06
P14618	High	Pyruvate kinase PKM OS=Homo sapiens OX=9606 GN=PKM PE=1 SV=4	0	FALSE	824.502	71	46	2788	46	531	57.9	7.84	7550.82	46	0	1.35421e+06	2.00849e+07	28916.7	2.14238e+07	1.35449e+07	23391.7	1.81313e+07	3.97481e+07	4.04411e+07	105182	2.43184e+07	4.15298e+07	701379	1.43526e+07	9536.3	2.41418e+07	1.93826e+07	1.16325e+07	21806.8	5.27832e+06	1.88183e+07	2.65718e+07	3.11776e+07	70904.9	1.36648e+06	4.07609e+06	1379.68	2.54158e+07	2.76928e+07	2.27566e+07	3.638e+07	5337.34	3.14295e+07	1.99853e+07
P17661	High	Desmin OS=Homo sapiens OX=9606 GN=DES PE=1 SV=3	0	FALSE	815.125	86	63	2231	58	470	53.5	5.27	6496.37	63	5	617989	1.55567e+07	10059.9	2.17674e+07	2.06318e+07	12948.1	2.18506e+07	3.26852e+07	3.45008e+07	23008.8	2.38924e+07	2.47587e+07	394211	2.46455e+07	10653.6	3.48234e+07	3.08532e+07	4.01412e+07	66919.7	5.33375e+06	2.4567e+07	2.58369e+07	4.93249e+07	55790.5	459247	7.74408e+06	15436.3	2.75223e+07	2.66262e+07	2.35462e+07	3.12325e+07	29579.3	2.18345e+07	2.02534e+07
O15061	High	Synemin OS=Homo sapiens OX=9606 GN=SYNM PE=1 SV=2	0	FALSE	796.926	51	80	1073	80	1565	172.7	5.16	3436.65	80	0	117263	1.85002e+06	3320.59	2.10681e+06	2.25466e+06	2928.53	2.4807e+06	3.18078e+06	3.24495e+06	19056.3	2.02945e+06	2.96492e+06	141621	2.43477e+06	486.656	3.56126e+06	3.05717e+06	4.104e+06	1968.33	686098	2.64261e+06	2.12419e+06	5.20432e+06	10714.1	112530	1.24746e+06	1100.73	2.09135e+06	3.04038e+06	2.89313e+06	3.3394e+06	652.26	3.03261e+06	2.64696e+06
P06576	High	ATP synthase subunit beta, mitochondrial OS=Homo sapiens OX=9606 GN=ATP5F1B PE=1 SV=3	0	FALSE	796.896	72	29	2967	29	529	56.5	5.4	8962.11	29	0	1.21216e+06	1.00246e+07	19965.7	1.57744e+07	1.68703e+07	21752.3	1.52485e+07	1.69878e+07	1.74607e+07	78695.5	1.81695e+07	1.97852e+07	921798	2.09152e+07	20318.1	2.51792e+07	2.21525e+07	1.78378e+07	8213.03	1.07019e+07	1.97495e+07	1.40461e+07	2.00568e+07	26264.8	1.37349e+06	1.58839e+07	4031.28	2.19215e+07	2.52765e+07	2.31881e+07	3.1562e+07	4752.07	1.80079e+07	1.45919e+07
P16615	High	Sarcoplasmic/endoplasmic reticulum calcium ATPase 2 OS=Homo sapiens OX=9606 GN=ATP2A2 PE=1 SV=1	0	FALSE	796.156	42	46	1599	30	1042	114.7	5.34	4817.79	46	0	526160	7.53745e+06	32641.2	1.36956e+07	1.35326e+07	42086.9	1.12089e+07	1.28497e+07	8.25029e+06	43459.4	5.62236e+06	6.63758e+06	612258	5.60842e+06	166015	7.34831e+06	6.96975e+06	1.22453e+07	158359	945245	2.22354e+06	3.05075e+06	3.33138e+06	153581	906564	3.9771e+06	283495	9.02958e+06	1.18152e+07	1.22968e+07	1.06663e+07	325945	6.11038e+06	8.31151e+06
Q8N3K9	High	Cardiomyopathy-associated protein 5 OS=Homo sapiens OX=9606 GN=CMYA5 PE=1 SV=3	0	FALSE	794.229	44	123	709	123	4069	448.9	4.78	1951.06	123	0	22197.5	965812	1260.25	1.25027e+06	1.49269e+06	4561.74	1.70487e+06	1.93116e+06	2.35053e+06	7634.84	2.08282e+06	1.71309e+06	81549.1	1.31522e+06	5408.51	2.19175e+06	1.67545e+06	2.25389e+06	1065.08	339010	2.04141e+06	1.14741e+06	3.76627e+06	9585.39	160993	303725	NA	884452	1.86828e+06	1.73972e+06	1.63199e+06	3455.78	1.95701e+06	1.53124e+06
P21817	High	Ryanodine receptor 1 OS=Homo sapiens OX=9606 GN=RYR1 PE=1 SV=3	0	FALSE	787.655	24	91	769	90	5038	564.8	5.3	2101.73	91	1	114516	1.76926e+06	429.798	1.93757e+06	2.14474e+06	1356.71	2.24791e+06	3.15989e+06	3.77474e+06	20164.1	2.72793e+06	3.2648e+06	118778	1.6652e+06	1197.26	3.41417e+06	2.87553e+06	3.89574e+06	4984.64	534342	3.2218e+06	1.65848e+06	7.14441e+06	21882.8	170961	466276	830.08	813372	1.5079e+06	1.87888e+06	1.21914e+06	424.775	1.75162e+06	1.39051e+06
P35579	High	Myosin-9 OS=Homo sapiens OX=9606 GN=MYH9 PE=1 SV=4	0	FALSE	784.399	43	83	713	67	1960	226.4	5.6	2227.47	83	11	52050.8	1.84799e+06	4830.2	3.351e+06	3.64407e+06	16269.9	2.89713e+06	3.92265e+06	3.3356e+06	22846.8	2.91362e+06	4.43415e+06	34255.1	1.90404e+06	514.164	2.01539e+06	1.88653e+06	1.99173e+06	1879.92	180425	1.8844e+06	1.12834e+06	1.88415e+06	7837.17	19161.7	334357	299.156	1.02324e+06	2.10601e+06	1.99474e+06	2.33064e+06	612.219	1.40781e+06	1.39034e+06
P35573	High	Glycogen debranching enzyme OS=Homo sapiens OX=9606 GN=AGL PE=1 SV=3	0	FALSE	773.9	55	78	1116	78	1532	174.7	6.76	3398.48	78	0	554295	6.42169e+06	7856.71	5.95288e+06	5.15803e+06	26953	6.22117e+06	1.12428e+07	1.17856e+07	46247.6	7.45747e+06	8.93078e+06	480797	5.23892e+06	691.361	9.27649e+06	6.41696e+06	6.9087e+06	11388.3	1.70214e+06	7.23098e+06	5.76081e+06	1.2374e+07	39362.1	803858	3.59844e+06	6570.34	7.23225e+06	8.044e+06	7.47162e+06	9.62751e+06	44714.6	8.9506e+06	7.14973e+06
O14983	High	Sarcoplasmic/endoplasmic reticulum calcium ATPase 1 OS=Homo sapiens OX=9606 GN=ATP2A1 PE=1 SV=1	0	FALSE	764.92	44	49	1825	33	1001	110.2	5.16	5216.1	49	24	1.99146e+06	1.9611e+07	783176	1.9353e+07	1.73398e+07	938390	1.8141e+07	3.35316e+07	3.30948e+07	1.12689e+06	2.52689e+07	2.62112e+07	1.56489e+06	1.24803e+07	556848	1.85352e+07	1.54615e+07	1.87852e+07	615926	5.61992e+06	2.01028e+07	1.16044e+07	3.62498e+07	724137	1.17504e+06	1.43581e+07	334791	1.76257e+07	2.0512e+07	2.0712e+07	1.89037e+07	375410	2.98109e+07	2.35997e+07
P04264	High	Keratin, type II cytoskeletal 1 OS=Homo sapiens OX=9606 GN=KRT1 PE=1 SV=6	0	FALSE	755.227	67	57	1834	49	644	66	8.12	5704.75	57	8	6.53664e+06	1.22568e+07	36218	2.09885e+07	1.80587e+07	44006.6	2.09621e+07	2.26419e+07	1.2304e+07	108416	1.78466e+07	1.39558e+07	5.67423e+06	1.8629e+07	13494.1	1.19184e+07	1.26035e+07	3.21365e+07	10922.2	2.94954e+06	1.7564e+07	5.46046e+06	2.71912e+07	29911.3	8.53962e+06	9.71938e+06	3642.88	2.52377e+07	2.42133e+07	1.49234e+07	3.8484e+07	18142.8	1.56248e+07	2.35366e+07
P06753	High	Tropomyosin alpha-3 chain OS=Homo sapiens OX=9606 GN=TPM3 PE=1 SV=2	0	FALSE	751.531	92	58	8280	27	285	32.9	4.72	20786.5	58	34	2.70019e+06	6.15753e+07	86455.1	1.15875e+08	1.20937e+08	60314.4	1.24542e+08	1.34116e+08	1.13056e+08	86601.6	6.47054e+07	7.28905e+07	1.79541e+06	7.27424e+07	8205.05	1.09658e+08	8.18336e+07	1.20683e+08	31637.5	3.8536e+06	7.35782e+07	6.10409e+07	1.43063e+08	182771	2.7598e+06	6.49879e+06	41507.5	6.44754e+07	1.54929e+08	1.48387e+08	1.69229e+08	45021.5	9.10579e+07	7.19782e+07
P62736	High	Actin, aortic smooth muscle OS=Homo sapiens OX=9606 GN=ACTA2 PE=1 SV=1	0	FALSE	719.315	76	35	20909	3	377	42	5.39	51131.5	35	0	43232.5	64554.2	1599.65	127320	237525	NA	268806	169512	218969	2569.5	206553	994988	13336.5	172024	NA	91399.8	330642	89324.5	NA	79764.8	116413	101521	82260	NA	5279.1	63342.6	437.508	62062.6	115711	270245	60256.4	NA	148352	40724.1
E9PAV3	High	Nascent polypeptide-associated complex subunit alpha, muscle-specific form OS=Homo sapiens OX=9606 GN=NACA PE=1 SV=1	0	FALSE	698.466	61	80	813	79	2078	205.3	9.58	2246.57	80	1	176051	3.05054e+06	5825.08	4.07124e+06	3.98473e+06	8011.19	4.65926e+06	5.27719e+06	5.64851e+06	16319.5	4.41353e+06	4.05094e+06	125061	3.88225e+06	445.684	5.75487e+06	4.11636e+06	8.39206e+06	11573.5	951274	5.24915e+06	4.27789e+06	1.10534e+07	21946.1	204858	1.20692e+06	1698.83	3.62999e+06	5.25601e+06	3.767e+06	5.65445e+06	9290.93	2.59162e+06	2.99844e+06
P35527	High	Keratin, type I cytoskeletal 9 OS=Homo sapiens OX=9606 GN=KRT9 PE=1 SV=3	0	FALSE	691.249	63	35	1421	34	623	62	5.24	4684.64	35	1	1.65319e+06	4.09928e+06	1993.56	6.86352e+06	9.0806e+06	15586.2	6.58952e+06	9.43265e+06	5.66233e+06	52525.1	7.39577e+06	6.45422e+06	2.52292e+06	1.93e+07	60189.5	1.21119e+07	1.45704e+07	2.19258e+07	20933.1	2.15114e+06	2.02796e+07	5.18983e+06	2.29868e+07	38335	1.56426e+06	2.69785e+06	867.31	7.21734e+06	6.77636e+06	6.65984e+06	1.60921e+07	7790.04	4.82657e+06	7.21617e+06
P09493	High	Tropomyosin alpha-1 chain OS=Homo sapiens OX=9606 GN=TPM1 PE=1 SV=2	0	FALSE	687.363	92	57	8637	24	284	32.7	4.74	21147.8	57	8	1.58359e+06	2.67501e+07	17435.8	1.80325e+07	1.48051e+07	172293	2.27904e+07	4.92371e+07	6.30331e+07	129259	4.07001e+07	4.06511e+07	2.09194e+06	2.69913e+07	22761.9	4.10317e+07	3.38435e+07	2.84476e+07	31641.8	854112	5.02615e+07	5.56957e+07	9.07977e+07	405248	2.12367e+06	659834	5619.66	2.01702e+07	4.14483e+07	3.27983e+07	4.13622e+07	232900	7.02578e+07	4.44707e+07
Q5VTT5	High	Myomesin-3 OS=Homo sapiens OX=9606 GN=MYOM3 PE=1 SV=1	0	FALSE	683.065	56	74	831	74	1437	162.1	6.23	2549.05	74	0	442497	3.85559e+06	2306.88	5.06945e+06	5.15242e+06	13627.1	4.97496e+06	5.62689e+06	5.6135e+06	49409.9	5.80275e+06	5.70748e+06	362435	3.82565e+06	1981.49	2.60845e+06	4.85402e+06	6.94358e+06	13783.6	510044	3.45773e+06	2.34033e+06	8.37715e+06	10649.9	314937	2.87269e+06	1500.02	2.70381e+06	5.90592e+06	5.93713e+06	4.36301e+06	3177.86	4.88793e+06	3.74657e+06
P04406	High	Glyceraldehyde-3-phosphate dehydrogenase OS=Homo sapiens OX=9606 GN=GAPDH PE=1 SV=3	0	FALSE	678.1	92	29	6565	29	335	36	8.46	17271.6	29	0	3.72004e+06	5.47492e+07	176990	5.32466e+07	4.266e+07	225018	5.21649e+07	1.08693e+08	1.17475e+08	335843	7.085e+07	1.23953e+08	5.31247e+06	8.86308e+07	110435	1.58688e+08	9.02903e+07	8.26172e+07	106143	3.36849e+07	1.15844e+08	1.42517e+08	2.41501e+08	166508	7.38488e+06	4.86849e+07	49466.2	9.7083e+07	1.25353e+08	9.99237e+07	1.06972e+08	119679	1.35021e+08	8.81256e+07
P07951	High	Tropomyosin beta chain OS=Homo sapiens OX=9606 GN=TPM2 PE=1 SV=1	0	FALSE	668.951	89	54	8635	25	284	32.8	4.7	21456.7	54	7	1.52073e+06	1.16321e+08	42387.8	1.41551e+08	1.36726e+08	390406	1.66336e+08	2.13994e+08	2.25158e+08	200458	1.40476e+08	1.26717e+08	893814	9.11198e+07	8085.05	1.28939e+08	1.0415e+08	1.45608e+08	16612.5	4.96793e+06	1.04553e+08	9.64725e+07	2.09055e+08	195929	1.63386e+06	2.73032e+06	2560.88	3.33543e+07	7.80825e+07	6.36049e+07	8.14244e+07	42569.8	7.12407e+07	5.26138e+07
Q702N8	High	Xin actin-binding repeat-containing protein 1 OS=Homo sapiens OX=9606 GN=XIRP1 PE=1 SV=1	0	FALSE	651.87	48	69	727	69	1843	198.4	6.15	2046.77	69	0	46472.5	574731	183.114	720928	1.16309e+06	2403.9	896873	1.14968e+06	1.35639e+06	4903.24	892956	922514	56503.5	1.31789e+06	61.0083	2.18054e+06	1.68069e+06	3.36827e+06	2370.1	338910	941864	1.16668e+06	4.28248e+06	1452.1	110527	572302	NA	2.23616e+06	1.75101e+06	1.32263e+06	1.82802e+06	226.014	1.18877e+06	1.25323e+06
Q14324	High	Myosin-binding protein C, fast-type OS=Homo sapiens OX=9606 GN=MYBPC2 PE=1 SV=2	0	FALSE	651.404	57	63	901	61	1141	128	7.52	2571.96	63	0	146335	3.43495e+06	16173.7	1.15193e+06	2.07182e+06	36270.9	3.12031e+06	9.43242e+06	1.07177e+07	53339.8	5.75451e+06	7.50562e+06	213477	2.88067e+06	14306	8.3582e+06	3.7409e+06	2.74695e+06	13209.5	422009	6.04517e+06	6.89139e+06	1.64253e+07	26609.7	202098	326226	2108.72	2.567e+06	2.24295e+06	4.02878e+06	2.29089e+06	27156.8	1.13428e+07	5.78272e+06
Q99798	High	Aconitate hydratase, mitochondrial OS=Homo sapiens OX=9606 GN=ACO2 PE=1 SV=2	0	FALSE	650.447	59	46	1385	46	780	85.4	7.61	4182.17	46	0	422694	7.56361e+06	19088.9	1.24346e+07	1.17253e+07	32623.2	1.10792e+07	1.33986e+07	1.41833e+07	77444.7	1.36097e+07	1.43396e+07	338768	1.56882e+07	1104.48	2.11957e+07	1.777e+07	1.76783e+07	24999.9	6.43082e+06	1.58542e+07	1.21408e+07	2.11891e+07	22076.2	466840	5.2738e+06	528.301	1.16204e+07	1.48536e+07	1.53086e+07	1.82692e+07	15918.3	1.14995e+07	8.89874e+06
Q16891	High	MICOS complex subunit MIC60 OS=Homo sapiens OX=9606 GN=IMMT PE=1 SV=1	0	FALSE	650.012	70	57	1016	57	758	83.6	6.48	2817.12	57	0	311162	1.17133e+07	28783.2	1.71056e+07	1.5959e+07	27078.3	1.68401e+07	1.91835e+07	1.88477e+07	121537	1.78846e+07	1.47974e+07	235444	1.15131e+07	12912.1	1.35296e+07	1.05854e+07	1.30845e+07	1820.8	1.36294e+06	1.06618e+07	7.66892e+06	1.59201e+07	44879.2	239243	1.93139e+06	NA	7.96022e+06	1.24252e+07	1.144e+07	1.48665e+07	4892.6	1.07704e+07	6.91249e+06
P18206	High	Vinculin OS=Homo sapiens OX=9606 GN=VCL PE=1 SV=4	0	FALSE	647.293	64	62	793	62	1134	123.7	5.66	2163.38	62	0	115247	3.19038e+06	2140.25	4.56905e+06	3.88523e+06	6739.36	4.15318e+06	5.8702e+06	5.65677e+06	22917.2	5.10783e+06	6.37319e+06	132351	3.57554e+06	3952.26	6.5953e+06	3.35639e+06	5.04573e+06	9811.07	573468	3.57672e+06	3.72536e+06	6.10881e+06	16031.3	124451	823995	566.646	2.68183e+06	4.00242e+06	3.87035e+06	4.43717e+06	904.603	3.4679e+06	2.99491e+06
P02768	High	Serum albumin OS=Homo sapiens OX=9606 GN=ALB PE=1 SV=2	0	TRUE	644.993	75	54	2481	54	609	69.3	6.28	6407.74	54	0	847771	2.64814e+07	42014.5	4.22592e+07	3.19532e+07	95460.5	2.61825e+07	4.28099e+07	3.67489e+07	176521	3.44757e+07	4.26378e+07	893134	5.10428e+07	17844	9.21566e+07	3.34133e+07	3.92013e+07	26124.9	9.85805e+06	4.21287e+07	5.07466e+07	4.49964e+07	271965	1.54448e+06	6.58281e+06	27834.9	2.23811e+07	5.06411e+07	4.45562e+07	5.34674e+07	29484.1	3.57721e+07	3.38036e+07
P25705	High	ATP synthase subunit alpha, mitochondrial OS=Homo sapiens OX=9606 GN=ATP5F1A PE=1 SV=1	0	FALSE	636.456	61	40	2764	40	553	59.7	9.13	7842.84	40	0	1.03835e+06	1.91335e+07	61296.6	2.97528e+07	2.95324e+07	43242.8	2.89753e+07	3.27482e+07	3.07218e+07	361487	3.48952e+07	2.89413e+07	1.22343e+06	3.36554e+07	3087.24	3.88815e+07	4.02793e+07	2.89803e+07	67096.1	1.16946e+07	3.28615e+07	2.17001e+07	3.45338e+07	83444.5	1.08544e+06	8.5062e+06	4456.36	1.38303e+07	1.72462e+07	1.66514e+07	2.09193e+07	24371.9	1.33606e+07	1.21429e+07
P05976	High	Myosin light chain 1/3, skeletal muscle isoform OS=Homo sapiens OX=9606 GN=MYL1 PE=2 SV=3	0	FALSE	636.379	93	29	7763	25	194	21.1	5.03	20388.2	29	6	1.07469e+06	8.43539e+07	22370	7.18485e+07	4.45293e+07	101335	6.72193e+07	1.53421e+08	2.49119e+08	975321	1.4719e+08	1.62484e+08	1.33247e+06	7.991e+07	11974.7	1.39989e+08	9.4784e+07	7.75251e+07	40027.3	3.31621e+07	1.3848e+08	1.47005e+08	2.7632e+08	244688	677773	1.77173e+07	8850.53	6.07903e+07	9.08069e+07	5.44087e+07	9.24921e+07	76052.6	1.20659e+08	8.98512e+07
P11142	High	Heat shock cognate 71 kDa protein OS=Homo sapiens OX=9606 GN=HSPA8 PE=1 SV=1	0	FALSE	632.226	66	42	1588	26	646	70.9	5.52	4669.14	42	17	841672	1.52534e+07	13564.2	1.6687e+07	1.83539e+07	31596.5	1.89553e+07	2.74183e+07	2.70366e+07	85286.7	2.11069e+07	1.90371e+07	694951	2.16183e+07	27773.4	3.25265e+07	2.56789e+07	3.75999e+07	15286.3	5.57598e+06	2.33298e+07	1.82577e+07	4.82854e+07	181547	417409	5.30899e+06	1505.97	1.27936e+07	1.72534e+07	1.69055e+07	1.8594e+07	15436.1	1.78688e+07	1.39984e+07
P13929	High	Beta-enolase OS=Homo sapiens OX=9606 GN=ENO3 PE=1 SV=5	0	FALSE	627.474	69	33	6068	29	434	47	7.71	15792.7	33	4	1.30549e+06	5.44669e+07	16220.9	4.64417e+07	2.77675e+07	60515.9	4.17578e+07	1.13515e+08	1.30037e+08	229897	6.57777e+07	6.96759e+07	1.07563e+06	3.51433e+07	15025.5	5.32953e+07	3.87678e+07	3.23139e+07	15975.9	2.0906e+07	4.91145e+07	5.43345e+07	9.05095e+07	183079	1.86587e+06	1.32269e+07	13120.9	5.82167e+07	6.28297e+07	6.05719e+07	7.64362e+07	411493	1.0976e+08	6.49627e+07
P35908	High	Keratin, type II cytoskeletal 2 epidermal OS=Homo sapiens OX=9606 GN=KRT2 PE=1 SV=2	0	TRUE	623.67	81	53	1020	42	639	65.4	8	3360.04	53	6	1.535e+06	6.98363e+06	4565.9	1.40927e+07	9.32701e+06	2466.32	1.18311e+07	1.11274e+07	7.69225e+06	16970	9.09057e+06	5.75551e+06	1.38294e+06	8.04578e+06	1767.49	5.61804e+06	5.25837e+06	2.51916e+07	6562.83	1.12591e+06	7.7106e+06	3.56855e+06	1.60734e+07	55618.6	1.76989e+06	3.30534e+06	1508.19	9.58226e+06	1.48138e+07	9.34131e+06	1.34552e+07	1947.43	6.93822e+06	1.23808e+07
P04075	High	Fructose-bisphosphate aldolase A OS=Homo sapiens OX=9606 GN=ALDOA PE=1 SV=2	0	FALSE	623.044	88	39	6265	32	364	39.4	8.09	17558.7	39	7	2.78982e+06	4.22974e+07	21931.7	4.347e+07	3.3387e+07	138134	4.42831e+07	8.47672e+07	8.77407e+07	405132	5.44319e+07	7.69979e+07	2.03596e+06	5.12499e+07	44172.7	8.16837e+07	5.17506e+07	5.79179e+07	59084.4	8.85308e+06	5.82877e+07	7.62424e+07	1.28794e+08	181582	3.5236e+06	9.59862e+06	4803.42	3.85496e+07	6.06428e+07	5.30896e+07	5.6249e+07	89567.4	6.25207e+07	4.01133e+07
P08237	High	ATP-dependent 6-phosphofructokinase, muscle type OS=Homo sapiens OX=9606 GN=PFKM PE=1 SV=2	0	FALSE	620.472	60	43	1128	40	780	85.1	7.99	3406.24	43	3	676834	6.58202e+06	22942.7	5.95787e+06	4.278e+06	29634.8	5.81508e+06	1.18145e+07	1.33573e+07	81662.2	9.31441e+06	1.30277e+07	821748	8.09904e+06	2303.38	1.34193e+07	1.01632e+07	7.95319e+06	17552	5.27515e+06	1.11439e+07	1.25221e+07	2.24514e+07	27271.4	818284	3.69345e+06	1370.76	8.31504e+06	8.50938e+06	7.93855e+06	7.8281e+06	9429.22	9.60784e+06	6.55125e+06
P40939	High	Trifunctional enzyme subunit alpha, mitochondrial OS=Homo sapiens OX=9606 GN=HADHA PE=1 SV=2	0	FALSE	616.801	62	42	1065	42	763	82.9	9.04	3118.23	42	0	353056	6.20228e+06	7712.88	9.11851e+06	7.80416e+06	12544.2	7.18072e+06	9.78956e+06	7.74273e+06	30930.3	8.04672e+06	8.58711e+06	613018	1.30957e+07	28223.5	1.92973e+07	1.19489e+07	1.48681e+07	7578.78	3.78501e+06	9.26569e+06	8.93295e+06	1.18712e+07	34269.7	610572	3.92094e+06	5854.97	7.35482e+06	9.19333e+06	1.11496e+07	1.08698e+07	4398.29	8.80208e+06	7.88086e+06
Q86VF7	High	Nebulin-related-anchoring protein OS=Homo sapiens OX=9606 GN=NRAP PE=1 SV=2	0	FALSE	604.762	55	90	604	85	1730	197	9.2	1608.79	90	0	62367.1	1.24039e+06	2246.34	1.25131e+06	1.44264e+06	10635.2	1.59127e+06	2.04421e+06	2.54949e+06	6005.97	1.76526e+06	1.79235e+06	64727.8	1.49756e+06	270.626	1.68604e+06	2.12018e+06	2.90425e+06	4633.65	496936	1.31067e+06	897266	2.80615e+06	1813.14	129690	490820	445.776	1.20578e+06	1.82523e+06	1.42164e+06	1.31504e+06	1546.35	1.48621e+06	1.52982e+06
P10809	High	60 kDa heat shock protein, mitochondrial OS=Homo sapiens OX=9606 GN=HSPD1 PE=1 SV=2	0	FALSE	601.925	74	39	925	39	573	61	5.87	2931.58	39	0	248760	6.35525e+06	70258.3	9.65022e+06	9.81069e+06	29049.2	8.93586e+06	1.13836e+07	1.13348e+07	21820.3	1.10697e+07	7.70186e+06	116825	9.22015e+06	2761.2	1.27326e+07	9.39824e+06	9.85413e+06	30328.7	2.04888e+06	8.91551e+06	7.77538e+06	1.26278e+07	14851.4	129594	2.01612e+06	2239.08	7.02613e+06	9.94071e+06	8.92959e+06	1.17384e+07	19789.8	6.60706e+06	5.94806e+06
Q96A32	High	Myosin regulatory light chain 2, skeletal muscle isoform OS=Homo sapiens OX=9606 GN=MYLPF PE=2 SV=1	0	FALSE	588.026	95	26	8545	26	169	19	5.01	21671	26	0	751209	5.30152e+07	22751.2	2.68846e+07	2.13593e+07	120342	3.72182e+07	9.18482e+07	1.24468e+08	329923	8.40412e+07	6.58143e+07	776399	3.41967e+07	13501.7	6.36335e+07	5.41839e+07	2.96245e+07	59762.9	3.09345e+07	9.82532e+07	8.4944e+07	2.28328e+08	542151	799122	1.72882e+07	12938.8	4.05852e+07	6.05461e+07	4.30341e+07	5.93398e+07	321991	1.16929e+08	7.66467e+07
P98160	High	Basement membrane-specific heparan sulfate proteoglycan core protein OS=Homo sapiens OX=9606 GN=HSPG2 PE=1 SV=4	0	FALSE	575.605	25	76	676	76	4391	468.5	6.51	1853.93	76	0	133002	1.28826e+06	1881.82	1.84727e+06	1.92504e+06	6072.05	1.92418e+06	2.81564e+06	2.66246e+06	14806.5	1.9695e+06	2.62588e+06	132496	1.55243e+06	NA	2.41826e+06	1.37629e+06	2.11983e+06	2500.79	449186	1.62839e+06	1.3608e+06	2.20018e+06	3035.14	158836	751828	65.9797	499742	1.41565e+06	1.57698e+06	1.38407e+06	29.5164	1.33205e+06	1.08011e+06
P38646	High	Stress-70 protein, mitochondrial OS=Homo sapiens OX=9606 GN=HSPA9 PE=1 SV=2	0	FALSE	567.492	61	44	744	44	679	73.6	6.16	2225.66	44	0	107975	2.71282e+06	7358.64	4.52841e+06	4.74255e+06	28299.5	4.3528e+06	5.40711e+06	5.7228e+06	26245.9	5.02402e+06	4.81171e+06	100729	6.7039e+06	131.641	7.29289e+06	6.39287e+06	6.20015e+06	3028.99	1.50522e+06	6.28031e+06	4.82975e+06	7.24924e+06	16324.1	89735.2	1.1529e+06	917.69	3.22441e+06	4.0802e+06	4.3763e+06	5.32407e+06	7914.55	3.22654e+06	2.72558e+06
P06732	High	Creatine kinase M-type OS=Homo sapiens OX=9606 GN=CKM PE=1 SV=2	0	FALSE	565.213	73	36	13829	34	381	43.1	7.25	33667.7	36	2	4.56913e+06	8.35802e+07	109993	9.26895e+07	8.96572e+07	283306	1.08362e+08	1.64972e+08	1.65382e+08	496057	1.16029e+08	1.39011e+08	4.56759e+06	8.67657e+07	44986.9	1.39255e+08	1.13635e+08	1.2925e+08	128293	2.4698e+07	1.07603e+08	8.24268e+07	2.06466e+08	560546	6.43902e+06	4.20002e+07	45380.6	8.22925e+07	1.34396e+08	1.06659e+08	1.38861e+08	188475	1.13293e+08	1.00507e+08
P21333	High	Filamin-A OS=Homo sapiens OX=9606 GN=FLNA PE=1 SV=4	0	FALSE	563.278	40	73	531	58	2647	280.6	6.06	1467.72	73	0	23633.9	612701	553.055	1.10221e+06	1.2649e+06	1832.51	1.06142e+06	1.30204e+06	1.35877e+06	38514.7	1.11822e+06	9.92183e+06	18079.8	892330	2386.29	982531	901778	973302	869.19	186013	992430	531221	885783	3769.5	22574.1	163048	NA	388616	848863	792290	933239	1060.39	611506	584983
P00558	High	Phosphoglycerate kinase 1 OS=Homo sapiens OX=9606 GN=PGK1 PE=1 SV=3	0	FALSE	550.639	84	34	1923	29	417	44.6	8.1	5118.97	34	6	840105	2.27645e+07	16875.7	2.12613e+07	1.72739e+07	57344.7	2.29359e+07	4.41906e+07	4.59312e+07	79597.2	3.07192e+07	3.74444e+07	447980	2.26841e+07	11600.7	3.86847e+07	2.70664e+07	2.19436e+07	68301	6.82547e+06	2.58287e+07	4.51573e+07	7.04093e+07	43689.7	587788	6.16446e+06	12454.2	1.49766e+07	2.31452e+07	2.04617e+07	2.49699e+07	42540.4	3.42764e+07	2.05959e+07
P0DMV9	High	Heat shock 70 kDa protein 1B OS=Homo sapiens OX=9606 GN=HSPA1B PE=1 SV=1	0	FALSE	547.452	60	38	1108	26	641	70	5.66	3303.29	38	4	326742	8.40013e+06	25450.9	9.22783e+06	9.01243e+06	9040.76	1.03998e+07	1.57876e+07	1.25553e+07	36412.5	9.3904e+06	8.67953e+06	333831	7.02138e+06	5310.26	1.81128e+07	7.53443e+06	1.4479e+07	10609.1	2.32922e+06	6.77239e+06	1.09512e+07	1.89221e+07	33902.1	289547	6.05184e+06	12115.9	8.37326e+06	9.61588e+06	8.52929e+06	9.09873e+06	10289.8	9.99685e+06	6.23573e+06
Q9UMS6	High	Synaptopodin-2 OS=Homo sapiens OX=9606 GN=SYNPO2 PE=1 SV=2	0	FALSE	543.441	58	49	821	49	1093	117.4	8.57	2322.9	49	0	120514	3.8769e+06	3807.91	5.64667e+06	5.97874e+06	8226.35	6.84818e+06	7.95739e+06	8.55453e+06	19144.1	6.10253e+06	6.62679e+06	173724	4.65748e+06	2014.86	1.01735e+07	6.12047e+06	1.26341e+07	3310.8	1.796e+06	6.04008e+06	4.74339e+06	1.30161e+07	11145.6	184807	3.2762e+06	1337.98	4.43941e+06	8.07008e+06	6.28596e+06	7.28525e+06	2123.03	6.19703e+06	5.85206e+06
P13645	High	Keratin, type I cytoskeletal 10 OS=Homo sapiens OX=9606 GN=KRT10 PE=1 SV=6	0	FALSE	537.602	59	34	1315	27	584	58.8	5.21	4439.69	34	9	1.55843e+06	8.13168e+06	4734.22	1.74464e+07	1.41843e+07	18383.4	1.91893e+07	1.56464e+07	1.20695e+07	32638.9	1.35992e+07	1.02632e+07	1.39905e+06	1.00979e+07	NA	9.9127e+06	8.33074e+06	3.44863e+07	3980.95	1.49363e+06	1.03214e+07	4.07516e+06	2.13226e+07	31109.7	1.50153e+06	3.27251e+06	665.306	8.99526e+06	1.9808e+07	7.74867e+06	1.54986e+07	42794.7	9.97395e+06	1.42991e+07
P10916	High	Myosin regulatory light chain 2, ventricular/cardiac muscle isoform OS=Homo sapiens OX=9606 GN=MYL2 PE=1 SV=3	0	FALSE	533.486	93	23	7020	23	166	18.8	5	17592.7	23	0	512146	3.88417e+07	38924	8.7594e+07	9.82735e+07	162508	9.31459e+07	8.67765e+07	5.93945e+07	119342	3.2429e+07	3.53135e+07	625888	9.93989e+07	27058.4	1.78908e+08	1.11765e+08	1.91173e+08	24357.8	1.35678e+07	5.08125e+07	4.58043e+07	4.62329e+07	95863.7	494715	2.1268e+07	11119.2	4.87725e+07	1.07916e+08	9.11572e+07	1.18041e+08	53758.3	4.58324e+07	3.94938e+07
P11277	High	Spectrin beta chain, erythrocytic OS=Homo sapiens OX=9606 GN=SPTB PE=1 SV=5	0	FALSE	528.121	42	76	503	73	2137	246.3	5.27	1395.52	76	2	32561.5	776699	38.2739	1.12568e+06	1.19571e+06	8502.31	1.07102e+06	1.35413e+06	1.68689e+06	12793.7	1.21203e+06	1.59326e+06	44803.6	1.09078e+06	2.96565	1.8735e+06	1.27207e+06	1.44863e+06	948.603	229176	1.1983e+06	1.28739e+06	2.01437e+06	4786.21	40919.1	214436	359.227	739576	1.31614e+06	1.41131e+06	1.58295e+06	1139.09	1.14567e+06	1.00214e+06
P02545	High	Prelamin-A/C OS=Homo sapiens OX=9606 GN=LMNA PE=1 SV=1	0	FALSE	517.897	64	52	721	52	664	74.1	7.02	2221.39	52	0	110311	3.57376e+06	18426.6	5.09458e+06	4.2722e+06	15169.2	4.18364e+06	6.58214e+06	6.35618e+06	68920.8	4.36928e+06	4.9752e+06	134564	5.84727e+06	6049.65	9.28845e+06	6.44208e+06	9.63742e+06	10837.6	504973	6.03143e+06	5.90345e+06	1.11381e+07	14706.9	91892.3	615237	1867.77	4.65337e+06	8.72905e+06	8.63691e+06	9.17932e+06	27031.5	7.67444e+06	5.6474e+06
P49748	High	Very long-chain specific acyl-CoA dehydrogenase, mitochondrial OS=Homo sapiens OX=9606 GN=ACADVL PE=1 SV=1	0	FALSE	516.994	60	36	806	36	655	70.3	8.75	2384.92	36	0	638995	4.93007e+06	9135.3	7.85272e+06	7.52504e+06	17822.8	6.14008e+06	7.97608e+06	6.29228e+06	89634.7	8.07882e+06	8.75467e+06	686694	1.30854e+07	31758.6	1.24995e+07	1.21943e+07	1.03444e+07	980.654	4.56788e+06	9.4371e+06	6.87991e+06	9.64652e+06	22540	804837	4.84913e+06	1015.73	6.76462e+06	7.85316e+06	6.87357e+06	8.76206e+06	8618.81	5.88871e+06	6.21283e+06
Q13423	High	NAD(P) transhydrogenase, mitochondrial OS=Homo sapiens OX=9606 GN=NNT PE=1 SV=3	0	FALSE	515.045	43	44	878	44	1086	113.8	8.09	2510.8	44	0	752354	1.17062e+07	115780	1.82867e+07	2.169e+07	123697	1.88275e+07	1.72224e+07	1.67802e+07	264868	2.22207e+07	1.93117e+07	652324	1.55489e+07	64768.4	1.38879e+07	1.91362e+07	1.79511e+07	59253.9	2.61734e+06	1.6191e+07	8.03859e+06	1.72345e+07	108053	540648	3.55514e+06	53614.4	1.17113e+07	2.08383e+07	1.68923e+07	1.89203e+07	52826.3	1.02289e+07	1.29941e+07
P54652	High	Heat shock-related 70 kDa protein 2 OS=Homo sapiens OX=9606 GN=HSPA2 PE=1 SV=1	0	FALSE	505.63	60	39	888	23	639	70	5.74	2614.96	39	1	244346	4.05841e+06	7849.42	4.9409e+06	3.01365e+06	1115.26	2.90906e+06	5.25491e+06	5.43323e+06	5085.84	3.52591e+06	3.13091e+06	168804	4.06185e+06	3325.68	5.66262e+06	4.43779e+06	5.84445e+06	NA	1.17231e+06	3.86102e+06	2.77428e+06	6.44443e+06	27243.3	86937	1.02192e+06	NA	3.22382e+06	4.19226e+06	4.47871e+06	4.49531e+06	7980.13	4.53359e+06	2.97741e+06
P06733	High	Alpha-enolase OS=Homo sapiens OX=9606 GN=ENO1 PE=1 SV=2	0	FALSE	505.261	74	29	1383	26	434	47.1	7.39	4326.51	29	0	316415	6.58718e+06	13085.3	8.43244e+06	8.62065e+06	18898.7	8.78014e+06	1.23904e+07	1.22033e+07	23039.3	9.66231e+06	1.15008e+07	173537	1.0524e+07	15760.6	1.51741e+07	1.04631e+07	1.35959e+07	2930.1	1.71705e+06	1.04301e+07	1.05671e+07	1.87147e+07	15377.3	177657	2.37573e+06	621.769	7.00986e+06	9.92323e+06	9.63718e+06	1.07558e+07	3825.02	1.00434e+07	6.29391e+06
P28331	High	NADH-ubiquinone oxidoreductase 75 kDa subunit, mitochondrial OS=Homo sapiens OX=9606 GN=NDUFS1 PE=1 SV=3	0	FALSE	503.519	65	38	732	38	727	79.4	6.23	2163.54	38	0	1.00783e+06	2.83432e+06	1422.92	4.35155e+06	4.69968e+06	8831.92	4.51163e+06	5.34404e+06	4.9911e+06	30965.2	5.03031e+06	5.54035e+06	302250	3.85687e+06	2882.39	5.51116e+06	4.05167e+06	4.39462e+06	1887.18	1.6921e+06	3.49275e+06	2.94028e+06	4.51083e+06	15031.6	1.16395e+06	3.72673e+06	1641.56	3.93998e+06	6.30223e+06	4.81233e+06	7.18291e+06	2476.94	4.42206e+06	3.90459e+06
P60709	High	Actin, cytoplasmic 1 OS=Homo sapiens OX=9606 GN=ACTB PE=1 SV=1	0	FALSE	491.352	62	28	16605	6	375	41.7	5.48	39548.6	28	2	46592.7	433776	558.406	646781	849434	2843.09	529619	906064	785598	779.731	757303	2.07963e+06	94329.1	484634	2109.06	735335	363750	423815	NA	200008	406370	413882	426079	155.18	75227.1	274733	NA	1.1027e+06	2.17705e+06	2.37722e+06	2.78432e+06	NA	1.86426e+06	1.72494e+06
Q13813	High	Spectrin alpha chain, non-erythrocytic 1 OS=Homo sapiens OX=9606 GN=SPTAN1 PE=1 SV=3	0	FALSE	491.048	35	69	433	69	2472	284.4	5.35	1219.41	69	0	103608	521604	852.001	950837	873365	2362.37	747837	1.13614e+06	1.06838e+06	10207.4	859876	1.00961e+06	14772.1	798326	534.219	1.08858e+06	812758	983414	6717.43	102547	796107	655493	1.01378e+06	2045.67	31809.4	154551	1088.93	409125	796842	885019	893225	1954.64	601096	603045
Q02218	High	2-oxoglutarate dehydrogenase, mitochondrial OS=Homo sapiens OX=9606 GN=OGDH PE=1 SV=3	0	FALSE	481.245	44	41	565	41	1023	115.9	6.86	1728.87	41	0	99547.9	1.42248e+06	4389.03	2.0263e+06	1.8559e+06	11183	1.8579e+06	2.44415e+06	2.07451e+06	28526.3	2.12454e+06	2.14057e+06	111593	2.26817e+06	2224.72	2.75579e+06	2.472e+06	2.3133e+06	771.44	733773	2.08439e+06	1.5934e+06	2.87728e+06	12845.3	117446	1.12871e+06	1991.8	1.63189e+06	2.22031e+06	2.04737e+06	2.37096e+06	2977.97	1.77205e+06	1.5546e+06
P24752	High	Acetyl-CoA acetyltransferase, mitochondrial OS=Homo sapiens OX=9606 GN=ACAT1 PE=1 SV=1	0	FALSE	472.514	67	25	903	25	427	45.2	8.85	2923.99	25	0	412119	6.55599e+06	11786	1.00121e+07	1.04617e+07	19868.4	1.06275e+07	1.25283e+07	1.26288e+07	80533.7	1.6e+07	1.32339e+07	356401	1.37242e+07	38277	1.98571e+07	1.41233e+07	1.98718e+07	11429.1	3.44577e+06	1.60073e+07	1.10632e+07	2.35316e+07	31877.3	243906	2.0468e+06	832.108	3.96853e+06	8.7389e+06	7.66143e+06	8.60902e+06	1640.45	6.24059e+06	4.56613e+06
Q9UBF9	High	Myotilin OS=Homo sapiens OX=9606 GN=MYOT PE=1 SV=2	0	FALSE	470.562	77	37	945	37	498	55.4	9.07	2822.41	37	0	272382	4.84719e+06	10162	7.68809e+06	7.95123e+06	8837.81	8.17518e+06	9.11338e+06	8.18884e+06	24663.3	6.26066e+06	6.51572e+06	275371	5.07197e+06	20058	6.66682e+06	5.23208e+06	9.49939e+06	20417.7	798413	4.75969e+06	3.08107e+06	8.41118e+06	31000.8	252965	1.36287e+06	NA	4.15919e+06	6.99336e+06	4.98155e+06	5.8084e+06	6215.61	4.65892e+06	4.02969e+06
P24043	High	Laminin subunit alpha-2 OS=Homo sapiens OX=9606 GN=LAMA2 PE=1 SV=4	0	FALSE	465.134	25	71	519	71	3122	343.7	6.4	1409.85	71	0	82483.8	1.74571e+06	1290.22	2.43994e+06	2.55847e+06	4051.61	2.7874e+06	3.70108e+06	3.46325e+06	12733	2.75898e+06	2.76034e+06	70346.4	2.10982e+06	1644.86	2.9688e+06	1.62607e+06	2.92229e+06	1780.31	328667	2.39605e+06	1.99758e+06	3.9317e+06	10052.7	70333.7	644130	463.729	565951	1.36219e+06	1.85403e+06	1.45648e+06	914.099	1.39946e+06	1.09465e+06
Q9NP98	High	Myozenin-1 OS=Homo sapiens OX=9606 GN=MYOZ1 PE=1 SV=1	0	FALSE	460.384	87	20	1838	20	299	31.7	8.88	5397.22	20	0	360382	1.03697e+07	10348	9.76553e+06	9.10525e+06	60902.9	1.12436e+07	1.61542e+07	1.44653e+07	92334.1	9.55898e+06	1.22149e+07	341183	1.18711e+07	8296.4	1.75171e+07	1.30629e+07	1.85111e+07	27101.4	4.31475e+06	1.29792e+07	9.23523e+06	2.80144e+07	119700	416142	8.33934e+06	4372.25	8.99084e+06	1.41171e+07	1.18864e+07	1.68922e+07	24788.7	1.46542e+07	1.16141e+07
P17540	High	Creatine kinase S-type, mitochondrial OS=Homo sapiens OX=9606 GN=CKMT2 PE=1 SV=2	0	FALSE	454.428	63	29	1946	24	419	47.5	8.19	5163.97	29	5	1.07342e+06	9.29136e+06	25534.7	1.5472e+07	1.57337e+07	49374.6	1.26105e+07	1.66606e+07	1.64451e+07	150880	1.64499e+07	1.69599e+07	607790	1.67331e+07	4447.5	2.38555e+07	1.70685e+07	1.32321e+07	12622.6	1.33923e+07	1.52943e+07	1.48841e+07	1.54272e+07	42034.2	1.49264e+06	1.20464e+07	972.078	1.59558e+07	1.58898e+07	1.37263e+07	2.45619e+07	6496.79	1.00819e+07	1.01286e+07
P08133	High	Annexin A6 OS=Homo sapiens OX=9606 GN=ANXA6 PE=1 SV=3	0	FALSE	448.582	70	47	682	47	673	75.8	5.6	1793.5	47	0	281512	4.71996e+06	10521	5.01852e+06	4.43127e+06	19262	4.52444e+06	8.6289e+06	6.77565e+06	30344	5.45342e+06	7.65486e+06	294759	5.54601e+06	5415.64	7.00867e+06	4.22782e+06	4.62036e+06	2922.92	1.36294e+06	4.2475e+06	4.98798e+06	6.00666e+06	24004.3	400192	2.62901e+06	1801.15	6.30858e+06	6.53176e+06	6.48194e+06	7.09622e+06	12756.6	6.07884e+06	4.52567e+06
P55072	High	Transitional endoplasmic reticulum ATPase OS=Homo sapiens OX=9606 GN=VCP PE=1 SV=4	0	FALSE	448.359	59	42	506	42	806	89.3	5.26	1407.88	42	0	120310	1.61657e+06	2539.97	2.34436e+06	2.77616e+06	2025.8	2.60422e+06	3.29915e+06	3.21477e+06	39709.6	3.01818e+06	3.24745e+06	108443	2.36652e+06	1236.56	4.30235e+06	2.65823e+06	3.86108e+06	2220.05	967377	2.48625e+06	2.49021e+06	4.97346e+06	18890.3	140177	1.59657e+06	526.139	1.8778e+06	2.25928e+06	2.53048e+06	2.6884e+06	2916.06	2.57164e+06	1.72285e+06
P08590	High	Myosin light chain 3 OS=Homo sapiens OX=9606 GN=MYL3 PE=1 SV=3	0	FALSE	439.998	93	24	6036	21	195	21.9	5.1	15823.3	24	1	1.14375e+06	4.5837e+07	32929.7	8.17119e+07	9.47642e+07	117462	9.58367e+07	8.39319e+07	4.7815e+07	68887.6	2.30081e+07	3.43726e+07	1.81872e+06	8.66735e+07	22245.9	1.1523e+08	8.82623e+07	1.6185e+08	17231.1	4.67059e+06	3.82985e+07	2.70144e+07	3.79932e+07	288394	1.92326e+06	1.90219e+07	15328.7	6.40496e+07	9.56566e+07	8.41059e+07	1.12043e+08	90751.2	4.77398e+07	3.70187e+07
P55084	High	Trifunctional enzyme subunit beta, mitochondrial OS=Homo sapiens OX=9606 GN=HADHB PE=1 SV=3	0	FALSE	431.163	61	31	767	31	474	51.3	9.41	2000.89	31	0	331019	6.60298e+06	6044.29	1.02154e+07	9.10325e+06	13422.8	8.57353e+06	1.08541e+07	8.9078e+06	17789.7	8.42975e+06	9.33814e+06	188807	5.41454e+06	5566.27	8.29282e+06	6.41279e+06	7.2216e+06	1476.11	2.20029e+06	4.87622e+06	3.87334e+06	6.01187e+06	18606.4	223329	1.38487e+06	398.065	3.44261e+06	5.62998e+06	6.30963e+06	6.78894e+06	501.652	5.09915e+06	4.22718e+06
O00499	High	Myc box-dependent-interacting protein 1 OS=Homo sapiens OX=9606 GN=BIN1 PE=1 SV=1	0	FALSE	425.692	50	28	895	28	593	64.7	5.06	2430.93	28	0	89640.4	2.3196e+06	3768.09	3.0653e+06	2.91164e+06	1602.24	3.37938e+06	4.80118e+06	5.64199e+06	40865.7	3.11815e+06	4.37777e+06	62805	3.15053e+06	756.784	6.87979e+06	4.39877e+06	5.8429e+06	6134.33	1.2529e+06	4.07209e+06	5.04461e+06	9.21565e+06	9944.11	137599	1.41146e+06	4512.63	3.88876e+06	6.50951e+06	6.0813e+06	7.36597e+06	6464.99	6.92614e+06	5.11787e+06
P36871	High	Phosphoglucomutase-1 OS=Homo sapiens OX=9606 GN=PGM1 PE=1 SV=3	0	FALSE	423.012	61	35	948	35	562	61.4	6.76	2604.14	35	0	204283	8.16492e+06	8537.86	7.78021e+06	6.27791e+06	36014.1	7.7352e+06	1.4976e+07	1.41541e+07	59262.4	1.05042e+07	1.47554e+07	272178	9.18362e+06	2122	1.67374e+07	9.16161e+06	9.61475e+06	4674.28	2.52743e+06	1.01152e+07	1.40727e+07	2.07619e+07	76708.5	209529	2.65548e+06	6820.27	6.02576e+06	9.11359e+06	8.32452e+06	9.77156e+06	35450.9	1.08048e+07	7.31053e+06
P27816	High	Microtubule-associated protein 4 OS=Homo sapiens OX=9606 GN=MAP4 PE=1 SV=3	0	FALSE	420.943	54	47	461	47	1152	120.9	5.43	1204.73	47	0	60553.2	1.77673e+06	508.538	2.6675e+06	2.91862e+06	5609.19	2.83359e+06	3.66984e+06	3.91421e+06	22574.8	3.1082e+06	2.36362e+06	29172.4	2.24783e+06	NA	3.83911e+06	2.58607e+06	4.69204e+06	971.634	314930	2.34997e+06	2.173e+06	5.66598e+06	15775.1	37951.8	296918	NA	1.1086e+06	1.8996e+06	1.81053e+06	1.8285e+06	1775.86	1.75441e+06	1.30337e+06
P60174	High	Triosephosphate isomerase OS=Homo sapiens OX=9606 GN=TPI1 PE=1 SV=3	0	FALSE	418.608	80	24	2615	24	286	30.8	5.92	7284.31	24	0	540154	2.87917e+07	11060.2	3.43029e+07	2.87077e+07	37284	3.00075e+07	5.68659e+07	5.62256e+07	104270	3.52146e+07	3.82609e+07	424157	2.66547e+07	16018.8	4.38048e+07	2.49888e+07	2.80958e+07	4685.1	1.17502e+07	2.78086e+07	3.92928e+07	5.94883e+07	39625.5	548460	1.5394e+07	2767.62	2.46664e+07	3.40735e+07	2.92126e+07	3.63533e+07	10619.1	3.77576e+07	2.1155e+07
P11021	High	Endoplasmic reticulum chaperone BiP OS=Homo sapiens OX=9606 GN=HSPA5 PE=1 SV=2	0	FALSE	414.208	54	40	540	37	654	72.3	5.16	1588.99	40	0	55215.1	1.15256e+06	NA	1.50925e+06	1.7948e+06	4338.3	1.62397e+06	2.07532e+06	2.25189e+06	16768.1	2.11642e+06	1.5511e+06	380348	2.18458e+06	203.074	3.2758e+06	2.55752e+06	3.0625e+06	3671.11	534536	2.62551e+06	2.29804e+06	4.18422e+06	5879.66	50491.9	708461	152.204	1.78906e+06	2.56651e+06	2.76987e+06	3.26594e+06	410.952	2.71248e+06	2.0231e+06
Q96Q06	High	Perilipin-4 OS=Homo sapiens OX=9606 GN=PLIN4 PE=1 SV=2	0	FALSE	406.264	59	42	358	42	1357	134.3	8.73	1112.81	42	0	60340.7	2.4295e+06	3779.92	3.38012e+06	3.73498e+06	12570.1	3.61332e+06	4.49554e+06	4.02651e+06	29500.2	1.46601e+06	3.52017e+06	56682	1.41932e+06	224.737	2.55731e+06	2.83506e+06	5.17484e+06	4785.11	155618	2.20517e+06	1.41546e+06	6.40322e+06	4055.45	84475.7	244734	37.3781	2.12289e+06	2.37459e+06	2.97413e+06	2.45107e+06	NA	1.7245e+06	1.35269e+06
O75112	High	LIM domain-binding protein 3 OS=Homo sapiens OX=9606 GN=LDB3 PE=1 SV=2	0	FALSE	402.606	37	22	1860	22	727	77.1	8.13	5390.54	22	0	1.23059e+06	9.95822e+06	206386	1.36851e+07	1.35008e+07	230003	1.48058e+07	1.94003e+07	2.40248e+07	195471	1.46849e+07	1.57926e+07	430500	5.98735e+06	14655.7	1.0765e+07	7.66403e+06	1.06352e+07	27771.3	2.48997e+06	7.09139e+06	5.80948e+06	1.53274e+07	117891	489155	4.9031e+06	24003.9	7.7313e+06	1.37419e+07	1.2649e+07	1.28075e+07	44989.2	1.21155e+07	8.60019e+06
Q9Y490	High	Talin-1 OS=Homo sapiens OX=9606 GN=TLN1 PE=1 SV=3	0	FALSE	401.344	33	56	343	51	2541	269.6	6.07	929.68	56	5	26650.7	428620	57.5787	684547	663871	1128.4	609686	884680	973788	4291.5	772487	1.07101e+06	27794.3	418419	172.84	623429	425950	529304	867.916	183734	470863	306337	622690	1519.19	25821.8	252830	323.073	400659	701643	673036	744398	258.521	590438	452202
P15259	High	Phosphoglycerate mutase 2 OS=Homo sapiens OX=9606 GN=PGAM2 PE=1 SV=3	0	FALSE	398.997	77	21	1640	16	253	28.7	8.88	4315.81	21	7	1.27762e+06	2.94146e+07	54034.5	3.12852e+07	2.50736e+07	55189.6	3.13746e+07	5.87674e+07	6.11201e+07	581378	3.78085e+07	4.77288e+07	695978	2.04183e+07	38402.6	3.24344e+07	2.06687e+07	2.30942e+07	29839	7.63031e+06	2.56966e+07	2.82237e+07	5.36872e+07	118454	1.48764e+06	1.13247e+07	94.3253	3.23345e+07	4.43258e+07	3.69082e+07	5.23741e+07	10064.9	5.26651e+07	3.31465e+07
P07900	High	Heat shock protein HSP 90-alpha OS=Homo sapiens OX=9606 GN=HSP90AA1 PE=1 SV=5	0	FALSE	395.168	48	36	537	20	732	84.6	5.02	1531.05	36	0	167223	3.42555e+06	36.2807	3.7622e+06	4.20037e+06	2245.99	4.1018e+06	6.23003e+06	6.24244e+06	11868.5	4.78498e+06	5.83878e+06	124236	1.6952e+06	511.56	2.7515e+06	1.63735e+06	2.07403e+06	NA	659629	1.70495e+06	1.62482e+06	3.11173e+06	1524.12	57925	853242	NA	2.44244e+06	2.80269e+06	3.31681e+06	2.71732e+06	1930.1	2.91564e+06	2.3436e+06
P11047	High	Laminin subunit gamma-1 OS=Homo sapiens OX=9606 GN=LAMC1 PE=1 SV=3	0	FALSE	392.672	30	42	412	42	1609	177.5	5.12	1155.06	42	0	73262.3	1.00677e+06	44.6927	1.65873e+06	1.64299e+06	3462.86	1.59985e+06	2.04823e+06	2.06252e+06	8657.21	1.49651e+06	1.67283e+06	24218.3	1.39466e+06	455.309	1.73207e+06	1.24641e+06	1.78107e+06	2867.06	234014	1.46861e+06	1.13463e+06	1.99795e+06	730.689	87656.4	315600	33.9636	724246	1.4539e+06	1.91612e+06	1.71908e+06	7163.35	1.5966e+06	1.09006e+06
Q7Z406	High	Myosin-14 OS=Homo sapiens OX=9606 GN=MYH14 PE=1 SV=2	0	FALSE	390.152	31	49	342	40	1995	227.7	5.6	1063.14	49	0	11160.5	214263	518.832	298270	344343	1631.99	356952	391549	387717	479.556	298896	290963	8659.29	307885	868.878	491532	412976	619811	NA	15648.8	276463	218826	461925	341.494	38379.2	113811	NA	355169	720873	800301	690476	NA	691536	503859
P50993	High	Sodium/potassium-transporting ATPase subunit alpha-2 OS=Homo sapiens OX=9606 GN=ATP1A2 PE=1 SV=1	0	FALSE	388.249	32	28	387	16	1020	112.2	5.66	1213.65	28	15	126220	1.23758e+06	340.258	1.86166e+06	1.73961e+06	1774.52	1.81123e+06	2.52618e+06	2.76761e+06	12315.3	1.99552e+06	1.97341e+06	230668	1.93948e+06	301.085	2.79306e+06	2.24507e+06	3.5308e+06	1171.38	185037	2.31157e+06	1.609e+06	4.41287e+06	6650.17	50683.3	81875.3	NA	884271	1.17148e+06	1.13381e+06	1.23959e+06	2141.39	1.38557e+06	888985
P08238	High	Heat shock protein HSP 90-beta OS=Homo sapiens OX=9606 GN=HSP90AB1 PE=1 SV=4	0	FALSE	382.768	60	43	548	27	724	83.2	5.03	1557.19	43	18	85585.8	4.04073e+06	7900.89	4.51834e+06	5.04687e+06	6010.21	4.75471e+06	7.52115e+06	6.56372e+06	68664.5	6.2018e+06	5.88996e+06	164758	4.74354e+06	804.222	7.37764e+06	5.26054e+06	7.68582e+06	4386.69	867681	5.07426e+06	4.14597e+06	1.0025e+07	2916.88	147853	999817	15.1526	4.26055e+06	5.30362e+06	4.86947e+06	5.4107e+06	2361.31	4.81713e+06	4.65223e+06
P42765	High	3-ketoacyl-CoA thiolase, mitochondrial OS=Homo sapiens OX=9606 GN=ACAA2 PE=1 SV=2	0	FALSE	381.861	62	24	601	24	397	41.9	8.09	1988.43	24	0	62714.9	2.8624e+06	121.254	4.68968e+06	4.21203e+06	7030.08	4.01859e+06	4.47296e+06	4.15875e+06	7769.2	3.6804e+06	3.70799e+06	46273.7	4.42259e+06	2103.43	4.524e+06	4.83804e+06	4.44221e+06	107.451	252975	3.13499e+06	2.51678e+06	3.46999e+06	5555.2	49530.3	416918	NA	2.15712e+06	4.50346e+06	4.34295e+06	4.42202e+06	2398.17	3.23847e+06	2.68368e+06
P45378	High	Troponin T, fast skeletal muscle OS=Homo sapiens OX=9606 GN=TNNT3 PE=1 SV=3	0	FALSE	380.781	55	31	2525	28	269	31.8	5.9	6251.78	31	3	646157	1.71766e+07	30264	9.46515e+06	5.81713e+06	30928	1.17914e+07	3.01032e+07	4.53611e+07	79594.5	2.64451e+07	2.9147e+07	837716	1.35243e+07	9418.9	2.58323e+07	1.77852e+07	1.22475e+07	20820.8	1.22475e+07	2.99971e+07	3.25749e+07	7.74743e+07	133257	399242	3.54322e+06	1968.57	1.1514e+07	1.57191e+07	1.11681e+07	1.63486e+07	32909.1	2.78829e+07	2.01101e+07
P22314	High	Ubiquitin-like modifier-activating enzyme 1 OS=Homo sapiens OX=9606 GN=UBA1 PE=1 SV=3	0	FALSE	372.297	46	41	395	41	1058	117.8	5.76	1193.85	41	0	22337	799618	89.5492	1.05199e+06	1.08353e+06	767.473	1.03853e+06	1.58771e+06	1.62674e+06	946.623	1.33595e+06	1.35121e+06	41410.9	1.36078e+06	315.638	2.40604e+06	1.43979e+06	1.94711e+06	812.88	712860	1.50397e+06	1.54161e+06	3.10991e+06	8375.81	46260.4	977846	NA	1.73371e+06	2.08577e+06	2.10377e+06	2.11937e+06	1965.48	1.77553e+06	1.49135e+06
P08670	High	Vimentin OS=Homo sapiens OX=9606 GN=VIM PE=1 SV=4	0	FALSE	371.294	70	40	594	34	466	53.6	5.12	1602.6	40	0	32159	1.65053e+06	358.326	2.68771e+06	3.02964e+06	702.114	1.94655e+06	3.14694e+06	2.52369e+06	46399.4	2.41297e+06	6.38576e+06	47512.3	3.9715e+06	10976.8	4.19311e+06	3.40103e+06	4.1948e+06	5408.29	604942	4.10224e+06	2.6058e+06	4.44839e+06	13771.5	32470.3	274514	NA	1.91896e+06	2.29534e+06	2.64815e+06	2.63138e+06	2402.27	1.8496e+06	2.13173e+06
Q16851	High	UTP--glucose-1-phosphate uridylyltransferase OS=Homo sapiens OX=9606 GN=UGP2 PE=1 SV=5	0	FALSE	371.061	59	33	559	33	508	56.9	8.15	1518.92	33	0	224859	3.20797e+06	2711.68	4.19849e+06	4.18002e+06	18387	4.44951e+06	5.3497e+06	5.12629e+06	25330.1	5.10346e+06	5.35154e+06	236159	5.29033e+06	11342.5	6.69691e+06	5.22196e+06	5.35236e+06	5317.1	1.47026e+06	4.56728e+06	3.96026e+06	6.83178e+06	29390.7	368419	1.1635e+06	5851.44	4.03687e+06	6.11451e+06	5.99205e+06	6.31375e+06	779.409	5.86634e+06	3.66814e+06
A7E2Y1	High	Myosin-7B OS=Homo sapiens OX=9606 GN=MYH7B PE=1 SV=4	0	FALSE	370.169	5	19	4653	1	1983	225.7	6.09	11011.2	19	0	NA	NA	NA	NA	NA	NA	NA	NA	NA	NA	NA	NA	NA	NA	NA	NA	NA	NA	NA	NA	NA	NA	NA	NA	NA	NA	NA	NA	NA	NA	NA	NA	NA	NA
P07954	High	Fumarate hydratase, mitochondrial OS=Homo sapiens OX=9606 GN=FH PE=1 SV=3	0	FALSE	368.544	54	22	572	22	510	54.6	8.76	1703.47	22	0	215412	5.9085e+06	22342.2	8.85087e+06	8.2043e+06	26632.8	8.1127e+06	9.7985e+06	8.57291e+06	66110.2	8.7358e+06	8.52365e+06	105861	7.87312e+06	514.48	8.86291e+06	8.19055e+06	8.0026e+06	495.74	1.56255e+06	7.13633e+06	4.86684e+06	8.93232e+06	14767.6	142033	919947	30.317	4.75389e+06	8.44376e+06	7.84428e+06	8.46551e+06	1061.5	5.79954e+06	3.89921e+06
P55268	High	Laminin subunit beta-2 OS=Homo sapiens OX=9606 GN=LAMB2 PE=1 SV=2	0	FALSE	362.376	26	42	376	42	1798	195.9	6.52	1097.69	42	0	45244.6	329203	3514.09	441207	475152	1311.01	510387	613846	734803	11610.7	567308	754378	31020.7	1.1524e+06	1022.96	1.69954e+06	1.22681e+06	1.94256e+06	2791.56	212651	1.31414e+06	1.08333e+06	2.08611e+06	3832.91	27599.5	314093	NA	371792	929969	1.09146e+06	1.10723e+06	2247.35	979784	713458
O75923	High	Dysferlin OS=Homo sapiens OX=9606 GN=DYSF PE=1 SV=1	0	FALSE	359.088	27	41	313	41	2080	237.1	5.64	1000.9	41	0	41849	630594	339.554	754320	697269	4087	771716	1.35105e+06	1.40945e+06	10905	1.07484e+06	1.0524e+06	71976.2	657221	886.828	999363	711994	850173	149.739	245492	738875	627617	1.46753e+06	6687.73	66962	321681	61.7274	486413	597482	719395	518054	2376.97	695488	667846
P02144	High	Myoglobin OS=Homo sapiens OX=9606 GN=MB PE=1 SV=2	0	FALSE	358.753	82	19	7224	19	154	17.2	7.68	17526.3	19	0	8.44542e+06	1.35426e+08	217483	1.48401e+08	1.35693e+08	238826	1.64954e+08	2.64247e+08	2.40645e+08	521790	1.44001e+08	1.35945e+08	6.63272e+06	9.42608e+07	85722.1	1.29645e+08	9.9813e+07	1.707e+08	348464	7.64396e+06	8.41467e+07	6.73111e+07	1.91621e+08	571294	3.96183e+06	1.09172e+07	33454.9	5.99758e+07	1.13852e+08	8.78024e+07	1.21446e+08	284708	8.77192e+07	7.11063e+07
P02533	High	Keratin, type I cytoskeletal 14 OS=Homo sapiens OX=9606 GN=KRT14 PE=1 SV=4	0	FALSE	358.243	64	32	508	11	472	51.5	5.16	1408.5	32	21	1.13936e+06	942581	NA	2.2132e+06	2.15838e+06	NA	1.94845e+06	2.04394e+06	2.50552e+06	2170.55	1.23001e+06	1.23509e+06	1.7145e+06	2.84096e+06	253.45	2.0331e+06	4.15536e+06	6.4653e+06	1798.94	578854	3.0632e+06	1.68507e+06	3.84393e+06	8432.69	1.08863e+06	1.5622e+06	1940.54	4.43229e+06	5.26018e+06	3.77517e+06	8.94507e+06	403.063	2.69364e+06	3.54997e+06
P40926	High	Malate dehydrogenase, mitochondrial OS=Homo sapiens OX=9606 GN=MDH2 PE=1 SV=3	0	FALSE	357.471	69	23	1238	23	338	35.5	8.68	3320.16	23	0	475499	1.03826e+07	45455.8	1.34634e+07	1.22789e+07	35621.2	1.32395e+07	1.86417e+07	1.48331e+07	69328.9	1.51883e+07	1.34177e+07	391452	1.30022e+07	13404.8	1.6097e+07	1.2027e+07	1.17246e+07	27222.9	6.60377e+06	1.22217e+07	1.16262e+07	1.44462e+07	44453.8	377469	5.59802e+06	17723	1.58412e+07	1.64212e+07	1.48527e+07	2.26925e+07	6218.61	1.51774e+07	1.10808e+07
Q53GG5	High	PDZ and LIM domain protein 3 OS=Homo sapiens OX=9606 GN=PDLIM3 PE=1 SV=1	0	FALSE	354.938	71	19	938	19	364	39.2	6.89	2664.38	19	0	200184	2.5249e+06	808.425	3.22529e+06	3.27919e+06	9028.46	4.03602e+06	4.94558e+06	5.99098e+06	21027.8	4.06468e+06	4.66245e+06	195600	4.48582e+06	14283.7	8.50955e+06	6.66103e+06	1.19864e+07	8690.81	1.92594e+06	5.87595e+06	4.69444e+06	1.67152e+07	38169.5	175859	1.55078e+06	23232.1	2.94135e+06	4.42375e+06	3.23942e+06	3.42795e+06	1215.35	3.7978e+06	3.38426e+06
P48735	High	Isocitrate dehydrogenase [NADP], mitochondrial OS=Homo sapiens OX=9606 GN=IDH2 PE=1 SV=2	0	FALSE	354.847	56	29	889	28	452	50.9	8.69	2248.94	29	1	284281	4.66737e+06	10646.3	7.29337e+06	7.17451e+06	10821.7	6.31676e+06	6.94349e+06	6.35371e+06	27892.6	7.25994e+06	7.41127e+06	365879	9.3566e+06	9405.45	1.22956e+07	8.68371e+06	7.63127e+06	12135.4	3.42657e+06	7.21617e+06	5.88754e+06	8.45033e+06	15146.5	365317	4.73128e+06	5772.42	9.36262e+06	1.23254e+07	1.1363e+07	1.59764e+07	3157.1	7.82675e+06	7.89055e+06
P13647	High	Keratin, type II cytoskeletal 5 OS=Homo sapiens OX=9606 GN=KRT5 PE=1 SV=3	0	TRUE	354.779	51	39	520	20	590	62.3	7.74	1332.44	39	2	249392	848047	616.241	1.67397e+06	1.65822e+06	NA	1.81775e+06	1.7204e+06	1.52213e+06	4579.79	1.70159e+06	1.24918e+06	352006	1.43641e+06	37.8967	1.02766e+06	1.6021e+06	3.36464e+06	4348.57	378489	1.57842e+06	635632	2.1398e+06	11779	320251	1.04295e+06	2.70298	2.30851e+06	3.04796e+06	2.19177e+06	4.0314e+06	113.254	1.70052e+06	2.74776e+06
P06744	High	Glucose-6-phosphate isomerase OS=Homo sapiens OX=9606 GN=GPI PE=1 SV=4	0	FALSE	353.736	56	27	692	27	558	63.1	8.32	1891.94	27	0	394428	7.12464e+06	6735.62	6.55138e+06	5.59018e+06	5851.8	6.15151e+06	1.21352e+07	1.13259e+07	33024.7	9.36399e+06	1.31159e+07	376323	1.02736e+07	1143.81	1.43804e+07	1.01119e+07	8.73681e+06	1231.25	6.05742e+06	1.23794e+07	1.07822e+07	1.78194e+07	22995.8	358119	4.18598e+06	1261.03	1.00888e+07	8.84445e+06	7.98852e+06	9.16419e+06	17692.5	9.17986e+06	7.30719e+06
P22695	High	Cytochrome b-c1 complex subunit 2, mitochondrial OS=Homo sapiens OX=9606 GN=UQCRC2 PE=1 SV=3	0	FALSE	353.675	51	21	618	21	453	48.4	8.63	1861.15	21	0	696529	4.83662e+06	1310.23	6.97996e+06	6.83198e+06	20851.1	7.20462e+06	9.07833e+06	7.1836e+06	70314.6	8.79776e+06	8.08138e+06	633906	9.41018e+06	3238.85	1.20428e+07	8.96317e+06	9.66813e+06	1765.79	2.66029e+06	8.51622e+06	7.29943e+06	1.13934e+07	15060.8	427037	1.64481e+06	383.002	3.30059e+06	4.65531e+06	3.72016e+06	6.03437e+06	8291.76	3.56474e+06	3.16076e+06
P31930	High	Cytochrome b-c1 complex subunit 1, mitochondrial OS=Homo sapiens OX=9606 GN=UQCRC1 PE=1 SV=3	0	FALSE	353.22	57	19	524	19	480	52.6	6.37	1549.14	19	0	306018	7.32982e+06	12521	1.24221e+07	1.29874e+07	51470.5	1.15248e+07	1.42659e+07	1.47156e+07	88234.2	1.32792e+07	1.27662e+07	270224	1.09225e+07	18340.3	1.47443e+07	1.15069e+07	1.26786e+07	NA	3.30841e+06	1.03662e+07	8.80574e+06	1.52534e+07	79250.8	215501	2.15671e+06	578.736	3.31046e+06	4.5237e+06	4.17897e+06	6.0039e+06	2057.24	3.56485e+06	3.31953e+06
O43707	High	Alpha-actinin-4 OS=Homo sapiens OX=9606 GN=ACTN4 PE=1 SV=2	0	FALSE	344.244	43	33	633	16	911	104.8	5.44	1787.26	33	4	22388.2	362869	1395.05	654938	672471	71.4244	510600	833351	657566	8620.78	528721	2.06436e+06	14429.9	290451	1059.28	297285	322295	316748	NA	75510	326984	176573	334868	215.18	18795.8	104743	NA	164365	303574	281136	311712	NA	226999	188129
O95817	High	BAG family molecular chaperone regulator 3 OS=Homo sapiens OX=9606 GN=BAG3 PE=1 SV=3	0	FALSE	337.924	74	28	419	28	575	61.6	6.95	1111.84	28	0	48116.2	946801	91.674	1.28011e+06	1.52655e+06	NA	1.53852e+06	1.66415e+06	1.96334e+06	4443.95	1.60116e+06	1.67033e+06	24075	1.60179e+06	216.946	2.83804e+06	1.83073e+06	2.86e+06	2458.46	296469	1.73679e+06	1.5911e+06	3.87029e+06	3746.5	31793.3	390138	210.712	763143	1.08377e+06	957221	1.26307e+06	612.242	957542	798666
Q9H987	High	Synaptopodin 2-like protein OS=Homo sapiens OX=9606 GN=SYNPO2L PE=2 SV=3	0	FALSE	335.425	50	33	357	33	977	102.4	9.74	1168.71	33	0	126315	1.17712e+06	1688.11	1.4635e+06	1.52998e+06	54.2542	1.9019e+06	2.05217e+06	2.43122e+06	4476.8	1.55385e+06	2.35807e+06	98680.6	852653	NA	1.73704e+06	1.2013e+06	2.03038e+06	2801.91	312199	1.13468e+06	917115	2.85003e+06	4611.98	77282.2	385040	1934.79	570588	1.28868e+06	1.24658e+06	1.09207e+06	1786.93	1.15426e+06	843784
P55786	High	Puromycin-sensitive aminopeptidase OS=Homo sapiens OX=9606 GN=NPEPPS PE=1 SV=2	0	FALSE	333.713	45	35	451	35	919	103.2	5.72	1155.84	35	0	140759	2.54902e+06	43.8868	2.3259e+06	2.30761e+06	12605.8	2.57871e+06	4.71614e+06	3.76913e+06	22349.1	3.36838e+06	3.67939e+06	73491.6	1.5737e+06	301.225	2.44186e+06	1.59929e+06	1.93186e+06	70.8604	440900	1.51958e+06	1.58998e+06	3.04099e+06	7666.78	90268.8	430189	721.907	1.49297e+06	2.10046e+06	2.02193e+06	2.09973e+06	775.198	2.12225e+06	1.54553e+06
P63316	High	Troponin C, slow skeletal and cardiac muscles OS=Homo sapiens OX=9606 GN=TNNC1 PE=1 SV=1	0	FALSE	333.514	88	16	1403	15	161	18.4	4.18	4151.15	16	0	60453.4	4.80741e+06	1789.98	1.10083e+07	1.28064e+07	16491.6	1.03028e+07	9.4768e+06	6.72855e+06	17077.7	3.78405e+06	4.32585e+06	22105	1.14213e+07	3497.97	2.09466e+07	8.86451e+06	1.69797e+07	3183.86	755536	5.18371e+06	3.40679e+06	4.14897e+06	5393.81	39711.7	1.75861e+06	278.832	3.84952e+06	7.58206e+06	8.83919e+06	1.20382e+07	4771.18	5.15747e+06	3.1658e+06
P67936	High	Tropomyosin alpha-4 chain OS=Homo sapiens OX=9606 GN=TPM4 PE=1 SV=3	0	FALSE	331.54	68	30	4502	7	248	28.5	4.69	10918.3	30	0	NA	10697.9	NA	6715.69	9379.49	NA	7174.53	9009.87	11971.4	NA	15475.1	13283.2	NA	8844.75	NA	11685.8	2919.89	8196.55	NA	NA	8287.32	9109.06	19736.8	NA	959.659	3975.73	NA	11143.4	11817.7	11566.6	16637.9	NA	10453.7	8913.4
Q86TD4	High	Sarcalumenin OS=Homo sapiens OX=9606 GN=SRL PE=2 SV=2	0	FALSE	331.404	32	26	467	26	932	100.7	4.4	1336.56	26	0	118610	3.80465e+06	11252.5	5.72296e+06	5.38091e+06	4471.5	4.86321e+06	7.56638e+06	7.6822e+06	20774.4	6.23831e+06	5.7191e+06	118215	2.16777e+06	119.116	3.96667e+06	2.94379e+06	3.4681e+06	369.314	905600	2.43391e+06	2.0411e+06	3.97739e+06	11682.3	168490	2.1697e+06	370.233	4.37746e+06	5.04727e+06	4.2784e+06	6.24978e+06	5010.75	4.01665e+06	3.90702e+06
O60662	High	Kelch-like protein 41 OS=Homo sapiens OX=9606 GN=KLHL41 PE=1 SV=2	0	FALSE	331.383	49	30	558	30	606	68	5.29	1528.64	30	0	374023	5.016e+06	5475.26	5.64807e+06	4.89757e+06	24869.5	5.21625e+06	8.62935e+06	6.8831e+06	58748.7	6.69699e+06	7.82796e+06	237498	6.22945e+06	13733.3	8.06101e+06	6.28991e+06	8.23797e+06	4002.28	1.6016e+06	5.61515e+06	4.94416e+06	9.80227e+06	16903.9	442738	4.09776e+06	3057	5.75314e+06	8.47629e+06	7.65758e+06	7.34868e+06	6715.19	8.65986e+06	5.61541e+06
P23109	High	AMP deaminase 1 OS=Homo sapiens OX=9606 GN=AMPD1 PE=1 SV=2	0	FALSE	329.768	37	28	394	28	780	90.2	6.99	1159.51	28	0	95859.7	3.08295e+06	3561.98	3.05656e+06	2.48338e+06	3220.13	3.57772e+06	5.85602e+06	5.30812e+06	11183.7	3.52943e+06	4.70508e+06	45245	1.46927e+06	211.079	2.68068e+06	2.04539e+06	3.02483e+06	4324.82	312833	1.92391e+06	1.28831e+06	3.56021e+06	4188.09	58182.2	1.16347e+06	204.332	1.29948e+06	2.99359e+06	3.30398e+06	1.82481e+06	2060.42	3.65717e+06	2.39597e+06
P12814	High	Alpha-actinin-1 OS=Homo sapiens OX=9606 GN=ACTN1 PE=1 SV=2	0	FALSE	329.291	29	27	806	6	892	103	5.41	2364.38	27	0	34471.1	235338	NA	256532	280557	NA	284742	395604	398849	3800.5	343487	1.07908e+06	59862	438699	NA	540536	479813	550122	447.407	11535.1	383570	261468	648758	1434.62	16921.3	4797.19	NA	69573.9	104871	109261	111843	385.732	117185	83903
Q6ZMU5	High	Tripartite motif-containing protein 72 OS=Homo sapiens OX=9606 GN=TRIM72 PE=1 SV=2	0	FALSE	329.107	69	30	455	30	477	52.7	6.48	1321.52	30	0	202507	2.34047e+06	290.045	2.79342e+06	2.38884e+06	3381.17	3.23905e+06	3.68605e+06	3.33688e+06	1652.7	2.94236e+06	2.86257e+06	180759	4.38075e+06	1381.31	4.65922e+06	4.93242e+06	6.36181e+06	606.538	446455	4.11911e+06	2.42403e+06	5.40979e+06	3820.24	177986	762866	NA	2.37408e+06	3.42381e+06	3.49578e+06	3.67799e+06	5408.14	3.32333e+06	1.86251e+06
Q9GZV1	High	Ankyrin repeat domain-containing protein 2 OS=Homo sapiens OX=9606 GN=ANKRD2 PE=1 SV=3	0	FALSE	325.335	63	24	536	24	360	39.8	6.09	1591	24	0	191797	1.027e+06	139.55	1.52675e+06	4.5992e+06	15944.7	3.97043e+06	1.80119e+06	1.90599e+06	16841.9	2.87526e+06	2.71077e+06	271820	4.16018e+06	NA	6.79568e+06	4.29691e+06	8.19753e+06	5338.51	741440	2.5515e+06	2.29596e+06	4.73745e+06	4698.19	342572	2.14085e+06	2743.89	2.50466e+06	4.38799e+06	3.22813e+06	3.24138e+06	2971.39	2.75811e+06	3.44043e+06
P21695	High	Glycerol-3-phosphate dehydrogenase [NAD(+)], cytoplasmic OS=Homo sapiens OX=9606 GN=GPD1 PE=1 SV=4	0	FALSE	324.643	60	22	551	22	349	37.5	6.18	1558.86	22	0	326327	4.41212e+06	14044.4	4.24352e+06	3.68875e+06	33610.6	4.51235e+06	8.53608e+06	8.59847e+06	62934.4	5.39446e+06	8.4322e+06	95561.1	3.55426e+06	12743	6.49164e+06	3.54693e+06	4.37032e+06	13948.2	884187	4.90044e+06	4.88111e+06	1.07774e+07	30074.9	335692	2.06558e+06	1601.9	5.14135e+06	4.8204e+06	4.87337e+06	6.27773e+06	76655.5	7.14535e+06	4.92163e+06
Q16821	High	Protein phosphatase 1 regulatory subunit 3A OS=Homo sapiens OX=9606 GN=PPP1R3A PE=1 SV=3	0	FALSE	324.626	45	44	330	44	1122	125.7	5	913.78	44	0	30681.7	982422	2076.23	1.24296e+06	1.0207e+06	154.969	1.2982e+06	2.0274e+06	2.27886e+06	6494.47	1.35934e+06	1.33013e+06	36238.8	854396	522.572	1.43124e+06	1.06762e+06	1.28667e+06	8122.6	167168	1.3152e+06	828301	2.3417e+06	8882.42	52886.5	233753	483.709	832584	1.42258e+06	1.427e+06	1.48324e+06	1744.88	1.60591e+06	1.18233e+06
O75746	High	Calcium-binding mitochondrial carrier protein Aralar1 OS=Homo sapiens OX=9606 GN=SLC25A12 PE=1 SV=2	0	FALSE	324.611	51	28	447	28	678	74.7	8.38	1374.8	28	0	258736	3.30541e+06	4212.39	4.63056e+06	3.49076e+06	11101.6	3.79779e+06	5.85784e+06	5.91922e+06	14673.8	5.28417e+06	5.26321e+06	242239	3.5105e+06	NA	4.87522e+06	3.81217e+06	4.07732e+06	1990.3	1.65308e+06	4.32733e+06	3.03256e+06	7.03624e+06	18087.9	415028	2.23623e+06	776.066	3.92545e+06	4.80961e+06	4.12034e+06	5.7512e+06	6647.39	4.09686e+06	3.18103e+06
P20807	High	Calpain-3 OS=Homo sapiens OX=9606 GN=CAPN3 PE=1 SV=2	0	FALSE	324.353	48	36	359	36	821	94.2	6.18	1108.71	36	0	22145.7	605139	11.9874	777949	662886	NA	718287	1.2531e+06	1.29956e+06	4067.01	771110	1.04829e+06	22918.1	700921	NA	1.17199e+06	797596	990929	199.553	170105	771869	611543	1.26045e+06	2803.44	31681.6	707630	1090.28	909325	995894	1.03739e+06	1.06121e+06	1368.57	1.17355e+06	677763
P04259	High	Keratin, type II cytoskeletal 6B OS=Homo sapiens OX=9606 GN=KRT6B PE=1 SV=5	0	FALSE	324.18	55	39	487	3	564	60	8	1277.59	39	0	5846.95	53258.9	NA	83358.2	191619	NA	68707.9	94623.1	358538	NA	108765	126329	5547.79	40642.2	NA	43672.3	83359.8	113946	NA	5129.6	77645.8	58839.3	80566.8	NA	12796.9	75099.1	24.8829	151811	238257	81012.8	313769	NA	68963.2	49175.6
O95425	High	Supervillin OS=Homo sapiens OX=9606 GN=SVIL PE=1 SV=2	0	FALSE	324.13	28	45	267	45	2214	247.6	6.98	790.71	45	0	9451.62	297423	86.1615	337262	371166	310.351	375721	525496	616104	1138.04	399102	536272	4349.29	326509	104.195	452839	396083	626025	4181.52	82305.9	311119	215682	607228	275.577	9368.66	99755.3	5.31982	215287	309698	311983	291064	389.689	324233	248886
P02538	High	Keratin, type II cytoskeletal 6A OS=Homo sapiens OX=9606 GN=KRT6A PE=1 SV=3	0	TRUE	323.954	56	40	469	4	564	60	8	1238.03	40	21	942938	1.43587e+06	NA	2.98987e+06	3.20568e+06	363.601	2.93891e+06	2.61037e+06	5.71441e+06	121.482	2.87239e+06	1.8999e+06	526421	917268	NA	1.24881e+06	1.35042e+06	2.11113e+06	3253.33	690251	1.19979e+06	961518	1.61217e+06	1019.2	547327	3.99873e+06	NA	2.43067e+06	2.77294e+06	1.23689e+06	3.96412e+06	8219.21	1.1534e+06	1.35723e+06
P04792	High	Heat shock protein beta-1 OS=Homo sapiens OX=9606 GN=HSPB1 PE=1 SV=2	0	FALSE	320.226	90	20	1156	20	205	22.8	6.4	3046.82	20	0	449969	7.53176e+06	732.952	6.53637e+06	6.23658e+06	5940.7	8.16285e+06	1.08158e+07	8.1308e+06	35457.2	5.95082e+06	7.88104e+06	591786	1.69804e+07	8552.37	1.68133e+07	9.54025e+06	2.18629e+07	13678.1	1.17418e+06	1.18905e+07	9.1373e+06	2.46554e+07	69974.6	338256	2.00956e+06	4116.67	4.68894e+06	8.43322e+06	7.31821e+06	7.41412e+06	5044.99	6.97794e+06	6.94733e+06
P00568	High	Adenylate kinase isoenzyme 1 OS=Homo sapiens OX=9606 GN=AK1 PE=1 SV=3	0	FALSE	319.603	82	22	1211	22	194	21.6	8.63	3089.68	22	0	396612	5.4711e+06	289.45	6.56741e+06	5.70764e+06	22867.3	6.54649e+06	1.15241e+07	1.52531e+07	15503.1	1.00676e+07	1.32478e+07	869834	6.93736e+06	305.852	1.18014e+07	9.0647e+06	8.03459e+06	6349.97	2.54618e+06	9.04315e+06	1.22227e+07	2.14857e+07	19392.5	847771	2.49983e+06	204.71	4.84436e+06	7.65932e+06	8.19427e+06	7.20884e+06	621.323	1.17826e+07	8.07474e+06
Q9NZU5	High	LIM and cysteine-rich domains protein 1 OS=Homo sapiens OX=9606 GN=LMCD1 PE=1 SV=1	0	FALSE	319.021	68	26	442	26	365	40.8	7.93	1235.46	26	0	120668	1.80923e+06	2955.42	2.74605e+06	2.40967e+06	17173	2.90288e+06	3.02817e+06	3.38206e+06	21092.5	2.17105e+06	2.42594e+06	128828	2.94545e+06	2255.45	3.42601e+06	3.16832e+06	4.00673e+06	1101.9	518207	2.80702e+06	1.67191e+06	3.67945e+06	9936.02	133182	1.12224e+06	NA	1.48464e+06	3.48539e+06	3.16499e+06	2.81632e+06	2592.5	2.32567e+06	1.74149e+06
Q96HC4	High	PDZ and LIM domain protein 5 OS=Homo sapiens OX=9606 GN=PDLIM5 PE=1 SV=5	0	FALSE	317.527	32	18	910	18	596	63.9	8.21	2542.25	18	0	169599	5.19984e+06	1730.09	6.32939e+06	7.13629e+06	3557.96	6.91852e+06	9.50386e+06	1.20533e+07	8328.53	6.6287e+06	1.01052e+07	145118	9.58126e+06	1994.61	1.95108e+07	1.19086e+07	1.82367e+07	28731.6	4.88095e+06	1.06061e+07	1.00731e+07	2.56312e+07	19970.5	242990	9.12936e+06	4309.43	7.51118e+06	1.31839e+07	1.14361e+07	1.19458e+07	22863.9	1.13979e+07	8.14465e+06
P68371	High	Tubulin beta-4B chain OS=Homo sapiens OX=9606 GN=TUBB4B PE=1 SV=1	0	FALSE	315.664	53	17	439	1	445	49.8	4.89	1341.59	17	20	162824	1.49936e+06	1446.83	1.95136e+06	2.02109e+06	15814.1	1.96453e+06	3.0548e+06	2.92073e+06	12298.2	2.48973e+06	2.8457e+06	201346	1.75748e+06	3014.49	3.43343e+06	2.30536e+06	3.56906e+06	3458.04	1.05419e+06	2.12571e+06	1.80148e+06	5.01739e+06	2727.3	181346	1.91614e+06	1229.55	2.78913e+06	3.82551e+06	3.40273e+06	3.8749e+06	14651.1	3.6964e+06	2.79935e+06
P21796	High	Voltage-dependent anion-selective channel protein 1 OS=Homo sapiens OX=9606 GN=VDAC1 PE=1 SV=2	0	FALSE	315.329	83	23	627	22	283	30.8	8.54	2039.7	23	1	211844	4.09563e+06	14015.5	5.47773e+06	4.78314e+06	32013.9	5.11157e+06	7.05513e+06	5.88106e+06	45386.8	5.40146e+06	4.97407e+06	178090	6.04902e+06	4983.8	6.93576e+06	6.16088e+06	7.61651e+06	10623.3	1.61764e+06	4.74338e+06	3.45253e+06	6.98335e+06	11372.5	441607	3.14303e+06	4795	5.42867e+06	7.25638e+06	7.28161e+06	7.72586e+06	5829.09	6.28471e+06	4.63441e+06
P17174	High	Aspartate aminotransferase, cytoplasmic OS=Homo sapiens OX=9606 GN=GOT1 PE=1 SV=3	0	FALSE	313.566	67	23	868	23	413	46.2	7.01	2406.15	23	0	635180	9.04117e+06	46070.6	1.18507e+07	1.13668e+07	45475.1	1.09565e+07	1.63936e+07	1.63027e+07	73740.2	1.45469e+07	1.55769e+07	391638	9.66019e+06	16875.8	1.47555e+07	9.69348e+06	9.76538e+06	339.214	3.59673e+06	8.82914e+06	9.35954e+06	1.29533e+07	7393.32	531391	5.55061e+06	1981.74	9.99664e+06	1.3743e+07	1.0126e+07	1.67924e+07	9123.86	8.46571e+06	7.72919e+06
P13639	High	Elongation factor 2 OS=Homo sapiens OX=9606 GN=EEF2 PE=1 SV=4	0	FALSE	310.841	52	39	404	38	858	95.3	6.83	1072.44	39	1	64984	954604	942.178	1.13638e+06	1.16518e+06	3445.91	1.06875e+06	1.80496e+06	2.0133e+06	15577.2	1.5884e+06	1.82772e+06	76287	1.09555e+06	31.4101	1.88989e+06	1.36485e+06	1.68648e+06	909.041	665503	1.38385e+06	1.08846e+06	2.6479e+06	2966.32	152266	888254	785.804	1.45619e+06	1.83267e+06	1.94069e+06	2.07185e+06	1769.5	1.96878e+06	1.43939e+06
P02511	High	Alpha-crystallin B chain OS=Homo sapiens OX=9606 GN=CRYAB PE=1 SV=2	0	FALSE	308.015	65	20	641	20	175	20.1	7.33	1759.63	20	0	1.50959e+06	5.4942e+06	36175.3	8.06756e+06	8.64321e+06	35785.4	9.49508e+06	1.00141e+07	8.33773e+06	75786.8	7.92192e+06	1.36344e+07	2.19986e+06	7.7863e+06	14068.7	1.13796e+07	8.23605e+06	1.14649e+07	7683.64	1.59589e+06	5.86124e+06	5.91713e+06	7.21354e+06	18867.4	830621	1.05369e+06	2382.88	3.04771e+06	6.79394e+06	6.78223e+06	7.3441e+06	2334.55	5.05052e+06	5.45799e+06
P02787	High	Serotransferrin OS=Homo sapiens OX=9606 GN=TF PE=1 SV=3	0	FALSE	307.489	48	34	431	34	698	77	7.12	1134.61	34	0	124809	1.3988e+06	4828.3	2.40829e+06	1.94261e+06	8344.3	1.65932e+06	2.41987e+06	2.54705e+06	26311.9	2.02044e+06	5.4953e+06	67909.6	3.43444e+06	12262.4	5.14567e+06	2.10199e+06	3.48773e+06	4309.82	292776	2.84386e+06	3.36638e+06	4.03381e+06	614.827	80908.7	435053	NA	1.31715e+06	2.78516e+06	2.83267e+06	3.75722e+06	4211.5	2.42572e+06	2.19161e+06
P49411	High	Elongation factor Tu, mitochondrial OS=Homo sapiens OX=9606 GN=TUFM PE=1 SV=2	0	FALSE	306.735	60	21	401	21	452	49.5	7.61	1162.66	21	0	119314	1.07208e+06	11716.8	1.65218e+06	1.91747e+06	1786.75	1.7797e+06	2.00619e+06	2.1825e+06	8546.39	2.36236e+06	1.85665e+06	142080	2.72762e+06	2624.57	3.51929e+06	2.83001e+06	3.0346e+06	NA	808735	2.3836e+06	2.03655e+06	3.1619e+06	8284.2	209422	1.13463e+06	459.393	2.6679e+06	3.78503e+06	3.83966e+06	4.00501e+06	NA	2.99351e+06	2.62372e+06
P13805	High	Troponin T, slow skeletal muscle OS=Homo sapiens OX=9606 GN=TNNT1 PE=1 SV=4	0	FALSE	301.553	49	25	1357	21	278	32.9	6.07	3091.68	25	1	953233	8.82302e+06	11626.3	2.02434e+07	2.03883e+07	22842.9	2.35784e+07	2.19691e+07	1.67183e+07	56844.6	5.6048e+06	1.03339e+07	487535	1.06825e+07	4146.09	1.74299e+07	1.06375e+07	1.85632e+07	1182.05	830558	5.17728e+06	3.00309e+06	4.88176e+06	25618.9	903644	2.50207e+06	2189.31	5.52523e+06	2.07231e+07	2.06226e+07	2.40474e+07	17049.1	1.13118e+07	9.74589e+06
P08779	High	Keratin, type I cytoskeletal 16 OS=Homo sapiens OX=9606 GN=KRT16 PE=1 SV=4	0	TRUE	301.134	62	31	418	18	473	51.2	5.05	1180.53	31	0	687376	200517	829.381	321715	403821	NA	204251	300522	935202	NA	250405	183371	626423	226146	NA	310830	494576	583580	243.502	95608.9	346743	287015	361438	446.137	843850	1.50832e+06	33.6845	855200	670906	460316	1.3805e+06	NA	341310	331240
Q8N142	High	Adenylosuccinate synthetase isozyme 1 OS=Homo sapiens OX=9606 GN=ADSSL1 PE=1 SV=1	0	FALSE	301.018	58	26	388	23	457	50.2	8.59	1166.85	26	3	204193	2.21627e+06	271.166	2.81915e+06	2.26174e+06	12999	2.33046e+06	4.09395e+06	3.58321e+06	18886.6	2.84268e+06	3.48872e+06	163220	2.11747e+06	174.906	3.19761e+06	2.05958e+06	2.07764e+06	2233.56	927552	2.44439e+06	2.17949e+06	3.5462e+06	3505.37	206203	1.47473e+06	1098.42	4.15402e+06	4.61508e+06	4.54554e+06	5.071e+06	790.504	4.4866e+06	2.77277e+06
Q01082	High	Spectrin beta chain, non-erythrocytic 1 OS=Homo sapiens OX=9606 GN=SPTBN1 PE=1 SV=2	0	FALSE	300.399	30	57	261	54	2364	274.4	5.57	654.34	57	0	29134.2	333905	NA	605794	537088	1703.5	466166	756699	636238	3016.36	492608	610959	7415.68	348245	NA	532730	314394	430804	953.261	75239.2	354281	294386	422719	1634.68	5487.81	102928	NA	201849	341229	342299	421546	NA	277058	292461
P42704	High	Leucine-rich PPR motif-containing protein, mitochondrial OS=Homo sapiens OX=9606 GN=LRPPRC PE=1 SV=3	0	FALSE	298.675	35	41	371	41	1394	157.8	6.13	998.74	41	0	27508.9	346223	240.973	534202	535711	1113.62	456643	650359	569622	2713.01	649526	549444	34479.9	974436	485.29	1.2527e+06	925803	894139	128.769	415731	844309	694711	1.05118e+06	172.703	136855	658831	NA	1.53708e+06	1.95204e+06	1.96339e+06	2.16576e+06	835.068	1.60959e+06	1.28075e+06
P30622	High	CAP-Gly domain-containing linker protein 1 OS=Homo sapiens OX=9606 GN=CLIP1 PE=1 SV=2	0	FALSE	297.039	35	45	293	40	1438	162.1	5.36	793.4	45	3	20390.2	642340	10.5504	782312	850270	4902.03	830992	1.16675e+06	1.38993e+06	4586.89	1.07545e+06	844346	55933.3	696205	NA	1.33016e+06	895273	1.69589e+06	3415.94	88707.8	806485	706298	2.1789e+06	2625.18	15625.8	61684.1	NA	387148	749793	754246	730966	4049.54	738068	738872
Q9Y613	High	FH1/FH2 domain-containing protein 1 OS=Homo sapiens OX=9606 GN=FHOD1 PE=1 SV=3	0	FALSE	288.097	36	31	301	31	1164	126.5	6.39	928.47	31	0	53687	615407	2582.96	756333	570030	1583.43	696493	1.12837e+06	1.25121e+06	5930.63	459963	864028	68405.8	602318	NA	1.30306e+06	882482	1.13922e+06	607.16	311426	838766	698524	2.04126e+06	2042.17	115257	453401	210.761	689828	1.29369e+06	988883	1.2187e+06	2042.24	1.2648e+06	927714
P11177	High	Pyruvate dehydrogenase E1 component subunit beta, mitochondrial OS=Homo sapiens OX=9606 GN=PDHB PE=1 SV=3	0	FALSE	287.656	48	14	666	14	359	39.2	6.65	1886.21	14	0	121752	3.23119e+06	2063.07	5.03848e+06	4.68945e+06	23161.8	4.66649e+06	5.9698e+06	5.75497e+06	21492.3	5.81278e+06	5.27626e+06	116247	7.37714e+06	1340.3	9.80276e+06	7.10411e+06	7.23484e+06	1939.11	1.49978e+06	6.69889e+06	6.44031e+06	8.71536e+06	7668.25	158307	2.33316e+06	2291.61	5.20391e+06	7.90527e+06	7.9082e+06	9.39245e+06	17103.2	6.48795e+06	4.64724e+06
P30041	High	Peroxiredoxin-6 OS=Homo sapiens OX=9606 GN=PRDX6 PE=1 SV=3	0	FALSE	287.105	66	19	446	19	224	25	6.38	1359.71	19	0	78460.2	1.86677e+06	1068.63	2.22877e+06	1.78656e+06	10836.4	2.3007e+06	3.57001e+06	2.69619e+06	12756.1	1.82456e+06	2.02919e+06	81497.1	3.0295e+06	1977.06	3.56596e+06	2.6985e+06	4.04613e+06	1970.79	329183	2.55634e+06	2.11294e+06	3.96159e+06	8767.59	95617.6	812089	NA	1.42862e+06	2.80244e+06	2.49862e+06	2.88256e+06	6433.85	2.56093e+06	1.69842e+06
A4UGR9	High	Xin actin-binding repeat-containing protein 2 OS=Homo sapiens OX=9606 GN=XIRP2 PE=1 SV=2	0	FALSE	286.301	22	57	205	57	3374	382.1	6.38	478.55	57	0	8813.36	83741.7	NA	113757	129125	1863.48	119343	166656	328789	376.939	243332	200957	2647.15	111948	311.638	206573	167931	252493	NA	111286	158355	141969	444462	721.134	11139.8	98189.1	NA	200715	172291	157088	141293	69.3882	148578	222096
Q14204	High	Cytoplasmic dynein 1 heavy chain 1 OS=Homo sapiens OX=9606 GN=DYNC1H1 PE=1 SV=5	0	FALSE	282.702	15	50	228	50	4646	532.1	6.4	614.02	50	0	6700.09	225014	NA	277544	314051	625.279	277751	397481	446039	2374.09	314606	414671	2701.32	124118	NA	283111	177610	233964	NA	55866.2	152002	132124	332523	NA	17921.4	198081	NA	274258	354923	439109	311991	290.88	357855	318578
P31937	High	3-hydroxyisobutyrate dehydrogenase, mitochondrial OS=Homo sapiens OX=9606 GN=HIBADH PE=1 SV=2	0	FALSE	282.65	46	13	334	13	336	35.3	8.13	1149.72	13	0	39858.2	890308	5047.76	1.25363e+06	1.36792e+06	3403.02	1.21582e+06	1.41137e+06	1.2958e+06	5761.21	1.21585e+06	1.0942e+06	50436.1	1.16134e+06	424.628	1.83197e+06	1.21041e+06	1.2289e+06	8724.62	600119	1.22771e+06	1.05352e+06	1.50843e+06	860.262	57138.8	604519	87.3662	1.20671e+06	2.1458e+06	2.157e+06	2.61701e+06	3469.51	1.51531e+06	1.10699e+06
P54289	High	Voltage-dependent calcium channel subunit alpha-2/delta-1 OS=Homo sapiens OX=9606 GN=CACNA2D1 PE=1 SV=3	0	FALSE	282.128	35	31	315	31	1103	124.5	5.27	914.36	31	0	25027.8	1.25981e+06	139.901	1.31766e+06	1.30389e+06	11727.6	1.30363e+06	1.95752e+06	2.37257e+06	20187.3	1.71092e+06	1.79929e+06	88604.6	1.65548e+06	5909.82	3.02151e+06	1.90857e+06	2.46025e+06	16642.3	318644	2.12853e+06	1.82303e+06	3.96873e+06	17312.6	16225.3	126439	NA	803406	1.45884e+06	1.47772e+06	1.75969e+06	19977.9	1.85173e+06	1.54386e+06
P30084	High	Enoyl-CoA hydratase, mitochondrial OS=Homo sapiens OX=9606 GN=ECHS1 PE=1 SV=4	0	FALSE	276.881	60	17	428	17	290	31.4	8.07	1209.19	17	0	118247	2.68773e+06	13187.9	4.86402e+06	4.90433e+06	13813.8	3.90922e+06	4.93135e+06	5.01538e+06	6994.31	4.92404e+06	4.6323e+06	196448	5.60095e+06	1919.73	9.22929e+06	5.59657e+06	6.61037e+06	3161.93	1.22295e+06	4.65904e+06	5.29115e+06	5.83144e+06	8748.49	78449.6	489027	444.422	2.21728e+06	5.02403e+06	4.31202e+06	4.98487e+06	6974	3.24322e+06	3.43154e+06
P33121	High	Long-chain-fatty-acid--CoA ligase 1 OS=Homo sapiens OX=9606 GN=ACSL1 PE=1 SV=1	0	FALSE	275.475	46	27	354	27	698	77.9	7.15	1004.31	27	0	258472	3.36674e+06	5813.86	5.1912e+06	4.66983e+06	15057.4	3.83903e+06	5.16879e+06	4.86197e+06	12851.6	5.67743e+06	4.83274e+06	235932	4.02598e+06	405.826	5.02768e+06	4.16036e+06	4.71085e+06	168.056	1.79124e+06	3.60194e+06	2.93936e+06	4.8604e+06	2980.06	304398	2.30378e+06	2808.74	3.28329e+06	4.31727e+06	3.68329e+06	4.98124e+06	594.157	3.13126e+06	3.01562e+06
O75369	High	Filamin-B OS=Homo sapiens OX=9606 GN=FLNB PE=1 SV=2	0	FALSE	275.021	21	41	377	28	2602	278	5.73	1026.72	41	0	5116.24	160431	NA	299374	347828	944.345	236880	326279	280306	347.638	259215	337299	4691.43	304293	NA	346446	296396	276826	150.365	116352	317212	168242	240006	1755.85	2987.2	45668.2	NA	78134.2	147192	169201	165168	709.9	110299	109710
P68366	High	Tubulin alpha-4A chain OS=Homo sapiens OX=9606 GN=TUBA4A PE=1 SV=1	0	FALSE	271.042	58	24	389	6	448	49.9	5.06	1210.1	24	22	119883	1.91138e+06	15196.9	2.36477e+06	2.40732e+06	5037.29	2.37022e+06	3.52149e+06	3.02513e+06	9282.4	2.91955e+06	3.28777e+06	62081.6	2.00627e+06	4463.29	3.26465e+06	2.20286e+06	3.4032e+06	7479.6	724576	1.98225e+06	1.72875e+06	3.90653e+06	28846.9	101912	1.47205e+06	NA	2.64513e+06	3.16863e+06	3.07728e+06	3.13266e+06	3711.08	3.0624e+06	2.53386e+06
O95831	High	Apoptosis-inducing factor 1, mitochondrial OS=Homo sapiens OX=9606 GN=AIFM1 PE=1 SV=1	0	FALSE	269.61	44	21	332	21	613	66.9	8.95	950.33	21	0	59092.3	1.82462e+06	1329.32	2.29975e+06	2.30328e+06	2698.94	2.28794e+06	3.34774e+06	2.7622e+06	26879.2	2.90712e+06	2.72385e+06	54746.1	2.25484e+06	NA	3.14497e+06	2.0552e+06	2.59907e+06	4264.44	844759	2.18344e+06	1.84005e+06	3.49337e+06	4756.28	54453.4	886063	NA	2.04109e+06	2.07384e+06	1.88806e+06	2.71918e+06	939.446	2.00886e+06	2.04657e+06
P68871	High	Hemoglobin subunit beta OS=Homo sapiens OX=9606 GN=HBB PE=1 SV=2	0	FALSE	267.956	96	14	6165	7	147	16	7.28	17069.4	14	7	1.09285e+06	4.18047e+07	33111.5	6.07151e+07	5.98451e+07	88606	4.49019e+07	5.92303e+07	6.79653e+07	451317	5.13862e+07	8.58345e+07	1.13299e+06	4.76733e+07	25042.6	5.78275e+07	3.35762e+07	2.88537e+07	50970.8	2.51074e+07	4.31497e+07	3.05446e+07	3.88092e+07	92936.4	813999	2.76811e+07	17345.4	1.07734e+07	4.41213e+07	2.74257e+07	5.44161e+07	31265	2.5192e+07	2.46155e+07
P30038	High	Delta-1-pyrroline-5-carboxylate dehydrogenase, mitochondrial OS=Homo sapiens OX=9606 GN=ALDH4A1 PE=1 SV=3	0	FALSE	267.033	56	28	313	28	563	61.7	8.07	903.76	28	0	50992	1.7787e+06	6923.95	3.26218e+06	2.42253e+06	4742.94	2.54773e+06	3.433e+06	3.28677e+06	8821.72	2.41181e+06	2.43645e+06	75592.1	3.29572e+06	2804.02	4.92344e+06	3.26357e+06	3.97933e+06	2970.73	1.37667e+06	2.77579e+06	2.68565e+06	4.09117e+06	2852.66	85960.9	1.26965e+06	1469.21	2.70363e+06	3.70389e+06	3.19766e+06	4.53987e+06	1653.45	1.83565e+06	1.46942e+06
P07451	High	Carbonic anhydrase 3 OS=Homo sapiens OX=9606 GN=CA3 PE=1 SV=3	0	FALSE	265.578	76	16	2429	16	260	29.5	7.34	5414.57	16	0	2.18109e+06	2.39385e+07	9835.09	3.16343e+07	3.20762e+07	73737.4	3.69834e+07	5.02538e+07	3.74274e+07	105792	2.66493e+07	2.91355e+07	2.11781e+06	3.89852e+07	2237.34	7.38739e+07	3.72048e+07	8.28305e+07	12112.6	3.31446e+06	2.18663e+07	2.6041e+07	4.82982e+07	53499.3	5.20659e+06	1.20789e+07	5148.84	2.50879e+07	5.84045e+07	5.913e+07	4.43601e+07	20067.5	4.31694e+07	3.66593e+07
P62258	High	14-3-3 protein epsilon OS=Homo sapiens OX=9606 GN=YWHAE PE=1 SV=1	0	FALSE	265.028	64	21	482	18	255	29.2	4.74	1290.6	21	4	793708	5.73182e+06	4195.61	7.51511e+06	6.97049e+06	148060	7.01251e+06	1.10706e+07	9.58582e+06	8789.75	8.31193e+06	9.73872e+06	114487	7.0266e+06	695.345	1.026e+07	7.53825e+06	9.79046e+06	20496.8	1.85163e+06	6.97944e+06	6.33815e+06	1.0397e+07	9859.01	256337	1.14659e+06	1186.93	5.17701e+06	1.03649e+07	9.2953e+06	1.09485e+07	1536.95	9.77111e+06	7.09799e+06
P13804	High	Electron transfer flavoprotein subunit alpha, mitochondrial OS=Homo sapiens OX=9606 GN=ETFA PE=1 SV=1	0	FALSE	264.813	60	16	394	16	333	35.1	8.38	1283.94	16	0	97225.7	3.17964e+06	5974.84	5.70717e+06	5.58216e+06	5392.63	4.61089e+06	5.58151e+06	4.94393e+06	27178.7	4.71942e+06	4.61547e+06	145801	4.94583e+06	6058.91	6.07411e+06	4.76709e+06	4.60671e+06	158.028	1.79681e+06	4.30239e+06	3.54605e+06	3.94045e+06	42684.4	256661	899428	1525.07	2.66162e+06	4.12852e+06	3.80042e+06	5.21492e+06	2457.81	2.67784e+06	2.69799e+06
P07437	High	Tubulin beta chain OS=Homo sapiens OX=9606 GN=TUBB PE=1 SV=2	0	FALSE	264.427	53	17	358	4	444	49.6	4.89	1079.89	17	2	53945.8	468767	NA	773367	751294	7526.76	792849	1.03059e+06	1.001e+06	4051.96	857443	918778	102772	835307	NA	1.46749e+06	1.16883e+06	1.5617e+06	NA	276525	1.06282e+06	699695	1.54568e+06	838.618	64945.3	1.02113e+06	NA	1.43265e+06	2.42188e+06	2.68776e+06	2.07941e+06	127.22	2.0983e+06	1.45083e+06
Q9P2R7	High	Succinate--CoA ligase [ADP-forming] subunit beta, mitochondrial OS=Homo sapiens OX=9606 GN=SUCLA2 PE=1 SV=3	0	FALSE	264.043	49	25	462	25	463	50.3	7.42	1261.09	25	0	104452	4.1665e+06	2875.51	5.91015e+06	5.23294e+06	6523.08	5.38479e+06	6.75233e+06	5.94416e+06	4904.24	6.63845e+06	6.21333e+06	88637.9	7.76306e+06	2894.96	9.02208e+06	6.47889e+06	7.26631e+06	2706.6	490457	6.85749e+06	6.13698e+06	8.65606e+06	71082.7	129543	599526	437.428	4.01126e+06	5.50626e+06	5.17463e+06	6.88278e+06	6473.82	4.07901e+06	3.41632e+06
P02585	High	Troponin C, skeletal muscle OS=Homo sapiens OX=9606 GN=TNNC2 PE=1 SV=2	0	FALSE	263.22	76	16	2112	14	160	18.1	4.2	5393.42	16	2	128656	8.93632e+06	7240.44	5.79612e+06	4.20811e+06	27394.7	5.86182e+06	1.45444e+07	3.3125e+07	72770.9	1.98645e+07	2.98068e+07	67154.6	6.20966e+06	2097.32	1.14612e+07	1.07136e+07	4.86127e+06	50444	2.17057e+06	1.60018e+07	1.98562e+07	3.35668e+07	99623.8	76479.7	1.54432e+06	768.642	1.38203e+07	1.88579e+07	1.42543e+07	1.48793e+07	145118	3.43343e+07	2.38656e+07
P14649	High	Myosin light chain 6B OS=Homo sapiens OX=9606 GN=MYL6B PE=1 SV=1	0	FALSE	261.124	70	19	504	17	208	22.8	5.73	1268.62	19	3	333741	6.53212e+06	12349.9	1.07055e+07	2.4042e+07	22698.9	3.03853e+07	1.76601e+07	5.82958e+06	14882.5	6.47485e+06	3.97629e+06	186741	2.47634e+07	279.528	9.60507e+06	1.99017e+07	5.21882e+07	20938.5	162412	5.63606e+06	7.60268e+06	1.8237e+07	26094.5	101434	3.60769e+06	8757.9	447957	1.7384e+07	3.20396e+07	2.53258e+06	NA	2.22987e+07	5.15912e+06
P00352	High	Retinal dehydrogenase 1 OS=Homo sapiens OX=9606 GN=ALDH1A1 PE=1 SV=2	0	FALSE	259.933	47	24	303	22	501	54.8	6.73	876.32	24	1	125444	846044	41.93	1.30549e+06	1.30118e+06	595.452	1.28829e+06	1.96219e+06	1.67381e+06	12549.1	1.32206e+06	1.53653e+06	175286	1.38916e+06	NA	2.66552e+06	1.43419e+06	2.50657e+06	225.11	347556	1.21309e+06	1.20574e+06	1.88832e+06	7413.67	183478	772717	255.725	1.17287e+06	2.36936e+06	2.50382e+06	2.40959e+06	1896.18	1.84454e+06	1.28036e+06
P00338	High	L-lactate dehydrogenase A chain OS=Homo sapiens OX=9606 GN=LDHA PE=1 SV=2	0	FALSE	259.351	61	27	998	26	332	36.7	8.27	2596.9	27	1	858185	1.20129e+07	770.413	5.53192e+06	3.42919e+06	30166.7	4.68989e+06	1.43801e+07	1.49375e+07	24471.2	9.43135e+06	1.30677e+07	415990	7.55154e+06	1477.61	1.15062e+07	9.49742e+06	6.8746e+06	14108.6	3.58716e+06	1.19312e+07	1.21345e+07	2.74622e+07	50939.9	1.10463e+06	2.10061e+06	10490.9	8.53263e+06	1.0683e+07	9.09725e+06	6.08018e+06	14983.7	1.45556e+07	1.16378e+07
P06396	High	Gelsolin OS=Homo sapiens OX=9606 GN=GSN PE=1 SV=1	0	FALSE	256.521	50	28	294	28	782	85.6	6.28	909.89	28	0	51482.1	2.13679e+06	7450.05	2.92363e+06	2.56658e+06	546.901	2.78302e+06	4.47935e+06	4.80113e+06	21536.4	2.45659e+06	3.08849e+06	62242.4	2.01749e+06	149.282	2.37055e+06	1.54323e+06	2.01055e+06	195.159	182864	1.3735e+06	1.70597e+06	2.50045e+06	8194.92	30748.1	283823	1392.22	1.64034e+06	2.79995e+06	3.00738e+06	2.09047e+06	207.757	2.41004e+06	1.41324e+06
P00505	High	Aspartate aminotransferase, mitochondrial OS=Homo sapiens OX=9606 GN=GOT2 PE=1 SV=3	0	FALSE	254.369	49	23	544	23	430	47.5	9.01	1469.11	23	0	313084	6.11411e+06	7565.74	8.39347e+06	7.15504e+06	3569.23	7.13805e+06	1.08166e+07	9.34445e+06	36239.4	9.10854e+06	9.61702e+06	231442	9.47775e+06	8817.65	1.11183e+07	8.36897e+06	6.34779e+06	1199.24	1.89197e+06	7.47728e+06	8.31855e+06	8.73246e+06	13268.8	457087	2.32321e+06	78.1967	8.21865e+06	1.02735e+07	8.97259e+06	1.22965e+07	1310.76	8.22721e+06	6.26948e+06
P31939	High	Bifunctional purine biosynthesis protein PURH OS=Homo sapiens OX=9606 GN=ATIC PE=1 SV=3	0	FALSE	253.933	55	26	243	26	592	64.6	6.71	717.95	26	0	15205.8	331227	1052.01	406035	419928	349.615	384644	623158	693880	1732.61	526617	712630	13669.5	463987	NA	776249	582753	608605	77.0261	277982	605188	421092	1.06602e+06	132.508	8039.38	304452	NA	634029	639732	630440	685221	89.4533	803220	463988
P11586	High	C-1-tetrahydrofolate synthase, cytoplasmic OS=Homo sapiens OX=9606 GN=MTHFD1 PE=1 SV=3	0	FALSE	253.559	40	32	265	32	935	101.5	7.3	737.77	32	0	129007	891960	538.871	1.31381e+06	1.31375e+06	1938.78	1.28852e+06	1.7367e+06	1.84139e+06	3088.47	1.45785e+06	1.48069e+06	138009	1.15297e+06	685.377	1.72972e+06	1.235e+06	1.64015e+06	1349.28	232350	1.19374e+06	790549	1.97935e+06	2662.84	33602.3	171500	9.95208	744914	950069	1.00658e+06	1.14753e+06	1256.64	900144	641481
P35749	High	Myosin-11 OS=Homo sapiens OX=9606 GN=MYH11 PE=1 SV=3	0	FALSE	252.616	20	38	228	23	1972	227.2	5.5	597.22	38	0	11317.5	141318	NA	214291	213926	1215.31	262091	299277	334593	17700.9	203892	3.69511e+06	2246.79	59324	50.0656	49449.8	68041.1	55489.7	NA	15793.9	61606.8	24677.6	59485.3	NA	NA	NA	NA	7045.6	6735.91	5804.89	7608.69	NA	11487.8	3786.05
P68363	High	Tubulin alpha-1B chain OS=Homo sapiens OX=9606 GN=TUBA1B PE=1 SV=1	0	FALSE	252.039	56	22	301	4	451	50.1	5.06	928.54	22	0	23664.5	130142	NA	223438	254349	2072.08	194596	284126	235106	NA	263763	308900	19490.4	176218	NA	241742	162219	211326	3781.84	34204.1	175959	126126	188832	685.436	26724.7	24358.3	NA	146169	218834	320515	227430	NA	170469	178973
P13807	High	Glycogen [starch] synthase, muscle OS=Homo sapiens OX=9606 GN=GYS1 PE=1 SV=2	0	FALSE	250.352	37	27	328	27	737	83.7	6.18	1021.69	27	0	79708.5	3.73161e+06	385.734	3.83167e+06	3.61462e+06	14289.5	4.22336e+06	6.13987e+06	5.33224e+06	50394.4	5.40469e+06	5.08962e+06	60260.1	2.57057e+06	3397.32	3.81488e+06	2.40072e+06	2.86163e+06	262.353	639937	2.40555e+06	2.14407e+06	4.19362e+06	1674.11	54055.3	1.36042e+06	39.1605	2.80773e+06	2.7442e+06	2.87225e+06	3.02643e+06	4513.62	2.81203e+06	1.88723e+06
Q05639	High	Elongation factor 1-alpha 2 OS=Homo sapiens OX=9606 GN=EEF1A2 PE=1 SV=1	0	FALSE	250.302	56	25	624	16	463	50.4	9.03	1659.64	25	9	796528	5.97604e+06	45158	5.67474e+06	5.90436e+06	42197.9	6.18651e+06	1.10857e+07	8.81194e+06	158843	7.56227e+06	1.55666e+07	392413	7.11586e+06	9625.02	1.15407e+07	6.68289e+06	9.41809e+06	2779.62	2.16741e+06	7.07127e+06	7.70352e+06	1.24429e+07	13716	495822	3.29883e+06	17394.3	9.39423e+06	1.10807e+07	9.8088e+06	1.11364e+07	22190.6	1.01871e+07	8.67273e+06
P31040	High	Succinate dehydrogenase [ubiquinone] flavoprotein subunit, mitochondrial OS=Homo sapiens OX=9606 GN=SDHA PE=1 SV=2	0	FALSE	250.048	41	21	397	21	664	72.6	7.39	1116.86	21	0	134285	1.24824e+06	3138.99	1.87554e+06	1.74483e+06	3860.86	1.72357e+06	2.09138e+06	2.16472e+06	12200.4	1.88527e+06	2.12377e+06	151144	3.10467e+06	4787.18	4.39303e+06	3.0345e+06	3.74726e+06	1775.75	971931	3.54279e+06	2.89484e+06	5.16776e+06	4154.03	175534	1.71856e+06	671.999	4.17928e+06	5.55016e+06	5.17736e+06	6.02917e+06	3770.41	4.08008e+06	2.90785e+06
O95359	High	Transforming acidic coiled-coil-containing protein 2 OS=Homo sapiens OX=9606 GN=TACC2 PE=1 SV=3	0	FALSE	249.372	24	38	165	38	2948	309.2	4.79	495.01	38	0	1700.22	66254.9	67.904	90443.3	98893.5	763.309	112420	124892	146955	529.724	106349	92871.9	3956.3	62666.4	110.404	116857	74939.2	137129	NA	9260.52	74326.6	61855.8	158592	62.3734	2014.22	50567.3	153.922	102940	134222	133848	133104	920.88	118746	90801.9
P01024	High	Complement C3 OS=Homo sapiens OX=9606 GN=C3 PE=1 SV=2	0	FALSE	249.274	26	33	219	33	1663	187	6.4	630.4	33	0	29449.9	437524	1053.01	525216	448215	4127.26	505900	691878	653313	5714.35	484939	762885	9526.6	351505	NA	381284	235900	281083	5768.63	84234.4	372886	378926	424597	98.1282	18408.2	147216	31.4968	282160	741862	636332	799945	360.814	485394	509506
P34932	High	Heat shock 70 kDa protein 4 OS=Homo sapiens OX=9606 GN=HSPA4 PE=1 SV=4	0	FALSE	247.474	41	27	274	26	840	94.3	5.19	745.64	27	1	20030.2	654346	NA	765537	749590	278.726	771529	1.06557e+06	980187	4488	906473	763772	10512.2	714008	NA	1.1572e+06	713603	1.15312e+06	895.898	58407.2	717335	768150	1.41295e+06	2371.59	16996.6	124089	NA	523650	877619	801606	785260	719.789	717181	515624
P11310	High	Medium-chain specific acyl-CoA dehydrogenase, mitochondrial OS=Homo sapiens OX=9606 GN=ACADM PE=1 SV=1	0	FALSE	245.124	50	23	402	23	421	46.6	8.37	1112.04	23	0	175157	3.7427e+06	668.146	7.5042e+06	5.32867e+06	4014.68	5.32063e+06	6.17823e+06	6.24152e+06	16837.3	4.67345e+06	5.07135e+06	152713	8.08477e+06	4850.25	7.87228e+06	8.22332e+06	7.47953e+06	2634.04	1.51707e+06	6.90832e+06	4.38099e+06	6.3187e+06	27797.4	162442	1.62752e+06	NA	5.15255e+06	9.29394e+06	3.93946e+06	1.21278e+07	2941.51	3.08935e+06	4.24774e+06
P31415	High	Calsequestrin-1 OS=Homo sapiens OX=9606 GN=CASQ1 PE=1 SV=3	0	FALSE	244.582	40	15	1487	15	396	45.1	4.16	3695.79	15	0	246234	4.04797e+06	4096.2	4.88476e+06	4.44595e+06	32536.4	4.88281e+06	7.91316e+06	7.46572e+06	51508.1	5.64094e+06	8.55072e+06	396432	6.89771e+06	2826.29	1.04223e+07	9.14172e+06	8.45757e+06	4347.12	3.29007e+06	9.42393e+06	8.58862e+06	1.45995e+07	25913.4	698055	2.23718e+06	353.444	8.6871e+06	1.55504e+07	1.7094e+07	1.63357e+07	9561.05	2.05947e+07	1.28711e+07
Q86TC9	High	Myopalladin OS=Homo sapiens OX=9606 GN=MYPN PE=1 SV=2	0	FALSE	244.55	34	34	256	33	1320	145.2	6.77	697.73	34	1	34482	747900	923.186	967243	996148	3328.69	1.24176e+06	1.56334e+06	1.61763e+06	7590.62	1.30011e+06	1.31055e+06	12590.9	597857	391.558	991486	862610	1.22234e+06	1450.57	79648.4	618248	561754	1.63125e+06	1633.25	18035.5	178326	313.425	578150	825141	962002	864671	724.557	985850	762236
A8MU46	High	Smoothelin-like protein 1 OS=Homo sapiens OX=9606 GN=SMTNL1 PE=1 SV=1	0	FALSE	243.676	43	19	290	19	457	48.9	4.75	883.1	19	0	21140.5	877902	2259.71	1.01845e+06	1.00056e+06	8464.58	1.26013e+06	1.09711e+06	994006	3459.58	1.23059e+06	1.03775e+06	22902.3	477154	NA	956887	495954	1.21807e+06	3027.71	113803	467547	605890	2.12573e+06	3253.66	8785.2	193574	NA	638258	1.45143e+06	713524	1.2424e+06	158.41	875393	577264
P07237	High	Protein disulfide-isomerase OS=Homo sapiens OX=9606 GN=P4HB PE=1 SV=3	0	FALSE	243.184	62	33	381	33	508	57.1	4.87	1006.02	33	0	30866.8	2.78542e+06	215.297	3.85513e+06	4.23212e+06	1639.28	4.03578e+06	5.12271e+06	5.55544e+06	6776.81	4.3944e+06	4.60967e+06	24499.1	3.81518e+06	673.436	5.28963e+06	4.14639e+06	4.69434e+06	26568.3	652926	4.12709e+06	3.8133e+06	6.86348e+06	10541	64370.7	707938	NA	3.04832e+06	4.78316e+06	5.53166e+06	5.69431e+06	11528.5	4.87787e+06	3.92524e+06
P12277	High	Creatine kinase B-type OS=Homo sapiens OX=9606 GN=CKB PE=1 SV=1	0	FALSE	239.126	62	17	598	16	381	42.6	5.59	1580.64	17	0	43189.7	353698	925.222	834051	1.98798e+06	1835.38	1.33738e+06	682075	497101	2992.71	539956	668066	40186.7	1.15088e+06	1439.49	753339	1.60657e+06	1.35492e+06	4221.57	403352	913099	381952	466952	2861.66	132643	416695	NA	853421	1.50777e+06	1.74615e+06	2.18033e+06	3285.61	1.0239e+06	711716
P40925	High	Malate dehydrogenase, cytoplasmic OS=Homo sapiens OX=9606 GN=MDH1 PE=1 SV=4	0	FALSE	238.523	47	19	773	19	334	36.4	7.36	1925.9	19	0	850444	1.01333e+07	30692.4	1.06994e+07	1.16654e+07	39216.2	1.12721e+07	1.57486e+07	1.12741e+07	110509	1.06595e+07	1.17716e+07	799018	1.46176e+07	5584.95	1.50583e+07	9.85541e+06	1.38254e+07	1584.75	1.60325e+06	8.61927e+06	7.16203e+06	1.13857e+07	10660.4	1.37032e+06	4.3625e+06	2824.45	1.29788e+07	1.42572e+07	1.14269e+07	1.85519e+07	366.435	1.02175e+07	8.14993e+06
P10515	High	Dihydrolipoyllysine-residue acetyltransferase component of pyruvate dehydrogenase complex, mitochondrial OS=Homo sapiens OX=9606 GN=DLAT PE=1 SV=3	0	FALSE	237.363	37	20	356	20	647	69	7.84	995.02	20	0	214660	3.39712e+06	29546.2	4.99678e+06	4.34702e+06	5231.16	4.44254e+06	5.69429e+06	5.96512e+06	5939.77	5.11567e+06	4.78596e+06	120625	4.70668e+06	5046.73	6.04898e+06	4.00256e+06	4.97814e+06	3488.15	748844	4.14463e+06	3.39692e+06	6.74944e+06	2497.73	174675	1.61679e+06	1136	3.60817e+06	4.1106e+06	3.58489e+06	5.86491e+06	1324.99	3.59728e+06	2.58018e+06
Q13885	High	Tubulin beta-2A chain OS=Homo sapiens OX=9606 GN=TUBB2A PE=1 SV=1	0	FALSE	237.293	41	13	305	2	445	49.9	4.89	939.19	13	0	447.445	121453	NA	175464	218960	NA	195264	289984	275657	NA	225618	171055	1120.32	206148	NA	337581	207208	304344	NA	37574.8	219093	213558	375275	NA	1720.32	32011.5	NA	120566	226328	247772	236559	4261.08	165476	185906
Q8TDC0	High	Myozenin-3 OS=Homo sapiens OX=9606 GN=MYOZ3 PE=1 SV=2	0	FALSE	236.507	58	14	336	14	251	27.1	9.38	1112.86	14	0	46049.2	1.19359e+06	NA	830387	758818	NA	923128	1.13201e+06	1.51799e+06	2884.85	1.27137e+06	988229	46490	850486	93.2208	996328	994949	721155	3358.93	782072	1.12689e+06	724201	2.05881e+06	7774.65	19509	454017	65.0356	350492	491514	412319	579584	NA	593303	403825
P10636	High	Microtubule-associated protein tau OS=Homo sapiens OX=9606 GN=MAPT PE=1 SV=5	0	FALSE	235.759	47	24	225	24	758	78.9	6.71	556.43	24	0	26119	459235	NA	607071	685316	3635.16	753690	993440	1.02122e+06	514.566	778898	700455	22017.9	678668	103.194	1.06804e+06	765344	1.29793e+06	341.678	162914	850607	806726	1.86959e+06	1854.22	10833.4	7952.42	NA	231499	298842	250274	427195	1333.21	316438	196484
P61981	High	14-3-3 protein gamma OS=Homo sapiens OX=9606 GN=YWHAG PE=1 SV=2	0	FALSE	234.565	54	17	627	11	247	28.3	4.89	1698.48	17	7	121721	2.58299e+06	10329.4	3.78371e+06	2.90861e+06	5761.16	3.53141e+06	5.11786e+06	4.52303e+06	20188.2	3.06209e+06	4.8858e+06	163851	4.16582e+06	6189.35	6.82953e+06	4.14313e+06	5.82943e+06	5742.01	162779	4.2004e+06	4.01413e+06	8.16117e+06	22220.1	179325	162219	1584.76	2.83287e+06	5.16774e+06	4.37058e+06	5.76866e+06	14188.6	5.12377e+06	3.83077e+06
P05023	High	Sodium/potassium-transporting ATPase subunit alpha-1 OS=Homo sapiens OX=9606 GN=ATP1A1 PE=1 SV=1	0	FALSE	234.394	28	22	193	12	1023	112.8	5.49	608.9	22	0	9565.25	82817.1	51.0795	92566.4	132672	310.361	106101	151855	176006	488.652	132712	169090	962.823	45540.7	NA	79677.9	60120.4	68389.3	NA	14998.5	63182.7	49871.4	111083	NA	14046.4	50340.5	NA	136915	124506	152540	137106	NA	127161	115593
P43155	High	Carnitine O-acetyltransferase OS=Homo sapiens OX=9606 GN=CRAT PE=1 SV=5	0	FALSE	232.844	37	24	385	24	626	70.8	8.44	1098.72	24	0	269328	2.22599e+06	757.41	3.78511e+06	3.1836e+06	3276.64	2.93368e+06	3.95015e+06	3.11059e+06	24209.9	2.9639e+06	3.78674e+06	282894	3.67847e+06	539.868	4.69117e+06	3.096e+06	3.53885e+06	1211.96	694141	2.36111e+06	2.58098e+06	3.014e+06	4235.98	418530	792210	596.182	3.34941e+06	3.93607e+06	4.16568e+06	4.42296e+06	5649.95	2.94524e+06	3.10311e+06
Q15075	High	Early endosome antigen 1 OS=Homo sapiens OX=9606 GN=EEA1 PE=1 SV=2	0	FALSE	232.655	34	41	192	41	1411	162.4	5.68	496.21	41	0	18242.9	224095	29.1998	327518	311553	NA	321741	407005	424263	835.994	323105	353335	13252.8	245419	NA	397580	270050	451029	1093.29	49244.4	259997	198197	467557	2192.31	24982.5	42169.9	375.378	139703	308846	334643	268867	400.349	289603	185485
Q8IWX7	High	Protein unc-45 homolog B OS=Homo sapiens OX=9606 GN=UNC45B PE=1 SV=1	0	FALSE	232.496	36	33	267	33	931	103.7	7.81	777.09	33	0	72761.1	1.10827e+06	NA	828642	882862	188.931	1.03488e+06	1.75777e+06	1.82165e+06	6716.7	2.02564e+06	1.88179e+06	32863	665971	86.757	1.19023e+06	674128	742409	2052.25	171869	927548	922776	1.90153e+06	3183.82	59423.1	209992	NA	996931	795591	923665	1.02264e+06	4733.32	1.18971e+06	777421
P26038	High	Moesin OS=Homo sapiens OX=9606 GN=MSN PE=1 SV=3	0	FALSE	231.85	51	35	278	27	577	67.8	6.4	714.43	35	8	28097.2	670000	626.761	1.02194e+06	1.05108e+06	5256.03	950996	1.32309e+06	1.35466e+06	7287.76	1.19667e+06	1.40222e+06	44224.9	887397	1762.94	940587	661594	873915	NA	52415.3	823654	737971	1.28652e+06	2857.61	15908.8	189763	747.091	424545	665374	631523	671925	NA	567818	490971
P02042	High	Hemoglobin subunit delta OS=Homo sapiens OX=9606 GN=HBD PE=1 SV=2	0	FALSE	231.093	85	12	2142	5	147	16	8.05	6011.25	12	0	242368	1.87646e+06	5668.48	2.70748e+06	2.93653e+06	1449.31	2.27094e+06	2.53514e+06	2.86089e+06	18412.8	2.44735e+06	3.18812e+06	54447.8	5.58416e+06	2863.54	5.33336e+06	3.27849e+06	3.14318e+06	1932.2	1.63541e+06	4.6552e+06	2.96406e+06	3.75961e+06	4446.29	66487.8	1.42915e+06	NA	644261	3.49133e+06	1.93569e+06	4.02147e+06	718.845	1.92421e+06	1.78891e+06
Q6YN16	High	Hydroxysteroid dehydrogenase-like protein 2 OS=Homo sapiens OX=9606 GN=HSDL2 PE=1 SV=1	0	FALSE	230.05	56	20	243	20	418	45.4	7.99	727.25	20	0	17106.5	2.02835e+06	37.6705	2.32728e+06	2.21873e+06	65.659	2.27645e+06	2.68918e+06	1.61998e+06	4960.46	1.6495e+06	1.52811e+06	81397	2.64947e+06	4278.38	3.01859e+06	2.42294e+06	2.5457e+06	NA	978448	2.08298e+06	1.59519e+06	2.34937e+06	6082.54	74445.4	1.6587e+06	NA	2.23856e+06	2.403e+06	2.70971e+06	3.03974e+06	9280.88	2.13602e+06	1.54918e+06
P02647	High	Apolipoprotein A-I OS=Homo sapiens OX=9606 GN=APOA1 PE=1 SV=1	0	FALSE	230.02	68	23	355	23	267	30.8	5.76	934.3	23	0	110116	3.41555e+06	NA	5.62531e+06	4.48098e+06	5925.71	4.01268e+06	6.33549e+06	5.67503e+06	37444	3.98686e+06	6.34191e+06	156419	5.70164e+06	NA	5.41381e+06	3.55508e+06	3.29857e+06	1525.29	844029	5.15328e+06	3.7383e+06	3.85173e+06	1375.2	104294	1.54108e+06	57.177	1.68876e+06	5.97749e+06	3.79182e+06	6.24249e+06	NA	2.12096e+06	3.50154e+06
O75489	High	NADH dehydrogenase [ubiquinone] iron-sulfur protein 3, mitochondrial OS=Homo sapiens OX=9606 GN=NDUFS3 PE=1 SV=1	0	FALSE	229.684	55	20	282	20	264	30.2	7.5	831.24	20	0	105617	986428	6379.95	1.51832e+06	1.86814e+06	1099.79	1.76643e+06	2.13167e+06	1.92934e+06	1747.37	1.996e+06	2.28851e+06	113860	1.24825e+06	564.217	2.14467e+06	1.58606e+06	1.76281e+06	504.162	620921	1.34342e+06	1.01663e+06	1.98721e+06	632.269	91166.6	830533	1043.36	987734	1.60494e+06	1.20505e+06	1.94923e+06	1785.51	1.09204e+06	1.01718e+06
P35241	High	Radixin OS=Homo sapiens OX=9606 GN=RDX PE=1 SV=1	0	FALSE	228.339	45	30	295	22	583	68.5	6.37	807.81	30	0	7025.47	518672	812.104	625243	692603	447.45	779415	938153	1.08179e+06	337.545	713669	753351	14586.8	1.25119e+06	NA	2.08516e+06	1.38167e+06	2.06342e+06	5666.11	112694	1.43394e+06	1.60044e+06	2.71944e+06	9583.27	23027.3	121082	NA	606917	1.43247e+06	1.34439e+06	1.34603e+06	1365.35	1.22301e+06	928629
P78371	High	T-complex protein 1 subunit beta OS=Homo sapiens OX=9606 GN=CCT2 PE=1 SV=4	0	FALSE	227.829	51	21	177	21	535	57.5	6.46	572.92	21	0	19470.2	340094	NA	360888	461705	794.78	406476	586936	501896	452.552	569886	620324	25578.8	388411	138.412	673575	414237	507489	3566.65	94675.3	368905	426529	689738	1842.48	17943.1	161446	NA	231386	229344	276847	239260	448.11	231625	194594
P05091	High	Aldehyde dehydrogenase, mitochondrial OS=Homo sapiens OX=9606 GN=ALDH2 PE=1 SV=2	0	FALSE	227.325	52	24	271	22	517	56.3	7.05	810.06	24	0	55952.3	886246	NA	1.41711e+06	1.54032e+06	4574.74	1.2244e+06	1.48653e+06	1.23529e+06	8826.25	1.65184e+06	1.53074e+06	28096.7	1.15042e+06	997.576	1.35918e+06	1.25261e+06	1.48306e+06	2974.79	341180	1.18049e+06	740057	1.13828e+06	409.56	50753.3	581800	13.6524	1.57531e+06	2.12499e+06	1.85999e+06	2.64092e+06	5159.61	1.22294e+06	1.4734e+06
P31948	High	Stress-induced-phosphoprotein 1 OS=Homo sapiens OX=9606 GN=STIP1 PE=1 SV=1	0	FALSE	227.116	57	32	345	32	543	62.6	6.8	846.15	32	0	61191.4	1.59253e+06	NA	2.02392e+06	2.10883e+06	3999.73	2.26485e+06	2.99848e+06	3.17659e+06	13124.5	2.41366e+06	2.65528e+06	18865.6	1.62214e+06	145.291	2.6576e+06	1.54562e+06	2.22788e+06	3312.27	360496	1.69482e+06	1.72018e+06	2.92811e+06	11379.7	39611.9	394564	NA	1.20553e+06	1.66666e+06	1.61026e+06	1.92402e+06	NA	1.54624e+06	1.31352e+06
Q86YZ3	High	Hornerin OS=Homo sapiens OX=9606 GN=HRNR PE=1 SV=2	0	TRUE	225.982	24	23	235	23	2850	282.2	10.04	660.54	23	0	408919	36394.8	NA	40954.3	46287.4	29.6035	41825.4	52447.6	31726.6	769.852	40537.2	108044	367961	60156.2	NA	92348.6	27321.7	52676.1	339.763	3769.56	38388.2	21936.3	68804.7	NA	313219	76.6178	NA	20003	15162.6	51666.9	47405.6	204.076	16671	28418.1
O75891	High	Cytosolic 10-formyltetrahydrofolate dehydrogenase OS=Homo sapiens OX=9606 GN=ALDH1L1 PE=1 SV=2	0	FALSE	225.323	31	23	187	23	902	98.8	5.94	591.61	23	0	142492	835842	1648.32	1.03525e+06	927052	2007.96	1.03366e+06	1.781e+06	1.77805e+06	9369.34	1.56451e+06	2.00655e+06	95695.2	749274	1699.77	1.35569e+06	977470	732515	NA	252436	996863	1.42307e+06	2.01878e+06	278.446	113936	190547	236.78	676018	714936	559632	950992	1204.91	770880	420615
P48681	High	Nestin OS=Homo sapiens OX=9606 GN=NES PE=1 SV=2	0	FALSE	225.151	27	33	157	33	1621	177.3	4.36	425.42	33	0	4684.77	139999	NA	270870	357185	2179.84	243163	309163	342777	1784.69	460797	281518	4612.39	59818.9	NA	71311.2	154202	236966	409.174	16739.5	64543.1	43668.5	99144.4	242.961	4906.13	46048.4	NA	136960	335460	345542	318913	667.32	202544	354782
P07942	High	Laminin subunit beta-1 OS=Homo sapiens OX=9606 GN=LAMB1 PE=1 SV=2	0	FALSE	224.657	18	24	206	24	1786	197.9	4.94	620.78	24	0	5091.65	1.02628e+06	559.821	1.29506e+06	1.4549e+06	11070.9	1.30864e+06	1.98641e+06	1.46302e+06	5103.71	1.40728e+06	926039	39295.9	1.08206e+06	2380.59	1.07578e+06	831313	902104	NA	20717.7	1.0767e+06	670835	979903	5834.46	1599.63	106019	NA	275840	749605	1.19659e+06	845526	728.706	805950	558065
P28161	High	Glutathione S-transferase Mu 2 OS=Homo sapiens OX=9606 GN=GSTM2 PE=1 SV=2	0	FALSE	224.36	79	21	388	11	218	25.7	6.37	1004.7	21	15	89667.7	2.76881e+06	751.735	2.44274e+06	2.54596e+06	11935.3	2.61132e+06	5.32999e+06	4.32948e+06	13997.3	3.37933e+06	3.29716e+06	47562.9	1.63616e+06	854.474	2.15171e+06	1.56266e+06	1.5576e+06	41.3403	767734	1.48189e+06	1.23208e+06	1.97625e+06	5381.28	82495	2.24046e+06	2394.21	2.16481e+06	3.38975e+06	2.77175e+06	1.96604e+06	3385.48	2.83732e+06	1.44113e+06
P19367	High	Hexokinase-1 OS=Homo sapiens OX=9606 GN=HK1 PE=1 SV=3	0	FALSE	224.041	35	31	270	28	917	102.4	6.8	733.19	31	1	63887.2	1.17925e+06	NA	1.27412e+06	1.36839e+06	2420.43	1.3561e+06	2.15394e+06	2.21868e+06	2751.16	2.70368e+06	1.92339e+06	121607	1.5492e+06	321.152	2.62322e+06	1.50572e+06	1.92593e+06	5637.74	312869	1.73848e+06	1.63316e+06	3.66543e+06	7787.27	38975.6	195521	NA	817085	956716	1.04739e+06	961621	1146.62	1.05313e+06	929501
P16219	High	Short-chain specific acyl-CoA dehydrogenase, mitochondrial OS=Homo sapiens OX=9606 GN=ACADS PE=1 SV=1	0	FALSE	222.918	48	16	301	16	412	44.3	7.99	833.69	16	0	116523	1.84594e+06	5206.93	3.19513e+06	2.96035e+06	39.4279	2.75669e+06	3.02628e+06	2.72046e+06	8180.42	2.84515e+06	3.00607e+06	122524	3.9561e+06	21405.5	1.76104e+06	4.13908e+06	1.53305e+06	NA	870585	3.28013e+06	1.67202e+06	1.45185e+06	11360.8	192954	1.20055e+06	35.9692	3.44562e+06	6.19484e+06	5.9368e+06	7.17689e+06	203.034	3.94979e+06	3.32046e+06
O60313	High	Dynamin-like 120 kDa protein, mitochondrial OS=Homo sapiens OX=9606 GN=OPA1 PE=1 SV=3	0	FALSE	221.759	41	35	205	35	960	111.6	7.87	518.24	35	0	11153.9	213277	NA	331391	326255	1418.3	321188	398200	388732	3695.43	333886	316732	25362.1	851834	107.808	1.10188e+06	835912	1.07075e+06	780.878	103435	818593	628994	1.29072e+06	657.056	16538	38530.5	NA	330205	594639	574339	628356	NA	472978	366418
Q9Y4G6	High	Talin-2 OS=Homo sapiens OX=9606 GN=TLN2 PE=1 SV=4	0	FALSE	221.508	21	37	159	31	2542	271.4	5.57	458.39	37	1	5030.66	129808	372.862	183390	190676	205.548	180614	254034	251911	536.083	197620	231947	5440.8	107624	NA	190939	103960	150063	NA	21114.8	112168	117240	186265	NA	1238.74	16005.8	NA	85776.8	112835	106770	120180	NA	104411	79741.9
O75390	High	Citrate synthase, mitochondrial OS=Homo sapiens OX=9606 GN=CS PE=1 SV=2	0	FALSE	221.04	49	19	598	19	466	51.7	8.32	1498.21	19	0	323259	2.67534e+06	3384.37	4.13705e+06	4.05857e+06	9753.69	3.67996e+06	4.4663e+06	4.57524e+06	10392.7	5.02728e+06	4.77823e+06	367063	6.87683e+06	6861.21	8.51996e+06	7.26487e+06	6.66206e+06	1472.95	2.11706e+06	6.70487e+06	5.13357e+06	8.15876e+06	10600.9	321434	1.2435e+06	957.676	3.17327e+06	4.66622e+06	4.08579e+06	5.57832e+06	2628.34	3.14687e+06	2.76842e+06
P31946	High	14-3-3 protein beta/alpha OS=Homo sapiens OX=9606 GN=YWHAB PE=1 SV=3	0	FALSE	220.052	52	13	401	6	246	28.1	4.83	1089.14	13	0	445.912	73703.4	700.263	105868	97405.8	NA	103409	142101	131663	4286.7	93144.5	119408	612.447	194581	NA	299480	224368	281021	NA	26389	215766	181512	341853	NA	4228.35	49108.4	NA	267297	421938	364913	458297	526.45	398600	317300
P13861	High	cAMP-dependent protein kinase type II-alpha regulatory subunit OS=Homo sapiens OX=9606 GN=PRKAR2A PE=1 SV=2	0	FALSE	218.757	61	20	279	20	404	45.5	5.07	816.87	20	0	185541	1.35587e+06	863.251	1.74019e+06	1.77282e+06	5101.09	1.54882e+06	2.3743e+06	2.0512e+06	1907.02	1.53319e+06	2.08313e+06	159444	1.74471e+06	NA	3.26339e+06	1.91929e+06	2.43846e+06	2049.16	370882	1.6193e+06	1.64826e+06	2.96419e+06	2887.86	83934.1	369843	36.2672	1.08118e+06	1.74445e+06	1.65644e+06	1.62997e+06	761.622	1.56049e+06	1.24798e+06
P01009	High	Alpha-1-antitrypsin OS=Homo sapiens OX=9606 GN=SERPINA1 PE=1 SV=3	0	FALSE	218.595	52	20	388	19	418	46.7	5.59	1047.25	20	0	87828.9	3.64801e+06	7086.45	5.73249e+06	4.97732e+06	9146.51	4.25043e+06	6.68042e+06	6.31835e+06	17166.2	5.33344e+06	6.49091e+06	88834.1	2.09659e+06	4884.62	4.14915e+06	1.64072e+06	2.73531e+06	1338.02	286367	1.90748e+06	2.86633e+06	3.25899e+06	13235.7	85416.1	991813	1224.67	1.56591e+06	3.61214e+06	3.24242e+06	4.00503e+06	1526.77	2.67126e+06	2.05048e+06
P19237	High	Troponin I, slow skeletal muscle OS=Homo sapiens OX=9606 GN=TNNI1 PE=1 SV=3	0	FALSE	218.089	61	17	1217	17	187	21.7	9.58	2771.8	17	0	363180	4.99961e+06	2334.57	1.04191e+07	1.10825e+07	24238.5	1.22904e+07	1.06832e+07	7.24081e+06	13848.3	3.42673e+06	4.48e+06	290025	6.6632e+06	1920.73	1.087e+07	6.82599e+06	1.22184e+07	2629.91	123789	2.58818e+06	2.57547e+06	3.09167e+06	18800.7	393287	581111	4589.92	4.97959e+06	1.92181e+07	1.71684e+07	1.69175e+07	711.126	7.27431e+06	6.48059e+06
Q96I99	High	Succinate--CoA ligase [GDP-forming] subunit beta, mitochondrial OS=Homo sapiens OX=9606 GN=SUCLG2 PE=1 SV=2	0	FALSE	218.078	58	24	273	24	432	46.5	6.39	830.41	24	0	69165.9	1.87453e+06	5129.24	3.20308e+06	3.84483e+06	487.984	3.04015e+06	3.14313e+06	3.17137e+06	10989.3	3.40549e+06	2.75876e+06	53234.2	2.76951e+06	1958.78	2.96149e+06	2.28218e+06	2.55339e+06	1048.95	396576	1.81907e+06	2.05354e+06	2.8463e+06	1095.09	43745.2	709828	NA	1.18427e+06	2.05479e+06	1.63462e+06	2.31292e+06	444.665	1.36468e+06	856375
O60664	High	Perilipin-3 OS=Homo sapiens OX=9606 GN=PLIN3 PE=1 SV=3	0	FALSE	217.22	50	20	241	20	434	47	5.44	715.47	20	0	37294.3	782784	NA	1.21987e+06	1.22958e+06	389.528	1.16138e+06	1.57769e+06	1.60093e+06	3007.18	1.08191e+06	1.28087e+06	47699.4	1.22988e+06	NA	2.012e+06	1.18806e+06	1.81293e+06	1345.2	326152	1.0193e+06	1.24878e+06	2.18481e+06	1488.59	29033.8	236197	128.344	520057	837090	759450	769984	668.885	567154	384990
Q99497	High	Protein/nucleic acid deglycase DJ-1 OS=Homo sapiens OX=9606 GN=PARK7 PE=1 SV=2	0	FALSE	216.372	63	14	601	14	189	19.9	6.79	1569.75	14	0	187834	3.03093e+06	576.116	3.99507e+06	3.68762e+06	2529.64	4.05264e+06	5.90896e+06	6.19618e+06	6782.06	3.87488e+06	5.03914e+06	245427	3.76059e+06	2608.06	6.61062e+06	4.20124e+06	5.66347e+06	426.312	1.23624e+06	3.99305e+06	4.46474e+06	7.7021e+06	2406.61	225765	1.39943e+06	446.257	3.76598e+06	5.95048e+06	5.10105e+06	6.22701e+06	5581.23	5.1405e+06	4.26e+06
Q04695	High	Keratin, type I cytoskeletal 17 OS=Homo sapiens OX=9606 GN=KRT17 PE=1 SV=2	0	TRUE	214.828	54	26	265	13	432	48.1	5.02	679.73	26	0	49589.3	148384	NA	227417	216745	NA	200617	205777	476142	251.06	261172	134048	40578.7	148673	NA	107989	206415	235215	NA	5555.76	112502	136742	186668	NA	21200.3	38806.2	NA	87188.1	127293	72607.9	112498	NA	53858.2	64257.5
Q16698	High	2,4-dienoyl-CoA reductase, mitochondrial OS=Homo sapiens OX=9606 GN=DECR1 PE=1 SV=1	0	FALSE	213.872	52	16	343	16	335	36	9.28	926.53	16	0	106426	4.25995e+06	29293.7	7.53596e+06	7.63635e+06	42622.3	7.01836e+06	6.82108e+06	6.70033e+06	21209.1	7.85243e+06	6.28116e+06	122650	8.2129e+06	3615.27	1.07036e+07	8.52063e+06	7.67537e+06	503.966	5.17617e+06	6.95992e+06	5.96998e+06	7.25669e+06	97371.3	152629	3.78941e+06	2499.98	5.79913e+06	7.41879e+06	6.3443e+06	9.36867e+06	217.573	4.37768e+06	3.76288e+06
P30101	High	Protein disulfide-isomerase A3 OS=Homo sapiens OX=9606 GN=PDIA3 PE=1 SV=4	0	FALSE	212.431	53	24	232	24	505	56.7	6.35	661.46	24	0	18801.3	386243	16.8844	561170	624919	116.7	577914	770921	757148	1408.46	632828	668898	62575.4	837257	321.607	1.39403e+06	986046	1.20143e+06	534.372	264970	1.00795e+06	820794	1.37358e+06	6715.26	40697.1	138029	187.896	462589	549862	582443	680144	2932.04	495679	463502
P36957	High	Dihydrolipoyllysine-residue succinyltransferase component of 2-oxoglutarate dehydrogenase complex, mitochondrial OS=Homo sapiens OX=9606 GN=DLST PE=1 SV=4	0	FALSE	211.402	49	19	351	19	453	48.7	8.95	1016.93	19	0	599813	3.48672e+06	NA	4.66597e+06	4.43109e+06	5158.09	3.88168e+06	6.054e+06	5.56633e+06	32770.5	5.23473e+06	5.2898e+06	174996	3.64649e+06	NA	4.8292e+06	2.91374e+06	3.20906e+06	3115.63	1.08854e+06	2.88026e+06	3.01091e+06	4.30767e+06	7629.3	444093	727998	NA	2.83851e+06	4.39289e+06	3.14219e+06	5.3575e+06	4878.68	2.87839e+06	2.95478e+06
O75521	High	Enoyl-CoA delta isomerase 2, mitochondrial OS=Homo sapiens OX=9606 GN=ECI2 PE=1 SV=4	0	FALSE	211.088	48	15	256	15	394	43.6	9	770.54	15	0	46454.7	758289	NA	1.43401e+06	2.42474e+06	1547.48	2.11363e+06	1.72201e+06	1.45581e+06	5978.27	1.81287e+06	1.65585e+06	27502.7	1.33768e+06	1980.47	1.4597e+06	1.23323e+06	1.27943e+06	NA	256690	855044	797784	1.03559e+06	834.948	89906.7	556259	512.18	1.30038e+06	1.72522e+06	1.70475e+06	2.45961e+06	424.498	1.33614e+06	843386
Q9Y2J8	High	Protein-arginine deiminase type-2 OS=Homo sapiens OX=9606 GN=PADI2 PE=1 SV=2	0	FALSE	210.432	34	18	227	18	665	75.5	5.59	631.82	18	0	112257	491864	10355	506207	652126	7932.94	705494	745740	734533	5239.68	976792	1.27383e+06	63906.5	497868	100.106	702840	590926	542681	633.298	245239	494128	481085	511573	2869.44	105991	826205	731.542	1.3728e+06	715917	1.08133e+06	1.00132e+06	69.2359	820026	836598
P17980	High	26S proteasome regulatory subunit 6A OS=Homo sapiens OX=9606 GN=PSMC3 PE=1 SV=3	0	FALSE	209.152	53	21	220	21	439	49.2	5.24	619.93	21	0	2962.58	392961	138.05	509179	618442	108.58	544462	765235	918451	4177.8	692555	690743	1994.32	204808	28.2987	387486	277765	330728	402.932	110508	226391	227059	473868	1839.41	7683.95	269691	NA	303040	425099	503626	481968	40.4206	503177	325597
P48147	High	Prolyl endopeptidase OS=Homo sapiens OX=9606 GN=PREP PE=1 SV=2	0	FALSE	207.812	49	28	217	28	710	80.6	5.86	604.25	28	0	168516	693220	250.121	666169	642417	1159.48	729411	1.2152e+06	1.10982e+06	2798.81	957506	1.30575e+06	175312	1.25017e+06	603.076	1.93741e+06	1.01545e+06	1.44475e+06	127.673	299637	1.23416e+06	1.33584e+06	2.24504e+06	8870.27	87462.7	152650	846.655	571791	652930	544210	743355	2742.82	719050	689006
P04350	High	Tubulin beta-4A chain OS=Homo sapiens OX=9606 GN=TUBB4A PE=1 SV=2	0	FALSE	207.779	45	13	307	2	444	49.6	4.88	903.77	13	0	860.852	16156.6	NA	21449	15369.3	797.565	21190.2	46114.5	35978.3	NA	24107.7	22948.9	375.906	1856.18	NA	2129.13	1593.68	2222.45	NA	447.356	1198.22	685.96	2951.71	NA	NA	160799	167.834	122231	134075	135491	121775	NA	95660.7	72019
P07814	High	Bifunctional glutamate/proline--tRNA ligase OS=Homo sapiens OX=9606 GN=EPRS PE=1 SV=5	0	FALSE	207.691	23	27	163	26	1512	170.5	7.33	458.47	27	1	28956.5	275280	298.126	336615	327078	446.669	339429	469260	486653	716.634	341159	303218	4179.21	210569	NA	236193	197422	276959	NA	26922.6	188556	143759	314096	NA	6510.09	103794	NA	294967	422543	425233	379607	1367.45	376916	285542
Q9Y281	High	Cofilin-2 OS=Homo sapiens OX=9606 GN=CFL2 PE=1 SV=1	0	FALSE	207.142	80	21	548	15	166	18.7	7.88	1519.93	21	6	99595.4	3.59489e+06	3851.21	3.97212e+06	4.33955e+06	12193.7	4.60351e+06	7.00023e+06	6.68709e+06	36566.9	4.92376e+06	5.01956e+06	110974	7.93942e+06	847.59	1.23001e+07	8.15429e+06	1.10976e+07	19814.5	2.10708e+06	8.87868e+06	9.09903e+06	1.62536e+07	59243.3	96464.8	2.23684e+06	921.596	4.72624e+06	7.85876e+06	6.61319e+06	7.85358e+06	11192.3	7.65492e+06	5.48763e+06
Q9NPC6	High	Myozenin-2 OS=Homo sapiens OX=9606 GN=MYOZ2 PE=1 SV=1	0	FALSE	206.576	76	18	371	18	264	29.9	8.25	1054.25	18	0	18462.8	1.03571e+06	215.591	1.85256e+06	3.16428e+06	NA	3.18352e+06	3.22609e+06	2.26642e+06	3158.34	1.58098e+06	934392	72875.8	2.24706e+06	NA	4.53053e+06	2.17509e+06	1.0339e+07	926.282	188345	1.20459e+06	1.20417e+06	1.40068e+06	4010.32	96812.5	1.99614e+06	154.588	1.1323e+06	3.97624e+06	6.86248e+06	2.35997e+06	5060.56	4.00871e+06	925543
P15924	High	Desmoplakin OS=Homo sapiens OX=9606 GN=DSP PE=1 SV=3	0	FALSE	206.395	16	37	161	37	2871	331.6	6.81	457.48	37	0	64488.9	151799	139.107	306047	332282	588.617	306447	327379	299373	110.55	279738	273840	121871	200385	NA	218112	246607	513278	NA	87219	175680	85983	299684	NA	68817.3	213651	127.217	278434	332759	298406	604379	231.268	207957	387626
Q9NZQ9	High	Tropomodulin-4 OS=Homo sapiens OX=9606 GN=TMOD4 PE=2 SV=1	0	FALSE	206.22	74	21	300	20	345	39.3	4.75	883.64	21	1	74296.9	726286	875.841	1.04381e+06	1.0113e+06	673.754	1.11911e+06	1.64864e+06	1.90959e+06	6919.2	1.13893e+06	1.71456e+06	56753.5	1.21995e+06	454.607	2.05764e+06	1.44456e+06	2.09471e+06	3118.07	270677	1.54588e+06	1.22518e+06	3.06312e+06	6731.33	23527.5	326041	365.989	515001	996130	977493	1.23731e+06	25896.7	1.18378e+06	860420
Q03252	High	Lamin-B2 OS=Homo sapiens OX=9606 GN=LMNB2 PE=1 SV=4	0	FALSE	206.171	46	34	281	33	620	69.9	5.59	737.19	34	1	26475.7	416792	1519.26	686960	657097	530.016	612672	891133	1.0952e+06	1694.11	678197	957687	42888.1	751991	NA	1.03801e+06	658667	1.08601e+06	1039.69	129573	937041	675760	1.34751e+06	4302.29	49587.2	354063	NA	620113	856857	1.11787e+06	1.12629e+06	383.564	1e+06	685838
P02671	High	Fibrinogen alpha chain OS=Homo sapiens OX=9606 GN=FGA PE=1 SV=2	0	FALSE	204.3	30	22	216	22	866	94.9	6.01	642.89	22	0	33702.5	557899	799.254	676394	754034	6394.35	828802	996954	1.68933e+06	13191.3	767958	1.34676e+06	43404.4	679642	1198.75	854702	1.23483e+06	477603	13.9671	503145	1.20314e+06	573637	581392	3310.05	112434	999825	3623.56	449629	1.30232e+06	1.00906e+06	1.299e+06	2551.29	603666	815740
P20810	High	Calpastatin OS=Homo sapiens OX=9606 GN=CAST PE=1 SV=4	0	FALSE	204.25	50	23	238	23	708	76.5	5.07	617.49	23	0	7368.52	318260	986.108	458308	392431	587.024	424736	683105	666197	219.061	334836	442307	NA	289242	7.48304	492455	300313	441007	NA	38745.3	323059	337668	754967	2620.68	6205.09	59467.3	NA	303679	526031	370040	474022	NA	396936	266156
P69905	High	Hemoglobin subunit alpha OS=Homo sapiens OX=9606 GN=HBA1 PE=1 SV=2	0	FALSE	202.069	73	11	2326	10	142	15.2	8.68	5289.68	11	1	667502	2.722e+07	180358	3.32884e+07	3.59452e+07	207982	2.85747e+07	3.84152e+07	3.84724e+07	404714	3.24105e+07	5.02255e+07	297927	2.51103e+07	8379.18	2.66687e+07	1.5602e+07	1.47261e+07	32422.5	1.39071e+07	2.3097e+07	1.40285e+07	2.0326e+07	110486	328981	1.32955e+07	29362.8	6.44295e+06	2.15719e+07	1.12784e+07	3.01803e+07	46361.5	1.3835e+07	1.33579e+07
P11216	High	Glycogen phosphorylase, brain form OS=Homo sapiens OX=9606 GN=PYGB PE=1 SV=5	0	FALSE	201.916	22	19	492	3	843	96.6	6.86	1115.14	19	0	9612.62	49590.8	430.61	49500.4	29471.5	455.2	60340.4	89610	73910.3	1121.07	35838.2	82054.5	NA	649.106	NA	1738.91	357.206	1344.92	NA	NA	1660.18	1249.01	3380.27	NA	12921	4843.94	NA	79043.9	73348.7	108569	118886	NA	140094	71986.9
P08559	High	Pyruvate dehydrogenase E1 component subunit alpha, somatic form, mitochondrial OS=Homo sapiens OX=9606 GN=PDHA1 PE=1 SV=3	0	FALSE	201.671	51	23	393	23	390	43.3	8.06	1004.95	23	0	196821	2.45559e+06	8015.62	3.33088e+06	2.95257e+06	3855.11	3.40056e+06	4.27691e+06	3.9156e+06	21001.4	4.30944e+06	3.67307e+06	207148	2.37216e+06	5620.23	2.92671e+06	2.32526e+06	2.3774e+06	3674.07	444462	2.22264e+06	2.04854e+06	2.99751e+06	8405.13	191420	296639	NA	2.41819e+06	4.64233e+06	4.4474e+06	5.95083e+06	NA	4.03263e+06	3.11576e+06
Q14195	High	Dihydropyrimidinase-related protein 3 OS=Homo sapiens OX=9606 GN=DPYSL3 PE=1 SV=1	0	FALSE	201.495	43	16	212	13	570	61.9	6.49	642.91	16	6	70228.3	403210	1048.25	825424	1.053e+06	NA	798862	1.17061e+06	885310	1428.75	513658	584118	62960.7	1.11609e+06	NA	2.4346e+06	1.14448e+06	2.24824e+06	761.287	124135	587404	528804	595650	1225.31	7902.14	261081	NA	393289	869360	872605	692053	NA	535837	273106
P00918	High	Carbonic anhydrase 2 OS=Homo sapiens OX=9606 GN=CA2 PE=1 SV=2	0	FALSE	201.48	68	16	284	16	260	29.2	7.4	769.3	16	0	121018	1.50816e+06	193.127	2.17347e+06	1.92339e+06	2101.24	1.93121e+06	2.96108e+06	2.67748e+06	18274.5	2.13683e+06	2.75512e+06	73767.3	3.12961e+06	6886.88	6.16565e+06	3.07888e+06	4.69742e+06	NA	687275	2.497e+06	2.92989e+06	4.8179e+06	12442.9	30603.8	592271	NA	941317	1.53822e+06	1.2517e+06	1.73111e+06	698.574	1.18733e+06	1.20368e+06
P22626	High	Heterogeneous nuclear ribonucleoproteins A2/B1 OS=Homo sapiens OX=9606 GN=HNRNPA2B1 PE=1 SV=2	0	FALSE	200.69	61	19	216	16	353	37.4	8.95	759.14	19	3	92841.5	524980	NA	891397	916861	538.1	760296	1.06713e+06	1.02842e+06	11028.9	932884	937039	52384.6	489621	NA	685841	571286	708920	2678.04	285161	569676	465891	722347	922.258	70452.9	392930	68.1827	513618	649105	759784	711668	2484.35	585097	485015
O75947	High	ATP synthase subunit d, mitochondrial OS=Homo sapiens OX=9606 GN=ATP5PD PE=1 SV=3	0	FALSE	200.382	72	15	616	15	161	18.5	5.3	1590.62	15	0	18588.1	2.17486e+06	551.751	3.13461e+06	2.87467e+06	12657.7	3.03412e+06	3.25117e+06	3.96245e+06	12492	3.63614e+06	2.67132e+06	33740.4	4.28258e+06	655.722	4.76472e+06	4.34289e+06	4.25068e+06	1499.12	1.35337e+06	4.37478e+06	3.12417e+06	4.81787e+06	13705.1	18110.7	1.45704e+06	609.485	3.03719e+06	3.31847e+06	2.49657e+06	5.30992e+06	2128.42	3.53321e+06	1.79665e+06
Q14BN4	High	Sarcolemmal membrane-associated protein OS=Homo sapiens OX=9606 GN=SLMAP PE=1 SV=1	0	FALSE	199.854	24	25	270	25	828	95.1	5.47	774.81	25	0	53352.4	1.0646e+06	507.555	1.45131e+06	1.45997e+06	936.587	1.802e+06	2.06891e+06	2.05248e+06	12199	1.67153e+06	1.77001e+06	21323.6	998679	475.584	1.76288e+06	1.27195e+06	2.05253e+06	NA	248274	1.03964e+06	841259	2.24097e+06	2704.58	58388.7	493857	128.019	1.34744e+06	1.83329e+06	2.06161e+06	2.44013e+06	1599.62	2.04564e+06	1.64453e+06
P50990	High	T-complex protein 1 subunit theta OS=Homo sapiens OX=9606 GN=CCT8 PE=1 SV=4	0	FALSE	199.206	49	25	203	25	548	59.6	5.6	507.64	25	0	23643.5	240137	6028.14	244387	307378	10287.1	330718	475517	481945	11845.6	460286	476253	19511	397123	506.242	580840	358312	517605	NA	70012	365490	349843	627830	450.343	21125.4	58987.5	102.796	274236	419637	433879	428387	395.144	364064	298257
P07355	High	Annexin A2 OS=Homo sapiens OX=9606 GN=ANXA2 PE=1 SV=2	0	FALSE	198.445	62	26	282	26	339	38.6	7.75	780.93	26	0	82991.4	1.95756e+06	382.807	3.2306e+06	2.79689e+06	4796.88	2.43304e+06	4.11232e+06	3.64704e+06	14221.9	2.91738e+06	3.56882e+06	133675	2.4779e+06	76.8614	3.55455e+06	2.15213e+06	3.07459e+06	11238.2	439157	2.40851e+06	2.36113e+06	2.88967e+06	1792.06	149634	833208	NA	1.57626e+06	2.14715e+06	2.01232e+06	2.53983e+06	12294.1	1.62132e+06	2.07531e+06
Q6NZI2	High	Caveolae-associated protein 1 OS=Homo sapiens OX=9606 GN=CAVIN1 PE=1 SV=1	0	FALSE	198.444	35	17	229	17	390	43.5	5.6	655.81	17	0	77260.3	677643	NA	1.22096e+06	958491	3307.56	919476	1.36877e+06	1.38412e+06	17250.6	819805	2.2855e+06	49507.8	1.01089e+06	603.754	1.24609e+06	904293	953582	183.556	374093	865321	683354	1.05772e+06	6949.88	32097.3	271459	833.344	535424	1.07308e+06	1.02162e+06	1.16568e+06	NA	1.04626e+06	775824
O00330	High	Pyruvate dehydrogenase protein X component, mitochondrial OS=Homo sapiens OX=9606 GN=PDHX PE=1 SV=3	0	FALSE	198.421	39	17	318	17	501	54.1	8.66	898.95	17	0	100383	1.37811e+06	441.171	2.22135e+06	2.03293e+06	395.398	2.05236e+06	2.71634e+06	2.6861e+06	2174.92	2.54822e+06	2.30285e+06	121929	2.55538e+06	701.905	4.03219e+06	2.68166e+06	3.08758e+06	1272.86	1.09281e+06	2.53726e+06	2.37522e+06	4.15414e+06	9604.3	50814.5	605301	NA	1.30116e+06	1.59855e+06	1.66579e+06	2.20081e+06	5655.99	1.63426e+06	1.26347e+06
Q13011	High	Delta(3,5)-Delta(2,4)-dienoyl-CoA isomerase, mitochondrial OS=Homo sapiens OX=9606 GN=ECH1 PE=1 SV=2	0	FALSE	198.28	56	13	324	13	328	35.8	8	964.5	13	0	130240	1.02192e+06	616.44	1.38163e+06	1.21863e+06	1150.97	1.12451e+06	1.47017e+06	994699	10640.5	1.18471e+06	1.12388e+06	155369	3.32127e+06	10203.6	2.59302e+06	1.77277e+06	2.31667e+06	NA	460885	1.61038e+06	1.30865e+06	1.84718e+06	13468.7	329653	608588	76.3161	2.03465e+06	1.79488e+06	1.92873e+06	2.53464e+06	1998.02	1.42303e+06	1.38976e+06
P09211	High	Glutathione S-transferase P OS=Homo sapiens OX=9606 GN=GSTP1 PE=1 SV=2	0	FALSE	198.089	70	13	242	13	210	23.3	5.64	781.91	13	0	24603.4	606730	772.34	834295	1.00109e+06	5424.98	960377	1.22216e+06	1.32209e+06	12178.1	1.10853e+06	1.21125e+06	5443.71	488965	165.208	1.08671e+06	903274	912028	561.681	382485	622572	663468	1.05849e+06	1996.96	4597.77	781967	154.124	650913	769494	828486	993617	401.981	893596	567753
Q9UBY9	High	Heat shock protein beta-7 OS=Homo sapiens OX=9606 GN=HSPB7 PE=1 SV=1	0	FALSE	197.931	86	11	392	11	170	18.6	6.52	1139.58	11	0	69226	1.34465e+06	3486.99	1.74886e+06	1.84604e+06	5846.78	1.95105e+06	2.37601e+06	2.11965e+06	14359	1.6664e+06	2.26892e+06	402309	2.1857e+06	119.866	3.20498e+06	2.7338e+06	3.68936e+06	1420.16	1.41469e+06	2.24318e+06	2.06805e+06	4.55336e+06	2450.85	40216.4	2.09887e+06	1962.69	2.0711e+06	3.4172e+06	2.95217e+06	2.66787e+06	680.095	2.41921e+06	1.64489e+06
P02549	High	Spectrin alpha chain, erythrocytic 1 OS=Homo sapiens OX=9606 GN=SPTA1 PE=1 SV=5	0	FALSE	197.53	19	35	155	35	2419	279.8	5.05	430.48	35	0	21344.8	180369	501.728	292006	230803	419.387	219487	242179	333559	1456.65	195322	394998	5714.08	211483	NA	292572	193825	128511	90.2229	55823.4	200353	170097	159911	NA	4382.97	39656.4	NA	39116.4	129241	86641.7	159676	854.157	80338.8	99527.5
P09622	High	Dihydrolipoyl dehydrogenase, mitochondrial OS=Homo sapiens OX=9606 GN=DLD PE=1 SV=2	0	FALSE	197.508	50	20	271	20	509	54.1	7.85	794.26	20	0	71293.9	1.72484e+06	169.871	2.67325e+06	2.61638e+06	1751.64	2.67003e+06	2.95386e+06	2.62697e+06	21497.7	2.73469e+06	2.86884e+06	81055.2	2.96349e+06	1720.24	3.3095e+06	2.98336e+06	3.44244e+06	5037.55	674587	2.60706e+06	1.91642e+06	3.40585e+06	56208.5	123496	1.41006e+06	104.33	2.55971e+06	4.00324e+06	3.8857e+06	4.58541e+06	428.413	3.08511e+06	2.49135e+06
P35232	High	Prohibitin OS=Homo sapiens OX=9606 GN=PHB PE=1 SV=1	0	FALSE	195.656	58	19	296	19	272	29.8	5.76	948.54	19	0	35327	1.88779e+06	738.248	2.55016e+06	2.58587e+06	1368.05	2.63976e+06	3.1031e+06	2.25383e+06	8117.9	2.61388e+06	2.12692e+06	40343.4	3.18302e+06	402.268	3.90885e+06	2.69766e+06	3.44932e+06	NA	532401	2.89888e+06	2.11884e+06	3.74296e+06	3848.8	58053.4	368361	NA	2.94514e+06	2.87988e+06	2.65421e+06	4.09602e+06	NA	3.01945e+06	1.92763e+06
O60763	High	General vesicular transport factor p115 OS=Homo sapiens OX=9606 GN=USO1 PE=1 SV=2	0	FALSE	194.796	25	21	178	21	962	107.8	4.91	526.4	21	0	58904.6	439506	7658.58	650497	613017	6213.58	697780	900817	999948	3751.58	752802	832773	21908.8	437603	874.878	835555	579711	970227	2814.29	47962.5	515072	474419	1.08402e+06	7938.16	79613.9	109064	3653.03	455040	832764	846977	780362	5058.51	825408	551337
P49821	High	NADH dehydrogenase [ubiquinone] flavoprotein 1, mitochondrial OS=Homo sapiens OX=9606 GN=NDUFV1 PE=1 SV=4	0	FALSE	192.692	58	24	270	24	464	50.8	8.21	749.67	24	0	66928.3	1.01007e+06	55.7542	1.55124e+06	1.78332e+06	4178.36	1.85419e+06	1.86792e+06	1.90453e+06	23733.6	2.04832e+06	1.78259e+06	121866	2.19102e+06	168.39	3.21546e+06	2.40702e+06	2.63976e+06	2309	635461	2.11053e+06	2.12432e+06	2.73245e+06	3167.45	171669	985501	NA	1.45138e+06	2.75174e+06	2.0393e+06	3.23728e+06	NA	1.67043e+06	1.56238e+06
Q8NB12	High	Histone-lysine N-methyltransferase SMYD1 OS=Homo sapiens OX=9606 GN=SMYD1 PE=1 SV=1	0	FALSE	192.68	46	20	301	20	490	56.6	7.09	803.07	20	0	110050	1.91063e+06	5851.78	2.49239e+06	2.4687e+06	5983.37	2.59656e+06	3.94843e+06	3.12548e+06	5200.99	2.73367e+06	3.14173e+06	82049.3	2.78354e+06	3109.06	3.60719e+06	2.69181e+06	3.35918e+06	1676.68	424309	2.28476e+06	1.96815e+06	2.85605e+06	6393.98	83946.1	799196	414.277	1.88781e+06	2.7811e+06	2.47412e+06	2.88051e+06	16669	2.59487e+06	2.34376e+06
Q9H0P0	High	Cytosolic 5'-nucleotidase 3A OS=Homo sapiens OX=9606 GN=NT5C3A PE=1 SV=3	0	FALSE	192.606	55	16	244	16	336	37.9	7.12	647.47	16	0	57032.8	1.88948e+06	168.72	2.52157e+06	2.19619e+06	122.821	2.58498e+06	3.80241e+06	3.24111e+06	6857.62	2.5396e+06	2.46254e+06	96605.7	1.52602e+06	2224.15	2.37592e+06	1.85197e+06	2.25045e+06	NA	304094	1.63346e+06	1.4253e+06	2.5475e+06	659.444	89916.3	1.54682e+06	2194.14	2.62818e+06	3.71555e+06	3.72296e+06	3.7736e+06	54.737	3.89402e+06	2.13568e+06
P40123	High	Adenylyl cyclase-associated protein 2 OS=Homo sapiens OX=9606 GN=CAP2 PE=1 SV=1	0	FALSE	192.394	49	17	235	17	477	52.8	6.37	633.39	17	0	32379.7	575332	NA	741644	658836	3484.09	769918	1.07459e+06	1.06399e+06	3673.97	845034	727206	44150.7	936758	NA	1.07276e+06	915847	1.51161e+06	923.698	141352	1.05047e+06	603815	1.7622e+06	401.175	21543.1	656689	611.415	1.11494e+06	1.2713e+06	1.1695e+06	1.61036e+06	453.924	1.25544e+06	1.00079e+06
O75306	High	NADH dehydrogenase [ubiquinone] iron-sulfur protein 2, mitochondrial OS=Homo sapiens OX=9606 GN=NDUFS2 PE=1 SV=2	0	FALSE	192.158	53	18	242	18	463	52.5	7.55	664.2	18	0	182284	1.64479e+06	641.251	2.70519e+06	3.00367e+06	1021.01	2.9021e+06	3.15304e+06	3.32863e+06	7595.91	3.22751e+06	3.41188e+06	102713	1.54603e+06	30.4299	2.6661e+06	1.73952e+06	1.90504e+06	NA	1.21816e+06	1.51719e+06	1.47238e+06	1.97649e+06	5681.91	193241	2.1791e+06	20622.1	1.59042e+06	2.24716e+06	1.70893e+06	2.59219e+06	374.848	1.48016e+06	1.40902e+06
Q9UIJ7	High	GTP:AMP phosphotransferase AK3, mitochondrial OS=Homo sapiens OX=9606 GN=AK3 PE=1 SV=4	0	FALSE	188.454	77	20	247	20	227	25.6	9.16	723.28	20	0	132184	1.83925e+06	NA	3.27635e+06	6.01162e+06	3216.6	4.9026e+06	3.11461e+06	2.69257e+06	35925.4	5.42577e+06	5.47263e+06	1.02417e+06	3.96858e+06	NA	6.25686e+06	3.97597e+06	5.76079e+06	11733.7	666236	3.57342e+06	3.8886e+06	6.28792e+06	22234	66152.3	730715	312.403	2.86426e+06	3.37915e+06	4.17174e+06	4.53161e+06	724.425	3.55697e+06	2.72256e+06
O43852	High	Calumenin OS=Homo sapiens OX=9606 GN=CALU PE=1 SV=2	0	FALSE	187.784	66	19	192	19	315	37.1	4.64	606.46	19	0	10902.1	561019	2167.65	831894	1.09017e+06	NA	1.04308e+06	1.0027e+06	1.21264e+06	7400.59	1.10662e+06	905088	3432.4	1.30052e+06	72.8162	1.93227e+06	1.57914e+06	1.52633e+06	358.853	54034.1	1.41671e+06	1.29893e+06	2.35272e+06	38767.7	8980.02	79526.8	280.411	1.11826e+06	1.78983e+06	1.71536e+06	2.21263e+06	2690.81	1.56242e+06	1.19701e+06
Q9UKS6	High	Protein kinase C and casein kinase substrate in neurons protein 3 OS=Homo sapiens OX=9606 GN=PACSIN3 PE=1 SV=2	0	FALSE	187.548	62	21	206	21	424	48.5	6.18	634.33	21	0	31646.7	193210	945.823	293639	219184	937.216	296256	490387	574541	2066.35	275352	390549	71997.3	854064	674.739	1.35969e+06	860259	1.02123e+06	2629.86	144970	957717	1.01225e+06	2.03779e+06	6222.7	62528.1	137338	1538.3	697400	984828	976345	1.0828e+06	1573.67	1.25944e+06	812075
Q562R1	High	Beta-actin-like protein 2 OS=Homo sapiens OX=9606 GN=ACTBL2 PE=1 SV=2	0	FALSE	186.815	26	12	9500	3	376	42	5.59	22538.8	12	0	9736.2	1.41495e+06	NA	1.47089e+06	2.87438e+06	NA	1.96012e+06	4.01973e+06	4.66181e+06	66060.7	4.0023e+06	7.61217e+06	9922.77	1.56267e+06	NA	9.56305e+06	2.4006e+06	3.97124e+06	NA	119815	2.20606e+06	6.81463e+06	9.35854e+06	55757.3	15973.6	13767.3	NA	596569	1.44185e+06	983025	1.64057e+06	NA	1.02293e+06	1.8144e+06
Q13509	High	Tubulin beta-3 chain OS=Homo sapiens OX=9606 GN=TUBB3 PE=1 SV=2	0	FALSE	186.669	29	10	265	1	450	50.4	4.93	766.74	10	0	NA	NA	NA	NA	NA	NA	NA	NA	NA	NA	NA	NA	NA	NA	NA	NA	NA	NA	NA	NA	NA	NA	NA	NA	NA	NA	NA	NA	NA	NA	NA	NA	NA	NA
P46976	High	Glycogenin-1 OS=Homo sapiens OX=9606 GN=GYG1 PE=1 SV=4	0	FALSE	186.406	29	12	235	12	350	39.4	5.53	773.35	12	0	68783.3	775129	853.577	984920	1.159e+06	2337.66	1.14421e+06	1.41834e+06	1.70115e+06	5373.18	1.43935e+06	1.24263e+06	198678	2.45614e+06	3719.27	4.56196e+06	2.97788e+06	3.94129e+06	2092.64	1.55551e+06	2.61796e+06	3.13291e+06	5.53762e+06	6433.7	153923	1.41399e+06	3121.85	1.99106e+06	2.19846e+06	2.43559e+06	2.66785e+06	1647.51	2.50314e+06	1.48888e+06
P12109	High	Collagen alpha-1(VI) chain OS=Homo sapiens OX=9606 GN=COL6A1 PE=1 SV=3	0	FALSE	184.619	29	23	198	23	1028	108.5	5.43	621.05	23	0	122633	707416	321.29	1.39637e+06	1.2637e+06	3415.64	1.3265e+06	1.71052e+06	1.76211e+06	4733.35	1.37958e+06	1.7146e+06	71241.3	844814	173.223	1.224e+06	836732	1.00101e+06	NA	347520	1.01835e+06	740689	1.06974e+06	2862.64	124887	384533	NA	680445	996686	1.10397e+06	911743	986.283	757948	798446
Q9NY65	High	Tubulin alpha-8 chain OS=Homo sapiens OX=9606 GN=TUBA8 PE=1 SV=1	0	FALSE	183.35	41	15	223	5	449	50.1	5.06	672.99	15	0	19742.9	167115	NA	263879	239651	NA	253623	336388	317062	NA	251047	275072	11690.7	368901	NA	303786	225798	210647	244.739	20246.1	217909	217890	428828	NA	13943.7	23105.6	NA	109089	157275	128995	155111	NA	160687	114492
Q8N3V7	High	Synaptopodin OS=Homo sapiens OX=9606 GN=SYNPO PE=1 SV=2	0	FALSE	183.313	33	19	214	19	929	99.4	8.72	714.03	19	0	9341.89	292025	NA	438425	392962	2974.82	489585	574368	625494	6758.78	391871	453623	18404.3	278645	106.787	489353	481449	598576	1453.57	46223.3	416622	240026	754894	138.559	22394.7	26635.3	128.648	193317	327200	290262	320110	2494.32	320952	189507
P33176	High	Kinesin-1 heavy chain OS=Homo sapiens OX=9606 GN=KIF5B PE=1 SV=1	0	FALSE	182.859	32	26	128	26	963	109.6	6.51	383.51	26	0	10182.2	109259	1372.74	157489	184364	NA	162049	223790	239572	137.524	204106	172626	16560.7	165667	NA	305192	197381	263837	1311.82	50741.1	188511	168875	378104	NA	12619	161206	NA	195347	268216	260972	283689	299.421	248700	185372
Q8NI60	High	Atypical kinase COQ8A, mitochondrial OS=Homo sapiens OX=9606 GN=COQ8A PE=1 SV=1	0	FALSE	181.382	33	18	270	18	647	71.9	6.99	745.65	18	0	122522	941538	248.661	1.51011e+06	1.59952e+06	1451.99	1.50841e+06	1.68427e+06	1.73397e+06	6487.75	1.76692e+06	1.55593e+06	90215.4	1.0884e+06	NA	2.0609e+06	1.36636e+06	1.61369e+06	827.247	417708	1.01697e+06	897412	1.47011e+06	472.377	61708.3	532141	91.9981	595576	1.27267e+06	910070	1.38381e+06	29.3555	674412	871300
Q13424	High	Alpha-1-syntrophin OS=Homo sapiens OX=9606 GN=SNTA1 PE=1 SV=1	0	FALSE	179.693	49	19	199	18	505	53.9	6.8	581.11	19	1	60163.8	356827	NA	471053	441101	3472.5	461411	684375	654684	1385.96	526625	717821	61633.2	715988	NA	1.31529e+06	751574	999940	2265.28	208267	776395	977055	1.48738e+06	296.928	26828.8	254481	118.916	700395	1.04942e+06	824907	981558	NA	941780	745606
O00429	High	Dynamin-1-like protein OS=Homo sapiens OX=9606 GN=DNM1L PE=1 SV=2	0	FALSE	179.282	37	18	168	18	736	81.8	6.81	518.1	18	0	54316	414370	979.629	587050	586036	4059.26	533089	741771	761819	5545.59	757175	731054	12430.4	302421	NA	465956	342404	431843	256.394	74160	304606	243105	534261	2407.72	50895.9	260757	NA	436359	621347	690761	668077	2513.49	615682	450788
O00757	High	Fructose-1,6-bisphosphatase isozyme 2 OS=Homo sapiens OX=9606 GN=FBP2 PE=1 SV=2	0	FALSE	178.124	53	14	224	14	339	36.7	7.23	680.52	14	0	260051	1.37676e+06	586.852	1.48556e+06	1.16967e+06	9102.68	1.57029e+06	3.51822e+06	3.66636e+06	25832.6	2.02421e+06	3.61464e+06	139732	2.62801e+06	552.426	4.84276e+06	2.73237e+06	1.94178e+06	7726.26	618012	3.60902e+06	4.25467e+06	5.67839e+06	21024.8	186251	1.16406e+06	478.026	2.98526e+06	3.26546e+06	2.26899e+06	2.82676e+06	8015.65	2.49243e+06	1.94037e+06
Q9Y4W6	High	AFG3-like protein 2 OS=Homo sapiens OX=9606 GN=AFG3L2 PE=1 SV=2	0	FALSE	177.915	37	26	233	25	797	88.5	8.66	602.75	26	1	40374	992435	944.027	1.30319e+06	1.2023e+06	767.606	1.21057e+06	1.76076e+06	1.74189e+06	4812.88	1.58329e+06	1.4636e+06	59041.2	1.09911e+06	37.6361	1.78011e+06	1.03397e+06	1.49318e+06	NA	145918	1.13474e+06	1.02971e+06	2.01384e+06	41.2123	35455.8	499257	257.179	984259	1.27451e+06	1.16217e+06	1.30582e+06	517.38	1.1125e+06	851187
P99999	High	Cytochrome c OS=Homo sapiens OX=9606 GN=CYCS PE=1 SV=2	0	FALSE	177.887	67	11	471	11	105	11.7	9.57	1509.18	11	0	100876	4.9435e+06	387.346	9.18101e+06	8.37173e+06	487.342	7.80279e+06	1.02945e+07	9.97022e+06	23795.2	9.43054e+06	7.60983e+06	59675.4	8.15934e+06	274.722	9.40653e+06	9.02114e+06	1.19774e+07	387.422	2.88221e+06	9.27796e+06	9.43801e+06	1.26011e+07	167003	76394.7	2.37674e+06	2238.65	3.50931e+06	4.98706e+06	3.0378e+06	6.35074e+06	8957.51	3.59823e+06	2.66796e+06
Q8WUM4	High	Programmed cell death 6-interacting protein OS=Homo sapiens OX=9606 GN=PDCD6IP PE=1 SV=1	0	FALSE	177.528	34	27	171	27	868	96	6.52	450.37	27	0	23490.7	415567	NA	473448	450501	1060.08	475849	704216	925904	1205.34	622117	664790	12175.4	496990	3203.18	784088	539122	714090	1051.25	81548.6	688846	591969	1.43103e+06	464.799	142525	140941	NA	517755	561566	571157	586974	3107.69	540435	427157
P22061	High	Protein-L-isoaspartate(D-aspartate) O-methyltransferase OS=Homo sapiens OX=9606 GN=PCMT1 PE=1 SV=4	0	FALSE	177.5	69	15	264	15	227	24.6	7.21	745.34	15	0	10712	521577	39.9658	722558	868823	3.59272	638268	1.02959e+06	1.28903e+06	6569.58	843800	1.0948e+06	105168	1.17981e+06	7444.26	2.40672e+06	1.30756e+06	1.81003e+06	1416.62	792386	1.39268e+06	1.73697e+06	2.86945e+06	3181.75	26370	666301	307.616	850311	1.11771e+06	1.11508e+06	1.0716e+06	34.8639	1.19379e+06	818241
P30086	High	Phosphatidylethanolamine-binding protein 1 OS=Homo sapiens OX=9606 GN=PEBP1 PE=1 SV=3	0	FALSE	177.375	78	13	371	13	187	21	7.53	1020.41	13	0	137379	5.11219e+06	749.154	6.49175e+06	6.4057e+06	36669.1	6.75168e+06	1.02859e+07	1.04217e+07	107119	7.65175e+06	8.44849e+06	147708	5.79494e+06	166.818	1.1934e+07	6.39063e+06	1.02006e+07	1054.58	1.43435e+06	5.38547e+06	6.10942e+06	1.01323e+07	7576.22	90372.1	1.30295e+06	480.893	3.30636e+06	6.36873e+06	5.60539e+06	6.03743e+06	1034.98	4.68587e+06	3.36181e+06
Q96L96	High	Alpha-protein kinase 3 OS=Homo sapiens OX=9606 GN=ALPK3 PE=1 SV=2	0	FALSE	175.653	22	26	144	26	1907	201.1	7.58	397.84	26	0	7166.69	257143	444.651	268011	288525	1133.72	302931	458164	498212	2165.35	447671	376096	13448.9	402091	173.898	538999	389383	496584	NA	110524	421065	313081	832080	3635.77	12932.9	107020	257.843	201144	351370	434865	343903	229.465	393796	303274
P13073	High	Cytochrome c oxidase subunit 4 isoform 1, mitochondrial OS=Homo sapiens OX=9606 GN=COX4I1 PE=1 SV=1	0	FALSE	174.641	54	13	539	13	169	19.6	9.51	1237.86	13	0	769233	1.12167e+07	22173	2.06861e+07	2.13207e+07	37890	2.06147e+07	2.09105e+07	2.1332e+07	163680	2.05353e+07	3.18544e+07	654672	7.17831e+06	2600.45	8.20429e+06	7.67954e+06	7.52002e+06	14388.8	1.29741e+06	7.14391e+06	4.97062e+06	8.61899e+06	21756.8	433600	1.92662e+06	498.929	6.29137e+06	1.08516e+07	9.02389e+06	1.23625e+07	4516.34	7.25174e+06	6.1108e+06
Q9Y235	High	C->U-editing enzyme APOBEC-2 OS=Homo sapiens OX=9606 GN=APOBEC2 PE=1 SV=1	0	FALSE	174.131	62	12	335	12	224	25.7	4.84	1038.84	12	0	83586.9	521028	658.206	972514	677271	1724.99	746503	1.66245e+06	1.26002e+06	6809.34	398168	776048	37935.6	563663	NA	1.01587e+06	761523	952314	197.214	412694	533476	588686	1.19482e+06	1845.62	63839.2	1.19941e+06	NA	986060	1.37105e+06	1.42216e+06	1.33675e+06	318.778	1.51377e+06	779468
P06748	High	Nucleophosmin OS=Homo sapiens OX=9606 GN=NPM1 PE=1 SV=2	0	FALSE	174.114	48	15	224	15	294	32.6	4.78	621.52	15	0	22080	510824	426.339	704540	736493	NA	777904	1.01179e+06	1.02616e+06	12397.6	846040	845874	16556	971102	134.075	1.42574e+06	838774	1.28075e+06	4211.03	126808	1.08388e+06	1.02332e+06	1.78591e+06	1301.99	13108.6	255086	NA	524770	714578	754913	792338	168.261	636929	461466
Q15365	High	Poly(rC)-binding protein 1 OS=Homo sapiens OX=9606 GN=PCBP1 PE=1 SV=2	0	FALSE	173.87	52	14	228	8	356	37.5	7.09	659.33	14	8	33329	274515	NA	339891	329599	812.691	346514	486726	519512	1355.65	354931	445678	11579.4	276158	NA	517208	297334	377544	NA	133943	290949	279591	562322	1660.34	27159.7	218608	64.1859	473953	566425	527831	614864	NA	476380	395200
Q13561	High	Dynactin subunit 2 OS=Homo sapiens OX=9606 GN=DCTN2 PE=1 SV=4	0	FALSE	173.546	47	16	197	16	401	44.2	5.21	596.85	16	0	37723.4	611761	2969.4	954784	958766	5738.4	980438	1.21564e+06	1.50141e+06	7073.33	1.16515e+06	1.10527e+06	320.722	418401	NA	784428	537119	731252	1210.36	95848.6	531022	438744	1.06941e+06	3845.43	20066	235510	409.04	564580	869164	1.04486e+06	1.01825e+06	44933.9	667037	545933
Q16836	High	Hydroxyacyl-coenzyme A dehydrogenase, mitochondrial OS=Homo sapiens OX=9606 GN=HADH PE=1 SV=3	0	FALSE	172.129	55	18	260	18	314	34.3	8.85	679.62	18	0	56785.1	1.17097e+06	1390.05	1.60125e+06	1.64484e+06	621.987	1.63083e+06	1.7866e+06	1.3563e+06	22001	1.38186e+06	1.84754e+06	16659.6	2.47353e+06	8822.24	5.11201e+06	2.2523e+06	3.65123e+06	6579.71	542151	1.90189e+06	2.21912e+06	3.21338e+06	39255.8	54044.6	604139	128.609	1.65497e+06	2.26385e+06	2.01423e+06	2.66717e+06	1439.43	1.83785e+06	1.67631e+06
O75083	High	WD repeat-containing protein 1 OS=Homo sapiens OX=9606 GN=WDR1 PE=1 SV=4	0	FALSE	171.88	45	24	198	24	606	66.2	6.65	547.39	24	0	41450.7	759091	5354.22	852725	836174	4234.9	849176	1.25313e+06	1.20831e+06	13417.4	1.01506e+06	1.15824e+06	37820.3	1.68602e+06	1265.14	2.24612e+06	1.84475e+06	2.73217e+06	136.162	531437	1.87453e+06	1.2107e+06	3.60885e+06	7637.77	36280.3	680253	110.526	853905	1.20382e+06	1.43773e+06	1.04441e+06	2966.96	1.37573e+06	812736
P38117	High	Electron transfer flavoprotein subunit beta OS=Homo sapiens OX=9606 GN=ETFB PE=1 SV=3	0	FALSE	171.831	71	20	279	20	255	27.8	8.1	725.62	20	0	146631	1.9711e+06	3521.19	3.35015e+06	3.3147e+06	13244.6	2.94014e+06	3.22326e+06	2.81776e+06	4916.54	2.75818e+06	2.39014e+06	85001.4	2.03841e+06	3276.22	2.35392e+06	1.9036e+06	1.90157e+06	3547.69	303742	1.52965e+06	1.26204e+06	1.53346e+06	1477.93	125605	108320	NA	737316	1.36099e+06	1.27315e+06	1.73952e+06	2192.42	822891	849532
P50395	High	Rab GDP dissociation inhibitor beta OS=Homo sapiens OX=9606 GN=GDI2 PE=1 SV=2	0	FALSE	171.137	60	21	186	15	445	50.6	6.47	491.99	21	7	28774.5	315508	NA	420961	451373	17.6831	428320	708362	562759	2987.57	537255	623776	22952.8	493308	NA	757219	472625	521139	NA	301982	457108	484960	684134	633.819	46779.6	512987	NA	640601	780429	711446	705164	4931.29	721697	585661
Q14203	High	Dynactin subunit 1 OS=Homo sapiens OX=9606 GN=DCTN1 PE=1 SV=3	0	FALSE	171.071	26	25	163	25	1278	141.6	5.81	477.22	25	0	16510.3	216764	NA	287297	292263	NA	313943	389907	424113	283.189	334696	449686	1946.66	239505	83.8539	418686	270038	399088	NA	26180.9	273933	225062	560697	1760.28	51945.3	154289	NA	333831	515075	553750	599637	3587.72	522690	448396
P00738	High	Haptoglobin OS=Homo sapiens OX=9606 GN=HP PE=1 SV=1	0	FALSE	171.025	46	22	189	9	406	45.2	6.58	514.48	22	12	49707.6	688402	1819.15	1.62345e+06	539657	680.222	670294	1.09095e+06	1.06214e+06	922.06	469464	1.03674e+06	101316	1.41462e+06	667.569	2.21487e+06	551868	1.40198e+06	156.881	393364	465731	1.36837e+06	1.75375e+06	6258	40482.2	383182	113.495	412255	594146	460483	1.84281e+06	697.159	588185	480387
Q0VAK6	High	Leiomodin-3 OS=Homo sapiens OX=9606 GN=LMOD3 PE=1 SV=1	0	FALSE	170.657	45	23	200	23	560	64.9	5.54	511.37	23	0	14469.9	168114	NA	228647	252757	296.966	332241	380901	404299	846.91	258919	260395	10327.7	373668	NA	669019	455678	627672	3787.86	145262	408017	357131	751233	5944.2	1418.51	96286.8	NA	169166	457922	375149	350098	474.925	352824	182762
Q9BQS8	High	FYVE and coiled-coil domain-containing protein 1 OS=Homo sapiens OX=9606 GN=FYCO1 PE=1 SV=3	0	FALSE	169.644	24	28	128	28	1478	166.9	4.92	340.41	28	0	4417.4	122562	52.3787	157118	130196	1699.23	149987	218312	232808	971.352	146173	175027	891.063	40596	NA	81666.7	49057.5	91115.3	NA	11978	46027.9	34400.5	96024.2	NA	9335.11	93581.8	NA	212581	316092	331266	316470	NA	338128	181797
P30044	High	Peroxiredoxin-5, mitochondrial OS=Homo sapiens OX=9606 GN=PRDX5 PE=1 SV=4	0	FALSE	169.543	59	11	236	11	214	22.1	8.7	713.14	11	0	42184.8	934207	NA	1.81823e+06	1.60371e+06	404.775	1.56101e+06	1.93414e+06	2.25872e+06	3090.86	1.57789e+06	1.41968e+06	35530.7	1.2378e+06	66.8963	2.05605e+06	1.65736e+06	1.50979e+06	NA	1.1183e+06	1.35548e+06	1.19601e+06	1.8256e+06	761.591	42446.2	1.57667e+06	520.727	2.16586e+06	3.48328e+06	3.22045e+06	4.22821e+06	2397.7	2.49086e+06	1.78543e+06
P23528	High	Cofilin-1 OS=Homo sapiens OX=9606 GN=CFL1 PE=1 SV=3	0	FALSE	169.197	77	19	313	13	166	18.5	8.09	849.27	19	0	9321.89	364402	NA	515255	547668	1345.32	505930	782785	763305	840.459	548667	605353	7546.99	891852	NA	1.48277e+06	952793	1.13969e+06	NA	74754	996548	1.11138e+06	1.57891e+06	7094.24	10787.3	343724	NA	971889	1.23984e+06	1.15196e+06	1.27376e+06	NA	1.04428e+06	920457
O60237	High	Protein phosphatase 1 regulatory subunit 12B OS=Homo sapiens OX=9606 GN=PPP1R12B PE=1 SV=2	0	FALSE	168.45	31	25	172	25	982	110.3	5.67	505.4	25	0	8324.68	376349	NA	451936	486599	2578.75	535852	699112	749281	1846.22	512992	539267	18321.5	207458	NA	386208	249434	457321	284.176	41797.6	214439	205041	489257	244.088	11631.8	103681	699.724	230985	421339	426529	430864	477.143	373170	278151
Q13554	High	Calcium/calmodulin-dependent protein kinase type II subunit beta OS=Homo sapiens OX=9606 GN=CAMK2B PE=1 SV=3	0	FALSE	167.182	34	16	166	11	666	72.6	7.27	434.38	16	6	19515.7	604638	2092.48	852841	863142	2012.23	828604	1.18431e+06	1.14884e+06	13241.9	983287	992046	20948.7	646800	445.245	1.2105e+06	757929	1.0949e+06	1097.61	214946	679932	683921	1.4003e+06	1690.48	43359.6	230254	195.252	582623	750204	868019	658892	1281.63	842666	624339
P47985	High	Cytochrome b-c1 complex subunit Rieske, mitochondrial OS=Homo sapiens OX=9606 GN=UQCRFS1 PE=1 SV=2	0	FALSE	166.823	60	14	258	14	274	29.6	8.32	749.69	14	0	74958.1	1.72373e+06	3957.07	2.32291e+06	2.45078e+06	10608.3	2.3337e+06	3.06091e+06	2.56302e+06	19573.8	2.57757e+06	2.19858e+06	36941.2	2.13904e+06	583.999	2.63382e+06	1.7181e+06	1.8982e+06	1524.93	726684	1.70434e+06	1.43405e+06	1.85463e+06	1842.68	54625.6	485258	715.502	2.00608e+06	2.38702e+06	2.01765e+06	3.11314e+06	751.797	2.26748e+06	1.98512e+06
P01023	High	Alpha-2-macroglobulin OS=Homo sapiens OX=9606 GN=A2M PE=1 SV=3	0	FALSE	166.704	25	26	166	26	1474	163.2	6.46	423.57	26	0	10654.8	727132	2246.04	1.16284e+06	1.13632e+06	5495.63	896589	1.08984e+06	1.13783e+06	7944.64	955115	1.37531e+06	13075.1	1.10608e+06	6724.44	1.14911e+06	744646	604792	5834.09	503974	1.16133e+06	736098	748183	7945.09	13126.1	514871	1272.06	194692	884406	569981	723773	3432.82	422634	310939
Q06830	High	Peroxiredoxin-1 OS=Homo sapiens OX=9606 GN=PRDX1 PE=1 SV=1	0	FALSE	166.527	63	17	309	13	199	22.1	8.13	801.04	17	4	270859	7.27092e+06	4631.45	8.9608e+06	9.17016e+06	7179.06	9.98104e+06	1.36341e+07	1.47222e+07	25972.2	1.19523e+07	1.11236e+07	197464	6.1497e+06	7704	1.27895e+07	7.10105e+06	1.16646e+07	12470.2	1.48872e+06	7.07283e+06	8.49757e+06	1.56398e+07	41956.2	257929	4.25216e+06	3335.63	6.46596e+06	1.21876e+07	1.13618e+07	1.12387e+07	10379.9	1.06592e+07	8.54814e+06
P12110	High	Collagen alpha-2(VI) chain OS=Homo sapiens OX=9606 GN=COL6A2 PE=1 SV=4	0	FALSE	166.342	23	21	184	21	1019	108.5	6.21	533.52	21	0	29090.5	593718	1573.27	1.26422e+06	1.10583e+06	994.076	1.20375e+06	1.42559e+06	1.5767e+06	2688.49	1.45236e+06	1.43309e+06	25489.9	591076	555.606	918564	762287	820336	815.952	221625	884993	669755	917828	855.153	43165.9	481745	465.797	995442	1.78565e+06	2.17517e+06	1.87799e+06	121.677	1.51968e+06	1.65229e+06
P28289	High	Tropomodulin-1 OS=Homo sapiens OX=9606 GN=TMOD1 PE=1 SV=1	0	FALSE	166.071	63	18	175	16	359	40.5	5.1	493.43	18	1	2092.12	323152	NA	467064	530214	NA	503380	630315	698819	422.138	477811	488028	NA	61345.9	NA	97773.2	76677.4	82592.8	NA	48406	64815.4	53266	113002	NA	7144.63	269671	22.2051	335132	446783	427731	472501	530.557	418124	302663
Q99714	High	3-hydroxyacyl-CoA dehydrogenase type-2 OS=Homo sapiens OX=9606 GN=HSD17B10 PE=1 SV=3	0	FALSE	166.04	63	12	156	12	261	26.9	7.78	499.58	12	0	44832.6	380577	233.736	604219	742613	1240.18	579105	684603	701173	1508.86	736613	719004	54428	517314	674.998	620117	544757	531704	614.24	163060	440271	372279	643037	1722.64	44148.4	362435	NA	612737	867006	963157	1.005e+06	6693.11	692818	466340
P45880	High	Voltage-dependent anion-selective channel protein 2 OS=Homo sapiens OX=9606 GN=VDAC2 PE=1 SV=2	0	FALSE	165.944	59	15	274	15	294	31.5	7.56	816.97	15	0	109858	4.26228e+06	2052.66	5.88819e+06	6.143e+06	8529.44	4.99738e+06	7.01102e+06	6.49406e+06	80465.5	6.63601e+06	6.62552e+06	92154.5	5.72748e+06	720.454	5.89601e+06	5.79683e+06	6.41846e+06	9694.29	764726	4.83777e+06	3.53646e+06	7.55637e+06	12036.8	139741	1.51354e+06	526.463	5.46009e+06	6.94557e+06	6.9158e+06	6.91615e+06	6828.83	5.02758e+06	4.34123e+06
P30837	High	Aldehyde dehydrogenase X, mitochondrial OS=Homo sapiens OX=9606 GN=ALDH1B1 PE=1 SV=3	0	FALSE	165.447	35	19	210	17	517	57.2	6.8	638.58	19	0	17946.4	304525	NA	502046	709634	69.9018	580689	744050	788777	6080.51	1.4153e+06	988713	16786.9	385542	NA	1.08043e+06	428578	453749	17.5421	262630	375744	1.08992e+06	1.05449e+06	142.168	69906.8	504955	4162.25	1.20223e+06	990502	757229	1.29132e+06	1550.64	787680	559369
Q9Y277	High	Voltage-dependent anion-selective channel protein 3 OS=Homo sapiens OX=9606 GN=VDAC3 PE=1 SV=1	0	FALSE	165.376	62	15	283	14	283	30.6	8.66	701.33	15	0	409526	1.73128e+06	5494.58	2.78938e+06	2.58995e+06	19938.2	2.46369e+06	3.32829e+06	2.86237e+06	68202	2.71377e+06	4.30126e+06	352700	3.7499e+06	4576.05	4.51098e+06	3.71207e+06	4.36007e+06	3943.99	1.85014e+06	2.9257e+06	2.11155e+06	3.82802e+06	10369.7	539404	4.87641e+06	NA	4.25276e+06	5.23087e+06	5.45586e+06	5.4192e+06	324.723	4.16571e+06	3.66433e+06
P00915	High	Carbonic anhydrase 1 OS=Homo sapiens OX=9606 GN=CA1 PE=1 SV=2	0	FALSE	164.585	55	11	224	11	261	28.9	7.12	662.68	11	0	58320	1.79751e+06	3733.67	2.90438e+06	2.38735e+06	5241.18	2.11815e+06	2.88111e+06	2.73546e+06	31586.3	2.14767e+06	3.46867e+06	56824.7	2.40756e+06	11196.7	2.56226e+06	1.78462e+06	1.40752e+06	2061.43	1.12593e+06	2.11435e+06	1.48637e+06	1.62802e+06	7528.97	71335.3	1.2096e+06	NA	702636	2.27169e+06	1.55461e+06	3.49146e+06	5092.28	1.46478e+06	1.73707e+06
P63104	High	14-3-3 protein zeta/delta OS=Homo sapiens OX=9606 GN=YWHAZ PE=1 SV=1	0	FALSE	164.534	51	15	220	11	245	27.7	4.79	681.05	15	2	3070.61	538268	211.704	907976	862720	2071.63	825660	1.2439e+06	879352	16434.4	755500	897592	22596.5	1.0494e+06	NA	1.74879e+06	941459	1.37854e+06	NA	230563	862513	791452	1.33517e+06	2062.19	10633.7	79046.8	NA	216159	312218	411660	411765	452.313	320393	205975
P19404	High	NADH dehydrogenase [ubiquinone] flavoprotein 2, mitochondrial OS=Homo sapiens OX=9606 GN=NDUFV2 PE=1 SV=2	0	FALSE	164.527	56	15	306	15	249	27.4	8.06	900.39	15	0	212002	1.24424e+06	173.533	2.21147e+06	2.27284e+06	2555.51	2.25446e+06	2.38769e+06	2.44278e+06	6279.18	2.48471e+06	1.73231e+06	315236	3.44875e+06	355.508	5.04934e+06	3.67749e+06	4.0007e+06	969.107	1.00167e+06	3.37813e+06	3.08956e+06	4.0055e+06	9774.02	270706	562833	479.882	2.07102e+06	4.35923e+06	3.08456e+06	4.93927e+06	4184.05	2.81312e+06	2.3278e+06
P27824	High	Calnexin OS=Homo sapiens OX=9606 GN=CANX PE=1 SV=2	0	FALSE	163.613	39	22	190	22	592	67.5	4.6	483.37	22	0	16155.7	794287	NA	951940	1.06774e+06	NA	1.07832e+06	1.43685e+06	1.48328e+06	1868.19	1.2578e+06	1.1327e+06	8171.19	1.22505e+06	NA	1.91927e+06	1.56657e+06	2.17327e+06	841.347	88460.4	1.33623e+06	1.0444e+06	2.88002e+06	792.854	11752.8	90809.6	NA	335497	528005	518936	610536	9.9428	511296	457294
O60784	High	Target of Myb protein 1 OS=Homo sapiens OX=9606 GN=TOM1 PE=1 SV=2	0	FALSE	162.999	40	14	153	14	492	53.8	4.7	499.64	14	0	1730.24	116678	NA	163650	191126	69.4828	199930	273387	273805	538.733	243794	191705	1005.18	183914	NA	316837	198175	282657	NA	26695	193135	161402	370929	2668.35	8533.62	36606.5	NA	250902	420987	460641	486708	NA	390533	227981
P12235	High	ADP/ATP translocase 1 OS=Homo sapiens OX=9606 GN=SLC25A4 PE=1 SV=4	0	FALSE	162.246	50	18	312	6	298	33	9.76	868.87	18	12	1.39129e+06	7.73916e+06	46060.3	8.42275e+06	8.63236e+06	15822.4	7.53974e+06	8.95153e+06	7.58032e+06	185631	6.79882e+06	1.42822e+07	852710	3.08228e+06	5245.24	4.43189e+06	5.38693e+06	6.05652e+06	233.139	1.68966e+06	4.48751e+06	2.65139e+06	6.28357e+06	34878.7	565705	1.7481e+06	10327.4	3.06241e+06	4.21784e+06	3.22411e+06	4.11196e+06	23724.4	2.49561e+06	2.85781e+06
P07195	High	L-lactate dehydrogenase B chain OS=Homo sapiens OX=9606 GN=LDHB PE=1 SV=2	0	FALSE	161.938	44	15	245	14	334	36.6	6.05	702.65	15	0	283146	1.08425e+06	5080.95	2.1575e+06	3.2224e+06	1384.62	2.25572e+06	2.52023e+06	1.7196e+06	10493.5	2.09679e+06	1.50018e+06	119835	3.70103e+06	340.743	3.22859e+06	3.99395e+06	3.27364e+06	3635.2	569419	2.207e+06	1.1404e+06	1.56746e+06	6046.82	81634.1	469519	430.751	1.42684e+06	1.76956e+06	1.71634e+06	3.03499e+06	4610	743155	746285
P09382	High	Galectin-1 OS=Homo sapiens OX=9606 GN=LGALS1 PE=1 SV=2	0	FALSE	161.473	61	9	358	9	135	14.7	5.5	1106.61	9	0	69838.1	2.61051e+06	6831.28	3.45801e+06	2.31662e+06	8132.4	2.6243e+06	5.5222e+06	5.74286e+06	14717.9	2.42021e+06	3.43397e+06	82095.8	4.19959e+06	NA	9.34827e+06	4.77701e+06	6.7389e+06	7381.52	1.07682e+06	4.1092e+06	7.34091e+06	1.02094e+07	10154	55850.1	1.24407e+06	1596.57	1.658e+06	3.61879e+06	4.46027e+06	2.96843e+06	NA	3.16898e+06	2.12398e+06
P35998	High	26S proteasome regulatory subunit 7 OS=Homo sapiens OX=9606 GN=PSMC2 PE=1 SV=3	0	FALSE	160.997	44	18	167	18	433	48.6	5.95	512.26	18	0	20053.2	393469	40.7333	503526	558188	5120.47	549354	699487	765983	1219.5	648170	657372	12912.9	370199	52.2145	659743	474584	716325	158.354	69846.3	473805	390339	868359	2396.61	25463	88822.4	998.096	413507	851831	844220	869423	852.853	823781	563444
Q04637	High	Eukaryotic translation initiation factor 4 gamma 1 OS=Homo sapiens OX=9606 GN=EIF4G1 PE=1 SV=4	0	FALSE	160.951	23	27	179	25	1599	175.4	5.33	477.33	27	1	17728.8	487515	374.346	580564	564820	1170.64	637683	933801	1.04807e+06	1435.85	777052	700205	20847.3	459239	167.361	934643	636973	1.08421e+06	211.405	87586.5	608659	506300	1.67708e+06	3108.68	27185.1	98444.4	NA	315870	587986	500639	559197	394.211	557803	454217
Q9H1R3	High	Myosin light chain kinase 2, skeletal/cardiac muscle OS=Homo sapiens OX=9606 GN=MYLK2 PE=1 SV=3	0	FALSE	160.595	30	15	166	15	596	64.6	7.02	482.27	15	0	5626.26	413433	1110.04	488566	404955	649.008	425524	858859	788092	1855.4	239005	373500	34316.7	866872	NA	1.61036e+06	1.01826e+06	1.76247e+06	NA	45340	870111	749223	1.72e+06	19427.8	20350.2	154431	1652.94	842401	1.07003e+06	1.04132e+06	1.3719e+06	3088.39	1.15207e+06	779586
P18669	High	Phosphoglycerate mutase 1 OS=Homo sapiens OX=9606 GN=PGAM1 PE=1 SV=2	0	FALSE	160.59	57	11	655	6	254	28.8	7.18	1856.53	11	0	2877.51	187626	13.4837	236582	242754	NA	248981	352785	329196	NA	280023	177705	10480.3	252961	NA	473783	364915	340711	NA	46160.2	269256	338411	446045	883.056	8348.44	30512.2	NA	256165	600266	474892	536725	NA	392007	294014
Q96CV9	High	Optineurin OS=Homo sapiens OX=9606 GN=OPTN PE=1 SV=3	0	FALSE	159.215	42	22	143	22	577	65.9	5.17	347.27	22	0	8366.52	260663	NA	414812	322513	4019.3	386151	456180	474462	2314.88	301007	373966	3218.97	524268	NA	922841	543528	818257	13211.3	39870.9	594473	486610	1.04861e+06	83.7067	4702.6	47523.5	66.9351	82693.3	126564	99673.4	148233	400.481	110855	73373.7
P05413	High	Fatty acid-binding protein, heart OS=Homo sapiens OX=9606 GN=FABP3 PE=1 SV=4	0	FALSE	158.814	71	15	674	15	133	14.8	6.8	1696.71	15	0	89234.8	1.65001e+07	27208.9	2.17046e+07	2.72965e+07	19946.2	2.02615e+07	2.42847e+07	2.03548e+07	43373.4	1.77242e+07	1.38185e+07	120522	1.75573e+07	31928.6	2.28248e+07	1.67797e+07	2.1934e+07	7126.85	1.43776e+06	9.97965e+06	1.16461e+07	1.58685e+07	7138.56	96592.7	1.21169e+06	2026.13	1.35651e+07	2.31148e+07	1.87481e+07	2.81809e+07	3679.4	1.26817e+07	1.36831e+07
Q13642	High	Four and a half LIM domains protein 1 OS=Homo sapiens OX=9606 GN=FHL1 PE=1 SV=4	0	FALSE	158.453	43	14	480	14	323	36.2	8.97	1218.63	14	0	973520	1.00324e+07	146615	1.22124e+07	9.71655e+06	1721.83	1.14817e+07	1.45529e+07	1.46216e+07	77352.5	1.0946e+07	1.43329e+07	473352	7.5134e+06	13472	7.88557e+06	8.00706e+06	1.0737e+07	244.425	2.22796e+06	7.4988e+06	4.75947e+06	1.20533e+07	1800.26	726349	3.46733e+06	2491.09	5.17806e+06	1.00894e+07	9.46053e+06	6.83942e+06	9996.96	9.25847e+06	5.75228e+06
P28838	High	Cytosol aminopeptidase OS=Homo sapiens OX=9606 GN=LAP3 PE=1 SV=3	0	FALSE	157.256	45	20	175	20	519	56.1	7.93	506.38	20	0	15382.3	354462	565.136	564609	588225	285.863	522224	745495	639850	554.472	600562	682603	48268.8	892324	1964.36	1.23709e+06	817542	1.02947e+06	1097.75	146538	833060	798238	1.26103e+06	542.18	24135.6	93735.2	NA	583053	818118	870089	908172	222.648	810776	483170
P09417	High	Dihydropteridine reductase OS=Homo sapiens OX=9606 GN=QDPR PE=1 SV=2	0	FALSE	156.99	46	8	167	8	244	25.8	7.37	497.48	8	0	16376.8	654509	16.2405	819767	888970	489.484	866226	1.22708e+06	1.35301e+06	1963.15	1.10949e+06	1.37899e+06	9830.31	785776	NA	1.54298e+06	844312	898054	3424.49	293726	782712	1.12201e+06	1.44715e+06	3980.7	24281.7	668841	1318.91	1.31683e+06	1.99769e+06	1.57494e+06	2.07297e+06	190.923	2.0209e+06	1.62438e+06
Q15642	High	Cdc42-interacting protein 4 OS=Homo sapiens OX=9606 GN=TRIP10 PE=1 SV=3	0	FALSE	156.275	49	23	174	23	601	68.3	5.73	433.4	23	0	5984.56	109455	NA	139556	119322	145.819	139513	221675	230102	1166.44	145089	145051	21790.8	172330	4285.98	323758	196845	260583	1430.63	77889.4	224029	201399	359854	1615.45	3075.33	25566.6	NA	208188	319395	301087	336317	392.789	283963	206304
P47755	High	F-actin-capping protein subunit alpha-2 OS=Homo sapiens OX=9606 GN=CAPZA2 PE=1 SV=3	0	FALSE	156.084	56	10	174	7	286	32.9	5.85	584.05	10	3	104662	862888	3493.44	948107	958118	14696.8	1.01294e+06	1.71089e+06	1.63601e+06	9733.88	1.01077e+06	1.44621e+06	87541.1	1.26535e+06	187.723	1.3682e+06	1.1065e+06	1.15646e+06	2505.62	390175	957229	922111	1.67594e+06	8871.88	69443.3	317851	NA	614708	811357	675351	928821	745.707	819426	650508
Q16555	High	Dihydropyrimidinase-related protein 2 OS=Homo sapiens OX=9606 GN=DPYSL2 PE=1 SV=1	0	FALSE	155.772	41	15	158	12	572	62.3	6.38	493.57	15	0	218.074	74036.5	6.86843	136306	109823	NA	79948.4	140768	118724	103.869	97052.6	112556	265.875	132671	NA	152163	99948.8	132462	NA	38074.4	129561	96012.1	125645	NA	13789.4	52056.6	NA	82429.9	153866	140240	173529	148.878	109127	96221.4
P48788	High	Troponin I, fast skeletal muscle OS=Homo sapiens OX=9606 GN=TNNI2 PE=1 SV=2	0	FALSE	155.433	42	10	1409	10	182	21.3	8.73	3126.68	10	0	452376	2.22828e+07	7041.44	5.65726e+06	3.72866e+06	148626	9.4573e+06	2.38816e+07	2.27823e+07	175090	1.55548e+07	1.26665e+07	294508	2.13275e+07	26838.7	1.60908e+07	1.32256e+07	8.66577e+06	3761.28	6.1965e+06	3.27656e+07	2.20625e+07	7.99827e+07	189476	334385	2.90178e+06	2773.4	1.9201e+07	1.49974e+07	8.45358e+06	1.31331e+07	22800.3	2.58266e+07	1.66292e+07
O95299	High	NADH dehydrogenase [ubiquinone] 1 alpha subcomplex subunit 10, mitochondrial OS=Homo sapiens OX=9606 GN=NDUFA10 PE=1 SV=1	0	FALSE	155.246	44	15	215	15	355	40.7	8.48	573.08	15	0	43621.6	2.7819e+06	76.236	4.06933e+06	5.0124e+06	9898.47	4.9462e+06	5.06947e+06	4.86319e+06	51725.5	5.68312e+06	4.97088e+06	24430.6	2.88707e+06	4391.01	3.47522e+06	2.99898e+06	3.68072e+06	NA	92331	2.81501e+06	1.94789e+06	4.09369e+06	11012.6	13638.1	220159	31.1798	866324	1.87848e+06	1.33677e+06	2.12641e+06	2730.16	1.27939e+06	1.09732e+06
P04040	High	Catalase OS=Homo sapiens OX=9606 GN=CAT PE=1 SV=3	0	FALSE	155.219	45	20	168	20	527	59.7	7.39	491.08	20	0	73404.1	453375	9894.1	741562	703315	8492.18	653571	782176	678401	13032.3	554799	936432	57878	653081	2210.39	776369	576999	644059	17613.3	241917	612583	417993	632770	17870.8	28385.3	164067	333.348	255207	665279	495607	757561	4457.39	436359	483063
Q15772	High	Striated muscle preferentially expressed protein kinase OS=Homo sapiens OX=9606 GN=SPEG PE=1 SV=4	0	FALSE	154.25	14	31	146	31	3267	354.1	8.51	391.15	31	0	3266.56	106653	NA	120309	138624	NA	156976	200887	275515	1219.88	172337	171152	319.988	51631.8	NA	141479	106929	149242	NA	32381.6	92980.1	64791.9	210644	242.157	3172.04	7876.81	45.4152	26771.9	62811.6	67516.4	58154.5	NA	53449.2	44252.7
P21399	High	Cytoplasmic aconitate hydratase OS=Homo sapiens OX=9606 GN=ACO1 PE=1 SV=3	0	FALSE	153.696	31	21	177	21	889	98.3	6.68	486.12	21	0	14272.2	163882	NA	210631	291125	1206.21	275043	331782	322686	1652.76	317831	275143	5205.84	177870	178.78	269623	192382	222422	NA	54525.2	153768	181186	256201	NA	2693.44	55976.4	NA	123836	165363	147144	190339	153.946	138601	98872
Q9HDC5	High	Junctophilin-1 OS=Homo sapiens OX=9606 GN=JPH1 PE=1 SV=2	0	FALSE	152.517	30	18	154	17	661	71.6	9.32	421.61	18	1	11143.1	408132	NA	468712	399849	366.52	557728	750336	869405	NA	524565	575997	9145.16	323607	209.487	580902	437759	577988	362.37	28999.6	570099	334818	1.03367e+06	474.481	48676.5	83166.1	NA	328767	600801	608469	579442	838.75	807609	593382
P24539	High	ATP synthase F(0) complex subunit B1, mitochondrial OS=Homo sapiens OX=9606 GN=ATP5PB PE=1 SV=2	0	FALSE	152.323	35	13	263	13	256	28.9	9.36	749.81	13	0	49465.6	2.77521e+06	3363.15	3.72692e+06	3.39034e+06	2022.61	3.16397e+06	3.27651e+06	3.51845e+06	1540.05	3.83615e+06	3.17107e+06	100854	3.80222e+06	1665.31	3.07887e+06	2.57584e+06	2.62498e+06	5337.4	520074	2.91385e+06	1.7408e+06	2.40976e+06	9489.34	51273.5	201758	2002.4	1.40444e+06	2.08579e+06	1.58602e+06	2.84647e+06	3693.25	1.88324e+06	1.35465e+06
P01857	High	Immunoglobulin heavy constant gamma 1 OS=Homo sapiens OX=9606 GN=IGHG1 PE=1 SV=1	0	FALSE	152.091	53	12	257	6	330	36.1	8.19	764.92	12	6	386581	4.97672e+06	283.828	9.13287e+06	8.03203e+06	4104.79	7.42191e+06	8.65919e+06	8.40821e+06	36885.6	6.68284e+06	9.74156e+06	383776	4.84961e+06	5397.82	6.03751e+06	3.88077e+06	3.46334e+06	10478.1	2.15252e+06	5.40648e+06	4.27641e+06	4.06584e+06	354.028	324571	3.03511e+06	1469.74	2.03907e+06	4.41719e+06	3.43422e+06	6.25678e+06	50.3846	2.19292e+06	1.81766e+06
Q86TX2	High	Acyl-coenzyme A thioesterase 1 OS=Homo sapiens OX=9606 GN=ACOT1 PE=1 SV=1	0	FALSE	151.742	56	17	232	2	421	46.2	7.34	646.21	17	15	287074	870676	1500.29	1.48946e+06	1.54245e+06	3383.85	1.58036e+06	1.41936e+06	1.43632e+06	8792.38	1.7346e+06	1.98607e+06	382678	2.24799e+06	22.1031	2.77794e+06	2.65639e+06	2.69697e+06	9330.54	1.34126e+06	2.2561e+06	1.46385e+06	2.55355e+06	194.321	205338	877551	NA	1.10855e+06	1.78042e+06	2.42304e+06	1.97276e+06	160.854	1.68578e+06	1.17956e+06
Q86UP2	High	Kinectin OS=Homo sapiens OX=9606 GN=KTN1 PE=1 SV=1	0	FALSE	151.294	24	26	130	26	1357	156.2	5.64	340.46	26	0	12338.8	172442	NA	254697	284174	2414.86	244716	379203	402857	1365.1	303862	317458	3268.47	181565	246.44	346852	250803	327127	209.04	38720.6	250826	220881	412657	2174.43	9224.4	27148.5	NA	150307	257759	263074	284191	NA	215029	212650
O00151	High	PDZ and LIM domain protein 1 OS=Homo sapiens OX=9606 GN=PDLIM1 PE=1 SV=4	0	FALSE	151.22	66	14	208	14	329	36	7.02	575.06	14	0	50611.4	885758	NA	1.84177e+06	2.40072e+06	2270.84	2.25692e+06	1.61698e+06	1.01463e+06	5384.11	879839	1.15995e+06	25944.5	1.87312e+06	991.107	3.1324e+06	2.3739e+06	3.63627e+06	5001.97	84352.5	834446	794666	1.17214e+06	10140.9	32631	220969	NA	797302	1.30961e+06	1.53092e+06	1.22851e+06	146.643	687929	552714
Q9NX63	High	MICOS complex subunit MIC19 OS=Homo sapiens OX=9606 GN=CHCHD3 PE=1 SV=1	0	FALSE	150.973	50	16	235	16	227	26.1	8.28	695.04	16	0	105242	2.87103e+06	13836.1	4.37407e+06	3.68045e+06	8352.56	4.4298e+06	4.70573e+06	3.99808e+06	13016.9	3.54694e+06	2.63107e+06	20816.8	3.89512e+06	1010.58	3.23744e+06	3.64389e+06	3.96328e+06	237.498	532426	3.66936e+06	2.376e+06	3.26399e+06	6770.42	103724	286732	1607.44	2.6625e+06	3.05835e+06	3.13349e+06	4.4531e+06	NA	2.90238e+06	1.79515e+06
Q99623	High	Prohibitin-2 OS=Homo sapiens OX=9606 GN=PHB2 PE=1 SV=2	0	FALSE	150.891	66	19	256	19	299	33.3	9.83	723.12	19	0	79610.9	2.06895e+06	4450.72	2.53102e+06	2.56649e+06	NA	2.52142e+06	3.18468e+06	2.2367e+06	15892.1	2.8972e+06	2.63768e+06	371085	2.22684e+06	NA	2.38429e+06	1.56369e+06	1.9698e+06	2189.43	499558	1.62688e+06	1.35812e+06	2.13067e+06	6886.75	120657	617726	986.429	2.2168e+06	1.86561e+06	1.89934e+06	2.60447e+06	NA	2.13056e+06	1.3716e+06
P35237	High	Serpin B6 OS=Homo sapiens OX=9606 GN=SERPINB6 PE=1 SV=3	0	FALSE	150.749	48	13	158	13	376	42.6	5.27	368.83	13	0	44030.4	647277	9708.72	829203	853091	19902.6	700340	1.0885e+06	903399	14764.5	761527	1.00795e+06	80107.1	554299	4087.35	886802	503159	611075	4376.34	97775.5	361973	409126	633816	8831.73	56143.7	283084	10249.2	646453	642196	847786	768053	11436.2	596980	505436
Q9BX66	High	Sorbin and SH3 domain-containing protein 1 OS=Homo sapiens OX=9606 GN=SORBS1 PE=1 SV=3	0	FALSE	150.646	26	23	153	23	1292	142.4	6.84	389.06	23	0	29701.9	430654	NA	584835	526267	3278.29	639401	801323	937729	2265.53	520731	655987	1677.47	161891	234.156	283089	189861	275695	NA	61329.1	177437	187130	382702	203.095	6316.04	160708	NA	250259	463583	365282	453063	NA	376167	253180
P24298	High	Alanine aminotransferase 1 OS=Homo sapiens OX=9606 GN=GPT PE=1 SV=3	0	FALSE	150.469	44	15	162	14	496	54.6	7.18	479.82	15	1	112286	541917	1485.45	701732	743247	NA	619505	999964	902983	242.513	1.00989e+06	905036	51985.7	1.75406e+06	2204.49	2.12375e+06	1.85519e+06	1.65013e+06	3257.19	139110	1.65738e+06	1.62049e+06	1.82866e+06	6953.97	140309	224881	1448.96	824711	1.18801e+06	673932	1.20495e+06	598.823	593168	680020
Q5SV97	High	PGC-1 and ERR-induced regulator in muscle protein 1 OS=Homo sapiens OX=9606 GN=PERM1 PE=2 SV=4	0	FALSE	150.361	32	15	118	15	790	81.3	5.58	391.49	15	0	7348.71	146634	NA	291088	247417	639.867	279996	281759	361727	447.924	246943	241018	5362.73	121623	NA	204897	147776	207153	6177.25	14195.6	149983	117173	225256	739.926	14550.2	14642.8	NA	108949	207761	153142	253764	342.006	158535	117085
Q9UHQ9	High	NADH-cytochrome b5 reductase 1 OS=Homo sapiens OX=9606 GN=CYB5R1 PE=1 SV=1	0	FALSE	150.036	53	16	244	16	305	34.1	9.38	634.29	16	0	311735	1.60888e+06	10635.7	3.1301e+06	3.19862e+06	7493.13	2.82977e+06	3.21564e+06	2.36118e+06	23777.6	2.37183e+06	3.01136e+06	249942	1.88017e+06	NA	2.79902e+06	2.29938e+06	3.90217e+06	5332.59	564776	1.24123e+06	882548	2.00904e+06	4255.67	561860	2.3373e+06	21.6465	1.69285e+06	3.71028e+06	4.18582e+06	3.02725e+06	722.849	3.28935e+06	2.04817e+06
Q8WWI1	High	LIM domain only protein 7 OS=Homo sapiens OX=9606 GN=LMO7 PE=1 SV=3	0	FALSE	149.998	19	26	126	26	1683	192.6	8.09	350.02	26	0	2989.18	50842.9	238.627	93468.5	86868.9	308.46	85526.6	113281	132794	NA	97218.9	85604	1131.89	126158	NA	200167	143677	196960	NA	11829.9	130942	169057	240100	303.91	3121.31	11092.7	NA	99484.6	206743	211530	187007	NA	171187	132327
Q8N3L3	High	Beta-taxilin OS=Homo sapiens OX=9606 GN=TXLNB PE=1 SV=3	0	FALSE	149.755	32	18	156	18	684	76.5	4.93	451.23	18	0	15909.2	407465	899.539	636331	544975	1087.65	610199	806716	717461	6502.56	543926	536213	3345.85	268995	NA	453079	261409	591330	NA	12762	228972	247705	491373	NA	14316.3	107569	511.715	576598	804027	1.01022e+06	924006	845.723	976271	532994
O75874	High	Isocitrate dehydrogenase [NADP] cytoplasmic OS=Homo sapiens OX=9606 GN=IDH1 PE=1 SV=2	0	FALSE	149.101	40	14	172	13	414	46.6	7.01	488.86	14	0	31528.5	313174	40.8774	426121	405392	NA	424547	632687	534410	7016.01	446888	469896	14364.4	383490	76.0692	651474	406264	503540	341.169	61005.9	330434	405329	535038	1319.59	8619.72	96640.8	NA	286311	486415	465740	442544	NA	410318	298840
Q9BR39	High	Junctophilin-2 OS=Homo sapiens OX=9606 GN=JPH2 PE=1 SV=2	0	FALSE	147.289	35	17	161	16	696	74.2	8.72	464.22	17	0	9627.34	196372	701.186	285042	277648	2875.76	325994	344255	470838	3173.26	409133	393541	15870	316828	NA	539194	339630	535735	1014.67	67384.9	354282	292597	860062	542.156	18741.5	60457.2	NA	128745	289352	251995	289491	NA	302376	233412
P54819	High	Adenylate kinase 2, mitochondrial OS=Homo sapiens OX=9606 GN=AK2 PE=1 SV=2	0	FALSE	147.114	55	13	242	13	239	26.5	7.81	639.01	13	0	8349.52	612276	NA	964783	813730	1437.08	822172	1.19692e+06	1.33767e+06	3056.71	975903	950258	15445.3	1.20627e+06	82.884	2.40557e+06	1.13818e+06	1.10811e+06	NA	268144	1.09406e+06	1.7614e+06	1.58897e+06	129.029	39801.3	596044	11.2058	1.29835e+06	1.74133e+06	1.57802e+06	2.3499e+06	3939.85	1.40328e+06	1.29055e+06
P35580	High	Myosin-10 OS=Homo sapiens OX=9606 GN=MYH10 PE=1 SV=3	0	FALSE	146.484	14	24	114	12	1976	228.9	5.54	338.85	24	0	NA	370.923	NA	1363.64	533.446	NA	1166.26	1537.58	1122.66	NA	1336.29	1440.97	NA	3312.28	NA	6609.41	4953.3	6459.48	NA	548.982	3357.72	3338.57	5628.13	14.8949	NA	801.789	NA	2310.57	5300.78	5826.33	4535.99	NA	3777.07	3842.19
Q8N3D4	High	EH domain-binding protein 1-like protein 1 OS=Homo sapiens OX=9606 GN=EHBP1L1 PE=1 SV=2	0	FALSE	146.094	26	24	113	24	1523	161.8	4.83	338.44	24	0	2496.76	52929.1	NA	70911.1	64364.1	188.788	71229.3	106844	129810	840.907	97392.1	72962	NA	108521	NA	152995	120423	187226	NA	4348.69	123394	76447	261329	83.5523	1517.66	5048.08	NA	61309.4	105479	114363	109196	496.053	120715	79381.3
Q6NVY1	High	3-hydroxyisobutyryl-CoA hydrolase, mitochondrial OS=Homo sapiens OX=9606 GN=HIBCH PE=1 SV=2	0	FALSE	145.929	39	14	190	14	386	43.5	8.19	469.54	14	0	8620.08	674651	711.356	693663	518759	1670.71	550799	1.13105e+06	1.01358e+06	2174.83	783911	720660	20787.4	496221	240.185	521949	352131	389958	NA	39057.9	385869	423891	520823	2924.5	71763.6	68498.9	NA	507258	868133	972352	1.0085e+06	5194.8	873592	760363
P30043	High	Flavin reductase (NADPH) OS=Homo sapiens OX=9606 GN=BLVRB PE=1 SV=3	0	FALSE	145.558	54	10	212	10	206	22.1	7.65	612.28	10	0	94872.3	460889	NA	567806	543540	550.709	510259	757664	657107	9329.26	610428	812797	125998	1.09972e+06	308.663	1.56992e+06	1.14938e+06	1.12921e+06	698.707	464132	1.21339e+06	895917	1.7047e+06	1814.6	90989.6	476488	NA	565868	1.03222e+06	1.01484e+06	987001	1280.77	1.05714e+06	710291
Q9UNZ2	High	NSFL1 cofactor p47 OS=Homo sapiens OX=9606 GN=NSFL1C PE=1 SV=2	0	FALSE	145.344	54	19	169	19	370	40.5	5.1	501.76	19	0	38083	338824	1651.41	492698	498907	NA	561996	621436	690825	4540.04	512983	551112	25526.3	913166	90.4055	1.64475e+06	1.04914e+06	1.35943e+06	NA	114102	959365	973265	1.57538e+06	708.007	20011.4	156498	NA	432894	615473	654451	728065	329.361	588808	403588
P02794	High	Ferritin heavy chain OS=Homo sapiens OX=9606 GN=FTH1 PE=1 SV=2	0	FALSE	144.714	67	12	240	12	183	21.2	5.55	712.69	12	0	23450.3	1.43428e+06	67.9372	2.12218e+06	2.23424e+06	3149.08	2.32223e+06	2.41101e+06	2.97595e+06	12372.7	3.3713e+06	2.23474e+06	9199.33	1.81739e+06	1649.85	2.59164e+06	1.87531e+06	1.24858e+06	942.313	679847	2.07599e+06	2.21205e+06	1.98909e+06	594.848	87977.5	1.49791e+06	1395.7	4.8659e+06	7.26189e+06	6.90623e+06	4.47363e+06	13217.3	5.1079e+06	3.27971e+06
P61978	High	Heterogeneous nuclear ribonucleoprotein K OS=Homo sapiens OX=9606 GN=HNRNPK PE=1 SV=1	0	FALSE	144.412	39	16	138	16	463	50.9	5.54	389.95	16	0	9333.03	194086	196.502	268425	299965	788.139	279668	455892	411247	1447.48	429252	357284	11896.5	505569	NA	916146	528956	700971	9609.6	203874	600736	532019	997480	2502.9	17621.8	280804	198.182	424887	636482	668006	712423	864.721	573353	424192
P48047	High	ATP synthase subunit O, mitochondrial OS=Homo sapiens OX=9606 GN=ATP5PO PE=1 SV=1	0	FALSE	144.375	72	13	289	13	213	23.3	9.96	773.95	13	0	140047	5.80855e+06	30042.8	8.09815e+06	8.31494e+06	33373.5	7.45949e+06	8.62715e+06	8.50529e+06	37582.5	8.68265e+06	6.98942e+06	107547	9.80106e+06	460.087	9.03764e+06	8.0595e+06	5.65414e+06	5063.1	3.4909e+06	8.17394e+06	4.1513e+06	6.54973e+06	116107	196062	4.72817e+06	NA	5.06091e+06	7.46129e+06	5.68349e+06	9.4243e+06	20960.5	5.51543e+06	4.31157e+06
P06727	High	Apolipoprotein A-IV OS=Homo sapiens OX=9606 GN=APOA4 PE=1 SV=3	0	FALSE	144.102	60	21	150	21	396	45.4	5.38	395.72	21	0	28296.2	518110	NA	774333	575504	2440.65	509879	920735	977337	582.484	635770	854142	31046.5	512915	783.248	655430	429434	388404	3121.63	139896	703426	441646	508288	822.797	39363.3	205330	NA	331317	774547	768569	677121	NA	544167	363804
P21912	High	Succinate dehydrogenase [ubiquinone] iron-sulfur subunit, mitochondrial OS=Homo sapiens OX=9606 GN=SDHB PE=1 SV=3	0	FALSE	144.025	46	14	235	14	280	31.6	8.76	610.54	14	0	47261.2	1.00763e+06	NA	1.61904e+06	1.57452e+06	5535.25	1.65328e+06	1.88876e+06	2.06229e+06	12826.5	1.46936e+06	1.48113e+06	61062.2	879056	NA	1.41052e+06	923839	1.15159e+06	848.773	528882	1.01884e+06	877799	1.39021e+06	4027.51	49274.4	273143	NA	386701	484831	409112	573578	NA	367488	281366
P19338	High	Nucleolin OS=Homo sapiens OX=9606 GN=NCL PE=1 SV=3	0	FALSE	143.611	32	21	153	21	710	76.6	4.7	479.18	21	0	10820.9	385735	25.0008	481079	445776	816.387	436986	624309	739740	965.012	533931	477929	1474.43	443841	NA	836848	471354	555152	1904.09	231946	509694	518846	781565	7189.32	14734.6	181558	279.873	453310	950723	995204	826800	NA	901701	706558
A0A0B4J2D5	High	Glutamine amidotransferase-like class 1 domain-containing protein 3B, mitochondrial OS=Homo sapiens OX=9606 GN=GATD3B PE=1 SV=1	0	FALSE	143.349	62	14	232	14	268	28.1	8.27	652.71	14	0	60445.3	1.50653e+06	2474.13	2.47123e+06	2.65927e+06	12730.6	2.34802e+06	2.63204e+06	2.49448e+06	10024.9	2.65726e+06	2.14211e+06	35917.6	1.5524e+06	251.04	1.97626e+06	1.54699e+06	1.45754e+06	NA	567647	1.42734e+06	1.05571e+06	1.56288e+06	5123.92	53072.3	945779	46.2438	2.39609e+06	3.41842e+06	3.11206e+06	3.92893e+06	1476.42	2.4197e+06	1.94517e+06
P14625	High	Endoplasmin OS=Homo sapiens OX=9606 GN=HSP90B1 PE=1 SV=1	0	FALSE	143.299	29	20	200	19	803	92.4	4.84	563.94	20	0	32304.3	196308	306.977	259643	341437	259.155	280706	334514	349561	2759.3	402506	441941	29722.2	479256	NA	739397	653034	611825	NA	146846	503965	396626	760202	1492	16799	126893	175.066	302107	381429	484390	443256	853.012	395588	386771
P54578	High	Ubiquitin carboxyl-terminal hydrolase 14 OS=Homo sapiens OX=9606 GN=USP14 PE=1 SV=3	0	FALSE	143.179	43	19	134	19	494	56	5.3	373.32	19	0	9422.42	226527	NA	278956	302337	1871.16	286277	419873	426883	2495.77	331960	369737	1836.75	137643	NA	221890	135267	170647	916.237	54499	138323	162808	224053	84.0504	21173.3	202241	NA	211009	262856	282670	239853	NA	261021	156901
Q14112	High	Nidogen-2 OS=Homo sapiens OX=9606 GN=NID2 PE=1 SV=3	0	FALSE	142.423	22	22	138	21	1375	151.2	5.29	392.32	22	1	9168.15	285245	NA	398253	539656	343.586	427756	589362	463796	291.229	453745	383301	638.504	389565	172.899	656042	335733	547186	NA	117647	369425	394297	514549	45.2856	10468.8	90376.9	NA	215392	497579	612331	502045	743.98	433079	409908
P02751	High	Fibronectin OS=Homo sapiens OX=9606 GN=FN1 PE=1 SV=4	0	FALSE	141.083	12	20	112	20	2386	262.5	5.71	322.43	20	0	54793.5	272428	NA	294609	367052	1184.61	334816	429101	458375	1635.02	325398	898794	3591.8	187596	NA	295737	304982	188788	1018.03	63189.6	277512	174280	253402	2139.55	NA	6779.36	NA	24827.9	53086.5	65545.9	70833.5	NA	44850.8	41776.5
P08758	High	Annexin A5 OS=Homo sapiens OX=9606 GN=ANXA5 PE=1 SV=2	0	FALSE	140.957	58	20	216	19	320	35.9	5.05	602.9	20	1	47581.1	911048	1320.13	1.42068e+06	981982	3113.63	1.02308e+06	1.90572e+06	1.65675e+06	4995.39	954719	1.32987e+06	47346.7	1.17605e+06	536.967	1.62996e+06	921458	1.28469e+06	1571.84	357670	1.0596e+06	1.3801e+06	1.99035e+06	6119.11	39120.9	182887	NA	561007	1.15951e+06	1.21252e+06	1.14618e+06	6173.9	1.19565e+06	735567
P49753	High	Acyl-coenzyme A thioesterase 2, mitochondrial OS=Homo sapiens OX=9606 GN=ACOT2 PE=1 SV=6	0	FALSE	140.118	51	16	207	1	483	53.2	8.47	582.32	16	0	NA	NA	NA	NA	NA	NA	NA	NA	NA	NA	NA	NA	NA	NA	NA	NA	NA	NA	NA	NA	NA	NA	NA	NA	NA	NA	NA	NA	NA	NA	NA	NA	NA	NA
P53597	High	Succinate--CoA ligase [ADP/GDP-forming] subunit alpha, mitochondrial OS=Homo sapiens OX=9606 GN=SUCLG1 PE=1 SV=4	0	FALSE	139.799	34	9	227	9	346	36.2	8.79	630.53	9	0	119540	3.43311e+06	482.365	5.23269e+06	4.81765e+06	16216.1	4.90706e+06	5.43062e+06	5.82403e+06	78900.5	5.16465e+06	3.948e+06	136451	3.23942e+06	9524.25	4.20297e+06	3.37807e+06	3.4683e+06	NA	1.23766e+06	3.22117e+06	2.64951e+06	4.35336e+06	901.037	95159.8	1.04793e+06	25.7682	3.37916e+06	4.31905e+06	3.91922e+06	5.02068e+06	4790.67	3.0338e+06	2.40195e+06
P51649	High	Succinate-semialdehyde dehydrogenase, mitochondrial OS=Homo sapiens OX=9606 GN=ALDH5A1 PE=1 SV=2	0	FALSE	139.705	38	18	177	18	535	57.2	8.28	514.36	18	0	92994.9	1.12272e+06	1255.93	1.85779e+06	1.51529e+06	NA	1.58683e+06	1.94708e+06	1.84249e+06	8716.91	1.6666e+06	1.81125e+06	55298.7	2.52336e+06	NA	4.00219e+06	2.52033e+06	3.03734e+06	64.9897	419467	1.87809e+06	2.05373e+06	2.59366e+06	6219.96	59469.1	399379	407.008	1.05313e+06	1.44648e+06	1.06703e+06	1.84753e+06	465.023	714348	773488
Q9NTK5	High	Obg-like ATPase 1 OS=Homo sapiens OX=9606 GN=OLA1 PE=1 SV=2	0	FALSE	139.482	58	19	157	19	396	44.7	7.81	374.72	19	0	24453	751349	2483.2	852014	876294	2552.61	945814	1.47084e+06	1.23045e+06	857.609	1.14391e+06	1.24129e+06	37941.6	1.01143e+06	2406.19	1.39066e+06	873719	1.14857e+06	NA	189362	870779	1.03552e+06	1.63433e+06	4225.56	10939.1	385251	NA	747353	1.10934e+06	1.11677e+06	1.14931e+06	6838.77	1.14965e+06	1.00399e+06
Q13557	High	Calcium/calmodulin-dependent protein kinase type II subunit delta OS=Homo sapiens OX=9606 GN=CAMK2D PE=1 SV=3	0	FALSE	138.621	34	14	149	10	499	56.3	7.25	440.54	14	0	4680.23	239458	NA	355615	439571	NA	384075	501038	490782	2402.89	446983	406833	11201.8	1.05486e+06	2801.06	2.04553e+06	1.05444e+06	1.80378e+06	NA	288848	847865	1.06866e+06	2.01725e+06	19779.8	28711.9	241577	965.476	838399	1.33807e+06	1.6015e+06	994490	5003.84	1.42146e+06	855207
P46020	High	Phosphorylase b kinase regulatory subunit alpha, skeletal muscle isoform OS=Homo sapiens OX=9606 GN=PHKA1 PE=1 SV=2	0	FALSE	138.615	16	16	151	16	1223	137.2	6.19	412	16	0	24621.8	364716	326.334	240486	230560	7033.1	261536	566499	527614	5399.78	407931	520532	33847.5	271640	NA	489118	297092	279843	1821.9	155698	383032	321471	593004	660.702	30468.3	163525	NA	521000	321214	338410	456773	NA	614310	361815
Q7Z3D6	High	D-glutamate cyclase, mitochondrial OS=Homo sapiens OX=9606 GN=DGLUCY PE=1 SV=2	0	FALSE	138.503	34	18	142	18	616	66.4	6.79	391.03	18	0	61783.5	382174	903.881	493590	794904	467.143	836518	751843	586392	4677.32	711249	841926	30730.4	819816	4979.17	811271	801416	928779	2559.01	395752	550225	432280	606316	11830.6	59235	769564	127.017	643999	1.48913e+06	1.92202e+06	1.14941e+06	475.134	1.41109e+06	715292
Q00688	High	Peptidyl-prolyl cis-trans isomerase FKBP3 OS=Homo sapiens OX=9606 GN=FKBP3 PE=1 SV=1	0	FALSE	138.164	59	15	213	15	224	25.2	9.28	543.32	15	0	52013.1	1.09413e+06	5290.32	1.57391e+06	1.20749e+06	17060	1.70293e+06	2.20963e+06	2.30458e+06	12316.9	1.00788e+06	1.68572e+06	81724.9	1.48306e+06	NA	2.04739e+06	2.07655e+06	2.4967e+06	725.598	547830	1.94886e+06	1.374e+06	3.29436e+06	18924.2	63131.3	1.01338e+06	1667.9	939141	2.15319e+06	2.2316e+06	2.09119e+06	133.644	2.0436e+06	1.13672e+06
P62191	High	26S proteasome regulatory subunit 4 OS=Homo sapiens OX=9606 GN=PSMC1 PE=1 SV=1	0	FALSE	137.43	51	20	142	19	440	49.2	6.21	419.94	20	1	14723.5	199272	463.929	265279	297145	2326.88	279997	411092	464833	1773.4	348428	388708	40198.3	570272	NA	895891	601171	865083	960.882	176697	572062	558109	1.08415e+06	3936.43	26462.3	188928	61.6549	450184	717236	670338	786990	742.831	773201	593365
Q16134	High	Electron transfer flavoprotein-ubiquinone oxidoreductase, mitochondrial OS=Homo sapiens OX=9606 GN=ETFDH PE=1 SV=2	0	FALSE	136.329	33	16	159	16	617	68.5	7.55	509.22	16	0	48100.6	773616	1849.5	1.23428e+06	1.16176e+06	4827.61	1.17431e+06	1.16911e+06	1.14145e+06	3372.51	1.22357e+06	1.49661e+06	15496.5	1.01304e+06	718.571	1.00078e+06	1.08724e+06	1.11463e+06	706.371	73437.4	972926	658681	1.14464e+06	488.608	18809.5	111308	NA	493231	873845	897284	972187	2300.4	745847	457897
Q6UXV4	High	MICOS complex subunit MIC27 OS=Homo sapiens OX=9606 GN=APOOL PE=1 SV=1	0	FALSE	135.284	53	12	113	12	268	29.1	9.52	292.17	12	0	8377.06	764842	NA	1.26686e+06	1.29221e+06	357.099	1.18629e+06	1.29208e+06	1.41557e+06	17175.5	701990	887568	24050	755348	NA	1.80359e+06	1.64629e+06	1.8211e+06	125.246	102588	1.27823e+06	974574	2.20199e+06	12970.6	122.708	253879	NA	574693	1.66537e+06	1.29347e+06	1.62984e+06	496.646	1.0001e+06	1.05084e+06
P49189	High	4-trimethylaminobutyraldehyde dehydrogenase OS=Homo sapiens OX=9606 GN=ALDH9A1 PE=1 SV=3	0	FALSE	134.74	38	16	176	16	494	53.8	5.87	446.25	16	0	72428.9	636846	86.7409	833952	805069	2033.26	691352	1.2464e+06	1.11332e+06	879.954	953558	1.12178e+06	26764	1.67577e+06	NA	2.15245e+06	1.50429e+06	1.44453e+06	NA	481324	1.32109e+06	1.45765e+06	1.46879e+06	6148.87	68734.7	492529	NA	993759	1.46197e+06	1.31802e+06	1.70728e+06	942.587	1.24744e+06	792635
P55822	High	SH3 domain-binding glutamic acid-rich protein OS=Homo sapiens OX=9606 GN=SH3BGR PE=2 SV=3	0	FALSE	134.39	47	11	173	11	239	26.1	4.15	485.9	11	0	29994.8	1.56436e+06	40.1665	1.91849e+06	1.79566e+06	1096.68	2.21757e+06	2.94219e+06	3.01819e+06	14807.3	1.92644e+06	2.01731e+06	68473	1.77803e+06	NA	3.37537e+06	2.1313e+06	2.71845e+06	11261.8	801189	2.04985e+06	2.09106e+06	4.44136e+06	4879.43	4203.42	875073	146.755	1.03627e+06	1.62223e+06	1.69064e+06	1.69557e+06	7661.6	1.66279e+06	1.1955e+06
Q14240	High	Eukaryotic initiation factor 4A-II OS=Homo sapiens OX=9606 GN=EIF4A2 PE=1 SV=2	0	FALSE	133.942	51	17	120	9	407	46.4	5.48	353.54	17	7	53803.3	334394	NA	355241	338125	801.877	376956	655403	554934	745.945	557532	706622	30415.1	354141	59.6431	579282	378078	454128	NA	40298.6	395030	429434	668638	42.5972	113366	163001	NA	482415	564387	457518	618543	NA	503429	510654
P07737	High	Profilin-1 OS=Homo sapiens OX=9606 GN=PFN1 PE=1 SV=2	0	FALSE	133.75	70	9	213	9	140	15	8.27	618.23	9	0	104619	2.81731e+06	164.938	3.66872e+06	3.9941e+06	35405.8	3.60267e+06	5.43423e+06	6.33017e+06	42770.8	5.63151e+06	5.73492e+06	22486.6	1.16494e+06	NA	2.07971e+06	1.31529e+06	1.50105e+06	8539.3	698946	1.24225e+06	1.52435e+06	2.55297e+06	19576.3	46558.3	1.14696e+06	NA	1.51312e+06	2.26739e+06	2.4859e+06	1.99122e+06	2641.6	2.37397e+06	1.74849e+06
P50502	High	Hsc70-interacting protein OS=Homo sapiens OX=9606 GN=ST13 PE=1 SV=2	0	FALSE	133.473	36	12	162	12	369	41.3	5.27	445	12	0	105095	856054	NA	1.17201e+06	1.34403e+06	1556.43	1.22283e+06	1.58244e+06	1.8935e+06	4623.22	1.42559e+06	1.73329e+06	314681	913743	NA	1.70469e+06	1.11512e+06	1.26127e+06	3641.07	230100	1.07589e+06	955091	1.95851e+06	1400.4	14157.7	286435	NA	698207	1.27123e+06	1.16032e+06	1.21488e+06	98.9483	1.04636e+06	880530
P62937	High	Peptidyl-prolyl cis-trans isomerase A OS=Homo sapiens OX=9606 GN=PPIA PE=1 SV=2	0	FALSE	133.412	75	12	293	12	165	18	7.81	739.28	12	0	84186.1	1.92231e+06	6486.16	2.22943e+06	2.37914e+06	11784.3	2.44465e+06	3.39884e+06	2.86155e+06	5677.76	2.60713e+06	2.11754e+06	168711	3.07462e+06	NA	4.09144e+06	3.0741e+06	3.39249e+06	7027.87	180951	2.68089e+06	3.22546e+06	4.2866e+06	15104.9	1.33751e+06	399001	353.165	3.63329e+06	5.13422e+06	5.65426e+06	5.93918e+06	1220.79	3.6636e+06	3.24195e+06
Q12931	High	Heat shock protein 75 kDa, mitochondrial OS=Homo sapiens OX=9606 GN=TRAP1 PE=1 SV=3	0	FALSE	132.166	24	11	116	10	704	80.1	8.21	395.66	11	0	34927.6	467752	1097.77	755092	735193	318.04	700158	799678	765588	1087.56	803147	852156	33628.7	495981	105.688	541393	491183	481351	NA	87154.8	460134	336802	499950	510.837	34813.8	142798	353.928	404661	532015	560285	583356	457.454	444957	349547
Q07021	High	Complement component 1 Q subcomponent-binding protein, mitochondrial OS=Homo sapiens OX=9606 GN=C1QBP PE=1 SV=1	0	FALSE	131.951	34	9	177	9	282	31.3	4.84	571.74	9	0	1291.17	233474	182.122	336075	355469	85.8126	362007	391980	534123	1365.67	473328	289454	4482.98	709942	NA	1.7441e+06	824691	921768	587.695	131300	756909	1.01052e+06	1.55497e+06	14003.9	3999.25	90352.5	NA	836947	1.17685e+06	1.37859e+06	1.2449e+06	5173.59	967935	851574
P15311	High	Ezrin OS=Homo sapiens OX=9606 GN=EZR PE=1 SV=4	0	FALSE	131.074	32	21	144	12	586	69.4	6.27	384.34	21	0	2976.03	94396.4	292.286	144564	177398	239.149	178417	194863	213518	NA	227602	226959	6752.2	209540	1263.93	337776	224487	321574	1447.52	39870.2	283352	263252	450189	NA	7024.24	46002.5	156.929	277601	341879	338421	372667	NA	327807	321127
P43490	High	Nicotinamide phosphoribosyltransferase OS=Homo sapiens OX=9606 GN=NAMPT PE=1 SV=1	0	FALSE	130.895	36	13	139	13	491	55.5	7.15	433.43	13	0	14045.5	380934	312.492	442769	376230	680.332	400868	804297	845626	938.02	651894	582551	5330.14	434115	78.0367	672081	396086	356124	1429.14	104664	591589	549422	1.02294e+06	867.313	16940.3	219961	NA	444800	430399	398787	399816	1118.66	585429	205483
P24534	High	Elongation factor 1-beta OS=Homo sapiens OX=9606 GN=EEF1B2 PE=1 SV=3	0	FALSE	129.863	62	12	164	9	225	24.7	4.67	477.26	12	3	26197.4	746297	39.9902	1.18101e+06	1.28284e+06	3457.83	1.38414e+06	1.9395e+06	2.09421e+06	8078.71	1.76763e+06	1.84463e+06	39405.5	760020	923.883	1.47995e+06	941582	1.32344e+06	301.354	332689	1.57318e+06	1.5231e+06	2.55533e+06	415.42	707792	1.19707e+06	NA	1.5852e+06	1.73849e+06	1.70853e+06	2.05051e+06	NA	1.59473e+06	1.22937e+06
Q8NC51	High	Plasminogen activator inhibitor 1 RNA-binding protein OS=Homo sapiens OX=9606 GN=SERBP1 PE=1 SV=2	0	FALSE	129.159	41	16	109	16	408	44.9	8.65	267.42	16	0	9913.67	312932	254.429	392866	355558	1940.69	439826	550371	550823	6067.9	372537	422198	710.479	185277	NA	146439	130632	161514	NA	10405.1	154260	115794	242631	2077.79	4129.74	25429	296.876	144830	307183	317309	308807	2973.99	291997	210879
P36542	High	ATP synthase subunit gamma, mitochondrial OS=Homo sapiens OX=9606 GN=ATP5F1C PE=1 SV=1	0	FALSE	128.764	35	12	308	12	298	33	9.22	738.42	12	0	354979	5.73945e+06	14406.8	6.48658e+06	6.46981e+06	20956	6.60248e+06	8.48372e+06	5.84767e+06	45130.6	8.2999e+06	7.32263e+06	143582	7.46703e+06	297.582	7.24322e+06	6.43062e+06	5.24377e+06	5816.27	1.23999e+06	5.88279e+06	4.11111e+06	5.57057e+06	52816.4	279385	1.48503e+06	27.6097	4.48479e+06	6.25555e+06	4.50914e+06	7.31915e+06	5421.14	5.06185e+06	5.0033e+06
P09488	High	Glutathione S-transferase Mu 1 OS=Homo sapiens OX=9606 GN=GSTM1 PE=1 SV=3	0	FALSE	128.63	43	13	214	2	218	25.7	6.7	589.38	13	2	3767.01	128629	NA	7828.53	1967.83	469.411	6395.17	225098	131432	NA	118395	9955.28	NA	13767	NA	1186.55	14459.8	4385.36	NA	8869.44	11235.8	NA	1619.81	NA	796.254	50036	NA	19519.5	34609.3	15205.8	3905.86	NA	8128.7	3933.04
Q9Y3I0	High	tRNA-splicing ligase RtcB homolog OS=Homo sapiens OX=9606 GN=RTCB PE=1 SV=1	0	FALSE	128.578	40	15	128	15	505	55.2	7.23	365.04	15	0	25439.3	630079	1103.31	809397	942041	2885.08	877850	1.10276e+06	1.12347e+06	2454.98	1.00696e+06	896809	7201.34	155501	NA	290805	196930	251698	44.2547	87927.2	186514	154958	344635	2812.55	12077.9	74085.3	NA	366932	619045	576403	640325	241.599	582513	466560
Q9Y3F4	High	Serine-threonine kinase receptor-associated protein OS=Homo sapiens OX=9606 GN=STRAP PE=1 SV=1	0	FALSE	128.294	51	12	100	12	350	38.4	5.12	317.97	12	0	22256	175231	1785.37	208049	270439	NA	211002	340436	326952	638.032	301966	336814	34613.5	196490	NA	288271	211241	248190	NA	32018.8	201245	201977	349278	NA	19332.6	219267	NA	182522	256143	247902	234173	112.221	221456	160826
P50461	High	Cysteine and glycine-rich protein 3 OS=Homo sapiens OX=9606 GN=CSRP3 PE=1 SV=1	0	FALSE	127.547	70	11	310	11	194	21	8.54	915.22	11	0	11327.4	1.28578e+06	241.446	1.76525e+06	2.14151e+06	505.261	2.10017e+06	1.98512e+06	2.49259e+06	3790.47	1.96925e+06	1.33539e+06	11950.9	4.52285e+06	171.213	2.53681e+06	2.13895e+06	4.08541e+06	620.472	390500	2.79083e+06	1.86356e+06	4.79885e+06	5532.56	4599.49	707869	2104.84	971779	1.75808e+06	1.21914e+06	1.04151e+06	NA	1.45277e+06	743246
O95292	High	Vesicle-associated membrane protein-associated protein B/C OS=Homo sapiens OX=9606 GN=VAPB PE=1 SV=3	0	FALSE	127.015	51	12	155	11	243	27.2	7.3	401.05	12	1	47186.7	789466	NA	936875	867120	NA	945935	1.32683e+06	1.3012e+06	4049.5	1.19482e+06	996427	49487.1	783242	NA	1.23224e+06	884041	1.08946e+06	123.641	145940	827936	685544	1.45202e+06	1223.06	72233.9	247648	17.8058	770780	1.27546e+06	1.24733e+06	1.57718e+06	147.182	1.23399e+06	1.0393e+06
P02675	High	Fibrinogen beta chain OS=Homo sapiens OX=9606 GN=FGB PE=1 SV=2	0	FALSE	126.901	33	13	96	13	491	55.9	8.27	306.04	13	0	9232	120700	953.649	135620	140963	NA	143259	192220	329984	4036.18	137377	366169	10530.1	603821	676.638	661867	832858	441084	1492.6	82776.4	898345	413597	476325	2989.73	7470.54	92441.7	NA	165923	460165	379937	475015	701.089	250577	319123
P27338	High	Amine oxidase [flavin-containing] B OS=Homo sapiens OX=9606 GN=MAOB PE=1 SV=3	0	FALSE	126.79	43	18	135	16	520	58.7	7.5	393.85	18	2	23200	376144	1464.66	490117	401627	1754.3	429127	631837	461143	4733.82	459159	486674	61709.9	736350	2156.54	570224	617858	689365	NA	97016.7	443626	360142	671404	4570.7	24446.7	147429	NA	356038	834578	719869	622286	401.377	585549	504818
O75208	High	Ubiquinone biosynthesis protein COQ9, mitochondrial OS=Homo sapiens OX=9606 GN=COQ9 PE=1 SV=1	0	FALSE	126.568	44	10	196	10	318	35.5	5.94	504.49	10	0	97247.4	1.10075e+06	6863.97	1.20325e+06	1.01378e+06	3600.43	1.06567e+06	1.58379e+06	1.24159e+06	12056.3	1.05883e+06	1.12332e+06	49735.5	2.89503e+06	465.718	3.70463e+06	2.54877e+06	2.93253e+06	1727.48	628181	2.26831e+06	1.87677e+06	3.28028e+06	7132.13	90048.2	1.50795e+06	20483.2	1.5998e+06	2.1928e+06	1.94995e+06	2.86705e+06	102.87	1.79241e+06	1.54277e+06
Q8N335	High	Glycerol-3-phosphate dehydrogenase 1-like protein OS=Homo sapiens OX=9606 GN=GPD1L PE=1 SV=1	0	FALSE	126.133	44	15	174	15	351	38.4	7.02	489.79	15	0	107325	1.14748e+06	NA	1.27416e+06	1.3849e+06	6195.3	1.31159e+06	1.98652e+06	1.54413e+06	14740.3	1.6697e+06	1.77563e+06	93594	2.16493e+06	47.0023	2.69583e+06	1.80899e+06	2.27284e+06	225.531	274398	1.46927e+06	1.31284e+06	2.00358e+06	11731.1	101397	237050	188.812	784290	1.07098e+06	1.04318e+06	1.40853e+06	834.512	1.01151e+06	730611
P13798	High	Acylamino-acid-releasing enzyme OS=Homo sapiens OX=9606 GN=APEH PE=1 SV=4	0	FALSE	126.006	33	17	169	17	732	81.2	5.48	529.92	17	0	29397	639657	56.8015	797559	868206	1383.41	864035	1.20365e+06	1.19094e+06	6043.53	1.01659e+06	1.21314e+06	16734	513232	191.941	863471	539139	595711	176.858	61989.7	487950	555253	836240	2495.02	45467.7	183313	214.896	731165	1.03578e+06	931367	1.01881e+06	4954.66	850908	676931
P12236	High	ADP/ATP translocase 3 OS=Homo sapiens OX=9606 GN=SLC25A6 PE=1 SV=4	0	FALSE	125.333	40	14	194	1	298	32.8	9.74	513.45	14	1	1162.02	4321.26	NA	7134.11	6820.11	NA	7030.36	8163.41	7949.62	NA	10212	11110	2899.45	39182.2	NA	78665.2	87769.7	98184.6	NA	56277.2	76071	40283.1	114847	250.754	2438.51	79972.2	NA	68861.9	125370	105145	114031	NA	64996.9	58590.4
P55290	High	Cadherin-13 OS=Homo sapiens OX=9606 GN=CDH13 PE=1 SV=1	0	FALSE	125.322	25	13	149	13	713	78.2	4.98	437.68	13	0	12731.1	201204	NA	410974	396908	949.061	391355	506722	584484	236.039	376322	448941	504.935	238192	NA	300557	325145	244012	NA	113365	312844	216773	344104	77.523	9427.06	228295	259.766	334174	533058	482308	556527	NA	403064	345898
P16152	High	Carbonyl reductase [NADPH] 1 OS=Homo sapiens OX=9606 GN=CBR1 PE=1 SV=3	0	FALSE	124.945	60	12	120	12	277	30.4	8.32	350.55	12	0	37380.4	366597	NA	458354	517640	NA	473322	686756	742386	4825.53	600239	800946	46392.8	356581	340.233	621818	336400	456816	88.6503	118755	321987	386683	586501	704.443	29633.5	135935	NA	230914	286128	266382	274231	NA	256998	227312
O94905	High	Erlin-2 OS=Homo sapiens OX=9606 GN=ERLIN2 PE=1 SV=1	0	FALSE	124.939	41	13	138	10	339	37.8	5.62	399.35	13	3	15556.1	770352	385.048	978462	1.02912e+06	15.0557	1.07241e+06	1.25915e+06	1.46935e+06	10199.2	1.14724e+06	1.0681e+06	13336.1	905738	NA	1.92411e+06	1.17016e+06	1.71257e+06	314.401	82689.5	963750	841670	2.06906e+06	7993.4	22876.8	216287	1596.7	762915	1.49521e+06	1.47253e+06	1.32509e+06	3622.84	1.35239e+06	1.22797e+06
Q9NSE4	High	Isoleucine--tRNA ligase, mitochondrial OS=Homo sapiens OX=9606 GN=IARS2 PE=1 SV=2	0	FALSE	124.649	21	16	109	16	1012	113.7	7.2	295.78	16	0	21260.2	617732	3977.24	886270	761810	NA	796952	1.04065e+06	883768	937.295	853750	838724	9992.6	790432	537.476	865673	587105	696698	NA	33562.3	620331	488322	770841	NA	13743.9	64943.7	NA	378008	614300	716195	615912	1308.35	578325	421107
P62195	High	26S proteasome regulatory subunit 8 OS=Homo sapiens OX=9606 GN=PSMC5 PE=1 SV=1	0	FALSE	124.424	40	13	143	12	406	45.6	7.55	393.8	13	0	10490.5	690910	NA	787914	822185	3302.79	848949	1.17143e+06	1.14296e+06	4433.53	1.04671e+06	935568	8536.8	553599	57.2199	998191	587436	825226	NA	34578.6	580084	617338	1.04408e+06	255.268	5768.52	98996.3	NA	277383	469073	537344	516660	2107.23	531626	344831
Q16775	High	Hydroxyacylglutathione hydrolase, mitochondrial OS=Homo sapiens OX=9606 GN=HAGH PE=1 SV=2	0	FALSE	124.423	34	8	199	8	308	33.8	8.12	604.49	8	0	5709.6	1.14328e+06	NA	1.01918e+06	918368	265.346	1.19967e+06	1.98628e+06	1.13172e+06	453.037	1.28466e+06	1.2922e+06	14122.4	1.35559e+06	NA	1.47871e+06	753384	1.75497e+06	16393.6	143559	1.16243e+06	968463	1.94337e+06	5987.39	30836	179638	193.797	631831	719467	588163	992177	2421.11	854250	754037
P12956	High	X-ray repair cross-complementing protein 6 OS=Homo sapiens OX=9606 GN=XRCC6 PE=1 SV=2	0	FALSE	124.398	38	18	148	18	609	69.8	6.64	384.63	18	0	1462.68	149246	NA	204301	209897	884.572	168028	282362	308842	2018.85	224670	220596	12442.2	486811	NA	787101	505050	665862	1175.12	90829.3	525905	521149	930456	4229.94	1140.03	48417.8	201.95	109534	131557	163844	134798	259.505	131763	97322.2
P00441	High	Superoxide dismutase [Cu-Zn] OS=Homo sapiens OX=9606 GN=SOD1 PE=1 SV=2	0	FALSE	124.283	60	11	218	11	154	15.9	6.13	603.9	11	0	114877	3.13802e+06	4218.53	4.19149e+06	3.53955e+06	8917.39	4.31288e+06	5.582e+06	4.80127e+06	17526.9	3.48018e+06	3.53038e+06	33020.8	7.23338e+06	4620.09	1.04764e+07	9.44722e+06	1.15624e+07	107.713	486660	8.1479e+06	7.22874e+06	1.08758e+07	2557.78	77437.9	172292	NA	4.85478e+06	1.46203e+07	1.3223e+07	1.58963e+07	3805.37	1.16012e+07	7.57718e+06
P09960	High	Leukotriene A-4 hydrolase OS=Homo sapiens OX=9606 GN=LTA4H PE=1 SV=2	0	FALSE	123.703	35	18	141	18	611	69.2	6.18	364.05	18	0	14519.7	253486	120.772	303953	314759	NA	279307	452655	387192	NA	360942	384488	26357.4	280886	NA	441141	309187	414506	NA	95016	278981	231819	524342	NA	75940.3	437888	443.847	808560	1.00088e+06	956764	1.05644e+06	1741.9	970212	777134
P04083	High	Annexin A1 OS=Homo sapiens OX=9606 GN=ANXA1 PE=1 SV=2	0	FALSE	123.617	43	14	121	14	346	38.7	7.02	347.46	14	0	23656.7	84470.7	NA	189031	192983	150.107	135619	210948	202965	1042.35	166455	213921	48118.8	325540	NA	486648	380890	479271	299.916	126355	442559	297157	499722	1030.87	25936.1	76122.8	NA	202983	316835	317966	329082	1357.76	198128	192020
O14958	High	Calsequestrin-2 OS=Homo sapiens OX=9606 GN=CASQ2 PE=1 SV=2	0	FALSE	123.571	40	14	242	14	399	46.4	4.37	589.27	14	0	55598.4	1.75286e+06	2530.96	3.59342e+06	4.11251e+06	NA	3.37778e+06	3.89936e+06	2.37837e+06	635.509	2.51834e+06	2.14029e+06	93889.1	3.4575e+06	NA	3.50606e+06	3.42111e+06	4.38047e+06	2170.32	885927	1.97146e+06	1.56911e+06	1.6864e+06	17552.4	66952.3	2.001e+06	NA	3.42533e+06	5.5692e+06	6.86933e+06	5.83222e+06	616.868	3.6052e+06	2.44228e+06
Q16543	High	Hsp90 co-chaperone Cdc37 OS=Homo sapiens OX=9606 GN=CDC37 PE=1 SV=1	0	FALSE	123.543	30	11	146	11	378	44.4	5.25	407.17	11	0	4832.32	240027	637.368	322828	397404	810.984	315129	425341	447692	451.184	361851	383344	20459.5	295237	32.7576	336198	234778	306780	332.737	50313	241858	217137	349751	1277.87	14343.2	138466	89.7173	320815	360094	482107	495197	NA	366285	317879
P04179	High	Superoxide dismutase [Mn], mitochondrial OS=Homo sapiens OX=9606 GN=SOD2 PE=1 SV=3	0	FALSE	123.15	54	10	294	10	222	24.7	8.25	837.32	10	0	340304	6.50911e+06	3668.34	9.89923e+06	1.04944e+07	6301.51	8.86187e+06	1.09015e+07	9.1908e+06	98412.1	9.41668e+06	8.70065e+06	338778	1.4094e+07	4682.48	1.48e+07	1.20554e+07	1.34973e+07	420.59	1.11916e+06	1.03672e+07	9.01388e+06	1.45045e+07	2781.27	223617	1.35257e+06	1096.01	4.5599e+06	7.4288e+06	9.40429e+06	8.30463e+06	NA	5.29197e+06	4.14136e+06
P16989	High	Y-box-binding protein 3 OS=Homo sapiens OX=9606 GN=YBX3 PE=1 SV=4	0	FALSE	123.011	45	10	125	6	372	40.1	9.77	414.69	10	3	43964.3	516902	99.7311	726313	572536	2110.91	657833	901172	844226	8253.45	494929	658956	27321.8	586102	NA	1.35138e+06	578953	595336	NA	66524.8	542336	892050	1.05354e+06	972.002	9678.33	24689	NA	172412	553090	304842	432289	171.416	446508	256097
Q13555	High	Calcium/calmodulin-dependent protein kinase type II subunit gamma OS=Homo sapiens OX=9606 GN=CAMK2G PE=1 SV=4	0	FALSE	122.899	24	10	139	6	558	62.6	7.83	403.62	10	0	9215.59	196134	NA	282059	298021	282.158	306605	420555	477685	1519.44	326648	349986	13293	168290	NA	309089	261574	337837	88.5591	52878.3	226479	184498	448244	181.441	12024	332642	84.7619	361635	498507	503034	475329	2236.24	496560	355285
Q13228	High	Methanethiol oxidase OS=Homo sapiens OX=9606 GN=SELENBP1 PE=1 SV=2	0	FALSE	122.889	40	16	133	16	472	52.4	6.37	399.08	16	0	28703.3	416460	2939.29	535170	586303	511.184	541349	873433	723679	5024.17	486814	710907	19738.8	521870	NA	868240	520117	986433	NA	92077.5	458718	522515	828985	1932.48	60822.4	609609	1471.84	839182	1.2e+06	774714	1.22044e+06	1604.28	679319	809955
P30153	High	Serine/threonine-protein phosphatase 2A 65 kDa regulatory subunit A alpha isoform OS=Homo sapiens OX=9606 GN=PPP2R1A PE=1 SV=4	0	FALSE	122.629	28	14	132	14	589	65.3	5.11	328.15	14	0	46018	1.14037e+06	1962.02	824797	762413	2542.98	958082	1.53133e+06	899082	13197.5	921973	926591	17492.7	495159	NA	674985	453718	666301	2611.02	86392	440924	367062	796570	NA	20511.4	123945	NA	434242	305389	309203	421439	92.1038	360593	304695
Q9BXK5	High	Bcl-2-like protein 13 OS=Homo sapiens OX=9606 GN=BCL2L13 PE=1 SV=1	0	FALSE	122.213	44	14	140	14	485	52.7	4.44	416.49	14	0	2301.07	212133	56.4761	321054	313394	239.441	320763	398287	469280	2467.33	414662	288095	3671.18	218227	NA	369510	299179	348263	NA	15966	263614	194391	505275	616.965	881.706	25691.5	NA	115397	221952	226830	251096	NA	206302	128156
O75822	High	Eukaryotic translation initiation factor 3 subunit J OS=Homo sapiens OX=9606 GN=EIF3J PE=1 SV=2	0	FALSE	122.138	41	12	111	12	258	29	4.83	304.28	12	0	20579.7	778742	229.612	1.0224e+06	1.05611e+06	587.088	1.14893e+06	1.59118e+06	1.68195e+06	8519.72	1.13745e+06	1.13603e+06	27164.9	471708	387.564	741714	513121	753762	NA	57813.6	546555	555479	1.05103e+06	236.676	13740	23482.7	252.739	289581	645070	457368	641087	110.589	522302	389457
Q96AQ6	High	Pre-B-cell leukemia transcription factor-interacting protein 1 OS=Homo sapiens OX=9606 GN=PBXIP1 PE=1 SV=1	0	FALSE	121.755	31	19	142	19	731	80.6	5.33	384.24	19	0	8230.16	165457	NA	200267	161004	1225.31	218904	286610	360801	2900.36	230356	261197	5535.74	154478	NA	275509	180571	177095	1108.8	44840.6	128781	191581	177591	NA	12689.1	77455.5	NA	73147.5	150323	160916	145815	NA	142685	110696
Q9BSL1	High	Ubiquitin-associated domain-containing protein 1 OS=Homo sapiens OX=9606 GN=UBAC1 PE=1 SV=1	0	FALSE	121.584	30	11	116	11	405	45.3	4.92	325.96	11	0	10226.5	82447.7	NA	106802	113884	701.435	105866	164772	198835	247.264	146913	195292	9955.35	164716	NA	312426	210735	251055	NA	128934	215453	187339	363794	428.137	14316.2	231484	352.452	259969	333991	330095	359881	NA	346298	235872
P10644	High	cAMP-dependent protein kinase type I-alpha regulatory subunit OS=Homo sapiens OX=9606 GN=PRKAR1A PE=1 SV=1	0	FALSE	121.38	39	15	154	15	381	43	5.35	457.98	15	0	19939.9	1.00895e+06	36.2486	960185	914570	NA	1.08773e+06	1.79461e+06	1.33109e+06	10770.9	1.30103e+06	1.26883e+06	13938.7	758637	310.184	911935	781304	925592	16724.1	63022.2	688591	629195	990894	1427.21	10888.5	130554	NA	484214	706879	844283	661996	1450.43	732480	534917
P15121	High	Aldose reductase OS=Homo sapiens OX=9606 GN=AKR1B1 PE=1 SV=3	0	FALSE	121.248	68	17	194	16	316	35.8	6.98	438.66	17	2	94549.8	2.82764e+06	577.174	3.67177e+06	3.37002e+06	3660.54	3.42966e+06	4.77931e+06	4.88799e+06	18119.4	4.00668e+06	4.12299e+06	33302.8	1.48081e+06	NA	2.48467e+06	1.56359e+06	1.81253e+06	2437.36	859093	1.51137e+06	1.85701e+06	2.80158e+06	6416.28	93971.7	2.0371e+06	NA	3.80752e+06	5.50665e+06	5.42918e+06	4.74205e+06	5285.1	5.16573e+06	3.24093e+06
O96000	High	NADH dehydrogenase [ubiquinone] 1 beta subcomplex subunit 10 OS=Homo sapiens OX=9606 GN=NDUFB10 PE=1 SV=3	0	FALSE	120.865	60	12	157	12	172	20.8	8.48	421.34	12	0	64071.9	2.30297e+06	NA	3.67567e+06	3.82587e+06	1065.84	3.57796e+06	3.77451e+06	3.64555e+06	4324.32	3.9949e+06	2.94953e+06	40034.8	863659	NA	841808	643354	651724	4168.29	255755	605824	477429	517411	NA	18944.8	127317	NA	247811	442940	292889	619960	5145.22	385115	256376
P31150	High	Rab GDP dissociation inhibitor alpha OS=Homo sapiens OX=9606 GN=GDI1 PE=1 SV=2	0	FALSE	120.729	47	16	108	10	447	50.6	5.14	305.3	16	0	14015.2	178858	NA	227458	204130	3016.64	218092	336733	277336	1939.99	258604	308737	2778.89	207928	NA	297739	184450	200187	NA	9679.65	179987	206558	244676	2805.12	10475.6	23904.3	NA	128654	179235	179746	187261	168.201	152958	128888
O95210	High	Starch-binding domain-containing protein 1 OS=Homo sapiens OX=9606 GN=STBD1 PE=1 SV=1	0	FALSE	120.345	50	15	137	15	358	39	5.73	341.74	15	0	79242	1.04171e+06	31.7696	1.33269e+06	1.44e+06	247.959	1.48777e+06	1.94802e+06	2.19828e+06	32697.2	1.67818e+06	2.02067e+06	44565.2	958928	NA	1.40751e+06	1.11104e+06	1.26978e+06	1370.81	190117	1.11134e+06	793469	1.93487e+06	7145.85	15880	324153	NA	504332	548656	625628	580494	NA	588267	405573
Q93100	High	Phosphorylase b kinase regulatory subunit beta OS=Homo sapiens OX=9606 GN=PHKB PE=1 SV=3	0	FALSE	119.969	17	15	139	15	1093	124.8	6.95	373.23	15	0	10471.9	651174	NA	483266	434103	3143.51	611702	1.20939e+06	1.28603e+06	4993.32	1.00328e+06	1.05895e+06	8367.96	791381	412.181	1.77989e+06	987834	806849	2047.75	106977	1.24254e+06	1.05125e+06	1.99499e+06	357.714	7900.88	112160	NA	502929	421461	420905	525878	127.686	728647	386455
Q9HC38	High	Glyoxalase domain-containing protein 4 OS=Homo sapiens OX=9606 GN=GLOD4 PE=1 SV=1	0	FALSE	119.718	53	13	154	13	313	34.8	5.6	424.32	13	0	9034.48	561392	2344.1	725281	776773	3478.4	747450	988358	954053	2678.32	827151	890849	14051.6	1.24079e+06	160.548	1.995e+06	1.16213e+06	1.5593e+06	1757.97	419933	1.20859e+06	1.2266e+06	1.90404e+06	10398.5	8664.51	179329	NA	255823	484759	503322	455198	1097.15	442394	240747
P37802	High	Transgelin-2 OS=Homo sapiens OX=9606 GN=TAGLN2 PE=1 SV=3	0	FALSE	119.643	53	10	112	9	199	22.4	8.25	311.72	10	2	4168.09	180600	NA	268559	264403	429.431	201870	314451	289234	285.22	207449	275646	2369.21	286470	99.3043	290788	190194	320411	1148.09	53903.1	297600	158137	295531	2275.53	5367.23	20012.7	NA	159730	332362	250447	436739	1869.04	284340	224189
Q92614	High	Unconventional myosin-XVIIIa OS=Homo sapiens OX=9606 GN=MYO18A PE=1 SV=3	0	FALSE	119.41	12	19	113	19	2054	233	6.3	323.84	19	0	11255.7	181119	73.0009	256061	246776	NA	287997	306753	371126	1164.21	235508	265397	275.838	129894	240.373	372659	155528	273735	1044.28	11887.5	151781	128963	255923	1859.89	4681.05	38436.7	114.397	111402	329292	329659	250645	NA	269904	270384
O75323	High	Protein NipSnap homolog 2 OS=Homo sapiens OX=9606 GN=NIPSNAP2 PE=1 SV=1	0	FALSE	118.807	38	12	227	12	286	33.7	9.36	613.77	12	0	68021.4	1.70133e+06	6781.39	2.40228e+06	2.46049e+06	50.502	2.48455e+06	2.74916e+06	2.76955e+06	12586.9	2.86704e+06	2.78191e+06	34533.9	2.82044e+06	1680.69	3.79418e+06	2.68598e+06	3.25888e+06	5171.03	229322	2.28942e+06	2.04482e+06	4.06834e+06	3949.02	58402.9	325814	NA	1.84057e+06	3.43678e+06	3.14206e+06	3.53787e+06	560.917	2.58705e+06	1.96656e+06
Q02978	High	Mitochondrial 2-oxoglutarate/malate carrier protein OS=Homo sapiens OX=9606 GN=SLC25A11 PE=1 SV=3	0	FALSE	118.749	41	9	113	9	314	34	9.91	351.74	9	0	272150	649961	52850.7	888714	769755	48337.6	674383	917777	941597	81745.3	743890	1.26782e+06	100154	228762	812.694	644519	600510	447482	3763.35	254697	487764	344498	673406	7132.25	103413	313003	10266.5	328038	797258	384771	799376	7507.49	431753	446178
Q5VWP3	High	Muscular LMNA-interacting protein OS=Homo sapiens OX=9606 GN=MLIP PE=1 SV=3	0	FALSE	118.39	40	14	119	14	458	50.4	6.38	334.19	14	0	924.958	131398	NA	158185	192728	193.367	179117	204367	276317	613.291	218481	194947	1056.95	246847	NA	455943	286272	407634	1628.14	75684	301742	308781	510490	3890.86	3528.51	23333.7	401.688	139142	217859	219882	217271	139.045	189983	139971
P08574	High	Cytochrome c1, heme protein, mitochondrial OS=Homo sapiens OX=9606 GN=CYC1 PE=1 SV=3	0	FALSE	116.454	38	8	294	8	325	35.4	9	965.51	8	0	730060	726042	NA	1.24961e+06	1.4193e+06	2667.97	1.21042e+06	1.40782e+06	1.49155e+06	3255.09	1.46368e+06	2.10805e+06	1.47972e+06	1.46526e+06	NA	2.22799e+06	1.58246e+06	1.5884e+06	669.189	536852	1.38487e+06	1.39767e+06	1.76142e+06	2939.23	1.04505e+06	582138	106.483	856833	1.23632e+06	1.10508e+06	1.66766e+06	786.842	1.05176e+06	873101
P51884	High	Lumican OS=Homo sapiens OX=9606 GN=LUM PE=1 SV=2	0	FALSE	116.396	34	10	164	10	338	38.4	6.61	459.34	10	0	10653.9	802880	1399.34	1.66772e+06	1.22575e+06	2987.44	1.22321e+06	1.66881e+06	2.19562e+06	6411.4	1.49245e+06	1.8234e+06	20315.6	775251	NA	1.57423e+06	936246	1.21857e+06	7468.09	330412	1.05903e+06	1.02083e+06	1.71784e+06	2604.11	12345.3	249551	NA	483655	1.32174e+06	1.41896e+06	1.21859e+06	6604.16	1.22627e+06	758191
Q16531	High	DNA damage-binding protein 1 OS=Homo sapiens OX=9606 GN=DDB1 PE=1 SV=1	0	FALSE	116.386	14	15	90	15	1140	126.9	5.26	279.78	15	0	10083.5	49748.5	NA	58345.1	57194.6	NA	55442.7	91716.2	77860.4	NA	69413.3	73295.2	9729.73	90105.2	35.4848	113299	79145.5	103091	228.279	37739.6	77527.5	87624.5	155158	625.283	12901.2	115976	64.1444	118795	92539.1	106560	109354	NA	100141	89408
P29692	High	Elongation factor 1-delta OS=Homo sapiens OX=9606 GN=EEF1D PE=1 SV=5	0	FALSE	116.173	45	11	145	8	281	31.1	5.01	477.96	11	0	56781.7	225098	392.69	390872	405195	2.81466	335994	605877	725352	223.027	430883	607319	25873.8	267099	351.52	370878	317921	324065	NA	180259	338954	187552	472410	301.147	103156	158668	NA	222952	370343	364822	442564	1200.8	486324	323488
P78417	High	Glutathione S-transferase omega-1 OS=Homo sapiens OX=9606 GN=GSTO1 PE=1 SV=2	0	FALSE	115.882	46	16	200	16	241	27.5	6.6	456.68	16	0	20655.6	747887	73.3077	880281	1.53381e+06	3347.63	1.15908e+06	1.4547e+06	1.26192e+06	8575.95	1.2773e+06	1.35793e+06	84838.1	1.65122e+06	NA	1.99753e+06	1.2852e+06	1.43329e+06	402.973	191939	1.08514e+06	1.32441e+06	1.43741e+06	206.778	41426	312480	NA	1.50166e+06	2.52099e+06	2.78473e+06	2.87623e+06	5122.54	2.69132e+06	1.36888e+06
Q0ZGT2	High	Nexilin OS=Homo sapiens OX=9606 GN=NEXN PE=1 SV=1	0	FALSE	115.757	26	18	157	18	675	80.6	5.33	388.55	18	0	1114.91	296222	NA	365794	438215	683.087	385959	546738	640804	355.931	540676	484857	6517.25	387343	190.114	718115	416661	929400	4126.49	53046.3	429213	521405	1.38028e+06	1093.81	28453.9	149300	NA	608037	815914	735165	726907	2011.47	748117	599997
P32119	High	Peroxiredoxin-2 OS=Homo sapiens OX=9606 GN=PRDX2 PE=1 SV=5	0	FALSE	115.734	39	14	335	13	198	21.9	5.97	903.97	14	0	206912	5.23499e+06	1859.05	6.99924e+06	6.90423e+06	NA	7.29219e+06	9.44987e+06	8.94136e+06	4098.34	8.88238e+06	1.04471e+07	253118	1.12205e+07	17320.1	1.59442e+07	1.03317e+07	1.03585e+07	NA	1.23588e+06	1.05139e+07	1.10956e+07	1.40047e+07	3234.77	181852	1.49823e+06	131.263	3.13245e+06	5.25572e+06	4.45733e+06	5.45311e+06	208.509	3.41653e+06	3.04141e+06
Q05682	High	Caldesmon OS=Homo sapiens OX=9606 GN=CALD1 PE=1 SV=3	0	FALSE	115.398	22	15	81	15	793	93.2	5.66	236.19	15	0	NA	158647	NA	335049	328872	5616.73	288936	407324	341874	6712.43	229001	915764	295.453	223983	NA	237154	238711	221773	5697.81	8503.85	213435	144232	175162	183.351	9741.06	35430.4	NA	116310	290692	224189	297184	NA	160692	160719
Q8N8N7	High	Prostaglandin reductase 2 OS=Homo sapiens OX=9606 GN=PTGR2 PE=1 SV=1	0	FALSE	115.375	37	10	119	10	351	38.5	5.41	347.72	10	0	21860.7	347424	434.175	453670	473013	NA	483951	627950	516127	4874.52	479339	699914	19547.4	388608	123.427	577135	412740	492087	62.5297	68036	382656	366934	472096	3152.57	20179.5	65043.7	NA	375896	411800	542991	713678	1711.79	560278	347997
P47756	High	F-actin-capping protein subunit beta OS=Homo sapiens OX=9606 GN=CAPZB PE=1 SV=4	0	FALSE	115.219	45	13	210	13	277	31.3	5.59	537.9	13	0	58197.2	1.92058e+06	5103.35	1.62021e+06	1.54724e+06	6561.69	2.16993e+06	3.54821e+06	2.39611e+06	11676.9	1.60128e+06	1.68295e+06	30120.1	1.28345e+06	43.6257	1.74076e+06	1.32703e+06	1.76084e+06	246.002	364259	1.35924e+06	1.0484e+06	2.36618e+06	12588.2	67002.5	825359	191.751	2.02676e+06	2.06639e+06	2.00304e+06	2.44132e+06	568.661	2.26382e+06	1.63414e+06
P17987	High	T-complex protein 1 subunit alpha OS=Homo sapiens OX=9606 GN=TCP1 PE=1 SV=1	0	FALSE	114.806	31	13	115	13	556	60.3	6.11	314.43	13	0	8300.13	643813	NA	699738	855930	833.895	809270	1.07175e+06	1.047e+06	380.004	1.03386e+06	1.0049e+06	2941.56	852482	NA	1.4116e+06	971044	1.32307e+06	NA	204065	1.00427e+06	778933	1.70448e+06	13224.4	10786.2	65115.3	NA	283742	374896	408936	381461	2606.35	369516	289861
Q9Y4J8	High	Dystrobrevin alpha OS=Homo sapiens OX=9606 GN=DTNA PE=1 SV=2	0	FALSE	114.791	22	13	108	13	743	83.8	6.89	327.36	13	0	35176.4	410738	NA	617226	543500	410.48	516914	736391	922780	2804.5	656972	728804	16460.4	443101	114.845	896576	543141	671616	NA	17349.7	525488	653431	1.03194e+06	1590.58	18186.7	40200.1	NA	254337	465872	401978	587949	NA	439592	278741
P14543	High	Nidogen-1 OS=Homo sapiens OX=9606 GN=NID1 PE=1 SV=3	0	FALSE	114.649	20	20	143	19	1247	136.3	5.29	358.71	20	0	29350.8	352162	2767.11	523004	541489	NA	513146	688240	670496	2684.73	554988	763749	6181.67	332999	NA	458469	271713	358043	NA	106187	340976	291307	475413	1081.12	48422.3	530662	566.969	324665	744024	994833	673986	1854.19	622062	565072
P49368	High	T-complex protein 1 subunit gamma OS=Homo sapiens OX=9606 GN=CCT3 PE=1 SV=4	0	FALSE	114.52	32	14	141	14	545	60.5	6.49	385.64	14	0	91327.2	289845	NA	375324	493883	435.586	439694	608378	595490	3833.34	546750	719523	37778.5	480386	NA	898554	577723	762656	2.59442	199337	542713	444445	993306	4136.34	7662.27	182670	251.941	375023	597979	643113	570536	459.907	532882	408092
Q13061	High	Triadin OS=Homo sapiens OX=9606 GN=TRDN PE=1 SV=4	0	FALSE	114.511	26	25	164	25	729	81.5	9.42	358.23	25	0	243534	1.63753e+06	4028.32	846406	611096	7748.6	1.28068e+06	1.74686e+06	1.5184e+06	9671.49	982795	1.0838e+06	40635.1	616091	961.277	636631	360859	270941	342.123	11791.2	300368	497156	499760	406.722	9575.5	14856.2	NA	115380	197035	203334	197945	94.7366	328441	205347
Q00610	High	Clathrin heavy chain 1 OS=Homo sapiens OX=9606 GN=CLTC PE=1 SV=5	0	FALSE	114.376	14	16	95	16	1675	191.5	5.69	289.15	16	0	2996.11	77340.4	NA	72282.7	58454.1	NA	50683.5	83030.8	73349.4	183.164	64917	48643.3	3029.77	71727.3	NA	85154.8	110909	130010	NA	14123.8	54201.7	42530.3	69192.6	NA	7133.02	29924.4	NA	72988.8	109612	114589	117763	140.166	110683	85879.6
Q13733	High	Sodium/potassium-transporting ATPase subunit alpha-4 OS=Homo sapiens OX=9606 GN=ATP1A4 PE=1 SV=3	0	FALSE	114.157	12	8	98	1	1029	114.1	6.64	305.35	8	0	NA	NA	NA	NA	NA	NA	NA	NA	NA	NA	NA	NA	NA	NA	NA	NA	NA	NA	NA	NA	NA	NA	NA	NA	NA	5598.1	NA	11532.5	10852.9	17060.4	13447.6	NA	13509.8	10718.6
P00367	High	Glutamate dehydrogenase 1, mitochondrial OS=Homo sapiens OX=9606 GN=GLUD1 PE=1 SV=2	0	FALSE	113.688	33	14	128	14	558	61.4	7.8	342.69	14	0	66297.1	318019	NA	407223	452459	26.8718	442189	579831	499092	976.33	560521	506877	2802.44	268674	NA	235123	231412	267514	484.235	40323.4	284286	190352	358403	255.528	10915.1	66506.8	NA	284293	384716	374285	410271	218.094	357636	265689
P25786	High	Proteasome subunit alpha type-1 OS=Homo sapiens OX=9606 GN=PSMA1 PE=1 SV=1	0	FALSE	113.652	52	15	135	15	263	29.5	6.61	343.98	15	0	32023.4	594411	NA	629398	807579	389.297	687907	1.12135e+06	1.06825e+06	8453.77	1.10542e+06	967018	19884.5	697797	1224.1	1.16444e+06	744894	951793	313.185	170112	711849	738304	1.35566e+06	6468.86	43450.9	591795	611.347	991739	1.52915e+06	1.38697e+06	1.49798e+06	180.233	1.41156e+06	1.06244e+06
P45974	High	Ubiquitin carboxyl-terminal hydrolase 5 OS=Homo sapiens OX=9606 GN=USP5 PE=1 SV=2	0	FALSE	113.446	28	17	104	17	858	95.7	5.03	267.52	17	0	9915.88	301678	NA	334345	304242	NA	290275	413774	381748	1704.68	327045	327053	48678.2	152664	7.28431	284908	187354	254925	2523.29	36646.1	178540	142907	337861	201.003	21486.3	34894.3	NA	107285	141420	162306	146890	303.181	141524	114349
P09972	High	Fructose-bisphosphate aldolase C OS=Homo sapiens OX=9606 GN=ALDOC PE=1 SV=2	0	FALSE	113.408	24	10	883	3	364	39.4	6.87	2873.43	10	0	1.3636e+06	964596	NA	925955	637943	697.112	802431	1.50093e+06	1.70591e+06	15686.6	2.75686e+06	1.32197e+06	890600	1.0326e+06	166.483	1.92073e+06	1.35399e+06	1.24411e+06	301.311	126118	1.39566e+06	1.64927e+06	2.60168e+06	10456.3	660756	166665	1056.83	658114	1.13672e+06	1.15985e+06	1.0253e+06	NA	1.17257e+06	687368
P30048	High	Thioredoxin-dependent peroxide reductase, mitochondrial OS=Homo sapiens OX=9606 GN=PRDX3 PE=1 SV=3	0	FALSE	113.234	40	7	194	7	256	27.7	7.78	571.42	7	0	185963	2.61395e+06	5364	4.01427e+06	3.68417e+06	NA	3.24984e+06	4.34239e+06	3.97233e+06	2627	4.16626e+06	3.56849e+06	116933	4.34168e+06	460.044	4.96376e+06	4.5316e+06	4.20096e+06	1323.57	1.86103e+06	3.97498e+06	2.96077e+06	4.9963e+06	6406.26	169968	1.69674e+06	NA	2.20285e+06	3.82741e+06	3.6767e+06	3.6547e+06	3412.38	3.14085e+06	2.28795e+06
P07585	High	Decorin OS=Homo sapiens OX=9606 GN=DCN PE=1 SV=1	0	FALSE	113.126	35	11	181	10	359	39.7	8.54	554.13	11	1	71794.4	1.9957e+06	NA	4.14286e+06	2.46465e+06	10660.1	2.8635e+06	3.96842e+06	5.22869e+06	43082.9	2.57302e+06	4.77161e+06	162995	1.71261e+06	NA	3.03356e+06	1.77653e+06	2.88705e+06	16335.9	339688	2.23868e+06	2.34416e+06	3.76412e+06	21146.9	72884	667776	NA	984324	3.51907e+06	3.34767e+06	2.74027e+06	2313.35	3.27452e+06	1.88122e+06
P01834	High	Immunoglobulin kappa constant OS=Homo sapiens OX=9606 GN=IGKC PE=1 SV=2	0	FALSE	112.979	84	8	200	2	107	11.8	6.52	690.74	8	0	1037.29	84039.1	77.7266	156702	151989	6401.86	153946	155537	152312	385.314	179349	226263	867.478	433804	NA	676975	358451	351235	967.558	357506	565688	388460	344762	352.664	501.681	164596	NA	83385.1	191889	166558	196808	20.221	88345.8	80012.5
Q9UJZ1	High	Stomatin-like protein 2, mitochondrial OS=Homo sapiens OX=9606 GN=STOML2 PE=1 SV=1	0	FALSE	112.928	49	13	117	13	356	38.5	7.39	354.08	13	0	13707.9	210884	NA	273205	282818	NA	305491	383107	431021	NA	382214	358045	17340.5	140392	NA	252046	153015	208287	294.757	64410.3	166099	148418	258952	NA	16525.5	55057.1	197.483	129428	153440	157383	171459	NA	143210	106770
Q03013	High	Glutathione S-transferase Mu 4 OS=Homo sapiens OX=9606 GN=GSTM4 PE=1 SV=3	0	FALSE	112.666	36	11	172	1	218	25.5	5.9	495.06	11	0	NA	NA	NA	NA	NA	NA	NA	NA	NA	NA	NA	NA	NA	NA	NA	NA	NA	NA	NA	NA	NA	NA	NA	NA	NA	NA	NA	NA	NA	NA	NA	NA	NA	NA
Q9UPQ0	High	LIM and calponin homology domains-containing protein 1 OS=Homo sapiens OX=9606 GN=LIMCH1 PE=1 SV=4	0	FALSE	112.466	22	18	92	18	1083	121.8	6.47	263.69	18	0	2433.46	63320.5	NA	92034.4	102022	NA	97810.8	141860	191770	268.99	118169	122210	1399.87	31239.3	NA	68782.2	34011	46602.9	234.226	2415.52	34592.2	35750.7	84869.2	NA	16888.3	22550.3	206.804	159041	259381	332962	257330	226.128	256238	213867
P48643	High	T-complex protein 1 subunit epsilon OS=Homo sapiens OX=9606 GN=CCT5 PE=1 SV=1	0	FALSE	112.374	39	18	117	18	541	59.6	5.66	305.4	18	0	31684.7	591135	NA	717766	901559	247.096	826479	1.03577e+06	902846	6333.84	963429	877372	14182.8	723341	1329.92	1.25222e+06	766492	1.10906e+06	NA	93356.4	765985	684518	1.59835e+06	3757.43	6277.43	15617.2	NA	249349	383253	454935	423615	NA	378371	312003
D6RIA3	High	Uncharacterized protein C4orf54 OS=Homo sapiens OX=9606 GN=C4orf54 PE=2 SV=1	0	FALSE	112.331	15	21	92	21	1793	190	8.98	244.69	21	0	6444.76	90871.7	NA	117230	126277	NA	144454	152010	207043	194.565	143659	122072	6647.56	94211.2	NA	255877	128895	246277	3447.34	76382.8	105504	137324	372072	916.963	5790.94	77734.2	402.88	59531.1	100851	81764.7	83335.7	NA	72606.2	75110.1
P10768	High	S-formylglutathione hydrolase OS=Homo sapiens OX=9606 GN=ESD PE=1 SV=2	0	FALSE	112.123	54	11	157	11	282	31.4	7.02	469.72	11	0	97848.2	1.43869e+06	2270.52	1.85844e+06	1.972e+06	3185.91	2.12495e+06	2.60019e+06	2.71584e+06	10158.5	2.49769e+06	3.00621e+06	45620.6	3.38393e+06	NA	6.23089e+06	3.78075e+06	5.20489e+06	52352.1	501000	3.83135e+06	4.45522e+06	6.7534e+06	1633.46	20533.1	351335	NA	556915	872709	798173	889843	NA	873236	519292
P43304	High	Glycerol-3-phosphate dehydrogenase, mitochondrial OS=Homo sapiens OX=9606 GN=GPD2 PE=1 SV=3	0	FALSE	111.926	37	20	109	20	727	80.8	7.69	279.78	20	0	16435.4	137652	130.222	113522	93139.3	NA	122393	237370	275489	NA	224523	269339	17472.4	152743	NA	292340	187484	175548	NA	86409.9	256192	185014	459196	2032.27	8622.61	59975.8	NA	97243.1	103187	115960	118547	333.257	150674	118288
Q13884	High	Beta-1-syntrophin OS=Homo sapiens OX=9606 GN=SNTB1 PE=1 SV=3	0	FALSE	111.755	36	17	115	15	538	58	8.63	322.31	17	1	2753.56	126818	NA	174303	122292	430.614	138140	294695	341957	NA	202714	220508	12041.9	146533	NA	248573	158525	140253	274.9	26261.9	207647	187491	276719	NA	6572.1	46009.7	108.545	410433	442791	524168	559280	NA	580063	313378
P50995	High	Annexin A11 OS=Homo sapiens OX=9606 GN=ANXA11 PE=1 SV=1	0	FALSE	111.497	36	16	140	16	505	54.4	7.65	374.09	16	0	11993	422515	NA	516711	497005	8365.08	491668	786362	783553	755.985	667737	907973	20855.7	865727	25.9727	1.4918e+06	900840	1.04228e+06	5125.21	215242	885136	990872	1.38832e+06	1800.95	18540.1	272656	NA	429173	429549	427423	547360	NA	440425	280571
Q02252	High	Methylmalonate-semialdehyde dehydrogenase [acylating], mitochondrial OS=Homo sapiens OX=9606 GN=ALDH6A1 PE=1 SV=2	0	FALSE	111.335	31	15	126	15	535	57.8	8.5	332.52	15	0	19547.1	150170	NA	236279	233879	302.766	206723	323961	342013	594.619	310889	245458	19019.3	395496	1554.7	423660	397571	483224	678.511	133021	318735	262811	427495	NA	18088.3	249578	NA	174109	508868	361706	381451	NA	227536	186361
O14558	High	Heat shock protein beta-6 OS=Homo sapiens OX=9606 GN=HSPB6 PE=1 SV=2	0	FALSE	111.324	85	8	155	8	160	17.1	6.4	372.24	8	0	44860.2	628730	352.117	989470	1.18751e+06	2435.38	1.34936e+06	1.3643e+06	1.36706e+06	28694.7	1.01124e+06	2.32319e+06	44929.6	1.043e+06	NA	1.3318e+06	1.02207e+06	2.00122e+06	2071.79	121209	919981	810116	1.55896e+06	17788.3	22371.2	118541	22.7125	302179	748589	576141	583980	4609.42	523837	288779
P01859	High	Immunoglobulin heavy constant gamma 2 OS=Homo sapiens OX=9606 GN=IGHG2 PE=1 SV=2	0	FALSE	111.317	37	10	228	4	326	35.9	7.59	550.35	10	1	20893.8	422102	NA	438821	484053	NA	463453	635263	614788	1113.25	501501	798976	NA	582463	NA	952230	412172	344069	NA	499471	592574	597156	461655	669.765	18771.4	240788	NA	236364	966123	1.09333e+06	731044	NA	522459	510159
Q9HBL0	High	Tensin-1 OS=Homo sapiens OX=9606 GN=TNS1 PE=1 SV=2	0	FALSE	110.773	16	20	84	20	1735	185.6	7.75	215.54	20	0	6283.78	92363.6	NA	184283	157722	NA	136897	175088	233306	NA	165497	231329	1712.64	63968.1	NA	128378	70390.5	103136	480.47	22237.5	84209.4	82383.1	151136	NA	NA	2700.69	NA	8852.28	10570.9	9607.98	15402.8	NA	10476.9	8005.85
Q13310	High	Polyadenylate-binding protein 4 OS=Homo sapiens OX=9606 GN=PABPC4 PE=1 SV=1	0	FALSE	110.652	26	16	156	16	644	70.7	9.26	425.47	16	0	26353.2	547714	261.441	685908	754305	1866.23	731911	987945	997442	5664.41	788534	774709	19819.6	649917	523.599	1.02013e+06	757087	1.11837e+06	96.2151	293343	800156	576391	1.44479e+06	1852.68	11777.2	146369	NA	437345	732971	604329	670638	3059.22	663721	505262
O95182	High	NADH dehydrogenase [ubiquinone] 1 alpha subcomplex subunit 7 OS=Homo sapiens OX=9606 GN=NDUFA7 PE=1 SV=3	0	FALSE	110.644	76	11	203	11	113	12.5	10.18	538.01	11	0	55366.6	1.38255e+06	3863.14	2.3214e+06	2.37332e+06	22461.6	2.69166e+06	2.59759e+06	2.62811e+06	25514.9	2.78387e+06	2.4184e+06	38504.6	2.17071e+06	912.229	2.92747e+06	2.16475e+06	3.20357e+06	1923.77	460683	2.311e+06	1.89611e+06	3.01731e+06	8295.37	52451.3	420527	54.3261	1.43383e+06	2.7342e+06	1.54832e+06	3.31142e+06	10250.7	1.96024e+06	1.77953e+06
Q9UI09	High	NADH dehydrogenase [ubiquinone] 1 alpha subcomplex subunit 12 OS=Homo sapiens OX=9606 GN=NDUFA12 PE=1 SV=1	0	FALSE	110.381	72	10	171	10	145	17.1	9.63	492.79	10	0	168464	857886	NA	1.49925e+06	1.69175e+06	7247.14	1.59321e+06	1.82783e+06	1.86128e+06	32173.2	1.75532e+06	1.82055e+06	182739	1.48905e+06	96.1123	1.67065e+06	1.22096e+06	1.39492e+06	NA	682287	1.01542e+06	879863	1.52981e+06	1720.7	226375	926991	NA	1.07425e+06	1.5841e+06	1.09452e+06	1.87674e+06	907.14	1.12282e+06	1.14518e+06
Q15084	High	Protein disulfide-isomerase A6 OS=Homo sapiens OX=9606 GN=PDIA6 PE=1 SV=1	0	FALSE	110.346	41	14	141	14	440	48.1	5.08	414.17	14	0	7613.17	433084	1424.85	549580	603685	1506.68	553899	795046	752298	2506.93	628283	614501	14231	461558	NA	681791	461103	549593	NA	118321	475414	449056	854518	1558.96	15969.5	122183	NA	183115	283504	338349	302919	NA	281651	208816
Q15366	High	Poly(rC)-binding protein 2 OS=Homo sapiens OX=9606 GN=PCBP2 PE=1 SV=1	0	FALSE	109.534	31	10	136	4	365	38.6	6.79	411.57	10	0	868.694	9436.76	NA	11407.8	11150	NA	10190.3	17926.6	17092.7	NA	11347.4	18692.5	859.876	23652.8	NA	51417.9	23867.6	24042.4	NA	4110.46	29984.4	30839.7	40416	NA	749.917	7659.04	NA	12594.9	14972.4	13891.5	12291.3	8.11986	11209.6	7644.86
P28066	High	Proteasome subunit alpha type-5 OS=Homo sapiens OX=9606 GN=PSMA5 PE=1 SV=3	0	FALSE	109.44	44	9	111	9	241	26.4	4.79	331.81	9	0	3955.16	178666	3.93037	223657	257899	5043.3	252142	362999	299228	353.266	288667	267392	15765.6	508839	NA	924002	585975	784466	2080.05	198489	562512	650496	1.00311e+06	NA	38533.1	170157	NA	230559	339827	362487	371405	318.013	359951	244884
Q9H7Z7	High	Prostaglandin E synthase 2 OS=Homo sapiens OX=9606 GN=PTGES2 PE=1 SV=1	0	FALSE	109.217	39	12	146	12	377	41.9	9.16	398.23	12	0	34340.7	519380	NA	672919	612264	2717.9	619141	857020	673370	5052.61	767132	727638	19350.3	959864	NA	983118	702887	871230	NA	235108	782822	651522	1.10683e+06	4221.93	38760.5	213845	NA	760133	620341	594379	992371	1894.13	661281	536322
O95810	High	Caveolae-associated protein 2 OS=Homo sapiens OX=9606 GN=CAVIN2 PE=1 SV=3	0	FALSE	109.152	38	12	107	12	425	47.1	5.21	316.24	12	0	6363.45	211082	NA	408702	351772	197.48	289822	399404	372804	452.815	263289	322632	5189.07	207214	NA	354522	243115	243580	1810.44	96177	232578	159224	208594	1259.58	8029.95	127038	NA	208842	625792	452363	743760	810.91	374703	395164
P34949	High	Mannose-6-phosphate isomerase OS=Homo sapiens OX=9606 GN=MPI PE=1 SV=2	0	FALSE	109.145	41	11	105	11	423	46.6	5.95	314.02	11	0	NA	71236.2	NA	95544.6	102091	2601.79	121542	143934	165268	1119.84	128050	115576	4463.56	427542	NA	928034	650302	657251	430.484	514053	612135	651679	1.15825e+06	7499.39	600.742	458972	243.861	467733	473426	438959	527836	60.4606	442839	307146
P60660	High	Myosin light polypeptide 6 OS=Homo sapiens OX=9606 GN=MYL6 PE=1 SV=2	0	FALSE	108.685	65	11	504	7	151	16.9	4.65	1214.53	11	0	10966.9	44691.4	NA	40747.3	41694.2	NA	35441.3	58904.3	36064.7	435.32	28582.6	100303	NA	17502.4	NA	28693.7	16802.7	15392.4	NA	12272.6	19551.5	12877.2	9910.06	NA	3640.72	27828.6	NA	28798	46804.9	50752.2	56183.7	314.554	41212.6	34995
Q03154	High	Aminoacylase-1 OS=Homo sapiens OX=9606 GN=ACY1 PE=1 SV=1	0	FALSE	108.339	46	14	125	14	408	45.9	6.18	358.41	14	0	22731	224141	NA	236886	279844	1056.05	303800	428806	429642	33.1305	381751	440804	15101.8	114662	NA	171615	119781	111534	180.113	76524.3	123698	119566	136907	223.018	23553.2	72186.3	NA	400673	468411	403580	478102	470.036	362774	328000
O60506	High	Heterogeneous nuclear ribonucleoprotein Q OS=Homo sapiens OX=9606 GN=SYNCRIP PE=1 SV=2	0	FALSE	108.27	24	11	99	8	623	69.6	8.59	287.86	11	3	7086.49	266382	570.534	369004	328064	23.5824	330965	509651	537821	824.064	413511	452519	1018.8	113741	143.024	251133	155020	149713	NA	39760	127764	170131	214578	NA	3258.97	36685.1	NA	85787.3	224692	163316	171060	200.899	206973	158377
Q9UKY7	High	Protein CDV3 homolog OS=Homo sapiens OX=9606 GN=CDV3 PE=1 SV=1	0	FALSE	108.205	67	10	100	10	258	27.3	6.4	295.47	10	0	5553	107337	1047.89	129034	163340	1178.37	147211	205757	251567	516.184	167045	197152	4584.57	90767.7	148.532	211130	109874	140630	434.587	32242.2	108038	143437	196603	87.0894	13042.6	84497.8	NA	173279	289132	265920	332848	NA	242198	258220
Q99460	High	26S proteasome non-ATPase regulatory subunit 1 OS=Homo sapiens OX=9606 GN=PSMD1 PE=1 SV=2	0	FALSE	107.989	23	15	108	15	953	105.8	5.39	313.14	15	0	8689.67	216607	51.4611	262369	277268	NA	238059	425279	476906	NA	364400	377579	9899.27	226608	NA	445248	279314	398385	NA	157527	283443	234001	531718	NA	10040	217975	86.5704	239242	355910	320517	342274	NA	303442	249262
Q9BT78	High	COP9 signalosome complex subunit 4 OS=Homo sapiens OX=9606 GN=COPS4 PE=1 SV=1	0	FALSE	107.748	46	14	88	14	406	46.2	5.83	246.69	14	0	15969.8	167770	NA	193880	208502	NA	227238	304106	346617	134.333	238065	551075	10078.9	133773	NA	214752	133114	166697	NA	18631.5	145229	139751	228251	171.977	10054.1	85834.6	59.1139	143989	284308	277673	326873	NA	268735	185428
P23381	High	Tryptophan--tRNA ligase, cytoplasmic OS=Homo sapiens OX=9606 GN=WARS PE=1 SV=2	0	FALSE	107.334	30	11	93	11	471	53.1	6.23	269.8	11	0	31825.3	143435	NA	256456	292199	3058.21	273726	299731	266855	NA	239453	234139	29725.5	288847	NA	425322	240748	340571	NA	98167.5	241351	213363	305717	1459.68	2603.18	3208.59	NA	76611.1	144553	126691	184305	NA	131708	102233
P55809	High	Succinyl-CoA:3-ketoacid coenzyme A transferase 1, mitochondrial OS=Homo sapiens OX=9606 GN=OXCT1 PE=1 SV=1	0	FALSE	107.222	36	13	74	13	520	56.1	7.46	232.87	13	0	11300.9	223735	210.73	273438	284379	9.12247	242167	505470	353210	NA	272566	177278	2200.33	145818	NA	132814	147475	212141	NA	45380.9	93476.3	54697.1	116560	305.42	10599	143869	85.7363	111424	311952	321329	153440	NA	158613	166177
Q9Y5Z4	High	Heme-binding protein 2 OS=Homo sapiens OX=9606 GN=HEBP2 PE=1 SV=1	0	FALSE	106.969	48	9	141	9	205	22.9	4.63	472.43	9	0	70721.3	918592	494.157	1.24134e+06	1.21497e+06	1678.23	1.26504e+06	1.67156e+06	1.8169e+06	1336.96	1.20605e+06	1.49382e+06	17618.6	876214	2577.93	1.56408e+06	906276	1.18494e+06	3570.28	274150	917851	1.07321e+06	1.64628e+06	9748.03	41471.6	244892	NA	919268	1.12666e+06	1.06545e+06	1.35332e+06	1986.83	993905	823927
Q96DB5	High	Regulator of microtubule dynamics protein 1 OS=Homo sapiens OX=9606 GN=RMDN1 PE=1 SV=1	0	FALSE	106.953	42	13	109	13	314	35.8	8.5	302.16	13	0	10873.3	400042	352.163	592975	592659	10604	507566	707060	699933	6958.84	718911	638830	5953.05	190980	708.553	382974	231009	280131	2246.26	160604	299522	225439	453984	1883.92	12553.2	228998	1061.81	445848	420905	336056	515423	990.997	323532	305690
P15374	High	Ubiquitin carboxyl-terminal hydrolase isozyme L3 OS=Homo sapiens OX=9606 GN=UCHL3 PE=1 SV=1	0	FALSE	106.085	46	9	108	9	230	26.2	4.92	306.54	9	0	30974.6	329892	116.56	417458	520465	1050.81	475299	700095	744398	890.56	580565	693972	26172.3	416076	79.7574	527115	405766	491103	1356.09	133094	470819	342459	658109	1047.06	3230.79	110032	179.844	236035	356161	318937	375348	62.2785	325202	205612
P69891	High	Hemoglobin subunit gamma-1 OS=Homo sapiens OX=9606 GN=HBG1 PE=1 SV=2	0	FALSE	106.018	70	9	442	1	147	16.1	7.2	1152.49	9	8	52906.3	752802	NA	1.22963e+06	3.78904e+06	4312.12	2.55008e+06	1.02514e+06	1.0959e+06	7978.28	3.42017e+06	4.91668e+06	26870.7	1.15132e+06	NA	886343	488417	363122	3297.29	144600	871878	476507	443809	318.309	18590.1	329677	NA	85877.5	262391	144373	289461	NA	170545	217912
P14927	High	Cytochrome b-c1 complex subunit 7 OS=Homo sapiens OX=9606 GN=UQCRB PE=1 SV=2	0	FALSE	105.264	70	10	250	10	111	13.5	8.78	705.44	10	0	14408.5	870419	NA	1.23835e+06	1.1034e+06	1438.74	1.10277e+06	1.569e+06	1.76632e+06	12262.9	1.39351e+06	1.0482e+06	17511.7	2.19172e+06	226.472	3.41525e+06	1.85136e+06	2.20102e+06	NA	255400	2.15676e+06	2.16955e+06	2.45117e+06	19798.1	13060.6	398287	565.112	625853	1.03039e+06	635833	1.37927e+06	2457.31	959983	637104
Q04917	High	14-3-3 protein eta OS=Homo sapiens OX=9606 GN=YWHAH PE=1 SV=4	0	FALSE	105.12	43	12	143	8	246	28.2	4.84	419.62	12	0	10957.1	224991	NA	338313	278687	3617.02	295188	441357	377621	4363.51	294884	347329	2883.35	61113.1	NA	110864	54984.3	70981.5	NA	6685.66	61635.5	56328.2	105942	NA	6420.19	11239.4	NA	96570.4	154605	137651	163096	NA	146253	119874
P17066	High	Heat shock 70 kDa protein 6 OS=Homo sapiens OX=9606 GN=HSPA6 PE=1 SV=2	0	FALSE	104.62	18	12	254	1	643	71	6.14	764.57	12	0	NA	NA	NA	NA	NA	NA	NA	NA	NA	NA	NA	NA	NA	NA	NA	NA	NA	NA	NA	NA	NA	NA	NA	NA	NA	NA	NA	NA	NA	NA	NA	NA	NA	NA
P43686	High	26S proteasome regulatory subunit 6B OS=Homo sapiens OX=9606 GN=PSMC4 PE=1 SV=2	0	FALSE	104.296	41	15	85	15	418	47.3	5.21	256.91	15	0	2555.96	50878.3	NA	71881.7	65803	415.812	76109.8	121890	103615	NA	83316.4	101021	8322.89	230110	NA	394302	289197	398520	459.927	117726	295282	231562	514880	2674.37	6618.84	93986.1	802.117	219959	294724	319172	355098	44.9863	350506	273074
Q12904	High	Aminoacyl tRNA synthase complex-interacting multifunctional protein 1 OS=Homo sapiens OX=9606 GN=AIMP1 PE=1 SV=2	0	FALSE	104.206	52	14	91	14	312	34.3	8.43	220.77	14	0	11722.1	352034	NA	492120	553967	5043.75	532030	658911	731458	3310.59	497438	609923	2403.06	152844	NA	258365	180580	244793	NA	11294.4	148409	132465	303706	401.086	4910.99	39817.9	176.722	174087	279975	282134	271203	NA	242262	176140
P09110	High	3-ketoacyl-CoA thiolase, peroxisomal OS=Homo sapiens OX=9606 GN=ACAA1 PE=1 SV=2	0	FALSE	104.181	32	9	105	9	424	44.3	8.44	323.63	9	0	1142.34	106404	NA	170524	210729	NA	173192	203036	185819	210.268	200833	170410	5513.76	321111	NA	442839	265749	284994	457.634	116750	270630	252423	342792	43.7229	2852.92	89522.6	NA	138398	127079	114721	161429	326.8	97461.3	71182.5
P49419	High	Alpha-aminoadipic semialdehyde dehydrogenase OS=Homo sapiens OX=9606 GN=ALDH7A1 PE=1 SV=5	0	FALSE	104.001	36	16	109	16	539	58.5	7.99	296.9	16	0	4055.91	321819	1762.68	411596	428783	16.3318	402905	606344	413620	NA	403748	362893	8267.6	304446	NA	482972	245712	505888	NA	37370.5	229564	222795	343472	2354.76	3477.87	40353.1	NA	153337	288138	294151	309421	NA	176427	142686
E7EW31	High	Proline-rich basic protein 1 OS=Homo sapiens OX=9606 GN=PROB1 PE=2 SV=2	0	FALSE	103.636	27	16	90	16	1015	106.9	9.63	281.69	16	0	737.734	91075	216.833	131345	107061	NA	159488	184199	206026	NA	115281	122218	2013.63	99898	NA	225816	140639	221123	NA	33031.8	134522	120397	316286	382.802	1236.46	63984.9	NA	181136	250450	220041	281586	569.452	203421	163089
P02679	High	Fibrinogen gamma chain OS=Homo sapiens OX=9606 GN=FGG PE=1 SV=3	0	FALSE	103.597	41	12	99	12	453	51.5	5.62	334.7	12	0	10995.9	648377	151.642	836891	926141	323.232	1.08858e+06	1.24661e+06	2.09742e+06	41786.2	787806	1.93483e+06	15496.6	597952	462.404	691543	964574	418473	NA	98417.6	1.08303e+06	530655	524790	208.286	14704.3	255420	NA	366500	1.16135e+06	961832	1.25896e+06	2181.8	650245	772811
Q92629	High	Delta-sarcoglycan OS=Homo sapiens OX=9606 GN=SGCD PE=1 SV=2	0	FALSE	103.589	51	13	104	13	289	32.1	9.11	313.75	13	0	18918.2	587462	2336.2	880617	888114	NA	848995	1.0079e+06	1.13564e+06	8269.3	927467	964011	7072.61	263580	NA	512265	298412	407994	NA	100274	273639	308747	492860	NA	17337.9	190799	55.454	470647	642828	747989	694221	2053.2	695789	488226
P69892	High	Hemoglobin subunit gamma-2 OS=Homo sapiens OX=9606 GN=HBG2 PE=1 SV=2	0	FALSE	103.193	70	9	445	1	147	16.1	7.2	1154.38	9	0	NA	NA	NA	NA	NA	NA	NA	NA	NA	NA	NA	NA	NA	NA	NA	NA	NA	NA	NA	NA	NA	NA	NA	NA	NA	NA	NA	NA	NA	NA	NA	NA	NA	NA
O00232	High	26S proteasome non-ATPase regulatory subunit 12 OS=Homo sapiens OX=9606 GN=PSMD12 PE=1 SV=3	0	FALSE	103.152	22	9	72	9	456	52.9	7.65	203.09	9	0	3850.65	50808.9	NA	58455.7	62787.4	NA	55180.6	87455.7	103589	291.327	78068.9	101799	4446.35	92529.9	NA	167693	111980	133604	NA	8327.44	107748	105487	161636	229.044	796.706	4201.57	NA	29091.4	39843.2	41867.4	47177.6	15.0052	42610.1	38381.6
Q9H9P8	High	L-2-hydroxyglutarate dehydrogenase, mitochondrial OS=Homo sapiens OX=9606 GN=L2HGDH PE=1 SV=3	0	FALSE	102.816	33	13	110	13	463	50.3	8.15	315.51	13	0	13882.6	284249	NA	334659	322219	325.01	341808	504959	427553	303.885	381391	341221	16740.2	281999	NA	333010	234004	276779	627.512	54771.9	229497	166835	300696	850.476	16483.4	22324.9	NA	84589.9	85172.5	108472	141283	NA	118259	90198.6
Q5VYK3	High	Proteasome adapter and scaffold protein ECM29 OS=Homo sapiens OX=9606 GN=ECPAS PE=1 SV=2	0	FALSE	102.59	13	16	82	16	1845	204.2	7.12	203.59	16	0	6239.77	86806.5	NA	114436	97594.9	72.2546	105876	157290	174832	NA	138277	134937	13783.2	120395	33.1543	227091	136555	212503	NA	35061	121480	96637.7	295245	NA	1901.85	53827	NA	60934.9	79996.1	76865	72054.9	19.0578	79373.6	70313.3
O75380	High	NADH dehydrogenase [ubiquinone] iron-sulfur protein 6, mitochondrial OS=Homo sapiens OX=9606 GN=NDUFS6 PE=1 SV=1	0	FALSE	102.115	56	6	142	6	124	13.7	8.28	461.48	6	0	56363.3	1.35964e+06	NA	2.28267e+06	2.64735e+06	NA	2.65518e+06	2.56991e+06	3.02361e+06	25039	2.81315e+06	2.35554e+06	50113	1.85734e+06	921.772	2.74141e+06	2.04394e+06	2.56922e+06	2006.61	100751	2.08919e+06	1.87265e+06	2.67607e+06	6769.24	12135.4	152734	78.1817	969131	2.41831e+06	1.57527e+06	2.79314e+06	7372.42	1.29458e+06	1.25373e+06
Q9UN36	High	Protein NDRG2 OS=Homo sapiens OX=9606 GN=NDRG2 PE=1 SV=2	0	FALSE	102.062	37	10	121	10	371	40.8	5.21	311.78	10	0	20530.1	1.06853e+06	NA	1.14128e+06	902413	962.189	1.13088e+06	1.82513e+06	1.28587e+06	2607.91	1.0576e+06	1.08663e+06	42879.5	610822	343.256	1.28964e+06	787795	1.13116e+06	563.627	277292	685484	875095	1.78956e+06	7705.34	29612.1	227203	368.303	403775	367658	471990	426561	NA	415605	314048
P0DOX7	High	Immunoglobulin kappa light chain OS=Homo sapiens OX=9606 PE=1 SV=1	0	FALSE	101.775	50	8	135	2	214	23.4	7.17	473.04	8	6	38721.9	416693	24681.4	457354	413182	29169.9	447415	540052	504177	31890.8	413295	805354	20572.4	1.2812e+06	12620.4	1.46354e+06	872390	823936	9408.96	662934	1.16552e+06	987538	923154	55059.6	9033.14	97017.4	171.956	254502	290761	265921	367301	NA	178212	96884.6
P52272	High	Heterogeneous nuclear ribonucleoprotein M OS=Homo sapiens OX=9606 GN=HNRNPM PE=1 SV=3	0	FALSE	101.549	24	14	115	14	730	77.5	8.7	294.68	14	0	1277.38	179955	NA	183278	171159	NA	147977	232738	220924	1136.51	167651	181286	4277.71	137722	41.0775	226652	154896	197884	634.519	76215.9	178059	181367	294800	1047.64	758.882	43033.1	NA	60991.7	78384.6	84021.3	84630.2	91.4108	80574.8	63214.6
P09651	High	Heterogeneous nuclear ribonucleoprotein A1 OS=Homo sapiens OX=9606 GN=HNRNPA1 PE=1 SV=5	0	FALSE	101.369	41	13	79	10	372	38.7	9.13	234.62	13	0	5926.09	66115.8	237.874	124558	122490	740.759	105003	151606	124435	NA	89855.6	115216	1981.8	12301.4	NA	12595.4	17258.9	21100	NA	2534.5	16339.5	9784.14	19538	NA	355.215	673.609	NA	4849.95	12387.6	12077.2	12173.6	NA	9911.27	6802.67
Q13203	High	Myosin-binding protein H OS=Homo sapiens OX=9606 GN=MYBPH PE=1 SV=4	0	FALSE	101.322	29	13	105	13	477	52	6.73	319.39	13	0	70123.1	621260	NA	366748	693721	2255.06	783666	326908	504617	981.229	1.00552e+06	972824	18495.3	517845	NA	157551	459463	147383	NA	20518.5	280684	306078	424562	NA	60507	99097.9	NA	238232	648448	741684	276391	1126.33	831998	219535
P28070	High	Proteasome subunit beta type-4 OS=Homo sapiens OX=9606 GN=PSMB4 PE=1 SV=4	0	FALSE	101.197	48	8	95	8	264	29.2	5.97	331.44	8	0	103634	133761	80.7568	149571	210444	265.346	153608	250546	210618	1458.14	178011	245659	61311.1	213111	22.113	343496	233453	302744	55.6347	98703.6	215349	208775	328893	100.977	9221.51	74101.6	NA	77095.1	116430	126383	119360	NA	137138	84331.7
P17568	High	NADH dehydrogenase [ubiquinone] 1 beta subcomplex subunit 7 OS=Homo sapiens OX=9606 GN=NDUFB7 PE=1 SV=4	0	FALSE	101.134	59	9	122	9	137	16.4	8.92	369.07	9	0	9542.44	316825	979.179	396127	364478	680.42	418069	434840	524138	3034.22	381552	338508	4599.04	314798	48.083	317122	278085	296451	227.733	86231.7	235667	224886	270350	2643.13	10067	114625	NA	152915	214861	115665	312538	2850.88	186472	144410
Q8N1G4	High	Leucine-rich repeat-containing protein 47 OS=Homo sapiens OX=9606 GN=LRRC47 PE=1 SV=1	0	FALSE	101.115	31	14	114	14	583	63.4	8.28	318.56	14	0	15141.7	226072	557.791	285438	250385	999.074	300737	393842	406671	119.724	324035	360310	18374.6	313431	NA	529768	408525	434518	NA	79448.6	343817	302750	515571	189.016	20324.7	130762	810.95	219532	379760	353382	359754	283.966	352810	217071
P05026	High	Sodium/potassium-transporting ATPase subunit beta-1 OS=Homo sapiens OX=9606 GN=ATP1B1 PE=1 SV=1	0	FALSE	100.724	42	11	109	11	303	35	8.53	304.55	11	0	16589.3	202243	NA	294215	289331	1256.9	276529	442357	455808	645.577	330104	332563	7880.44	151597	NA	274710	208400	285418	838.255	111224	219686	178182	352762	2037.45	9323.23	144836	299.838	215499	217380	221137	308053	336.205	286969	162846
O75155	High	Cullin-associated NEDD8-dissociated protein 2 OS=Homo sapiens OX=9606 GN=CAND2 PE=1 SV=3	0	FALSE	100.606	16	17	101	16	1236	135.2	5.68	273.38	17	1	21548.1	353276	907.392	359803	363731	2831.1	346734	651457	638725	161.524	514256	393167	18654.5	363642	NA	644060	366305	787065	605.832	61657.7	457101	320717	1.13848e+06	NA	10154	475232	NA	529874	618049	590278	550565	906.383	578634	464147
P51149	High	Ras-related protein Rab-7a OS=Homo sapiens OX=9606 GN=RAB7A PE=1 SV=1	0	FALSE	100.567	43	8	110	8	207	23.5	6.7	334.82	8	0	32842.7	547917	1779.38	873428	753433	1900.17	722293	1.06556e+06	1.09728e+06	2083.8	947619	850164	21033.6	438035	311.756	623272	561162	621266	665.558	145041	530932	349208	749744	1540.73	5858.48	62924.6	NA	337574	458318	522201	504021	NA	420552	359089
Q02641	High	Voltage-dependent L-type calcium channel subunit beta-1 OS=Homo sapiens OX=9606 GN=CACNB1 PE=1 SV=3	0	FALSE	100.52	28	13	111	13	598	65.7	6.77	297.32	13	0	28905.4	220647	NA	220998	252551	NA	255658	428105	491134	165.982	344578	446540	8388.19	462492	NA	864831	572356	766816	NA	170163	637983	517107	1.29124e+06	5793.35	20376.6	259631	390.482	444822	593539	607903	636811	28.1849	685962	530298
O60884	High	DnaJ homolog subfamily A member 2 OS=Homo sapiens OX=9606 GN=DNAJA2 PE=1 SV=1	0	FALSE	100.348	38	13	115	13	412	45.7	6.48	302.8	13	0	12006.2	574375	205.785	741368	745662	NA	881368	1.07828e+06	985627	441.924	854528	821691	3390.15	780488	1571.36	1.37094e+06	840199	1.37336e+06	NA	65535.8	751083	767001	1.58555e+06	5168.64	13549.3	200458	202.294	980754	1.45651e+06	1.31131e+06	1.38074e+06	184.347	1.26715e+06	992389
P40227	High	T-complex protein 1 subunit zeta OS=Homo sapiens OX=9606 GN=CCT6A PE=1 SV=3	0	FALSE	99.986	34	14	125	14	531	58	6.68	291.46	14	0	23946	364648	NA	431904	563784	1888.49	482540	639912	616989	4304.68	689163	649175	22431.5	759257	177.864	1.2647e+06	791831	1.04408e+06	6629.19	87275	729898	697309	1.3101e+06	4466.9	42733.2	254779	642.208	737075	1.03665e+06	1.0949e+06	998689	NA	947659	779180
P10606	High	Cytochrome c oxidase subunit 5B, mitochondrial OS=Homo sapiens OX=9606 GN=COX5B PE=1 SV=2	0	FALSE	99.834	51	8	161	8	129	13.7	8.81	390.24	8	0	20380.9	639281	1795.14	1.36206e+06	1.49652e+06	983.423	1.00507e+06	1.26191e+06	1.63375e+06	19475.1	1.19012e+06	1.62635e+06	9503.49	1.02522e+06	486.147	815897	1.47937e+06	1.36572e+06	596.626	103821	1.26746e+06	758589	838933	2268.21	69958.4	1.0287e+06	23.8695	2.25627e+06	4.40451e+06	3.05738e+06	6.10278e+06	2234.12	4.14065e+06	2.09329e+06
P68104	High	Elongation factor 1-alpha 1 OS=Homo sapiens OX=9606 GN=EEF1A1 PE=1 SV=1	0	FALSE	99.774	33	13	252	4	462	50.1	9.01	627.71	13	0	1136.05	15171.5	211.949	39208	35687.4	2398.75	31802.1	52523.7	38463.9	1116.2	44451.6	28098.7	NA	34947.6	NA	69249.5	45787.2	46682.6	951.365	28568	41211.5	36734.4	54887.4	NA	1644.27	55101.2	NA	36346.6	68513	93509.5	67314	NA	46106.7	42966.3
Q9BXI3	High	Cytosolic 5'-nucleotidase 1A OS=Homo sapiens OX=9606 GN=NT5C1A PE=1 SV=1	0	FALSE	99.245	45	12	84	12	368	41	6.55	245.61	12	0	979.387	143698	16.4686	143500	164922	680.221	153965	193266	214151	25.3111	186802	215182	1081.85	94926.7	NA	191734	143040	186028	NA	49562.1	163594	135382	466209	NA	4909.45	98711.1	NA	151115	242265	269591	239047	NA	461038	314414
P09429	High	High mobility group protein B1 OS=Homo sapiens OX=9606 GN=HMGB1 PE=1 SV=3	0	FALSE	99.014	34	10	108	9	215	24.9	5.74	268.94	10	1	NA	110442	NA	192616	220896	1189.19	155578	237185	255868	4882.19	206789	272775	18512.7	543149	NA	993456	604789	757955	4401.77	52700.3	555152	617633	805322	NA	30964.5	49057.9	NA	278066	508964	558671	579546	NA	458936	352101
Q8NDY3	High	[Protein ADP-ribosylarginine] hydrolase-like protein 1 OS=Homo sapiens OX=9606 GN=ADPRHL1 PE=2 SV=1	0	FALSE	98.825	23	10	126	10	354	40.1	5.85	355.87	10	0	62030.1	999431	2500.51	1.27083e+06	804382	NA	940447	1.87697e+06	2.06743e+06	11718.5	1.27576e+06	1.16992e+06	34974.5	352394	NA	788018	579829	1.03719e+06	595.291	29731.5	618552	621884	2.06749e+06	5277.61	21139	78414.5	NA	320560	441836	335111	539278	307.319	457657	426373
Q13442	High	28 kDa heat- and acid-stable phosphoprotein OS=Homo sapiens OX=9606 GN=PDAP1 PE=1 SV=1	0	FALSE	98.808	51	12	109	12	181	20.6	8.87	295.64	12	0	24843.8	385938	734.323	534659	508614	NA	581779	761178	924541	4661.56	568152	582791	17142.9	224632	NA	396929	269935	376920	2229.07	37299.3	290397	271028	518306	3383.9	18491.9	5195.69	NA	194841	427345	333758	425213	NA	373232	306379
P22392	High	Nucleoside diphosphate kinase B OS=Homo sapiens OX=9606 GN=NME2 PE=1 SV=1	0	FALSE	98.676	75	10	137	7	152	17.3	8.41	368.43	10	4	56907.6	725363	2645.84	930989	970532	1063.92	1.01794e+06	1.44932e+06	1.41404e+06	21790.1	1.44741e+06	2.1742e+06	44575.8	2.049e+06	625.594	3.39895e+06	1.73852e+06	2.31182e+06	NA	381401	1.56108e+06	2.4062e+06	2.92106e+06	637.886	13842	481373	NA	1.56189e+06	1.69579e+06	1.48044e+06	1.93382e+06	NA	1.13414e+06	1.00057e+06
P49588	High	Alanine--tRNA ligase, cytoplasmic OS=Homo sapiens OX=9606 GN=AARS PE=1 SV=2	0	FALSE	98.453	20	14	89	14	968	106.7	5.53	245.17	14	0	1045.13	27621.6	101.07	28328.4	27715.8	381.617	31897.3	45389	43252.5	373.202	34373.9	25412.6	6154.25	92427	NA	127822	93955.6	147626	229.357	18947	80558.1	67662.4	169041	108.782	629.522	10096.3	NA	60615.1	84465.2	89239	93556.7	NA	78574.8	50140.7
P23786	High	Carnitine O-palmitoyltransferase 2, mitochondrial OS=Homo sapiens OX=9606 GN=CPT2 PE=1 SV=2	0	FALSE	98.219	33	15	88	15	658	73.7	8.18	251.3	15	0	6345.61	170062	610.245	252025	350075	42.2681	377654	372712	347833	638.108	403200	353857	14422.3	826052	1945.21	818290	795444	835154	974.599	122944	636070	442648	648114	179.819	10498	76251.2	NA	347325	621001	578574	556264	1168.19	408456	342763
O43181	High	NADH dehydrogenase [ubiquinone] iron-sulfur protein 4, mitochondrial OS=Homo sapiens OX=9606 GN=NDUFS4 PE=1 SV=1	0	FALSE	97.934	47	8	124	8	175	20.1	10.3	367.38	8	0	29153.5	1.09978e+06	1916.26	1.61902e+06	1.79109e+06	20171.6	1.91643e+06	1.93833e+06	1.73464e+06	9537.14	1.7678e+06	1.51103e+06	181392	3.92159e+06	NA	4.40607e+06	2.71424e+06	4.06186e+06	130.267	328843	3.2564e+06	2.89933e+06	4.40697e+06	12005.9	104202	421126	600.954	1.24067e+06	1.82074e+06	1.33817e+06	2.2321e+06	217.477	1.24181e+06	1.20985e+06
O43615	High	Mitochondrial import inner membrane translocase subunit TIM44 OS=Homo sapiens OX=9606 GN=TIMM44 PE=1 SV=2	0	FALSE	97.845	35	16	109	16	452	51.3	8.32	263.49	16	0	39488.9	246668	23.9866	389792	411041	1602.97	382556	408706	414135	2200.98	472194	361996	8059.5	207495	NA	279718	218275	198710	1421.77	38213.8	199398	197936	267077	NA	21412	46335.5	502.43	150934	195776	165969	227585	59.373	131670	157492
Q15369	High	Elongin-C OS=Homo sapiens OX=9606 GN=ELOC PE=1 SV=1	0	FALSE	97.71	59	6	96	6	112	12.5	4.78	322.67	6	0	24602.4	310210	NA	470571	538658	763.604	586844	817247	774722	270.446	563663	1.13973e+06	5010.63	158712	NA	310050	190538	219913	NA	34591.2	165135	216411	332881	NA	6117.22	32569.9	NA	96728.3	211526	178032	286986	NA	227998	154981
P43243	High	Matrin-3 OS=Homo sapiens OX=9606 GN=MATR3 PE=1 SV=2	0	FALSE	97.275	23	14	86	14	847	94.6	6.25	242.69	14	0	635.764	28973.1	NA	32373.9	34918.7	183.325	33388.6	48730.5	43748	83.3133	30344	28949.4	1469.93	41033.1	NA	82319.8	49256.4	61546	NA	34723.4	48546.4	36920.3	81578	NA	4720.04	66272	51.0902	54139.3	81239.3	91575.9	82070.1	207.56	68372.2	45888.3
P04632	High	Calpain small subunit 1 OS=Homo sapiens OX=9606 GN=CAPNS1 PE=1 SV=1	0	FALSE	97.066	37	7	76	7	268	28.3	5.2	216.7	7	0	46948.9	195805	NA	223697	225283	NA	228944	383824	359343	144.682	302500	414084	40102	264373	NA	509633	248288	310259	409.756	110920	255666	305221	433936	3119.65	41938.6	336043	NA	569235	578460	523251	587836	NA	495325	388092
P50213	High	Isocitrate dehydrogenase [NAD] subunit alpha, mitochondrial OS=Homo sapiens OX=9606 GN=IDH3A PE=1 SV=1	0	FALSE	96.922	41	13	148	13	366	39.6	6.92	359.11	13	0	13223.2	749671	387.509	936930	926172	3064.24	943675	1.30161e+06	1.09307e+06	6822.35	1.18346e+06	1.0052e+06	6101.13	1.30829e+06	NA	1.56504e+06	1.30153e+06	1.23233e+06	143.435	356562	1.36018e+06	1.12641e+06	1.5052e+06	4581.3	22175.7	265912	NA	1.02117e+06	1.2759e+06	1.4844e+06	1.82818e+06	763.947	1.21312e+06	755406
Q06323	High	Proteasome activator complex subunit 1 OS=Homo sapiens OX=9606 GN=PSME1 PE=1 SV=1	0	FALSE	96.601	52	13	112	13	249	28.7	6.02	282.88	13	0	17781.1	278162	NA	490350	675951	1257.91	556770	657058	681904	5697.59	755932	737736	2939.62	720692	NA	1.33252e+06	755916	970613	390.272	340010	751825	830424	1.29092e+06	14286.3	20617.2	438788	184.199	681749	1.39828e+06	1.49277e+06	1.40044e+06	NA	1.06691e+06	771079
Q14974	High	Importin subunit beta-1 OS=Homo sapiens OX=9606 GN=KPNB1 PE=1 SV=2	0	FALSE	96.456	15	11	86	11	876	97.1	4.78	253.51	11	0	4147.42	82492.9	NA	93940.9	111015	503.528	110359	214115	217320	2401.31	195258	186704	6122.33	176737	NA	278117	229705	251014	NA	26456.9	297431	295841	534851	3079.3	8270.76	60897.9	NA	95312.4	139677	136417	159868	NA	142034	101178
A5A3E0	High	POTE ankyrin domain family member F OS=Homo sapiens OX=9606 GN=POTEF PE=1 SV=2	0	FALSE	96.42	9	9	4359	1	1075	121.4	6.2	11188.8	9	0	NA	NA	NA	NA	NA	NA	NA	NA	NA	NA	NA	NA	NA	NA	NA	NA	NA	NA	NA	NA	NA	NA	NA	NA	NA	NA	NA	NA	NA	NA	NA	NA	NA	NA
O94919	High	Endonuclease domain-containing 1 protein OS=Homo sapiens OX=9606 GN=ENDOD1 PE=1 SV=2	0	FALSE	96.094	31	9	105	9	500	55	5.71	353.23	9	0	13660.6	163904	NA	226253	246942	68.4162	236506	297300	314471	3219.27	249028	239891	16325.6	149964	NA	208886	164789	245028	240.793	15351.8	130777	112314	258178	571.061	17181.8	113290	NA	141145	196342	162022	219120	32.5299	172993	134048
Q14257	High	Reticulocalbin-2 OS=Homo sapiens OX=9606 GN=RCN2 PE=1 SV=1	0	FALSE	95.826	45	12	119	12	317	36.9	4.4	364.99	12	0	178.599	36323.7	NA	65530.6	40267.2	342.771	56378.3	95110.3	98616.5	605.664	52722.9	64668.7	228.866	54420.9	NA	100663	79079.9	85331.8	NA	19197.1	83697	60152.6	120797	NA	582.718	31950.6	NA	66597.3	82516.4	97902.1	118172	107.545	102928	77461.9
Q9NZN4	High	EH domain-containing protein 2 OS=Homo sapiens OX=9606 GN=EHD2 PE=1 SV=2	0	FALSE	95.615	33	15	114	14	543	61.1	6.46	316.61	15	1	39799.5	160534	NA	335313	328016	NA	290658	409643	338288	5663.05	307049	467524	1429.68	418443	NA	737985	407463	524147	734.035	293852	498204	365776	493660	3863.8	23464.9	175019	NA	266462	647553	522673	676280	1057.93	437220	449501
Q5BKX8	High	Caveolae-associated protein 4 OS=Homo sapiens OX=9606 GN=CAVIN4 PE=1 SV=2	0	FALSE	95.471	37	12	131	12	364	41.9	8.28	358.33	12	0	22407.4	818476	1785.22	1.02301e+06	763537	989.258	1.00204e+06	1.58293e+06	1.93864e+06	3961.56	937510	1.33222e+06	18378	677748	723.402	1.10669e+06	730407	753617	NA	59204.5	689636	964878	1.22982e+06	5428.57	16024.6	89850.7	NA	623586	1.43275e+06	1.47669e+06	1.12319e+06	NA	1.5018e+06	1.04842e+06
Q9Y2Q3	High	Glutathione S-transferase kappa 1 OS=Homo sapiens OX=9606 GN=GSTK1 PE=1 SV=3	0	FALSE	95.412	40	8	101	8	226	25.5	8.41	290.12	8	0	9235.33	351785	141.25	631665	595760	62.2681	637951	629731	618259	2147.25	614950	483585	2804.64	254520	200.317	327300	351160	291740	NA	73094.7	297552	187797	372811	276.926	17356.7	20137.5	NA	171430	427528	283652	393081	NA	208669	130972
P54920	High	Alpha-soluble NSF attachment protein OS=Homo sapiens OX=9606 GN=NAPA PE=1 SV=3	0	FALSE	95.376	42	10	79	10	295	33.2	5.36	252.61	10	0	15370.7	268162	133.011	323017	348658	310.591	342905	544330	510764	1305.4	392858	486270	267201	301208	NA	472450	297962	371667	NA	53945.3	282148	284405	495937	2874.18	11953.6	94458	445.714	208960	272511	278990	318336	553.828	230006	167445
O95202	High	Mitochondrial proton/calcium exchanger protein OS=Homo sapiens OX=9606 GN=LETM1 PE=1 SV=1	0	FALSE	95.368	27	17	97	17	739	83.3	6.7	274.71	17	0	16833.8	329904	7.94032	606977	584580	1498.63	563850	565399	608835	5256.25	543287	442701	25272.1	660187	NA	817363	717789	798541	4896.56	50297.8	646788	458373	860460	3162.95	20504.1	19807.6	NA	169791	330909	276508	387278	NA	196010	169171
P13646	High	Keratin, type I cytoskeletal 13 OS=Homo sapiens OX=9606 GN=KRT13 PE=1 SV=4	0	FALSE	95.178	26	12	165	5	458	49.6	4.96	466.86	12	0	3874.71	19169.5	270.722	71064.6	142795	NA	16493	74512.4	22408.2	950.955	28310.8	103203	NA	NA	NA	NA	NA	NA	NA	NA	NA	NA	NA	NA	NA	NA	NA	NA	NA	NA	NA	NA	NA	NA
Q9UHG3	High	Prenylcysteine oxidase 1 OS=Homo sapiens OX=9606 GN=PCYOX1 PE=1 SV=3	0	FALSE	94.963	36	16	99	16	505	56.6	6.18	249.36	16	0	3667.76	74223.3	78.7227	80939.3	78356	225.483	86007.9	163386	136999	1369.95	105975	142302	10089.8	139080	103.382	204237	115883	127923	126.08	18219.9	121055	131546	181064	337.103	10826.9	59524.9	NA	122201	138506	122152	154796	NA	158052	150683
P07910	High	Heterogeneous nuclear ribonucleoproteins C1/C2 OS=Homo sapiens OX=9606 GN=HNRNPC PE=1 SV=4	0	FALSE	94.663	28	11	96	5	306	33.7	5.08	271.17	11	6	27498.6	132225	86.4308	218153	242699	3732.88	208433	327452	352705	NA	304940	312543	22088.1	171358	NA	308917	193257	223717	354.205	93799.5	205387	182318	316096	1092.06	22734.1	88805	NA	242659	345585	365655	357751	NA	295319	229922
P27348	High	14-3-3 protein theta OS=Homo sapiens OX=9606 GN=YWHAQ PE=1 SV=1	0	FALSE	94.487	43	9	148	4	245	27.7	4.78	431.76	9	0	NA	NA	NA	NA	NA	NA	NA	NA	NA	NA	NA	NA	NA	20907.9	NA	30935.2	19491.3	21716.1	NA	2494.56	19329.7	14592.9	22512.1	NA	NA	2042.91	NA	12976.8	16240.1	15344.7	17174.2	228.406	11455.1	10541
P01861	High	Immunoglobulin heavy constant gamma 4 OS=Homo sapiens OX=9606 GN=IGHG4 PE=1 SV=1	0	FALSE	94.46	39	9	122	4	327	35.9	7.36	374.37	9	0	2393.46	31323.8	NA	55035.8	64675.6	NA	43592.3	58188.4	54801.7	16.2735	45155.1	72177.9	8642.18	143648	NA	170965	222468	109621	NA	161521	312512	60701.3	88182.8	2987.99	NA	92113.2	NA	40939.2	74139.2	173447	67868.8	NA	88875.8	49786.6
Q9NY33	High	Dipeptidyl peptidase 3 OS=Homo sapiens OX=9606 GN=DPP3 PE=1 SV=2	0	FALSE	94.411	23	10	72	10	737	82.5	5.1	255.83	10	0	6840.62	23110.8	161.474	34786.5	42263.7	74.6808	41242.1	53597.5	51818.7	885.502	35668.3	50363.3	2714.23	118435	NA	203956	80878.4	139095	47.0334	21160.8	127369	73363.9	208352	11234	9204.04	99902.7	NA	150739	193935	189108	164173	NA	163307	110654
Q86WU2	High	Probable D-lactate dehydrogenase, mitochondrial OS=Homo sapiens OX=9606 GN=LDHD PE=1 SV=1	0	FALSE	94.369	31	10	72	10	507	54.8	6.65	189.79	10	0	2542.18	45131.9	NA	82058	90270.5	293.086	90665.8	81842.4	83870.7	235.857	90054.5	95427.7	6588.59	211688	NA	232006	210374	188770	NA	42990.3	180961	133988	172800	NA	5465.7	13593.4	NA	56062.2	116125	87773.3	93726.5	NA	73096.1	59224.8
P14550	High	Aldo-keto reductase family 1 member A1 OS=Homo sapiens OX=9606 GN=AKR1A1 PE=1 SV=3	0	FALSE	94.226	48	12	112	11	325	36.6	6.79	295.7	12	0	9663.16	176566	961.852	228382	253466	2230.7	225665	318373	363452	2288.19	281602	351616	42287.4	101173	NA	168512	109485	139239	63.8857	22779.8	106114	111458	173625	1287	4198.26	44497.9	NA	158283	174425	220028	199109	NA	186057	117090
Q99733	High	Nucleosome assembly protein 1-like 4 OS=Homo sapiens OX=9606 GN=NAP1L4 PE=1 SV=1	0	FALSE	93.692	29	10	139	8	375	42.8	4.69	421.71	10	2	29232.2	330378	1033.69	390785	439328	1241.89	428475	629776	743359	2467.22	568246	580028	15466.8	378339	NA	707035	391585	561791	217.564	156530	523533	450191	1.10158e+06	139.957	10304.2	240564	NA	381349	614548	530496	581762	159.991	511549	403740
O94760	High	N(G),N(G)-dimethylarginine dimethylaminohydrolase 1 OS=Homo sapiens OX=9606 GN=DDAH1 PE=1 SV=3	0	FALSE	93.428	45	10	113	9	285	31.1	5.81	315.64	10	1	48505	471820	NA	516724	322995	389.35	423316	878185	872501	3215.11	298367	516187	84305.9	430075	NA	1.27033e+06	650256	1.14383e+06	NA	69840	659664	1.75693e+06	2.46892e+06	5777.29	56632	134678	NA	336042	473588	354761	452395	NA	435836	353031
Q9UDY4	High	DnaJ homolog subfamily B member 4 OS=Homo sapiens OX=9606 GN=DNAJB4 PE=1 SV=1	0	FALSE	92.928	39	12	115	11	337	37.8	8.5	320.59	12	1	8537.49	99614.7	157.037	129344	126483	NA	136791	202447	257759	1223.92	126736	160559	8744.45	317710	134.11	490748	417882	515244	2475.18	98822	334731	348548	690774	2747.88	9772.69	108795	NA	197518	272542	223138	296080	200.982	312041	186004
P54725	High	UV excision repair protein RAD23 homolog A OS=Homo sapiens OX=9606 GN=RAD23A PE=1 SV=1	0	FALSE	92.682	42	12	123	10	363	39.6	4.58	369.35	12	2	26203.8	800690	7349.16	985971	1.10053e+06	2887.62	1.14936e+06	1.55783e+06	1.43622e+06	8785.3	969551	1.04673e+06	18674.4	758823	717.626	1.25312e+06	713016	1.08927e+06	NA	101653	719841	779206	1.39829e+06	14451	8989.34	100374	NA	264767	341569	368319	411619	189.346	341804	279459
O14818	High	Proteasome subunit alpha type-7 OS=Homo sapiens OX=9606 GN=PSMA7 PE=1 SV=1	0	FALSE	92.622	48	11	116	11	248	27.9	8.46	347.07	11	0	24967	1.18284e+06	NA	1.59103e+06	1.69533e+06	2323.8	1.65707e+06	2.12503e+06	2.04651e+06	3938.75	2.05523e+06	1.99788e+06	34489	1.24624e+06	222.751	1.9791e+06	1.43507e+06	2.06205e+06	NA	155986	1.37151e+06	1.35278e+06	2.61142e+06	1961.76	18938.1	100608	NA	633621	1.55665e+06	1.44501e+06	1.46921e+06	60.1299	1.42619e+06	976985
P09874	High	Poly [ADP-ribose] polymerase 1 OS=Homo sapiens OX=9606 GN=PARP1 PE=1 SV=4	0	FALSE	92.274	20	18	93	18	1014	113	8.88	241.37	18	0	5965.87	210289	NA	264166	281476	529.961	271960	371247	377156	1473.23	300632	283328	4542.93	260334	148.93	426031	289198	378615	197.716	35755.7	313411	267013	428289	379.849	11746.9	23127.1	NA	144525	224285	248026	240875	NA	196348	143130
O95169	High	NADH dehydrogenase [ubiquinone] 1 beta subcomplex subunit 8, mitochondrial OS=Homo sapiens OX=9606 GN=NDUFB8 PE=1 SV=1	0	FALSE	91.86	44	10	116	10	186	21.8	6.8	328.06	10	0	891.816	105466	NA	190748	155400	1392.66	217893	201814	217771	1643.01	178303	118819	6504.1	405748	2570.05	515949	533368	763264	NA	92656.9	517455	333347	1.05408e+06	674.416	1518.46	54491.4	NA	80083	193336	169934	202922	NA	162337	88484
Q16082	High	Heat shock protein beta-2 OS=Homo sapiens OX=9606 GN=HSPB2 PE=1 SV=2	0	FALSE	91.371	76	8	156	8	182	20.2	5.17	458.81	8	0	22821.9	154471	NA	218754	196839	NA	244404	384770	397053	737.142	201077	277109	24094.9	256740	NA	519025	352787	580111	2259.39	98539.8	305498	313390	656415	569.39	7752.72	138879	823.688	281305	421439	462748	411756	1305.73	389625	305525
O00217	High	NADH dehydrogenase [ubiquinone] iron-sulfur protein 8, mitochondrial OS=Homo sapiens OX=9606 GN=NDUFS8 PE=1 SV=1	0	FALSE	91.218	35	7	177	7	210	23.7	6.34	486.94	7	0	2484.99	143240	41.858	247128	453492	2075.01	266735	301482	368365	7725.93	434640	384686	795.679	324534	NA	424267	343545	427857	NA	3110.97	324912	266436	463253	3847.93	3001.91	117308	1790.94	306544	725117	512612	852358	NA	457612	439926
Q99541	High	Perilipin-2 OS=Homo sapiens OX=9606 GN=PLIN2 PE=1 SV=2	0	FALSE	91.185	33	12	85	12	437	48	6.8	218.64	12	0	6559.75	191919	NA	517950	457062	NA	357239	340939	364934	343.514	275455	459067	1996.4	98590.6	NA	159561	177605	302937	1426.82	30915.4	151099	81929.2	161368	1251.91	5115.16	68146.3	NA	164753	240882	206847	340137	766.979	134509	168271
P30566	High	Adenylosuccinate lyase OS=Homo sapiens OX=9606 GN=ADSL PE=1 SV=2	0	FALSE	91.166	30	12	99	12	484	54.9	7.11	262.88	12	0	6125.89	247805	NA	251174	221824	232.632	279189	474775	449035	15.8429	366325	382849	12248.1	619352	NA	1.04805e+06	553628	656755	1978.8	79467.3	673740	725069	1.27905e+06	5453.57	1316.63	68626.5	589.109	205440	349484	308630	359367	NA	406917	273499
Q13200	High	26S proteasome non-ATPase regulatory subunit 2 OS=Homo sapiens OX=9606 GN=PSMD2 PE=1 SV=3	0	FALSE	91.039	25	16	94	16	908	100.1	5.2	249.71	16	0	12658.6	258743	111.935	288996	357552	NA	353945	471672	419428	1028.17	421957	429520	5834.2	247590	NA	362006	207159	394901	NA	9187.55	248742	215226	487467	NA	4429.22	130993	NA	287698	469753	406308	455370	473.317	432818	318486
P07339	High	Cathepsin D OS=Homo sapiens OX=9606 GN=CTSD PE=1 SV=1	0	FALSE	90.928	33	10	106	10	412	44.5	6.54	300.07	10	0	5815.71	159506	NA	283234	301354	NA	281989	320985	318317	NA	378088	313910	34951.3	743557	NA	1.13485e+06	824524	1.03261e+06	230.654	419435	747769	764666	968902	250.49	31284.6	180134	977.858	335148	400562	365853	549905	140.824	339262	324839
Q9UBQ7	High	Glyoxylate reductase/hydroxypyruvate reductase OS=Homo sapiens OX=9606 GN=GRHPR PE=1 SV=1	0	FALSE	90.493	41	9	96	9	328	35.6	7.39	282.18	9	0	26224.2	498884	NA	745390	792351	1876	779112	972277	918915	9158.25	1.08724e+06	1.24708e+06	10006.9	372735	1519.67	745332	719537	650949	NA	92058.4	520333	467041	723576	846.627	10832.2	181206	NA	253318	662084	444893	617350	191.841	461082	347026
Q04837	High	Single-stranded DNA-binding protein, mitochondrial OS=Homo sapiens OX=9606 GN=SSBP1 PE=1 SV=1	0	FALSE	90.456	47	6	86	6	148	17.2	9.6	258.4	6	0	4117.11	149818	NA	233797	221462	1230.08	205320	243188	255443	NA	272934	175916	815.571	290105	NA	468751	303133	353860	NA	161845	317523	267163	439703	NA	6433.29	68683	NA	132026	222728	267166	249287	NA	211377	112583
P55036	High	26S proteasome non-ATPase regulatory subunit 4 OS=Homo sapiens OX=9606 GN=PSMD4 PE=1 SV=1	0	FALSE	90.392	37	9	87	9	377	40.7	4.79	261.74	9	0	4692.09	323705	99.4919	430562	398192	NA	454487	622415	682682	NA	513747	452826	2506.48	232668	NA	408949	265375	377023	179.183	20402.1	262945	248986	532955	NA	1422.64	100582	149.939	150213	257555	245281	250401	NA	236942	155773
P22033	High	Methylmalonyl-CoA mutase, mitochondrial OS=Homo sapiens OX=9606 GN=MMUT PE=1 SV=4	0	FALSE	89.732	16	11	98	11	750	83.1	6.93	230.42	11	0	10085.4	208642	NA	304959	309470	776.525	263131	368448	369806	1860.1	334866	319187	2795.22	338802	NA	455361	304505	325220	NA	45248.5	328576	273848	440773	1018.99	8074.7	59565.8	174.488	174191	285158	245287	279440	36.3731	167603	161515
Q86VF2	High	Immunoglobulin-like and fibronectin type III domain-containing protein 1 OS=Homo sapiens OX=9606 GN=IGFN1 PE=1 SV=2	0	FALSE	89.73	18	13	71	13	1251	137.7	7.56	185.43	13	0	23191.8	75204.7	NA	139495	81930.5	NA	107375	146067	287011	3990.92	194122	174035	3777.6	197510	NA	169736	218181	292953	NA	47020	324268	103399	600208	NA	2493.9	15178.6	NA	89032.4	77785.8	88363.3	118466	NA	181654	91697.1
P09104	High	Gamma-enolase OS=Homo sapiens OX=9606 GN=ENO2 PE=1 SV=3	0	FALSE	89.633	18	5	1078	2	434	47.2	5.03	2919.36	5	0	4091.4	144338	185.973	133265	82069.7	NA	108670	235502	233888	121.709	166250	159614	6163.04	146891	1085.32	176364	179897	113919	NA	9913.68	189599	201644	305435	3172.38	10434.6	17010.5	NA	463708	667073	626163	660066	210.515	944128	503356
P50991	High	T-complex protein 1 subunit delta OS=Homo sapiens OX=9606 GN=CCT4 PE=1 SV=4	0	FALSE	89.62	31	13	94	13	539	57.9	7.83	285.6	13	0	7679.35	215700	NA	283270	318952	137.561	298620	398831	424035	409.852	392796	391534	4119.8	351408	NA	707701	375931	500532	NA	64291.7	407441	412148	796699	2467.73	16099.4	78272.3	NA	327694	547429	594371	588151	3613.58	572756	439210
P07108	High	Acyl-CoA-binding protein OS=Homo sapiens OX=9606 GN=DBI PE=1 SV=2	0	FALSE	89.353	75	6	131	6	87	10	6.57	280.08	6	0	10526.3	670996	NA	1.04502e+06	1.07896e+06	1190.71	746285	1.43547e+06	2.00246e+06	22213.5	1.10167e+06	1.13513e+06	20468.7	652548	NA	923881	846541	1.49369e+06	NA	184532	862589	815684	1.75318e+06	3262.83	3405.91	124069	NA	191839	308734	221919	367342	2065.65	299634	200280
Q16363	High	Laminin subunit alpha-4 OS=Homo sapiens OX=9606 GN=LAMA4 PE=1 SV=4	0	FALSE	89.159	12	16	75	16	1823	202.4	6.28	201.33	16	0	483.134	25132.7	NA	44723.4	68987.1	104.878	58581	79306.1	55415.3	272.079	61955	47246.4	1016.21	116760	NA	164019	111750	130409	90.603	35051.7	125059	81788.8	126917	67.2056	2526.54	41972.9	NA	108239	208330	251585	200924	39.6714	148837	146336
P18859	High	ATP synthase-coupling factor 6, mitochondrial OS=Homo sapiens OX=9606 GN=ATP5PF PE=1 SV=1	0	FALSE	89.126	49	8	101	8	108	12.6	9.52	288.95	8	0	7273.41	627653	3122.92	1.11601e+06	935359	592.593	820460	1.02383e+06	1.10513e+06	1963.55	1.04717e+06	1.043e+06	1658.45	168487	95.7485	167145	211908	202299	NA	43204.1	257968	203139	186101	929.526	2002.32	73910.2	NA	278437	345566	229332	561674	2529.48	356057	183544
Q14118	High	Dystroglycan OS=Homo sapiens OX=9606 GN=DAG1 PE=1 SV=2	0	FALSE	88.89	18	13	104	13	895	97.4	8.56	227.15	13	0	36659.4	176477	418.653	292008	295679	433.817	314848	384070	391699	2649.46	324743	433747	52039.6	107047	NA	237660	136139	181049	446.418	59514.6	122807	153538	247723	157.29	19835.2	77318.6	NA	136568	184683	195521	186455	92.4624	174194	131733
Q15819	High	Ubiquitin-conjugating enzyme E2 variant 2 OS=Homo sapiens OX=9606 GN=UBE2V2 PE=1 SV=4	0	FALSE	88.765	43	5	120	1	145	16.4	8.09	418.6	5	0	NA	5674.31	NA	5907.72	10116.5	NA	7770.59	7618.77	12828	NA	12540.3	19297.3	906.806	33737.3	NA	43128	26170.9	25270.6	NA	1476.83	19923.6	32755.8	29508.4	NA	NA	2403.03	NA	4922.93	6390.46	6223.83	6716.71	NA	7647.26	10105
Q9H4M9	High	EH domain-containing protein 1 OS=Homo sapiens OX=9606 GN=EHD1 PE=1 SV=2	0	FALSE	88.741	29	11	72	10	534	60.6	6.83	206.59	11	0	4714.29	32564.7	428.572	38042.1	40278.8	NA	36473.7	49520.3	42137.7	300.788	45668.8	50673.1	3440.79	223280	NA	407178	245297	372255	NA	28437.4	233239	216655	356036	457.524	301.234	15552	67.5972	14882.5	22502.5	21437	29532.1	66.6689	19874	15569.1
P17612	High	cAMP-dependent protein kinase catalytic subunit alpha OS=Homo sapiens OX=9606 GN=PRKACA PE=1 SV=2	0	FALSE	88.515	32	12	127	7	351	40.6	8.79	286.29	12	5	86965.4	970945	NA	1.15178e+06	1.13641e+06	232.328	1.12736e+06	1.96318e+06	1.70034e+06	29030.2	1.68827e+06	1.91525e+06	29125.3	536281	589.207	848337	536596	658908	NA	74761.4	483219	494230	864151	1882.32	13114.1	66989.1	NA	274212	472957	428713	421125	1768.77	437771	343348
Q6P5Q4	High	Leiomodin-2 OS=Homo sapiens OX=9606 GN=LMOD2 PE=1 SV=2	0	FALSE	88.509	39	16	95	16	547	61.6	5.78	259.64	16	0	3604.1	66820.4	NA	99830.1	102146	326.548	117419	132738	142873	961.715	82964.4	75746	411.762	171757	NA	490221	246273	530204	NA	5343.31	175187	154330	424664	NA	2164.38	4585.09	NA	114887	226752	172388	187046	NA	145863	144127
Q04446	High	1,4-alpha-glucan-branching enzyme OS=Homo sapiens OX=9606 GN=GBE1 PE=1 SV=3	0	FALSE	88.363	19	12	110	12	702	80.4	6.32	308.01	12	0	29085.4	292904	418.936	242605	238569	175.109	285683	432303	339829	1811.95	312566	373082	23385.8	462981	NA	655397	408418	703828	NA	167203	413776	381657	720705	971.319	91688.4	220588	NA	312719	341121	391213	365924	564.188	342719	242828
Q02413	High	Desmoglein-1 OS=Homo sapiens OX=9606 GN=DSG1 PE=1 SV=2	0	FALSE	88.051	16	13	77	13	1049	113.7	5.03	218.82	13	0	29633.3	43112.7	NA	85993.3	77544.5	301.262	89459.1	92748.2	89590	NA	74250.1	63422.4	19418.5	102412	NA	128490	107476	236528	NA	49490.9	106393	68866.2	242480	NA	46357.5	182374	NA	145872	149160	133016	181189	NA	94996.8	155915
P62333	High	26S proteasome regulatory subunit 10B OS=Homo sapiens OX=9606 GN=PSMC6 PE=1 SV=1	0	FALSE	88.04	42	14	79	14	389	44.1	7.49	218.84	14	0	2061.45	82675.8	NA	99533	131603	334.435	111313	161232	151679	977.011	121506	144629	4345.4	149340	NA	248320	172669	220222	261.751	73624	165848	119448	321056	783.777	11523.4	116942	491.974	145792	198242	221080	228790	1079.58	228964	149434
Q9H0U4	High	Ras-related protein Rab-1B OS=Homo sapiens OX=9606 GN=RAB1B PE=1 SV=1	0	FALSE	88.02	59	8	97	4	201	22.2	5.73	264.56	8	2	986.323	52272	163.759	70053.5	61078.5	NA	58310.4	83112.8	104390	NA	77899.7	105584	562.08	179426	NA	291271	268430	379082	79.6212	96457.3	230714	157750	443637	3998.19	6357.46	140175	NA	173418	254468	294803	259074	1567.84	304459	249412
Q00325	High	Phosphate carrier protein, mitochondrial OS=Homo sapiens OX=9606 GN=SLC25A3 PE=1 SV=2	0	FALSE	87.964	23	10	146	10	362	40.1	9.38	347.45	10	0	255613	1.49118e+06	1696.82	1.61252e+06	1.77622e+06	17566.8	1.39466e+06	1.97177e+06	2.01534e+06	8227.82	2.37107e+06	2.16732e+06	148134	919209	37.5675	1.0589e+06	961769	966167	5262	431912	845720	662536	1.00814e+06	1215.19	125884	780789	NA	724115	674535	425109	570548	NA	366208	446866
P54727	High	UV excision repair protein RAD23 homolog B OS=Homo sapiens OX=9606 GN=RAD23B PE=1 SV=1	0	FALSE	87.641	28	10	119	8	409	43.1	4.84	356.63	10	0	91.0087	29888.2	NA	38437.6	41568.3	NA	45459.2	57209.8	61184	NA	44100.1	36931.9	1562.58	222336	NA	450508	225436	387344	NA	4264.98	216419	291176	645727	1901.95	3194.36	9993.5	NA	128934	256371	307059	318070	103.636	295275	180602
P00450	High	Ceruloplasmin OS=Homo sapiens OX=9606 GN=CP PE=1 SV=1	0	FALSE	87.466	15	12	72	12	1065	122.1	5.72	207.34	12	0	15778.8	116557	411.958	193784	153006	NA	164764	203735	230356	1327.35	156795	242717	NA	44450	NA	74036.2	41377.4	42191.1	NA	47821.9	54577.4	46303.2	39992.7	98.0152	1005.03	49771.7	NA	20653	61523.7	67050.3	77493.3	321.984	38279.4	22134.7
Q9P0J0	High	NADH dehydrogenase [ubiquinone] 1 alpha subcomplex subunit 13 OS=Homo sapiens OX=9606 GN=NDUFA13 PE=1 SV=3	0	FALSE	87.231	56	11	114	11	144	16.7	8.43	321.26	11	0	29248.9	401403	265.153	718452	584055	3623.43	670502	799532	552516	5285.84	574287	553013	995.43	341780	NA	478111	383336	324992	NA	114898	269927	274743	237091	238.823	17225.8	56509.9	NA	86172.6	171607	140135	191873	436.491	146867	129531
P52209	High	6-phosphogluconate dehydrogenase, decarboxylating OS=Homo sapiens OX=9606 GN=PGD PE=1 SV=3	0	FALSE	87.132	27	11	93	11	483	53.1	7.23	286.49	11	0	3295.92	395601	NA	477047	664631	NA	589125	771841	655844	2740.71	757204	725535	54934.2	488719	119.82	825346	491159	583569	NA	95770.3	402183	451355	596810	7013.41	40272.2	63855.4	NA	224674	334172	312302	344574	NA	214372	227930
P47897	High	Glutamine--tRNA ligase OS=Homo sapiens OX=9606 GN=QARS PE=1 SV=1	0	FALSE	86.219	23	14	72	13	775	87.7	7.15	183.92	14	0	3424.63	47589.4	NA	72553.8	66944.8	1534.02	84455.7	99927.6	111675	706.165	107894	88699.9	22428.2	154205	7142.55	232866	185804	213969	3138.38	36919.9	212250	144504	333811	7696.88	19114.8	55435.5	NA	163023	235443	220397	235152	664.131	207796	152033
P55010	High	Eukaryotic translation initiation factor 5 OS=Homo sapiens OX=9606 GN=EIF5 PE=1 SV=2	0	FALSE	86.197	41	15	88	15	431	49.2	5.58	180.21	15	0	1767.82	49715.7	NA	57457.3	47248.2	NA	65850.7	111339	111468	NA	87751.9	118074	5475.75	54938	NA	110872	63320.2	71086.3	NA	16279.9	64190	82466.8	121128	383.18	16942	41150	NA	67744.9	96971.2	89790.8	91482.7	88.895	92106.6	63034
P05141	High	ADP/ATP translocase 2 OS=Homo sapiens OX=9606 GN=SLC25A5 PE=1 SV=7	0	FALSE	86.139	31	10	136	1	298	32.8	9.69	367.49	10	0	977.039	51496.2	NA	93560.7	88129.4	NA	74915.1	96244.8	86604.9	NA	90637.7	94696.1	NA	82502.5	NA	134782	143622	125703	NA	96384.9	131129	89434.9	167771	NA	386.599	11642.9	NA	10250.8	18490.1	12510.3	14126.2	NA	10166.5	7722.86
Q9BXS1	High	Isopentenyl-diphosphate delta-isomerase 2 OS=Homo sapiens OX=9606 GN=IDI2 PE=1 SV=1	0	FALSE	86.014	55	10	93	9	227	26.7	6.46	292.4	10	1	10763.4	180062	NA	283477	335376	619.234	249713	430403	311078	242.248	203670	215434	13703.7	955475	62.636	1.78987e+06	617564	2.05727e+06	4421.52	69159.9	405576	299668	526080	29.8206	11796.3	309098	1171.26	446050	750628	625045	847928	2305.23	475495	149513
Q16881	High	Thioredoxin reductase 1, cytoplasmic OS=Homo sapiens OX=9606 GN=TXNRD1 PE=1 SV=3	0	FALSE	85.994	33	15	82	15	649	70.9	7.39	239.19	15	0	19809.7	159737	1877.13	202842	187581	629.652	203480	290982	282607	371.099	224122	307580	7525.51	89883.4	NA	118870	80591	85587.9	513.839	29904.5	84645	74655.8	120479	181.66	2420.81	35302.3	1320.11	66464.8	83344.1	86029.1	85394.2	2839.05	85567.3	68419.1
P26641	High	Elongation factor 1-gamma OS=Homo sapiens OX=9606 GN=EEF1G PE=1 SV=3	0	FALSE	85.779	24	12	124	12	437	50.1	6.67	298.51	12	0	171119	913698	NA	975791	1.0407e+06	2634.06	925586	1.46068e+06	1.44779e+06	12990.4	1.15103e+06	1.03458e+06	55669.1	1.12814e+06	NA	1.53897e+06	1.17673e+06	1.53658e+06	185.088	254761	1.39977e+06	1.10688e+06	2.16756e+06	1384.1	63051	156864	NA	318065	496784	461433	517692	NA	434951	360622
Q93034	High	Cullin-5 OS=Homo sapiens OX=9606 GN=CUL5 PE=1 SV=4	0	FALSE	85.687	19	13	80	13	780	90.9	7.94	204.23	13	0	24075.5	257021	1206.61	275348	252216	356.73	276456	409258	378934	1205.23	334023	376853	23237.6	585602	2546.68	895357	610747	767248	2174.68	63057.7	565246	555726	1.05799e+06	4146.42	22117.8	84691.5	NA	330834	499531	531112	482128	NA	565955	459413
P00403	High	Cytochrome c oxidase subunit 2 OS=Homo sapiens OX=9606 GN=MT-CO2 PE=1 SV=1	0	FALSE	85.671	28	5	180	5	227	25.5	4.82	480.36	5	0	116348	378847	1593.77	568510	739420	515.647	515178	761505	614272	15913.9	744659	1.0053e+06	207764	982054	NA	1.39028e+06	1.05839e+06	1.32273e+06	542.657	802661	941757	642817	1.12696e+06	2245.15	131495	672933	NA	639342	662965	681790	845104	479.821	569494	540276
Q9Y6M9	High	NADH dehydrogenase [ubiquinone] 1 beta subcomplex subunit 9 OS=Homo sapiens OX=9606 GN=NDUFB9 PE=1 SV=3	0	FALSE	85.654	58	8	142	8	179	21.8	8.38	395.38	8	0	26310.1	628170	NA	953216	911404	NA	1.21696e+06	1.12071e+06	1.18918e+06	3434.93	1.03702e+06	832037	42806.7	2.44246e+06	119	3.49109e+06	2.41646e+06	3.24108e+06	1621.6	944641	2.21863e+06	1.97374e+06	2.98213e+06	1536.48	22121.2	838029	845.874	1.05256e+06	1.79896e+06	1.12272e+06	2.02658e+06	4357.91	1.09667e+06	924263
P08865	High	40S ribosomal protein SA OS=Homo sapiens OX=9606 GN=RPSA PE=1 SV=4	0	FALSE	85.603	48	10	78	10	295	32.8	4.87	247.91	10	0	4854.83	62546.7	NA	66812.7	76970.1	NA	70452.3	108491	105142	466.93	86398.2	93401.3	21948.7	160328	NA	277403	209953	264344	NA	65687.1	197049	188381	339671	NA	9725.33	60545	NA	103200	135886	120506	139267	NA	116784	88152.8
Q9BS92	High	Protein NipSnap homolog 3B OS=Homo sapiens OX=9606 GN=NIPSNAP3B PE=2 SV=1	0	FALSE	85.555	44	9	102	7	247	28.3	9.28	257.18	9	1	31047.7	160379	7.00723	270340	321450	144.409	333511	373364	300406	360.651	341801	470212	43034.2	225092	NA	393535	262771	368380	NA	113268	185952	200646	304603	NA	42713.5	191893	NA	337579	418744	574462	452191	129.412	545019	269099
Q9P0L0	High	Vesicle-associated membrane protein-associated protein A OS=Homo sapiens OX=9606 GN=VAPA PE=1 SV=3	0	FALSE	85.43	41	9	128	8	249	27.9	8.62	297	9	0	45228.5	1.10593e+06	1515.37	1.2606e+06	1.2801e+06	2590.25	1.50854e+06	1.95917e+06	1.7365e+06	4501.7	1.35222e+06	1.01722e+06	21657.7	587574	NA	630037	396819	744698	NA	41878.7	504970	430903	1.0547e+06	6310.84	7463.03	22570.9	NA	381563	292763	307286	351327	8765.98	387752	238806
P63241	High	Eukaryotic translation initiation factor 5A-1 OS=Homo sapiens OX=9606 GN=EIF5A PE=1 SV=2	0	FALSE	85.421	48	7	109	7	154	16.8	5.24	273.73	7	0	16907.8	712729	23.7858	1.14352e+06	842602	158.404	995764	1.83528e+06	1.69136e+06	5156.41	976762	1.22745e+06	18226.7	897631	567.938	1.60576e+06	1.50159e+06	1.49783e+06	97.424	489898	1.12323e+06	1.19192e+06	2.23081e+06	1222.82	46752.6	625425	128.533	1.02935e+06	1.36181e+06	1.49897e+06	1.55926e+06	2740.2	1.61857e+06	944424
Q08257	High	Quinone oxidoreductase OS=Homo sapiens OX=9606 GN=CRYZ PE=1 SV=1	0	FALSE	85.382	48	12	93	12	329	35.2	8.44	216.98	12	0	24566.5	520167	587.969	540308	454202	463.634	461062	804116	714236	3177.11	505459	538444	31966.6	644140	NA	571764	483545	389823	NA	135867	435351	354276	619707	43.1379	30414.9	366724	172.274	957747	1.29125e+06	1.51575e+06	1.34611e+06	260.693	1.24655e+06	669431
P27797	High	Calreticulin OS=Homo sapiens OX=9606 GN=CALR PE=1 SV=1	0	FALSE	85.22	35	13	123	13	417	48.1	4.44	317.03	13	0	7746.06	376890	63.3996	511883	539203	2107.51	485344	783820	670197	1797.42	510147	610604	10050.2	368505	NA	481892	329410	411096	NA	52208.7	352687	373949	590326	413.371	29502.1	144738	NA	593329	560644	635146	806738	562.234	625265	540130
Q8IWW8	High	Hydroxyacid-oxoacid transhydrogenase, mitochondrial OS=Homo sapiens OX=9606 GN=ADHFE1 PE=1 SV=1	0	FALSE	85.196	29	11	95	11	467	50.3	7.77	244.36	11	0	2003.74	136974	1262.58	278178	145012	NA	115939	222134	223048	577.29	129553	100676	1589.01	414263	NA	747193	446820	689704	NA	90524	311645	381747	450529	539.974	16182.7	33179.5	NA	73258.9	161782	201422	172277	NA	140810	55195.1
P00739	High	Haptoglobin-related protein OS=Homo sapiens OX=9606 GN=HPR PE=2 SV=2	0	FALSE	85.106	30	14	109	1	348	39	7.09	275.95	14	0	NA	NA	NA	NA	NA	NA	NA	NA	NA	NA	NA	NA	NA	NA	NA	NA	NA	NA	NA	NA	NA	NA	NA	NA	NA	NA	NA	NA	NA	NA	NA	NA	NA	NA
P51452	High	Dual specificity protein phosphatase 3 OS=Homo sapiens OX=9606 GN=DUSP3 PE=1 SV=1	0	FALSE	85.053	51	7	112	7	185	20.5	7.8	350.74	7	0	26070.4	589858	NA	706200	726709	4559.2	729052	1.08669e+06	1.22717e+06	1414.92	805761	1.18514e+06	25707.7	1.58161e+06	NA	2.7776e+06	1.59586e+06	2.12889e+06	2102.46	203048	1.67896e+06	1.63742e+06	3.22328e+06	7177.61	16718.6	154044	NA	623652	989498	780337	1.02577e+06	3481.58	1.02282e+06	754560
Q9H7C9	High	Mth938 domain-containing protein OS=Homo sapiens OX=9606 GN=AAMDC PE=1 SV=1	0	FALSE	85.041	56	9	118	9	122	13.3	8.46	339.38	9	0	19566.4	812138	3522.01	762947	693777	NA	870434	1.36052e+06	977974	2032.54	661786	889278	53413.7	1.15939e+06	NA	1.16696e+06	847236	1.30023e+06	708.148	125726	1.06451e+06	770619	1.80149e+06	1645.89	39116.8	170695	NA	1.0967e+06	1.58871e+06	1.15201e+06	2.30122e+06	NA	1.31281e+06	1.32005e+06
Q9NZJ6	High	Ubiquinone biosynthesis O-methyltransferase, mitochondrial OS=Homo sapiens OX=9606 GN=COQ3 PE=1 SV=3	0	FALSE	84.86	29	8	86	8	369	41	7.42	253.65	8	0	12495.1	311019	NA	521421	508114	NA	403342	605643	656661	642.988	421538	462956	24465.4	652917	322.814	1.01766e+06	789445	853642	986.021	194065	698329	638643	1.13365e+06	3455.36	35041	187777	NA	773550	997811	990628	1.43434e+06	954.246	848318	614910
Q9NZA1	High	Chloride intracellular channel protein 5 OS=Homo sapiens OX=9606 GN=CLIC5 PE=1 SV=3	0	FALSE	84.584	32	10	84	10	410	46.5	4.82	234.95	10	0	4782.07	107678	NA	155260	146581	NA	199788	284317	267133	3597.5	183908	200262	7386.45	250005	NA	417119	304826	382217	720.317	101107	315540	314800	536227	NA	4825.17	43394.3	64.6544	83225.1	124538	108850	142387	NA	132481	84570.7
P36776	High	Lon protease homolog, mitochondrial OS=Homo sapiens OX=9606 GN=LONP1 PE=1 SV=2	0	FALSE	84.399	23	16	78	16	959	106.4	6.39	196.27	16	0	307.298	71116.9	452.785	96774.2	97547.5	252.832	84263.3	133341	134010	1505.46	140749	113156	2596.28	61509.8	NA	100565	68445.7	78124.3	NA	4411.08	68804.7	55451	96238.6	120.681	266.988	13331.5	NA	15047.2	19647.6	20141.6	22253.2	NA	18314.9	21576.6
P01876	High	Immunoglobulin heavy constant alpha 1 OS=Homo sapiens OX=9606 GN=IGHA1 PE=1 SV=2	0	FALSE	84.37	39	11	125	6	353	37.6	6.51	356.31	11	5	28815.2	1.3256e+06	NA	1.43094e+06	3.02823e+06	1203.52	2.67018e+06	1.99363e+06	2.02236e+06	6856.01	2.72813e+06	3.92922e+06	99069.9	1.55624e+06	7135.08	2.5777e+06	508942	991293	199.595	408392	1.51403e+06	1.70929e+06	1.24111e+06	191.897	13781	273619	378.213	228716	667607	387089	661027	NA	260019	183478
P13693	High	Translationally-controlled tumor protein OS=Homo sapiens OX=9606 GN=TPT1 PE=1 SV=1	0	FALSE	84.313	40	7	136	7	172	19.6	4.93	336.86	7	0	36245	943856	122.273	1.55727e+06	1.59755e+06	NA	1.33187e+06	1.94907e+06	2.34788e+06	9800.42	1.74769e+06	1.86657e+06	23583.7	948233	538.566	1.55717e+06	1.28484e+06	1.55685e+06	2395.7	716500	1.16663e+06	1.04936e+06	2.49992e+06	10146.4	25961.4	1.04837e+06	1757.56	945702	1.47555e+06	1.41607e+06	1.564e+06	608.356	1.39533e+06	1.03805e+06
P05388	High	60S acidic ribosomal protein P0 OS=Homo sapiens OX=9606 GN=RPLP0 PE=1 SV=1	0	FALSE	84.286	45	10	94	10	317	34.3	5.97	281.34	10	0	15147.8	147460	NA	232509	246290	106.637	199824	295803	326159	1854.61	244762	275271	16462.8	288407	NA	498654	357269	480537	860.207	103897	334960	309048	599774	140.227	17541.8	43339.7	NA	159491	297667	276261	322280	1184.78	265336	193661
Q6H8Q1	High	Actin-binding LIM protein 2 OS=Homo sapiens OX=9606 GN=ABLIM2 PE=1 SV=2	0	FALSE	83.43	28	12	76	11	611	67.8	7.94	224.38	12	1	5622.64	74995.5	NA	102062	119070	NA	113730	153839	197936	2725.86	150833	140222	6414.89	121778	NA	294260	114497	201120	NA	120848	157207	175866	368215	NA	26637.5	110662	NA	136960	191552	237951	198576	NA	204495	135436
P22830	High	Ferrochelatase, mitochondrial OS=Homo sapiens OX=9606 GN=FECH PE=1 SV=2	0	FALSE	83.142	32	10	83	10	423	47.8	8.73	214.35	10	0	5793.93	104199	NA	163030	237134	NA	198594	198466	241947	NA	262718	325163	11183.7	317027	131.376	491980	349001	429863	NA	106026	305940	219855	484338	NA	10674.5	117893	21.1045	184026	268509	419507	285366	63.2917	377255	190167
Q2TBA0	High	Kelch-like protein 40 OS=Homo sapiens OX=9606 GN=KLHL40 PE=1 SV=2	0	FALSE	83.129	23	13	96	13	621	69.2	5.27	285.15	13	0	43983.1	316731	312.447	504369	437984	2034.61	625748	777484	639509	3115.93	379363	543412	38351	187932	NA	229563	273614	359159	2758.31	51371.7	190032	121058	317586	743.177	7596.98	14465.7	241.556	28502.2	81881.6	51074	56388.3	27.1944	62227.4	47438.7
P30740	High	Leukocyte elastase inhibitor OS=Homo sapiens OX=9606 GN=SERPINB1 PE=1 SV=1	0	FALSE	83.044	46	14	86	14	379	42.7	6.28	221.99	14	0	9705.31	197381	NA	228446	225354	NA	214734	448621	448146	439.063	334054	356557	3641.4	370549	NA	628491	336361	407255	NA	172084	441986	581839	733916	3152.49	17004.8	154363	668.447	406369	335283	291117	309238	1462.52	232964	231610
P45954	High	Short/branched chain specific acyl-CoA dehydrogenase, mitochondrial OS=Homo sapiens OX=9606 GN=ACADSB PE=1 SV=1	0	FALSE	82.864	24	9	82	9	432	47.5	6.99	255.92	9	0	16028.8	395926	522.729	764395	778063	2194.05	762967	736835	823978	15037.5	751327	741563	4392.62	900352	353.553	707700	797358	634070	499.625	127399	629849	408536	473188	327.149	9766.7	96094.9	350.86	153891	303453	333513	308336	NA	246746	148054
P52564	High	Dual specificity mitogen-activated protein kinase kinase 6 OS=Homo sapiens OX=9606 GN=MAP2K6 PE=1 SV=1	0	FALSE	82.602	36	12	97	7	334	37.5	7.39	255.8	12	4	17445.7	477118	NA	505810	367320	NA	546962	739875	453500	NA	504959	488295	NA	86913.8	NA	136349	81948.8	131018	NA	2033.77	87866.8	68025.3	141575	2.88983	NA	2345.36	NA	39505.3	62351.6	46585.5	65864	NA	50530.1	42818.7
P82909	High	28S ribosomal protein S36, mitochondrial OS=Homo sapiens OX=9606 GN=MRPS36 PE=1 SV=2	0	FALSE	82.363	70	6	108	6	103	11.5	9.99	351.23	6	0	12510.9	308625	NA	617248	662359	344.396	528147	612688	811827	3717.43	696488	585837	30.7522	193399	NA	246815	310642	363140	NA	11328.5	295023	172719	425760	614.252	5442.02	36584.1	NA	204052	395001	249836	441918	NA	265023	190141
P37837	High	Transaldolase OS=Homo sapiens OX=9606 GN=TALDO1 PE=1 SV=2	0	FALSE	82.345	34	11	95	11	337	37.5	6.81	225.85	11	0	25955.6	662447	118.633	919493	905565	8349.7	836604	1.26222e+06	1.14935e+06	3496.03	1.13258e+06	1.10432e+06	19754.9	810015	NA	1.30895e+06	823772	1.07263e+06	3123.74	246373	810547	821357	1.26392e+06	3821.52	11049.5	172303	332.214	210933	345431	324029	339425	NA	247891	213216
P12270	High	Nucleoprotein TPR OS=Homo sapiens OX=9606 GN=TPR PE=1 SV=3	0	FALSE	82.278	11	19	50	19	2363	267.1	5.02	117.44	19	0	1075.06	21187	NA	33510.5	36022.1	46.2454	33863.7	45584.7	51162.5	NA	36252.2	39019.6	1299.21	33211.4	NA	46913.7	37946.5	53482.1	33.0849	3537.75	39064.9	33118.4	65382.3	1295.51	NA	31282.4	722.829	52798.3	72291.9	99263.7	93904.9	NA	76748.4	56235.1
Q9UMR2	High	ATP-dependent RNA helicase DDX19B OS=Homo sapiens OX=9606 GN=DDX19B PE=1 SV=1	0	FALSE	82.258	25	12	69	12	479	53.9	6.3	207.62	12	0	9692.05	93316.9	NA	114908	107625	1714.37	232587	156066	181293	NA	181391	158655	12128.2	196437	NA	353181	206019	273320	NA	17858.4	225977	210099	502372	664.607	38073.9	57221.8	35.1662	302914	597953	632619	543408	NA	586886	390697
P0DP25	High	Calmodulin-3 OS=Homo sapiens OX=9606 GN=CALM3 PE=1 SV=1	0	FALSE	81.871	74	8	158	7	149	16.8	4.22	508.1	8	0	2853.95	567037	NA	813426	696345	NA	682520	891983	1.21318e+06	1502.3	902883	990210	5175.48	963336	NA	1.5355e+06	1.00702e+06	959841	1542.07	66130.7	884421	1.08027e+06	1.40563e+06	970.672	10042.2	168793	NA	1.33309e+06	2.06847e+06	2.09322e+06	2.26881e+06	NA	2.19892e+06	1.40911e+06
Q14249	High	Endonuclease G, mitochondrial OS=Homo sapiens OX=9606 GN=ENDOG PE=1 SV=4	0	FALSE	81.651	39	9	98	9	297	32.6	9.5	257.36	9	0	26368.5	75855.8	279.297	185340	161900	NA	153825	161902	227692	793.078	161248	206465	21764.1	206644	NA	321561	294571	315855	NA	150475	359586	172445	513097	NA	40552.4	298253	NA	285505	378255	374375	417558	416.928	296446	211886
P07205	High	Phosphoglycerate kinase 2 OS=Homo sapiens OX=9606 GN=PGK2 PE=1 SV=3	0	FALSE	81.403	22	7	260	2	417	44.8	8.54	610.49	7	0	NA	NA	NA	NA	NA	NA	NA	NA	NA	NA	NA	NA	NA	355840	NA	573627	491155	497204	NA	214866	573894	373189	1.80618e+06	NA	657.029	23412.5	NA	32068.2	15111.2	28573	21144.3	NA	42578.7	33844.7
P35270	High	Sepiapterin reductase OS=Homo sapiens OX=9606 GN=SPR PE=1 SV=1	0	FALSE	81.347	39	8	67	8	261	28	8.05	184.97	8	0	6391.43	41404.9	NA	50046.5	36111.7	NA	56043.7	85683.2	107004	910.784	73605.4	158854	8664.19	79341.7	NA	129910	76467.3	81703.5	NA	22191.8	61528.8	79650.9	121956	NA	42935	164325	NA	272812	268777	219060	394834	2719.77	183079	198722
P13010	High	X-ray repair cross-complementing protein 5 OS=Homo sapiens OX=9606 GN=XRCC5 PE=1 SV=3	0	FALSE	81.304	17	8	99	8	732	82.7	5.81	361.91	8	0	4705.28	158837	NA	239473	245790	69.7631	194843	298941	308353	350.615	259914	232628	1036.13	243474	NA	428411	272378	325161	NA	112275	283243	264128	444406	217.71	NA	6371.9	116.263	28147.9	46203	53939.4	46084.4	NA	43448.7	32218.9
Q92995	High	Ubiquitin carboxyl-terminal hydrolase 13 OS=Homo sapiens OX=9606 GN=USP13 PE=1 SV=2	0	FALSE	81.089	20	11	79	11	863	97.3	5.53	227.37	11	0	374.372	57412.3	NA	100770	91759.5	600.622	109251	131842	135788	55.8763	122111	115805	1938.16	89926	NA	203555	100048	212233	392.143	7018.54	82974.3	96357.4	173573	647.115	3412.7	9678.64	NA	100500	115210	145908	155261	298.451	175390	103099
P23526	High	Adenosylhomocysteinase OS=Homo sapiens OX=9606 GN=AHCY PE=1 SV=4	0	FALSE	80.954	22	7	90	7	432	47.7	6.34	238.22	7	0	19655.7	150676	NA	195758	284108	NA	216615	272516	249770	1576.27	286370	437853	29624.6	893072	715.01	1.2988e+06	813693	1.11013e+06	NA	22845.8	794406	775681	1.16452e+06	NA	29234.6	71112.7	NA	614634	845744	835530	830951	303.133	799177	630718
Q16778	High	Histone H2B type 2-E OS=Homo sapiens OX=9606 GN=HIST2H2BE PE=1 SV=3	0	FALSE	80.795	42	6	176	2	126	13.9	10.32	514.18	6	6	279629	1.66788e+06	37747.8	2.24705e+06	1.94542e+06	20265.3	1.62437e+06	2.29862e+06	2.52471e+06	38460.9	1.98002e+06	4.37397e+06	76960.6	1.49275e+06	723.45	5.29106e+06	1.70226e+06	1.69557e+06	NA	197330	1.3538e+06	2.47556e+06	2.8741e+06	1903.57	167610	630921	334.141	834409	3.67799e+06	1.28829e+06	2.38839e+06	1781.92	1.9292e+06	2.43952e+06
Q92667	High	A-kinase anchor protein 1, mitochondrial OS=Homo sapiens OX=9606 GN=AKAP1 PE=1 SV=1	0	FALSE	80.716	23	16	74	16	903	97.3	4.94	211.2	16	0	3213.24	164589	695.959	209656	236533	855.343	217441	241584	261262	1043.77	228392	178993	12463.9	156663	NA	208564	206849	281485	NA	10571.5	209615	115805	251370	1084.15	NA	NA	NA	21194.9	45348.2	38486.9	41250.6	113.528	33132.9	27790.6
Q7Z434	High	Mitochondrial antiviral-signaling protein OS=Homo sapiens OX=9606 GN=MAVS PE=1 SV=2	0	FALSE	80.625	34	9	67	9	540	56.5	5.52	235.75	9	0	27286.3	109278	NA	142797	124646	NA	131696	150410	174138	979.039	126028	128374	239.164	14093.1	NA	18001.4	18282.7	25717.9	NA	8204.52	13629	10971.9	18196.2	NA	33425.5	224467	NA	141245	256826	172434	243514	NA	147676	142242
Q9BSJ8	High	Extended synaptotagmin-1 OS=Homo sapiens OX=9606 GN=ESYT1 PE=1 SV=1	0	FALSE	80.444	16	11	57	11	1104	122.8	5.83	144.03	11	0	NA	18963.3	NA	28549.5	20659.2	NA	18543.8	46209.6	33823.7	NA	32446.1	40479.7	2943.72	38920.8	NA	73438	47940.3	81185.7	359.89	17507.7	48199.6	54764.8	144848	NA	878.606	6978.16	NA	7585.56	5796.07	8232.64	7240.12	NA	11483.2	6911.86
Q16816	High	Phosphorylase b kinase gamma catalytic chain, skeletal muscle/heart isoform OS=Homo sapiens OX=9606 GN=PHKG1 PE=2 SV=3	0	FALSE	80.24	30	11	82	11	387	45	6.86	253.65	11	0	7370.11	448007	NA	292404	128652	248.362	255009	424549	466898	NA	246366	265873	23706.4	1.15405e+06	16.591	1.09494e+06	873001	607126	838.581	51511.4	891089	851422	1.6639e+06	816.579	57354.7	54309	2264.71	268290	255061	273669	359328	NA	465898	238721
Q9UQM7	High	Calcium/calmodulin-dependent protein kinase type II subunit alpha OS=Homo sapiens OX=9606 GN=CAMK2A PE=1 SV=2	0	FALSE	80.111	19	7	106	4	478	54.1	7.08	307.99	7	0	2834.39	66252.2	NA	93901	81945	29.9879	85593.5	134610	124906	388.175	85772.5	108648	NA	51897.9	NA	117478	63509.4	87474.3	NA	49078.1	60767.7	55388.4	146007	NA	573.797	105246	NA	89483.9	100261	120485	93977.6	1080.78	126168	76524.5
Q00839	High	Heterogeneous nuclear ribonucleoprotein U OS=Homo sapiens OX=9606 GN=HNRNPU PE=1 SV=6	0	FALSE	79.471	20	12	82	12	825	90.5	6	206.92	12	0	24468.3	484786	1205.73	715291	755581	3.09349	747694	1.09279e+06	1.14086e+06	8493.47	940114	1.05455e+06	173.169	483620	NA	547154	467030	445014	117.469	13320.5	433361	407048	612585	31.6558	3872.98	57949.8	NA	355639	780537	886212	795229	2566.89	733962	626426
P20073	High	Annexin A7 OS=Homo sapiens OX=9606 GN=ANXA7 PE=1 SV=3	0	FALSE	79.42	25	12	113	12	488	52.7	5.68	323.73	12	0	42225.2	140471	212.51	250108	197128	NA	209585	297528	311312	4509.05	205143	281005	34045.7	437040	NA	723396	469917	596538	NA	87829	418644	390433	601164	356.086	68759.7	121830	61.3543	369751	461705	519083	527495	NA	461364	354401
Q9NQR4	High	Omega-amidase NIT2 OS=Homo sapiens OX=9606 GN=NIT2 PE=1 SV=1	0	FALSE	79.212	42	11	77	11	276	30.6	7.21	210.44	11	0	6935.43	207673	NA	317434	374025	NA	352370	356986	326094	1903.52	348948	362715	2063.66	309731	170.041	402600	298406	307938	418.061	54969.1	277995	237940	331215	NA	7789.64	102158	NA	215459	296195	329826	334757	NA	287108	171235
P05556	High	Integrin beta-1 OS=Homo sapiens OX=9606 GN=ITGB1 PE=1 SV=2	0	FALSE	79.066	18	12	84	12	798	88.4	5.39	214.49	12	0	17465.4	347534	851.507	672419	635013	2095.55	543279	729529	701060	91.0247	514402	758612	21462	807583	NA	1.04896e+06	703497	854329	139.133	186703	763402	695557	928059	3550.25	7053.34	77270.5	NA	180666	254201	274259	294673	NA	207193	185511
Q15181	High	Inorganic pyrophosphatase OS=Homo sapiens OX=9606 GN=PPA1 PE=1 SV=2	0	FALSE	78.591	54	12	95	11	289	32.6	5.86	264.58	12	1	12718.6	232634	793.945	323763	438760	514.747	374270	503403	476436	NA	483913	546503	11632.3	304312	755.346	487529	304932	349515	NA	72749.6	299307	337254	484751	627.5	8835.32	47600.4	NA	112674	150582	127567	156207	1107.91	110736	92137.5
Q8IW45	High	ATP-dependent (S)-NAD(P)H-hydrate dehydratase OS=Homo sapiens OX=9606 GN=NAXD PE=1 SV=1	0	FALSE	78.588	52	11	74	11	347	36.6	8.06	187.19	11	0	4717.4	64944.4	297.757	89953	86786.4	540.479	87925	107737	136695	NA	92795.3	135498	2355.69	207200	NA	375311	231900	255643	NA	27630.4	188551	202112	270704	NA	1473.46	36718.1	NA	58741.6	69340.7	87331.2	85540.9	NA	74435.8	50051.4
Q15323	High	Keratin, type I cuticular Ha1 OS=Homo sapiens OX=9606 GN=KRT31 PE=1 SV=3	0	TRUE	78.556	37	14	55	2	416	47.2	4.88	150.64	14	9	16897.6	92530.8	NA	159608	1.44562e+06	NA	8.76596e+06	214238	141831	785.961	1.23183e+06	211207	NA	87319.6	NA	2.34971e+07	48000.5	177791	NA	34773.1	125548	55315	255547	NA	25421.7	54416.5	NA	83799	463135	22893.9	1.07967e+07	4125.23	77675	88402.5
P42126	High	Enoyl-CoA delta isomerase 1, mitochondrial OS=Homo sapiens OX=9606 GN=ECI1 PE=1 SV=1	0	FALSE	78.535	26	6	152	6	302	32.8	8.54	443.18	6	0	48561.5	1.91965e+06	98.0137	3.055e+06	3.36981e+06	1062.46	3.04325e+06	3.27709e+06	3.44618e+06	22932	3.41055e+06	3.14873e+06	62430.1	3.2325e+06	3365.31	4.56213e+06	3.23359e+06	3.4226e+06	NA	341131	2.73483e+06	2.53475e+06	3.0741e+06	7836.2	46994.4	1.35129e+06	NA	1.49008e+06	3.98213e+06	3.8938e+06	2.47492e+06	7539.93	2.98577e+06	1.85393e+06
Q9UII2	High	ATPase inhibitor, mitochondrial OS=Homo sapiens OX=9606 GN=ATP5IF1 PE=1 SV=1	0	FALSE	78.478	47	10	101	10	106	12.2	9.35	256.94	10	0	6720.42	357467	522.657	606202	624005	NA	491605	536660	473949	638.906	505909	419475	17301.6	1.01732e+06	3665.33	1.41202e+06	818277	1.53443e+06	NA	39478.4	1.02545e+06	1.2546e+06	1.60706e+06	1938.69	6719.77	88349.7	NA	1.73044e+06	2.59665e+06	2.21244e+06	3.09233e+06	NA	1.73803e+06	1.25452e+06
P61604	High	10 kDa heat shock protein, mitochondrial OS=Homo sapiens OX=9606 GN=HSPE1 PE=1 SV=2	0	FALSE	78.427	70	10	139	10	102	10.9	8.92	339.5	10	0	123650	3.19473e+06	6035.94	4.17688e+06	4.97656e+06	16546.1	4.51155e+06	5.68489e+06	6.08236e+06	32526	6.48684e+06	5.3188e+06	76020.5	3.22045e+06	1572.06	4.50262e+06	2.97523e+06	3.32195e+06	486.963	2.36679e+06	3.20408e+06	3.88657e+06	4.62588e+06	35416	140421	2.09693e+06	644.878	4.0346e+06	4.8943e+06	4.40061e+06	5.93245e+06	NA	3.07178e+06	2.96768e+06
P26440	High	Isovaleryl-CoA dehydrogenase, mitochondrial OS=Homo sapiens OX=9606 GN=IVD PE=1 SV=2	0	FALSE	78.361	31	12	87	12	426	46.6	8.05	218.11	12	0	5578.62	122883	628.696	175713	202132	NA	173105	181632	227481	NA	225719	215864	28430.8	240623	11.3574	212273	235583	231819	NA	69443.5	234964	127765	219810	365.328	3452.77	46289	NA	50736	58384.2	65081.3	62494.8	NA	53101.5	27384.5
Q96MG2	High	Junctional sarcoplasmic reticulum protein 1 OS=Homo sapiens OX=9606 GN=JSRP1 PE=1 SV=1	0	FALSE	78.251	52	12	92	12	331	36.3	9.38	191.09	12	0	NA	14380.7	NA	11391.7	8399.91	489.579	16045.5	17937.2	24735.2	NA	8963.73	14508.6	1826.16	59058.7	NA	136541	47329.9	57624.7	956.782	48886.9	43080.8	94872	91408.3	204.443	9366.93	51389.8	NA	40585	100749	100957	75512	NA	117391	74398.3
Q9Y512	High	Sorting and assembly machinery component 50 homolog OS=Homo sapiens OX=9606 GN=SAMM50 PE=1 SV=3	0	FALSE	77.682	29	10	93	10	469	51.9	6.9	276.53	10	0	41771.2	955038	7315.82	954943	965000	5644.96	997408	1.48254e+06	953518	13336.5	1.05642e+06	889780	107269	1.43762e+06	NA	1.0668e+06	822822	1.19211e+06	10738.2	124248	1.05595e+06	727943	1.25995e+06	11839.4	42052.6	338399	NA	1.0618e+06	801465	762807	1.03722e+06	14910.6	811205	731674
P01860	High	Immunoglobulin heavy constant gamma 3 OS=Homo sapiens OX=9606 GN=IGHG3 PE=1 SV=2	0	FALSE	77.609	28	10	181	2	377	41.3	7.9	372.65	10	4	23009.3	77905.1	NA	178433	87962.2	NA	117595	146825	155196	326.743	79834.5	190545	30856.1	100432	112.744	117452	74506.1	66473.5	893.515	56578.8	103038	84752.9	76278.4	NA	2743.65	8354.12	NA	32875.4	124840	151904	181199	NA	79740.8	75574.3
P46940	High	Ras GTPase-activating-like protein IQGAP1 OS=Homo sapiens OX=9606 GN=IQGAP1 PE=1 SV=1	0	FALSE	77.395	12	12	41	12	1657	189.1	6.48	144.68	12	0	1452.88	32958.4	NA	61017.5	62270.4	NA	42024.9	72669.8	67753.8	NA	48211.4	82897.7	318.669	8964.9	NA	16349.9	12655.1	9232.16	439.131	6307.27	13889.9	7727.74	13104.7	NA	NA	10048.7	NA	2572.6	5259.71	8098.81	6973.91	NA	5702.89	3942.91
Q13404	High	Ubiquitin-conjugating enzyme E2 variant 1 OS=Homo sapiens OX=9606 GN=UBE2V1 PE=1 SV=2	0	FALSE	77.328	49	6	107	2	147	16.5	7.93	368.86	6	5	32961.8	379076	605.123	486128	510280	NA	497257	748163	814382	336.707	634474	670350	22710.6	628095	NA	1.05508e+06	675687	928516	182.171	22511.3	709834	827934	1.3607e+06	6156.59	25675.3	107262	NA	242757	428553	360771	449535	48.0349	388784	304396
P35080	High	Profilin-2 OS=Homo sapiens OX=9606 GN=PFN2 PE=1 SV=3	0	FALSE	77.286	44	7	117	7	140	15	6.99	320.8	7	0	21993.1	546793	616.835	920351	1.03838e+06	1807.07	896538	1.28202e+06	956851	3761.85	883169	989840	12926.5	617748	12.9575	978701	663931	1.05815e+06	3448.89	195183	464827	526304	774929	4178.69	32025	945584	2027.17	885902	1.82762e+06	1.84821e+06	1.58134e+06	16.3806	1.30896e+06	791791
P20674	High	Cytochrome c oxidase subunit 5A, mitochondrial OS=Homo sapiens OX=9606 GN=COX5A PE=1 SV=2	0	FALSE	77.282	33	6	184	6	150	16.8	6.79	489.12	6	0	41036	1.75573e+06	126.516	3.66452e+06	3.0807e+06	1729.27	3.24492e+06	3.53164e+06	4.04836e+06	19502.7	3.64543e+06	2.62996e+06	13086.2	1.90764e+06	96.0196	1.65231e+06	1.98715e+06	2.26137e+06	NA	777797	2.24746e+06	1.06562e+06	3.03378e+06	3759.99	22876.1	1.02957e+06	NA	1.63385e+06	2.47705e+06	1.69001e+06	3.18604e+06	3254.95	1.7946e+06	1.34456e+06
P02763	High	Alpha-1-acid glycoprotein 1 OS=Homo sapiens OX=9606 GN=ORM1 PE=1 SV=1	0	FALSE	77.209	34	6	68	6	201	23.5	5.02	212.71	6	0	27036.6	176479	342.497	309045	357180	NA	270567	382226	416444	65.6318	333662	483869	11946.3	226718	58.7226	488872	201481	259364	NA	141033	221891	302509	365848	NA	25632	149486	NA	191365	311298	333432	420098	155.158	308045	224101
P51687	High	Sulfite oxidase, mitochondrial OS=Homo sapiens OX=9606 GN=SUOX PE=1 SV=2	0	FALSE	76.881	29	8	74	8	545	60.2	6.11	254.83	8	0	20382.8	55080	NA	85769.3	93805.3	NA	97635.9	87568	81029.6	2616.57	71058.5	83144.5	22695.1	130169	NA	218438	124692	157616	NA	47354.9	135069	138277	196770	10.3206	28395.9	36363.2	NA	62781.1	86475.4	84557	101343	12.349	76602.3	55567
Q99832	High	T-complex protein 1 subunit eta OS=Homo sapiens OX=9606 GN=CCT7 PE=1 SV=2	0	FALSE	76.865	26	10	77	10	543	59.3	7.65	229.29	10	0	7615.35	202608	NA	258893	306755	NA	281402	362974	380671	429.029	359302	403448	20841.4	599882	730.335	1.02048e+06	658472	974236	NA	92574.3	659821	553740	1.18571e+06	NA	10996.2	98673.8	NA	265692	306720	330461	325638	82.8503	270305	215760
P30040	High	Endoplasmic reticulum resident protein 29 OS=Homo sapiens OX=9606 GN=ERP29 PE=1 SV=4	0	FALSE	76.79	44	10	91	10	261	29	7.31	250.49	10	0	32651.8	350527	176.573	524406	573501	NA	643522	718894	811318	1141.46	583642	666528	32657.3	415127	NA	806444	512332	445874	659.883	318112	434723	500538	612421	428.074	6482.36	135311	NA	255958	262446	256775	315213	198.288	190817	207623
P41236	High	Protein phosphatase inhibitor 2 OS=Homo sapiens OX=9606 GN=PPP1R2 PE=1 SV=2	0	FALSE	76.77	29	6	79	6	205	23	4.74	248.09	6	0	2386.35	83503.6	NA	100311	99573	NA	139217	176426	122933	54.6931	75428.4	105440	11887.6	460864	NA	973010	498023	726691	NA	91000.6	506023	605502	1.10975e+06	11489.7	8861.92	139317	NA	484183	584965	596899	692235	1799.23	558239	421526
Q00G26	High	Perilipin-5 OS=Homo sapiens OX=9606 GN=PLIN5 PE=1 SV=2	0	FALSE	76.752	27	7	57	7	463	50.8	5.2	183.52	7	0	11565.8	72098.5	NA	143532	199216	250.106	203001	126851	118410	NA	190445	147743	9696.4	77203	NA	104360	145321	300288	267.005	20355.4	91956.6	46134.1	127453	NA	1880.42	44143.8	NA	27816.4	52351.7	56651.2	51974.9	NA	30661	26739
P14854	High	Cytochrome c oxidase subunit 6B1 OS=Homo sapiens OX=9606 GN=COX6B1 PE=1 SV=2	0	FALSE	76.582	76	9	129	9	86	10.2	7.05	377.88	9	0	8678.41	334230	564.541	532330	510261	1218.48	565369	636981	827292	1467.03	549942	456979	4719.12	240797	NA	314429	330838	296383	1221.38	148635	298400	224555	287041	NA	3774.97	80522.6	NA	106879	230877	192953	343744	102.283	218323	102353
O94826	High	Mitochondrial import receptor subunit TOM70 OS=Homo sapiens OX=9606 GN=TOMM70 PE=1 SV=1	0	FALSE	76.36	23	14	104	14	608	67.4	7.12	270.14	14	0	8559.31	326829	321.551	387121	498055	NA	490899	624412	555465	1875.23	528604	456623	11249.6	462156	451.63	732874	433995	670639	NA	24922.7	438680	404687	849566	4675.88	6767.16	46785.3	1143.67	202038	343154	354249	410467	NA	253957	260892
Q12906	High	Interleukin enhancer-binding factor 3 OS=Homo sapiens OX=9606 GN=ILF3 PE=1 SV=3	0	FALSE	76.355	18	14	71	14	894	95.3	8.76	184.87	14	0	11150.4	135211	NA	180640	177106	1197.9	184994	242767	258966	1853.57	202402	241420	9038.08	223095	NA	383150	268204	266682	514.74	13666.5	264872	249427	357008	NA	15876.1	106604	NA	211364	342449	343446	338483	2042.24	300469	220068
Q8N0X4	High	Citramalyl-CoA lyase, mitochondrial OS=Homo sapiens OX=9606 GN=CLYBL PE=1 SV=2	0	FALSE	76.201	39	10	43	10	340	37.3	8.73	124.27	10	0	1931.28	122528	NA	141189	70357.1	NA	112853	222373	296364	240.245	128531	159933	6526.71	157213	NA	240368	245901	176902	NA	72987.9	242527	204455	278785	NA	NA	1905.12	NA	32321.5	35460.8	53335.7	34286.3	NA	52767.2	32385.9
Q14157	High	Ubiquitin-associated protein 2-like OS=Homo sapiens OX=9606 GN=UBAP2L PE=1 SV=2	0	FALSE	76.164	18	12	56	12	1087	114.5	7.11	150.34	12	0	3444.23	78972.7	NA	108942	120605	NA	115220	148716	192471	2921.11	126058	128735	590.826	35310.6	NA	56435.4	39439.6	52754.3	NA	12186.6	42696.6	34107.8	63540.2	863.34	NA	3520.48	NA	7891.58	13220.7	11581.4	11048.8	194.731	8885.45	9184.57
Q5QNW6	High	Histone H2B type 2-F OS=Homo sapiens OX=9606 GN=HIST2H2BF PE=1 SV=3	0	FALSE	76.153	41	5	178	1	126	13.9	10.32	525.97	5	0	14740.5	157145	171.903	226848	246590	266.537	163246	324117	287986	NA	142427	302672	678.08	21784.9	NA	57201.9	31200.4	21077.7	NA	5720.08	11341	25010.3	24731.9	NA	2036.8	13956.9	NA	19277	76793.8	28081.2	44478	NA	30305.5	51377.3
Q16718	High	NADH dehydrogenase [ubiquinone] 1 alpha subcomplex subunit 5 OS=Homo sapiens OX=9606 GN=NDUFA5 PE=1 SV=3	0	FALSE	76.139	69	8	78	8	116	13.5	5.99	214.12	8	0	2204.99	265053	NA	309522	226782	NA	348256	428838	280981	6560.68	323180	275497	1922.99	449911	NA	409532	370629	670155	2403.24	24834.6	535595	288893	656705	5095.22	4202.91	10374	NA	227183	500039	254508	602000	NA	503345	298671
P14866	High	Heterogeneous nuclear ribonucleoprotein L OS=Homo sapiens OX=9606 GN=HNRNPL PE=1 SV=2	0	FALSE	76.033	31	12	72	12	589	64.1	8.22	157.93	12	0	2014.94	66767.3	NA	87265.1	87738	NA	85878.9	104389	113901	NA	115121	83617.8	3542.9	136475	NA	225662	140076	179138	138.576	20273.8	140681	123616	216990	256.798	5846.27	32380.2	NA	89008.9	147099	168863	161170	NA	130220	103483
Q15435	High	Protein phosphatase 1 regulatory subunit 7 OS=Homo sapiens OX=9606 GN=PPP1R7 PE=1 SV=1	0	FALSE	75.9	40	11	60	11	360	41.5	4.91	158.13	11	0	172.428	22698.3	NA	30148.2	31289.3	NA	34678.3	41588	51300	91.0069	39956.2	41395	1724.53	51296.5	NA	103206	52452.8	62741.2	32.8396	35846.8	55261	60049.5	84069.4	875.577	3433.52	48989.4	NA	47627	40732.4	42999	53635.3	85.8817	45921.8	37028.7
P83111	High	Serine beta-lactamase-like protein LACTB, mitochondrial OS=Homo sapiens OX=9606 GN=LACTB PE=1 SV=2	0	FALSE	75.824	24	10	79	10	547	60.7	8.53	227.5	10	0	20053.3	382460	NA	542700	404326	5903.31	440869	620984	597413	1611.55	508119	519264	7478.33	412463	NA	533457	352792	479268	3964.45	95733.3	392907	327985	606638	1308.15	7535.31	273601	1011.36	274934	439193	368688	488904	1295.22	337505	269667
Q16762	High	Thiosulfate sulfurtransferase OS=Homo sapiens OX=9606 GN=TST PE=1 SV=4	0	FALSE	75.356	32	7	129	7	297	33.4	7.25	418.73	7	0	31580	254584	468.643	443777	455441	NA	417363	486825	478762	9236.16	441952	681926	15300	749420	3528.38	923364	752843	807813	3983.43	50513.1	579994	560885	684693	1665.44	26464.2	206972	NA	436691	775689	717351	870484	NA	478179	450248
Q9UQ80	High	Proliferation-associated protein 2G4 OS=Homo sapiens OX=9606 GN=PA2G4 PE=1 SV=3	0	FALSE	75.308	38	14	82	14	394	43.8	6.55	201.85	14	0	2262.38	188767	NA	239366	263650	NA	252351	336945	353882	112.675	268331	321905	1444.79	48580.1	NA	104281	45833.7	72052	NA	1752.59	51256.3	53385.5	105377	115.394	2003.81	50178.2	49.3866	420411	833183	780547	798002	783.79	879001	722830
P51858	High	Hepatoma-derived growth factor OS=Homo sapiens OX=9606 GN=HDGF PE=1 SV=1	0	FALSE	75.236	38	9	101	9	240	26.8	4.73	256.13	9	0	3540.48	284646	NA	425321	401383	NA	405633	542570	523588	5206.08	416559	384563	19436.9	463642	NA	596931	495210	689308	NA	65300.5	468648	414120	762407	385.163	64911	30279.4	NA	476420	950865	930715	901375	127.354	750190	600256
Q9BQ69	High	ADP-ribose glycohydrolase MACROD1 OS=Homo sapiens OX=9606 GN=MACROD1 PE=1 SV=2	0	FALSE	75.154	36	9	97	9	325	35.5	9.51	298.27	9	0	40081.6	713799	218.442	852021	905208	2451.81	967625	1.26673e+06	1.51865e+06	31390.4	1.14144e+06	1.06653e+06	27886.7	1.69578e+06	NA	2.60461e+06	1.78246e+06	2.14101e+06	20.2449	188817	1.93438e+06	2.08598e+06	3.81166e+06	39209	31893.7	168417	1220.3	444530	731750	786857	823735	NA	774512	506694
Q14103	High	Heterogeneous nuclear ribonucleoprotein D0 OS=Homo sapiens OX=9606 GN=HNRNPD PE=1 SV=1	0	FALSE	75.073	22	9	73	8	355	38.4	7.81	183.92	9	1	3803.83	76281.2	6987.05	108322	109712	NA	104924	135611	145189	NA	115724	98810.9	2312.06	58305.6	4655.87	119492	58178.3	83552.3	NA	18579.1	81387	81903.5	131922	25.6721	5811.51	21013.9	2650.72	123006	239478	270765	261034	NA	223965	166248
Q9NR12	High	PDZ and LIM domain protein 7 OS=Homo sapiens OX=9606 GN=PDLIM7 PE=1 SV=1	0	FALSE	74.734	27	8	112	8	457	49.8	8.41	261.06	8	0	24681.8	219381	NA	298358	278666	100.673	340903	523806	737724	2248.55	340143	734232	34054.5	149718	117.219	320279	248544	135210	NA	170587	327717	204400	433801	1776.59	67338.9	253492	NA	303412	211100	320877	305901	1555.08	456093	267152
Q00059	High	Transcription factor A, mitochondrial OS=Homo sapiens OX=9606 GN=TFAM PE=1 SV=1	0	FALSE	74.634	45	14	120	14	246	29.1	9.72	251.93	14	0	13941.9	504431	NA	745736	714288	4453.95	682017	863984	948674	2160.75	648234	868203	2590.28	222250	NA	492974	190750	202860	3218.41	NA	186368	321765	201832	NA	14177.6	265259	50.5016	868158	1.50338e+06	1.42108e+06	1.8248e+06	NA	994937	820982
Q02818	High	Nucleobindin-1 OS=Homo sapiens OX=9606 GN=NUCB1 PE=1 SV=4	0	FALSE	74.613	35	13	57	13	461	53.8	5.25	151.02	13	0	NA	10104.5	3.4909	13345.8	16344.1	173.766	14399.2	22283.3	19475.4	NA	16582.7	16156	NA	19766.1	90.481	37774.8	41507.8	38355	NA	4877.85	31707.4	23213.7	48468.8	114.896	NA	3486.83	NA	11076.6	22723.2	18387.5	23164.8	NA	20489.1	13547.5
Q14894	High	Ketimine reductase mu-crystallin OS=Homo sapiens OX=9606 GN=CRYM PE=1 SV=1	0	FALSE	74.455	40	9	65	9	314	33.8	5.14	194.21	9	0	14139.2	49294.7	NA	85697.1	1.56859e+06	NA	1.1387e+06	88380.6	79671.6	1398.33	85722.4	125502	NA	NA	NA	NA	NA	NA	NA	NA	NA	NA	NA	NA	63672.6	8594.82	2.19234	32768.2	917965	1.57282e+06	38147.3	452.379	850110	19903.7
Q13177	High	Serine/threonine-protein kinase PAK 2 OS=Homo sapiens OX=9606 GN=PAK2 PE=1 SV=3	0	FALSE	74.391	29	11	67	9	524	58	5.96	176.51	11	2	2391.31	175263	5.65631	240765	237470	135.847	245756	391689	384533	183.085	239549	251745	5575.61	138293	NA	306778	158246	218595	NA	50688.1	156065	198873	334657	NA	2124.43	48512.2	NA	76903.8	116366	116518	118573	316.782	94057.4	75778.4
O75223	High	Gamma-glutamylcyclotransferase OS=Homo sapiens OX=9606 GN=GGCT PE=1 SV=1	0	FALSE	74.199	58	10	85	10	188	21	5.14	247.36	10	0	23581.2	437850	1046.56	657012	607213	384.599	655089	835161	698638	2188.54	646082	625656	16168.3	647521	2908.24	794814	402017	806372	8936.22	22880.2	499198	546977	806891	NA	11769.5	23820.8	869.288	357565	467336	426699	674325	1612.6	476343	360391
Q7Z794	High	Keratin, type II cytoskeletal 1b OS=Homo sapiens OX=9606 GN=KRT77 PE=2 SV=3	0	FALSE	74.058	16	10	116	6	578	61.9	5.99	290.6	10	0	2359.63	34933.8	NA	63944.3	44471.6	NA	38483.3	57575.5	36176.9	NA	58900.4	39798.3	NA	NA	NA	NA	NA	NA	NA	NA	NA	NA	NA	NA	2420.35	58623.2	NA	79564.8	94318.7	40260.3	198247	NA	102359	68398.5
Q04760	High	Lactoylglutathione lyase OS=Homo sapiens OX=9606 GN=GLO1 PE=1 SV=4	0	FALSE	73.974	49	7	154	7	184	20.8	5.31	448.81	7	0	31671.3	392287	NA	569232	466778	1870.06	517726	812940	937713	2147.94	553146	571331	36356.5	824518	494.618	1.49442e+06	849073	1.02965e+06	3795.37	591223	744521	945227	1.54903e+06	1139.48	42915.7	1.05872e+06	1627.35	683981	1.04179e+06	1.08174e+06	1.07135e+06	NA	1.05411e+06	644999
Q96MF2	High	SH3 and cysteine-rich domain-containing protein 3 OS=Homo sapiens OX=9606 GN=STAC3 PE=1 SV=1	0	FALSE	73.51	39	11	80	11	364	41.5	6.93	215.59	11	0	9849.52	145446	NA	153313	140244	84.4092	179482	255162	290677	931.886	214471	193861	2790.84	135536	NA	265716	193848	243571	310.944	50563.7	210375	80997.2	384790	604.767	7862.07	81820	NA	175071	272795	365492	326986	NA	392182	286775
P51970	High	NADH dehydrogenase [ubiquinone] 1 alpha subcomplex subunit 8 OS=Homo sapiens OX=9606 GN=NDUFA8 PE=1 SV=3	0	FALSE	73.384	60	8	107	8	172	20.1	7.65	278.17	8	0	388.38	754748	141.197	1.28951e+06	1.76675e+06	151.56	1.71461e+06	1.62211e+06	1.64104e+06	80339	1.69174e+06	1.47399e+06	23881.2	1.06931e+06	NA	2.34707e+06	1.61236e+06	1.70717e+06	NA	707118	1.62474e+06	1.26452e+06	2.37052e+06	13263.5	1774.44	471508	NA	906450	1.53969e+06	1.08307e+06	1.76466e+06	1185.98	917589	1.03254e+06
Q9NRX4	High	14 kDa phosphohistidine phosphatase OS=Homo sapiens OX=9606 GN=PHPT1 PE=1 SV=1	0	FALSE	73.337	62	8	170	8	125	13.8	6.07	448.74	8	0	69769.7	2.79524e+06	11351.6	3.5369e+06	3.77768e+06	4600.06	4.34292e+06	5.29722e+06	5.51657e+06	52933.1	4.2393e+06	5.69653e+06	57515	3.79902e+06	NA	5.48694e+06	4.06311e+06	5.53871e+06	1761.9	113210	4.21123e+06	3.27288e+06	7.39076e+06	18613.4	64131.4	78701.6	NA	862175	1.59692e+06	1.79914e+06	1.76287e+06	338.16	1.63647e+06	1.14705e+06
P08123	High	Collagen alpha-2(I) chain OS=Homo sapiens OX=9606 GN=COL1A2 PE=1 SV=7	0	FALSE	73.201	7	9	61	9	1366	129.2	8.95	183	9	0	9011.38	96522.1	2897.57	17335.3	22588	231.349	85989.6	55719.8	245062	242.791	133702	73725.4	25504.1	280547	4116.09	276474	48732	111320	805.613	32935.5	62459.1	64470.7	90666.8	3380.2	5363.78	3903.72	NA	983.535	3511.37	17449.8	4257.34	NA	2944.7	5722.53
P07384	High	Calpain-1 catalytic subunit OS=Homo sapiens OX=9606 GN=CAPN1 PE=1 SV=1	0	FALSE	73.167	21	12	77	12	714	81.8	5.67	167.25	12	0	7784.38	181021	NA	189032	203523	NA	213100	320977	403939	NA	280749	264833	37629.7	304872	NA	585979	259331	406173	NA	126038	309178	317123	591495	3438.16	11204.3	86033.5	NA	56067.7	58253.3	57102.5	67808.8	NA	51820.3	45353.5
P51659	High	Peroxisomal multifunctional enzyme type 2 OS=Homo sapiens OX=9606 GN=HSD17B4 PE=1 SV=3	0	FALSE	73.033	21	11	43	11	736	79.6	8.84	121.14	11	0	1818.21	33658.2	NA	59458.4	64150.5	NA	64845.5	71508	76370.4	72.8725	65424.5	67589.3	6775.93	158913	NA	178375	206112	200045	NA	37303.7	140760	102720	236431	266.293	12857.9	49726.4	NA	130707	164948	172686	162943	NA	168175	94205.4
Q96DG6	High	Carboxymethylenebutenolidase homolog OS=Homo sapiens OX=9606 GN=CMBL PE=1 SV=1	0	FALSE	73.018	42	10	128	10	245	28	7.18	317.64	10	0	81247.6	2.55702e+06	NA	2.62868e+06	2.57299e+06	9372.5	3.04639e+06	4.8482e+06	4.42629e+06	24509.5	4.32141e+06	6.12192e+06	67411.1	3.20853e+06	2254.21	4.8769e+06	2.91907e+06	3.92963e+06	3858.49	428893	3.71969e+06	4.03743e+06	8.07244e+06	7380.97	39363.1	619188	NA	814374	943744	788891	1.12019e+06	406.259	1.1747e+06	888854
P25311	High	Zinc-alpha-2-glycoprotein OS=Homo sapiens OX=9606 GN=AZGP1 PE=1 SV=2	0	FALSE	72.759	50	12	81	12	298	34.2	6.05	193.66	12	0	1971.11	63909.7	NA	109464	86457.5	NA	90884.7	126237	114023	NA	101410	121747	3876.59	96036.3	90.4555	156343	86660.5	165903	NA	10877.6	150564	121440	180983	2126.5	6617.9	111466	NA	233505	440756	335314	587083	443.075	326756	375001
P29144	High	Tripeptidyl-peptidase 2 OS=Homo sapiens OX=9606 GN=TPP2 PE=1 SV=4	0	FALSE	72.493	13	13	87	13	1249	138.3	6.32	262.36	13	0	9420.54	306337	616.563	368640	369645	3028.78	341937	549488	562134	802.776	385881	393985	15314.3	271005	29.8289	505298	267603	366634	3033.16	36289	300429	268598	473485	1863.86	8229.94	88998.6	NA	85948.2	93487.1	130213	111838	NA	116998	74085.1
Q711Q0	High	Cardiac-enriched FHL2-interacting protein OS=Homo sapiens OX=9606 GN=CEFIP PE=1 SV=2	0	FALSE	72.246	16	14	50	14	1435	156.4	6.38	121.08	14	0	NA	NA	NA	NA	NA	NA	NA	NA	NA	NA	NA	NA	NA	NA	NA	3353.28	2315.43	1876.61	NA	2440.62	653.737	425.147	3026.95	NA	3520.66	45102.8	NA	37272.7	44271.8	51863.6	39393.7	167.713	41074.4	34013.7
Q8NCW5	High	NAD(P)H-hydrate epimerase OS=Homo sapiens OX=9606 GN=NAXE PE=1 SV=2	0	FALSE	72.188	29	7	90	7	288	31.7	7.66	263.39	7	0	23892.6	469241	NA	746726	836915	3203.07	761966	991576	1.05267e+06	7683.12	897511	920325	10342	617160	NA	1.08274e+06	719880	771137	44.5402	485986	684431	680689	884897	823.793	15157.2	228381	1160.2	396146	581571	491330	689234	NA	388512	333618
Q9NTX5	High	Ethylmalonyl-CoA decarboxylase OS=Homo sapiens OX=9606 GN=ECHDC1 PE=1 SV=2	0	FALSE	72.146	34	8	51	8	307	33.7	8.21	166.73	8	0	10442.9	116461	NA	168012	187701	934.113	173762	207983	207490	110.224	202796	170723	4949.85	141256	NA	175803	136990	145527	NA	5818.16	112644	98427.9	134258	1465.33	357.063	3480.02	NA	6485.3	12666.8	11322.1	8280.49	NA	6527.3	6630.86
O43242	High	26S proteasome non-ATPase regulatory subunit 3 OS=Homo sapiens OX=9606 GN=PSMD3 PE=1 SV=2	0	FALSE	71.687	22	9	64	9	534	60.9	8.44	184.74	9	0	14721.4	170227	716.049	243838	237745	1223.73	229878	326505	284008	71.0375	140444	240439	930.95	80578.2	NA	123908	108940	148496	NA	7627.98	112873	79388.4	152965	NA	424.838	11193.5	NA	25661	67100.8	67184	67130.9	73.4638	69331.1	45012.4
P14314	High	Glucosidase 2 subunit beta OS=Homo sapiens OX=9606 GN=PRKCSH PE=1 SV=2	0	FALSE	71.507	23	10	69	10	528	59.4	4.41	179.51	10	0	4693.48	256723	NA	413263	439298	NA	395506	487436	521295	856.426	461235	459897	2871.88	148563	NA	236705	198514	191744	NA	4116.76	184495	168557	217576	1825.34	NA	NA	NA	3040.17	6178.14	7419.77	6267.28	NA	6370.49	4843.94
P46109	High	Crk-like protein OS=Homo sapiens OX=9606 GN=CRKL PE=1 SV=1	0	FALSE	71.482	35	7	72	7	303	33.8	6.74	206.88	7	0	5243.41	164656	NA	262384	247448	159.831	256262	350676	386906	1105.1	275257	230586	12995.9	209040	NA	360821	255710	332565	NA	126749	247628	241597	488732	2483.74	14700.4	153864	NA	154352	160478	180952	186372	NA	147247	114543
P09525	High	Annexin A4 OS=Homo sapiens OX=9606 GN=ANXA4 PE=1 SV=4	0	FALSE	71.461	35	9	66	8	319	35.9	6.13	185.76	9	0	NA	28044.9	NA	43696.1	44703.7	NA	51242.6	63964.7	72543.5	NA	71146.3	69685.7	3131.27	74806.9	NA	150306	63825	81589.1	NA	26681.7	62075.5	115254	118945	88.7115	2842.54	34169.9	NA	64335.1	44969.9	51206.1	51957.5	NA	50895.5	32501.8
Q9NVI7	High	ATPase family AAA domain-containing protein 3A OS=Homo sapiens OX=9606 GN=ATAD3A PE=1 SV=2	0	FALSE	71.42	19	9	72	5	634	71.3	8.98	197.85	9	2	NA	87379.7	626.737	104958	127238	NA	109228	145429	123758	NA	142291	114936	3465.17	75970.9	NA	94357.9	101999	127048	NA	18864.1	80805.4	64044.7	103138	86.9874	3244.45	21778.5	NA	71812	102554	110629	121824	NA	98212.4	47001.2
Q8WXH0	High	Nesprin-2 OS=Homo sapiens OX=9606 GN=SYNE2 PE=1 SV=3	0	FALSE	71.29	3	13	43	13	6885	795.9	5.36	114.34	13	0	NA	4344.37	NA	4601.11	5018.43	NA	6104.14	10897.1	10601.5	NA	11075.9	5631.74	5440.82	55502.8	NA	126807	73842.4	117859	NA	7907.71	56019	75858	175351	178.675	2712.38	16221.7	64.8062	62956.9	85782.4	91119.2	96416.9	NA	85893.2	59681.9
Q6JBY9	High	CapZ-interacting protein OS=Homo sapiens OX=9606 GN=RCSD1 PE=1 SV=1	0	FALSE	71.035	37	10	53	10	416	44.5	5.4	158.99	10	0	NA	15417.7	NA	18161.2	20629.3	NA	24718.2	27186	39844.1	NA	20259	23851.4	36911	55543.5	NA	93569	51669.9	66609	NA	NA	69399	75065.3	118447	969.397	NA	9194.61	NA	14710.3	27737.5	22382	33831.6	NA	23915.2	14967.1
P24666	High	Low molecular weight phosphotyrosine protein phosphatase OS=Homo sapiens OX=9606 GN=ACP1 PE=1 SV=3	0	FALSE	70.942	43	7	65	7	158	18	6.74	207.01	7	0	5387.19	111864	NA	169218	155979	NA	160366	225234	247834	298.39	144527	194647	8146.79	164401	73.7152	364065	180932	303163	NA	31599.8	191740	250532	350886	789.144	2754.99	44286.2	NA	112728	171261	196676	237262	NA	234704	149078
Q5HYK3	High	2-methoxy-6-polyprenyl-1,4-benzoquinol methylase, mitochondrial OS=Homo sapiens OX=9606 GN=COQ5 PE=1 SV=2	0	FALSE	70.561	31	7	69	7	327	37.1	6.95	228.64	7	0	3918.93	323967	NA	469433	339431	991.312	294464	540342	530839	1416.95	357007	237803	4010.21	111779	NA	138960	130154	167759	382.613	31216.8	117733	73555.8	201290	349.183	4293.85	46190.6	114.391	208695	399054	262050	413643	350.007	214922	138631
Q9Y6G9	High	Cytoplasmic dynein 1 light intermediate chain 1 OS=Homo sapiens OX=9606 GN=DYNC1LI1 PE=1 SV=3	0	FALSE	70.547	28	12	57	12	523	56.5	6.42	138.05	12	0	1766.38	154085	NA	206506	213907	306.856	193780	278331	325656	NA	285605	246895	5274.34	65437.2	NA	102754	92962	226706	707.662	26137.7	82055	62190.7	169122	360.645	642.219	28060.7	NA	51169	59743.6	68895.4	62471.9	NA	64577.2	54554.4
P16083	High	Ribosyldihydronicotinamide dehydrogenase [quinone] OS=Homo sapiens OX=9606 GN=NQO2 PE=1 SV=5	0	FALSE	70.278	35	8	70	8	231	25.9	6.29	214.45	8	0	4610.37	32723.5	NA	110512	217430	NA	225183	76985	98444.8	893.075	237260	326634	1014.28	17355.1	NA	27916.4	31493.8	12834.7	NA	3256.78	28978.3	15810.1	20148.2	479.242	6348.78	137787	92.7312	54889.1	291855	85754.8	76780.8	360.685	76575.5	108358
P04843	High	Dolichyl-diphosphooligosaccharide--protein glycosyltransferase subunit 1 OS=Homo sapiens OX=9606 GN=RPN1 PE=1 SV=1	0	FALSE	70.196	25	15	85	15	607	68.5	6.38	243.83	15	0	13126.3	207972	NA	203099	174389	2216.81	218380	317842	334829	1142.36	280507	336551	13707.8	141239	NA	204490	127160	188947	NA	33722	137476	114982	289569	131.574	22920.5	83740.6	NA	159259	229083	227825	239683	NA	223497	210209
P62942	High	Peptidyl-prolyl cis-trans isomerase FKBP1A OS=Homo sapiens OX=9606 GN=FKBP1A PE=1 SV=2	0	FALSE	70.156	31	3	95	3	108	11.9	8.16	295.78	3	0	90222.4	63034.4	NA	84643.1	71633.6	NA	86195.6	141044	127733	NA	88229.6	92227.7	14996.1	93963.2	131.779	153149	130875	127762	NA	37728.7	127147	119613	201248	126.808	62548.3	27939.8	6911.07	39272.9	53469.8	45316.1	54862.4	NA	49906	40780.7
P16157	High	Ankyrin-1 OS=Homo sapiens OX=9606 GN=ANK1 PE=1 SV=3	0	FALSE	70.081	11	15	56	15	1881	206.1	6.01	154.94	15	0	14915.8	219997	NA	311107	254374	1709.12	238510	319734	362978	3640.76	252515	491141	NA	75183.9	421.676	129669	79629.2	59924	480.061	40634.6	81614.2	66261.3	88471.6	NA	2642.04	56583.4	NA	45923.9	138166	98929.2	154021	145.398	75787.4	98435.4
Q15019	High	Septin-2 OS=Homo sapiens OX=9606 GN=SEPT2 PE=1 SV=1	0	FALSE	69.831	39	10	50	10	361	41.5	6.6	148.02	10	0	3667.54	91885.8	NA	155535	164672	9.64216	147868	208188	188068	1848.53	167377	208460	252.288	43153.1	NA	69777.5	48234.5	61577.6	NA	19335.3	49787.1	43837.3	70925.1	113.981	3985.28	114163	472.31	87114.9	126707	116287	129425	NA	99480.9	100262
P31942	High	Heterogeneous nuclear ribonucleoprotein H3 OS=Homo sapiens OX=9606 GN=HNRNPH3 PE=1 SV=2	0	FALSE	69.785	28	7	78	7	346	36.9	6.87	243.98	7	0	1097.67	95355.7	NA	121322	125190	NA	107679	185257	170073	NA	126037	154459	12944.9	112940	NA	240061	123834	165811	NA	53000.9	108251	120686	232651	1019.1	2774.18	18493.7	NA	13953	21424.2	20989.1	18481	201.464	19124.1	12388.7
O00231	High	26S proteasome non-ATPase regulatory subunit 11 OS=Homo sapiens OX=9606 GN=PSMD11 PE=1 SV=3	0	FALSE	69.736	36	13	87	13	422	47.4	6.48	221.01	13	0	2687.63	87090.7	NA	117893	113276	665.25	107240	179255	172049	749.481	130840	138425	4522.47	234018	NA	435960	306692	429748	2739.5	115074	314441	226044	616462	1477.95	13630.6	166138	NA	324002	423638	413873	496243	381.506	443462	299511
Q9NX46	High	ADP-ribose glycohydrolase ARH3 OS=Homo sapiens OX=9606 GN=ADPRHL2 PE=1 SV=1	0	FALSE	69.346	34	10	58	10	363	38.9	5.07	163.5	10	0	14216.6	88497.1	1273.32	111553	106920	2763.07	101155	166172	183207	1183.86	134181	155167	5084.58	113634	NA	231195	135570	150977	NA	90563.9	132017	149377	240980	964.972	6733.43	75456.1	446.479	93273.6	75067.4	91012.1	73684.1	169.916	72100.8	54078.8
O43837	High	Isocitrate dehydrogenase [NAD] subunit beta, mitochondrial OS=Homo sapiens OX=9606 GN=IDH3B PE=1 SV=2	0	FALSE	69.202	31	8	87	8	385	42.2	8.46	219.85	8	0	6932.27	217940	NA	280396	299682	170.82	258117	394347	394496	3852.16	414200	328088	28892.2	503317	NA	719667	575137	525856	1508.39	96667.1	570705	443476	671768	NA	3426.13	28044.9	190.706	231100	357375	367695	474897	1010.38	305411	234365
Q12849	High	G-rich sequence factor 1 OS=Homo sapiens OX=9606 GN=GRSF1 PE=1 SV=3	0	FALSE	69.156	27	9	60	9	480	53.1	6.19	138.52	9	0	359.266	31865.5	33.4201	46991.2	48141.6	1517.31	44188.2	61659.7	79294.4	221.425	77062.4	73853.2	8731.53	49566.3	NA	72613.8	62758.4	69104.7	NA	9925.44	68473.9	47815.2	100384	NA	621.998	1219.33	NA	46309.2	59715	50483.5	74316.7	485.487	48214.9	42224.6
P05165	High	Propionyl-CoA carboxylase alpha chain, mitochondrial OS=Homo sapiens OX=9606 GN=PCCA PE=1 SV=4	0	FALSE	69.11	17	11	62	11	728	80	7.52	163.04	11	0	9110.72	82259	5.06814	121401	104341	782.463	125788	122921	132387	330.476	97551.4	133156	23497.6	197606	913.332	204916	181015	178907	NA	48048.9	159005	117274	176925	1105.56	16857.8	46366.8	NA	90453	122728	127991	133918	NA	85715	71042.8
Q9NQC3	High	Reticulon-4 OS=Homo sapiens OX=9606 GN=RTN4 PE=1 SV=2	0	FALSE	69.005	12	9	74	9	1192	129.9	4.5	213.88	9	0	62644.9	191178	1609.13	225281	218328	2548.48	220837	383025	322574	7179.51	287697	378231	55404.6	164329	283.275	257252	155956	208207	NA	63846.1	147383	146040	314488	273.884	218442	162993	38.8545	410795	311837	447028	358201	479.941	434136	413244
Q13451	High	Peptidyl-prolyl cis-trans isomerase FKBP5 OS=Homo sapiens OX=9606 GN=FKBP5 PE=1 SV=2	0	FALSE	68.935	25	8	46	8	457	51.2	5.9	135.05	8	0	NA	NA	NA	NA	NA	NA	NA	NA	NA	NA	NA	NA	NA	30465.3	123.148	45539.5	20782.1	57460.3	71.44	NA	26810.6	26416	73379.9	NA	NA	13786.3	NA	38987	37210.1	30017.3	46651.1	439.07	42624.6	26878.5
P14621	High	Acylphosphatase-2 OS=Homo sapiens OX=9606 GN=ACYP2 PE=1 SV=2	0	FALSE	68.73	72	11	116	11	99	11.1	9.5	316.91	11	0	72007.8	1.15254e+06	2617.82	1.26775e+06	1.24948e+06	6810.2	1.37651e+06	2.28373e+06	2.01349e+06	4403.57	1.65994e+06	1.55788e+06	45455.2	554732	NA	1.2568e+06	548030	1.00364e+06	4161.83	447065	548631	826835	1.43717e+06	2634.42	11497.3	191469	NA	263213	578105	431612	445343	NA	407478	340370
Q01484	High	Ankyrin-2 OS=Homo sapiens OX=9606 GN=ANK2 PE=1 SV=4	0	FALSE	68.587	5	15	68	13	3957	433.4	5.14	187.41	15	1	2335.87	17338.5	NA	34531.6	44036.1	5.88726	28511	43832	47897.1	NA	30240	35127.9	728.67	18668.6	NA	28016.6	20510.2	19575.9	NA	16143.9	19913	17153.6	30326	407.191	NA	8804.92	NA	13238.2	19085	13726.9	20610.4	140.252	15221	12283
Q8IUG5	High	Unconventional myosin-XVIIIb OS=Homo sapiens OX=9606 GN=MYO18B PE=1 SV=2	0	FALSE	68.524	9	15	43	15	2567	285	6.86	112.98	15	0	NA	13483.6	NA	21000.5	20804.3	NA	22471.9	22913.7	25924.9	NA	19306.7	19691.2	NA	5957.49	NA	17757.4	14900.4	30797.3	NA	9991.79	8492.8	8985.44	22114.1	NA	1015.66	3547.43	NA	43031.6	44593.4	58032.9	45867.3	244.89	55281.3	46149.9
Q9Y2K3	High	Myosin-15 OS=Homo sapiens OX=9606 GN=MYH15 PE=1 SV=5	0	FALSE	68.512	2	4	237	2	1946	224.5	5.85	535.24	4	0	46210.5	390293	NA	583714	618611	372.112	666787	806455	870980	1468.71	571621	413126	6688.86	510889	1466.37	1.21557e+06	833499	859487	NA	20234.9	471953	826100	635010	6303.51	22366.9	663274	661.802	499398	759443	733023	638711	82.1807	701193	483921
Q5JRX3	High	Presequence protease, mitochondrial OS=Homo sapiens OX=9606 GN=PITRM1 PE=1 SV=3	0	FALSE	68.416	15	12	41	12	1037	117.3	6.92	107.83	12	0	5757.17	36987.6	NA	47992.9	44974.1	NA	56466.2	76053.2	73542.4	1718.31	63921.7	82107.8	3214.67	73528.3	829.495	82091.1	80878.8	55636.5	NA	14966.4	77063.1	39547.9	75315.8	361.241	6941.77	40528.1	82.1597	64466.3	134566	125714	104107	NA	102650	93066.3
P15090	High	Fatty acid-binding protein, adipocyte OS=Homo sapiens OX=9606 GN=FABP4 PE=1 SV=3	0	FALSE	68.351	65	7	73	7	132	14.7	7.14	252.76	7	0	22888.1	807249	NA	1.60864e+06	1.31556e+06	524.007	855494	1.49826e+06	1.31348e+06	7612.86	1.09375e+06	915163	28823.6	846851	NA	725462	640148	673032	NA	32950.9	614106	391437	637267	5754	NA	7521.45	NA	102410	306499	182211	447530	NA	181744	326164
P61758	High	Prefoldin subunit 3 OS=Homo sapiens OX=9606 GN=VBP1 PE=1 SV=3	0	FALSE	68.143	46	8	69	8	197	22.6	7.11	190.94	8	0	3702.39	152913	NA	225397	268223	NA	238149	299483	348928	NA	284908	253861	6704.77	256468	NA	454007	278502	335814	569.166	56916.5	252475	294855	417597	228.83	834.872	45955.6	NA	52156	87422.5	82232.8	101658	NA	85170.3	55443.2
P05198	High	Eukaryotic translation initiation factor 2 subunit 1 OS=Homo sapiens OX=9606 GN=EIF2S1 PE=1 SV=3	0	FALSE	68.088	42	12	81	12	315	36.1	5.08	205.04	12	0	2455.18	200103	226.2	221770	250196	2558.46	249510	379705	332932	1969.46	296943	317037	14904.3	404808	NA	528634	366120	462587	644.739	52285.2	404943	363040	679409	4216.92	4679.9	26050.6	NA	202442	299979	266008	271494	38.8653	272463	227211
O00505	High	Importin subunit alpha-4 OS=Homo sapiens OX=9606 GN=KPNA3 PE=1 SV=2	0	FALSE	67.953	21	7	55	4	521	57.8	4.94	164.1	7	3	10955.2	134649	609.853	146405	131252	NA	158030	243827	249377	1319.7	198573	168316	11825	54811.9	287.451	101953	69633.7	75566.1	NA	48073.1	68754.1	56920.2	110327	NA	5518.81	58916.4	NA	57530.9	77763.9	67876.6	70616.3	NA	79756.3	59938.2
P39019	High	40S ribosomal protein S19 OS=Homo sapiens OX=9606 GN=RPS19 PE=1 SV=2	0	FALSE	67.695	57	10	108	10	145	16.1	10.32	283.37	10	0	26840.6	440747	NA	689057	667000	553.27	619724	876167	815511	1365.8	604154	707939	18772.1	672802	NA	1.0436e+06	826400	1.06083e+06	NA	144761	819145	670812	1.30976e+06	1583.19	26306.3	217877	NA	483497	862844	837845	913548	2106.27	766067	580284
O00410	High	Importin-5 OS=Homo sapiens OX=9606 GN=IPO5 PE=1 SV=4	0	FALSE	67.545	14	11	32	11	1097	123.6	4.94	78.11	11	0	26342.9	195971	NA	247082	247880	NA	231223	342941	323550	588.256	368689	413139	1104	14611.1	NA	22114.5	13274.8	15385.4	205.191	6712.4	13535.2	11760.2	21100.9	NA	25617.8	18816.5	2262.21	58629	69163	72360.1	69872.6	3969.87	84228.2	55156
Q96KP4	High	Cytosolic non-specific dipeptidase OS=Homo sapiens OX=9606 GN=CNDP2 PE=1 SV=2	0	FALSE	67.539	31	11	65	11	475	52.8	5.97	173.29	11	0	3494.91	130457	NA	210004	238294	NA	272340	276141	264065	304.748	225245	268327	4328.16	62064.1	NA	148341	82069.2	109780	597.377	60467.9	73754.4	71888.2	118562	17.6532	641.485	14758.1	7.52059	13852.1	25389.2	24527.3	24335.7	NA	20715.2	10964.6
P52758	High	2-iminobutanoate/2-iminopropanoate deaminase OS=Homo sapiens OX=9606 GN=RIDA PE=1 SV=1	0	FALSE	67.536	70	6	75	6	137	14.5	8.68	243.94	6	0	6749.95	149036	1586.39	198160	232660	NA	191331	251165	330824	5344.99	248068	289394	2574.66	144220	NA	259010	161094	213714	NA	89905.6	159346	154986	284739	1041.77	9163.15	171044	NA	207450	341231	290575	382911	NA	285742	154333
Q9Y305	High	Acyl-coenzyme A thioesterase 9, mitochondrial OS=Homo sapiens OX=9606 GN=ACOT9 PE=1 SV=2	0	FALSE	67.139	26	11	65	11	439	49.9	8.6	163.69	11	0	9742.58	75992.6	NA	102337	124797	NA	106952	122215	115552	1856.3	156207	150675	14184.9	85598.8	NA	115563	87030	76350.3	47.2633	28870.1	75245.8	64956.4	73426	NA	17421.4	67318.1	NA	136823	152897	114547	150987	1931.5	108733	99430.7
P29218	High	Inositol monophosphatase 1 OS=Homo sapiens OX=9606 GN=IMPA1 PE=1 SV=1	0	FALSE	67.029	30	9	69	9	277	30.2	5.26	190.18	9	0	32000.6	583071	793.736	666557	789000	NA	854010	1.04209e+06	948381	505.445	949390	1.03136e+06	46999.6	615438	177.302	885905	497108	719574	1153.52	56839.2	561706	591765	786390	4472.96	29750.3	18295.2	NA	428787	563055	479093	721604	2227.28	513060	395768
Q92804	High	TATA-binding protein-associated factor 2N OS=Homo sapiens OX=9606 GN=TAF15 PE=1 SV=1	0	FALSE	67.027	25	8	70	6	592	61.8	8.02	201.46	8	2	11704.7	204041	NA	318531	303500	NA	314549	385756	463102	942.353	332031	298940	4845.4	197460	20.4598	294269	210131	295478	NA	51404	227627	198528	380502	NA	12302.7	46164	NA	253620	377847	350931	364364	725.023	313462	256810
P25787	High	Proteasome subunit alpha type-2 OS=Homo sapiens OX=9606 GN=PSMA2 PE=1 SV=2	0	FALSE	66.348	54	9	49	9	234	25.9	7.43	135.22	9	0	6259.59	287372	NA	365742	426718	3205.99	466786	563936	510180	NA	526733	593464	NA	6099.78	NA	10160.8	6363.41	9329.27	NA	4742.14	7398.53	6231.75	11943.7	NA	891.243	59052	NA	44806.2	42447.1	63937.2	58642.7	159.808	58826.5	40287.9
Q01995	High	Transgelin OS=Homo sapiens OX=9606 GN=TAGLN PE=1 SV=4	0	FALSE	66.272	27	5	42	5	201	22.6	8.84	134.18	5	0	8010.96	129062	68.1053	264156	273534	270.518	551026	326266	373532	42047.1	268010	4.01353e+06	16932.4	558870	448.614	414121	520399	453880	NA	70269	582362	208412	628664	5469.57	1702.29	2344.65	355.972	109654	234793	136333	290495	NA	116188	157075
Q9BYV2	High	Tripartite motif-containing protein 54 OS=Homo sapiens OX=9606 GN=TRIM54 PE=1 SV=3	0	FALSE	66.187	26	7	51	5	358	40.3	5.22	142.62	7	1	1241.97	81573.7	NA	85558.3	109347	557.485	101583	154417	156462	621.62	136394	195736	953.429	82867.7	NA	144091	105786	143401	233.854	27403.8	75330	65057.6	165332	1635.73	548.195	7759.76	NA	72887.7	144396	148790	148188	NA	127297	124266
P20618	High	Proteasome subunit beta type-1 OS=Homo sapiens OX=9606 GN=PSMB1 PE=1 SV=2	0	FALSE	66.172	29	5	72	5	241	26.5	8.13	209.02	5	0	3374.15	90994.4	NA	121417	146159	682.513	126922	189135	193279	1064.2	170949	220568	3465.58	156687	296.608	310096	204399	268938	NA	149653	195736	200047	367578	NA	152645	212368	NA	187212	210640	214985	229929	58.6228	256663	163439
P01008	High	Antithrombin-III OS=Homo sapiens OX=9606 GN=SERPINC1 PE=1 SV=1	0	FALSE	66.113	22	7	63	7	464	52.6	6.71	184.6	7	0	2864.28	116395	245.548	220398	182335	43.2533	160022	223204	231853	1383.61	197689	269475	2982.05	94541.9	NA	164680	78973.2	87133.4	293.02	21090.2	98733.2	126338	142505	200.302	5737.14	49066.2	NA	221273	452942	435590	562483	NA	375246	363761
P68036	High	Ubiquitin-conjugating enzyme E2 L3 OS=Homo sapiens OX=9606 GN=UBE2L3 PE=1 SV=1	0	FALSE	66.095	68	8	81	8	154	17.9	8.51	260.46	8	0	535.425	48342.8	50.9612	64469	70107.5	141.613	73235.5	115036	112105	362.291	75127.8	58725.8	4086.09	252404	565.367	395787	187896	375996	761.804	21044.4	251477	248951	550582	129.104	11822	47904.5	113.465	503077	984252	883628	1.11677e+06	4340.23	959534	744875
P13797	High	Plastin-3 OS=Homo sapiens OX=9606 GN=PLS3 PE=1 SV=4	0	FALSE	65.927	23	11	53	10	630	70.8	5.6	141.62	11	1	2939.08	28456	NA	47699.8	60056	NA	41598.2	64318	62970.9	NA	43496.3	56113.8	1964.8	38989.5	210.744	62827.6	38017.6	40732.7	NA	5102.43	43824.3	33915.8	66737.7	NA	1559.41	45976.6	NA	93342.1	148165	150844	172835	NA	169965	142929
Q8N1N4	High	Keratin, type II cytoskeletal 78 OS=Homo sapiens OX=9606 GN=KRT78 PE=1 SV=2	0	FALSE	65.817	26	14	79	11	520	56.8	6.02	199.83	14	1	16490.2	47224.4	NA	106722	110197	NA	113692	107208	77967.3	1873.09	97434.8	89926.7	5666.17	16830.9	NA	14475.6	15596.5	30934.2	NA	2933.59	20845.9	11709	20395.8	NA	18454	152326	NA	107860	117881	60674.1	144556	NA	68222.6	105985
P31943	High	Heterogeneous nuclear ribonucleoprotein H OS=Homo sapiens OX=9606 GN=HNRNPH1 PE=1 SV=4	0	FALSE	65.694	20	6	64	2	449	49.2	6.3	225.03	6	4	NA	66143.4	NA	90689.7	101418	NA	86162.3	133909	130758	4334.23	101953	111949	13656.1	205437	NA	320199	248077	286143	47.2106	61505.6	214187	176324	315232	212.112	11142.5	75193.7	NA	167271	224026	270278	262949	NA	219374	168997
P62081	High	40S ribosomal protein S7 OS=Homo sapiens OX=9606 GN=RPS7 PE=1 SV=1	0	FALSE	65.625	61	11	62	11	194	22.1	10.1	141.76	11	0	7503.75	127000	NA	107422	105847	NA	105181	213208	114644	1860.74	99314.5	151311	10993.6	107191	NA	195208	139307	173876	152.947	51549.8	142761	101890	229288	616.006	1300.84	18610.4	NA	32841.3	48272.8	33341.7	51703.9	NA	43441.9	29752.3
P61020	High	Ras-related protein Rab-5B OS=Homo sapiens OX=9606 GN=RAB5B PE=1 SV=1	0	FALSE	65.518	44	6	55	6	215	23.7	8.13	155.92	6	0	20957.4	96382.1	NA	120470	133249	1335	127039	193113	190685	1645.28	165402	210481	9922.24	96964.6	NA	129337	111498	121868	97.5307	50835.5	103896	68733.4	132106	237.674	18451.7	204973	NA	176275	208809	206331	180680	NA	180080	128625
P30050	High	60S ribosomal protein L12 OS=Homo sapiens OX=9606 GN=RPL12 PE=1 SV=1	0	FALSE	65.239	50	6	73	6	165	17.8	9.42	210.95	6	0	NA	15153.7	NA	26332.4	24269.1	NA	25392.9	36494.4	48312.1	789.796	28427.7	33389.3	4121.16	381632	2388.54	753060	460729	645800	NA	360238	456919	449047	857800	1424.97	6379.22	330945	759.108	244629	326466	321032	321201	NA	302619	236947
Q9NZ45	High	CDGSH iron-sulfur domain-containing protein 1 OS=Homo sapiens OX=9606 GN=CISD1 PE=1 SV=1	0	FALSE	65.097	34	3	103	3	108	12.2	9.09	290.37	3	0	15650.3	1.54785e+06	414.383	2.59711e+06	2.39585e+06	403.086	1.98625e+06	2.75843e+06	3.00557e+06	13008.7	2.74172e+06	2.41147e+06	20252.7	3.58456e+06	NA	4.89537e+06	3.98308e+06	4.97576e+06	NA	6402.44	3.62894e+06	2.92603e+06	6.44e+06	NA	9889.36	18597.6	NA	896533	1.92444e+06	1.77252e+06	1.82178e+06	8339.88	1.45046e+06	841316
P00751	High	Complement factor B OS=Homo sapiens OX=9606 GN=CFB PE=1 SV=2	0	FALSE	65.08	15	10	56	10	764	85.5	7.06	145.02	10	0	3573.21	146396	NA	271940	169011	1196.96	211002	239087	223260	3412.51	171506	235236	NA	55799.4	103.493	86145	34275.3	54264.2	172.782	5263.77	53035	58976.4	94734.7	NA	NA	6223.24	NA	25744.2	48195	46246.3	72540.8	NA	37866.5	41832.1
P05387	High	60S acidic ribosomal protein P2 OS=Homo sapiens OX=9606 GN=RPLP2 PE=1 SV=1	0	FALSE	65.076	77	5	62	5	115	11.7	4.54	199.05	5	0	2925.13	588366	NA	911371	894628	NA	808788	1.15102e+06	1.53175e+06	4.87393	931249	902591	177.101	715036	NA	1.25683e+06	1.27941e+06	2.44602e+06	NA	59956.9	1.43624e+06	1.00757e+06	2.87082e+06	24665.7	NA	63841.4	NA	262257	597745	471941	635610	NA	507650	344558
P51553	High	Isocitrate dehydrogenase [NAD] subunit gamma, mitochondrial OS=Homo sapiens OX=9606 GN=IDH3G PE=1 SV=1	0	FALSE	64.989	21	6	78	6	393	42.8	8.5	168.56	6	0	15536.3	73506.4	NA	107882	115320	NA	119044	147334	193484	448.066	152986	190707	10180.2	106557	NA	164376	151111	155449	NA	52954.1	147620	92757.3	184171	719.647	16626.4	39392.3	NA	198710	211506	247343	276132	NA	210006	171618
Q9Y4E8	High	Ubiquitin carboxyl-terminal hydrolase 15 OS=Homo sapiens OX=9606 GN=USP15 PE=1 SV=3	0	FALSE	64.902	20	13	36	13	981	112.3	5.22	90.73	13	0	1836.42	18612.1	NA	24750.9	25001.2	NA	20209.4	40982	46252.6	NA	24896.5	33716.1	NA	9053.22	NA	19624	12610.8	14962.9	NA	8191.54	12617.3	13440.6	20236.7	NA	1196.5	14311.5	NA	29300.6	32470.6	32450.2	35632	NA	30710.8	22560.4
Q6P587	High	Acylpyruvase FAHD1, mitochondrial OS=Homo sapiens OX=9606 GN=FAHD1 PE=1 SV=2	0	FALSE	64.853	48	7	68	7	224	24.8	7.39	187.08	7	0	721.315	66946.4	NA	123819	124824	736.124	121787	165347	159171	NA	160605	179290	6600.15	171216	NA	257315	181525	153678	NA	70854.1	180524	186823	200325	30.2227	9673.15	126328	NA	272627	259882	258656	357483	NA	224262	185159
Q16585	High	Beta-sarcoglycan OS=Homo sapiens OX=9606 GN=SGCB PE=1 SV=1	0	FALSE	64.815	30	8	55	8	318	34.8	8.62	149.06	8	0	14572.2	23312.9	NA	35642.8	37610.3	NA	33494.5	43745.5	40623.9	425.601	39739.1	49242	32446.4	546785	NA	983823	451667	639915	NA	76551.9	511218	681197	930509	NA	1837.98	20496.1	NA	33925.1	48118.4	47293.7	38279.7	NA	42697.8	25952.5
Q13033	High	Striatin-3 OS=Homo sapiens OX=9606 GN=STRN3 PE=1 SV=3	0	FALSE	64.801	15	8	45	8	797	87.2	5.36	126.44	8	0	NA	18812.5	NA	33356	25685.3	NA	30630.1	37543.4	36676.8	NA	33041.6	31554.9	1142.3	48193.6	NA	67675.9	53706.3	71172.1	NA	6056.97	57688.7	44377.9	105714	NA	417.916	5358.14	NA	17877.6	26643.5	29874.6	32290.5	NA	29630	23830.1
Q99436	High	Proteasome subunit beta type-7 OS=Homo sapiens OX=9606 GN=PSMB7 PE=1 SV=1	0	FALSE	64.794	26	6	102	6	277	29.9	7.68	310.09	6	0	20308.3	325442	NA	341353	351864	4159.01	407122	509666	411965	150.126	418262	467300	23626.9	703590	3179.87	869118	516187	953326	11.9881	12900.8	634428	596574	1.10041e+06	32.9953	21182.5	7237.48	NA	281233	529503	496384	578775	20.0683	579961	366497
Q16795	High	NADH dehydrogenase [ubiquinone] 1 alpha subcomplex subunit 9, mitochondrial OS=Homo sapiens OX=9606 GN=NDUFA9 PE=1 SV=2	0	FALSE	64.632	34	10	94	10	377	42.5	9.8	232.83	10	0	9800.24	264992	3370.61	495198	493119	3840.29	470763	438410	441771	470.724	189595	517561	16318.6	77390.6	NA	218228	365353	327271	545.274	40635	239623	73787.6	383698	681.919	6923.87	40056.7	1795.15	49588.1	458079	89891.8	222111	1784.88	136087	400932
Q14525	High	Keratin, type I cuticular Ha3-II OS=Homo sapiens OX=9606 GN=KRT33B PE=1 SV=3	0	TRUE	64.555	32	13	47	3	404	46.2	4.84	126.77	13	1	NA	651.846	NA	691.854	4110.1	NA	11616.2	596.432	980.834	NA	3747.68	NA	1721.15	83752.2	NA	457349	83716.7	106318	NA	2283.66	69100.3	57037.4	102634	NA	291.968	443.294	NA	1818.82	5744.71	1578.62	16045.2	NA	2134.21	763.611
P02774	High	Vitamin D-binding protein OS=Homo sapiens OX=9606 GN=GC PE=1 SV=2	0	FALSE	64.541	32	12	79	12	474	52.9	5.45	197.18	12	0	28400.5	848449	1691.17	1.48589e+06	979574	9999.85	983384	1.36629e+06	1.4525e+06	24707.9	1.06841e+06	1.64328e+06	25300.8	1.15751e+06	6.3873	1.72239e+06	941101	1.11004e+06	NA	100103	1.2993e+06	1.25417e+06	1.4133e+06	NA	8226.72	61784.6	NA	178100	486975	414141	549916	59.2093	300739	237176
P13667	High	Protein disulfide-isomerase A4 OS=Homo sapiens OX=9606 GN=PDIA4 PE=1 SV=2	0	FALSE	64.529	20	9	36	9	645	72.9	5.07	101.96	9	0	336.518	52212.4	NA	57682.7	45716.8	734.514	55631.5	70455.7	67528.1	686.364	47700.7	49584.6	NA	12902.3	NA	17916.2	10862.6	12942.8	NA	504.651	12799	12373.5	12548	NA	NA	7670.66	NA	23219.5	28775.1	24917.2	34267.3	NA	21700.4	25432.6
P30405	High	Peptidyl-prolyl cis-trans isomerase F, mitochondrial OS=Homo sapiens OX=9606 GN=PPIF PE=1 SV=1	0	FALSE	64.435	51	10	123	10	207	22	9.38	328.92	10	0	9544.06	730750	1074.97	1.23226e+06	1.0367e+06	4667.56	1.20387e+06	1.24553e+06	1.16147e+06	310.235	972064	818127	15263.3	1.94545e+06	NA	1.99531e+06	1.82818e+06	1.6737e+06	217.096	377851	1.60582e+06	1.23385e+06	1.51197e+06	7133.83	9295.14	226434	1622.45	463949	832801	784576	1.01549e+06	NA	560683	411653
P53041	High	Serine/threonine-protein phosphatase 5 OS=Homo sapiens OX=9606 GN=PPP5C PE=1 SV=1	0	FALSE	64.376	27	11	79	11	499	56.8	6.28	200.05	11	0	12824	127727	NA	131612	167544	NA	157423	220189	203919	75.9807	206374	216745	19833.2	142238	NA	216957	113508	178135	NA	5532.35	144008	158094	234037	NA	11729.8	12878.7	NA	90566.1	155236	128582	154308	179.903	117958	88963.8
Q13618	High	Cullin-3 OS=Homo sapiens OX=9606 GN=CUL3 PE=1 SV=2	0	FALSE	64.304	17	10	56	10	768	88.9	8.48	144.46	10	0	3268.26	49200.3	NA	65963.5	57947.1	523.194	60342.8	89552.3	105165	449.548	84031.7	84781.7	4299.34	93377	262.557	159964	115318	148971	NA	25170	114004	97064.4	232263	NA	6845.07	62861.4	NA	117687	152131	157324	126210	787.439	151329	116747
Q92665	High	28S ribosomal protein S31, mitochondrial OS=Homo sapiens OX=9606 GN=MRPS31 PE=1 SV=3	0	FALSE	64.158	33	10	63	10	395	45.3	9.29	180.3	10	0	871.533	34232.7	NA	69209.8	88530.1	NA	88186	63722.9	76608.7	NA	76845.7	65332.2	1297.71	112372	201.038	247390	146742	174869	511.706	62590.7	126174	110133	211282	172.556	1399.03	35364.3	NA	60749.2	140654	119504	139945	NA	107529	83378
O43790	High	Keratin, type II cuticular Hb6 OS=Homo sapiens OX=9606 GN=KRT86 PE=1 SV=1	0	TRUE	64.13	23	13	51	3	486	53.5	5.66	114.52	13	8	2030.5	40650	NA	56020.7	407387	NA	2.54506e+06	80044.2	51548.8	92.2921	247234	45334.4	2401.63	57566	NA	2.2369e+06	92239.9	71871.4	NA	35523.7	83417.9	62332.1	181666	NA	12770.1	30185.8	NA	103121	323501	78836.2	5.58085e+06	1479.83	140417	96219.7
Q15555	High	Microtubule-associated protein RP/EB family member 2 OS=Homo sapiens OX=9606 GN=MAPRE2 PE=1 SV=1	0	FALSE	64.107	31	10	72	8	327	37	5.57	158.96	10	2	16277.5	110904	NA	127559	133931	NA	149206	205043	209739	1554.92	148535	242521	11183.7	255180	NA	606439	326136	468009	NA	57301.8	327787	359547	678121	1027.31	8866.02	35061	NA	219518	307181	353632	306250	NA	348694	275753
O14979	High	Heterogeneous nuclear ribonucleoprotein D-like OS=Homo sapiens OX=9606 GN=HNRNPDL PE=1 SV=3	0	FALSE	63.939	17	6	60	4	420	46.4	9.57	192.42	6	0	671.811	35648	NA	60736.4	66097.7	NA	50790.9	71291.1	79086.9	NA	60109.5	69636.3	168.857	244656	NA	412607	281208	330032	NA	7015.86	277024	234079	422606	NA	NA	14075.2	NA	141207	286368	279544	245991	NA	217482	161100
P21266	High	Glutathione S-transferase Mu 3 OS=Homo sapiens OX=9606 GN=GSTM3 PE=1 SV=3	0	FALSE	63.729	50	12	74	11	225	26.5	5.54	214.36	12	0	5943.33	198627	NA	265817	278903	1850.37	306622	444698	370265	1608.93	286687	384189	16951	489152	NA	879170	411468	649845	NA	277770	352344	500492	652244	423.779	6975.6	244558	NA	326940	291748	433606	430700	183.229	403254	174330
P02452	High	Collagen alpha-1(I) chain OS=Homo sapiens OX=9606 GN=COL1A1 PE=1 SV=5	0	FALSE	63.576	10	12	104	12	1464	138.9	5.8	269.69	12	0	76065.7	763781	11022.6	287722	228797	177.887	847977	741179	2.73323e+06	10052.6	1.42829e+06	1.21456e+06	89099.6	1.70887e+06	1837.86	2.40969e+06	802651	973911	NA	52324.8	951311	1.03021e+06	1.37965e+06	NA	21538	2238.83	NA	8838.65	8939.37	35003.7	12692.4	NA	6286.17	9479.68
P10412	High	Histone H1.4 OS=Homo sapiens OX=9606 GN=HIST1H1E PE=1 SV=2	0	FALSE	63.396	32	9	81	2	219	21.9	11.03	207.19	9	0	NA	NA	NA	NA	NA	NA	NA	NA	NA	NA	NA	NA	NA	NA	NA	NA	NA	NA	NA	NA	NA	NA	NA	NA	NA	NA	NA	NA	NA	NA	NA	NA	NA	NA
Q5VXT5	High	Synaptophysin-like protein 2 OS=Homo sapiens OX=9606 GN=SYPL2 PE=2 SV=1	0	FALSE	63.359	28	4	76	4	272	30.1	5.6	271.93	4	0	8875.12	124631	69.0067	114782	82964.5	987.026	129817	216950	185967	NA	113178	162824	14373.2	371184	NA	498723	356530	386737	934.227	136087	449071	331928	656681	371.904	4214.67	18490.2	NA	60060.5	148499	136514	139756	742.998	205633	150386
Q8TAT6	High	Nuclear protein localization protein 4 homolog OS=Homo sapiens OX=9606 GN=NPLOC4 PE=1 SV=3	0	FALSE	63.358	18	9	44	9	608	68.1	6.38	132.7	9	0	1386.31	27625.8	NA	25387.6	27276.8	345.418	27733.5	45781.7	33851.1	NA	37154.5	41029.3	NA	14760.4	NA	13952.3	7256.33	16741.4	NA	NA	12557.6	6038.97	16638.6	NA	377.2	40858.6	NA	54730.7	45397.3	53201.3	57459.7	NA	60967	49283.8
Q9UNS2	High	COP9 signalosome complex subunit 3 OS=Homo sapiens OX=9606 GN=COPS3 PE=1 SV=3	0	FALSE	63.182	18	6	57	6	423	47.8	6.65	154.16	6	0	9018.21	291600	3713.62	280201	274141	302.415	325333	500146	341917	NA	326679	344024	589.006	81550	NA	150974	105882	128682	NA	5255.91	91134	96707.4	178364	NA	8173.05	31160.9	157.069	141079	167598	186572	212270	NA	189784	123722
Q9NUQ9	High	Protein FAM49B OS=Homo sapiens OX=9606 GN=FAM49B PE=1 SV=1	0	FALSE	63.176	40	9	48	9	324	36.7	6.06	129.58	9	0	3055.42	55479.8	NA	74838.9	74732.5	NA	79824.1	119132	119368	NA	87389.9	119920	4345.35	94941.1	NA	174533	107564	143182	299.951	25081.5	109715	111178	207397	NA	1116.84	2696.85	NA	35800.8	68017.5	58526.9	75720.6	NA	64479.8	49240.9
O43399	High	Tumor protein D54 OS=Homo sapiens OX=9606 GN=TPD52L2 PE=1 SV=2	0	FALSE	63.145	49	6	53	6	206	22.2	5.36	152.48	6	0	1051.79	9596.85	NA	8505.3	8753.25	NA	9636.08	13428	14860	85.3352	8631.07	11189.9	3005.44	18689.2	NA	34964.7	23939.7	26643.9	NA	5542.01	21087.9	21651.6	37353.4	NA	NA	NA	NA	NA	NA	NA	NA	NA	NA	NA
O14950	High	Myosin regulatory light chain 12B OS=Homo sapiens OX=9606 GN=MYL12B PE=1 SV=2	0	FALSE	63.078	51	7	75	7	172	19.8	4.84	224.04	7	0	12376.4	27784.9	NA	51770.1	68456.2	NA	48563	61778.2	60616	540.651	41952.9	99171.3	4837.53	162620	1075.48	320118	185210	265090	NA	146668	155496	125592	196379	160.966	5790.05	220126	NA	209599	181115	176227	192595	150.018	139449	134600
Q9H4A4	High	Aminopeptidase B OS=Homo sapiens OX=9606 GN=RNPEP PE=1 SV=2	0	FALSE	63.072	23	14	59	14	650	72.5	5.74	133.42	14	0	16426.1	195672	699.626	207343	191103	351.871	231487	375986	327005	1802.2	266220	345156	3824.09	100779	NA	168381	86548.8	152481	46.8684	67194.4	102347	111270	210123	1050.51	15366.4	111429	13.5472	193900	271679	230957	227957	1221.27	220008	155838
P29508	High	Serpin B3 OS=Homo sapiens OX=9606 GN=SERPINB3 PE=1 SV=2	0	FALSE	63.047	22	8	53	3	390	44.5	6.81	155.27	8	5	4701.29	44431.1	NA	130257	60197.3	NA	96698.6	77024.3	62800.5	NA	125007	109239	924.507	49216.8	NA	72047.8	37874.6	111792	NA	12764.4	44345.6	49508	109567	593.879	11468.6	459155	NA	45921.2	95811.3	34953.1	76634.9	98.4133	48680.1	74786
Q9Y6B6	High	GTP-binding protein SAR1b OS=Homo sapiens OX=9606 GN=SAR1B PE=1 SV=1	0	FALSE	63.015	50	9	70	5	198	22.4	6.11	190.05	9	3	21737.7	134440	NA	178956	135724	NA	144757	322947	270713	4219.51	218764	265738	17364.2	133542	476.908	220893	189677	216516	NA	120818	170120	116899	256572	1534.89	29655.7	188937	NA	265594	236960	217424	316820	1952.57	261734	202918
Q92499	High	ATP-dependent RNA helicase DDX1 OS=Homo sapiens OX=9606 GN=DDX1 PE=1 SV=2	0	FALSE	62.806	23	11	50	11	740	82.4	7.23	112.35	11	0	120326	189130	NA	265205	276344	328.471	274947	389215	422033	388.7	337300	305289	14501.7	79382.4	NA	155037	104545	162740	NA	48632.4	102542	77702.1	225538	105.702	11127.7	54782.7	NA	51752.6	55850.9	64580.8	62020.8	153.681	53942.4	42656.7
P62987	High	Ubiquitin-60S ribosomal protein L40 OS=Homo sapiens OX=9606 GN=UBA52 PE=1 SV=2	0	FALSE	62.665	45	7	255	7	128	14.7	9.83	588.89	7	0	82000.2	2.11796e+06	3302.95	2.50442e+06	2.41529e+06	NA	2.54913e+06	3.5169e+06	3.67906e+06	25748.1	2.76342e+06	2.95615e+06	72131.7	1.98934e+06	2777.34	3.56107e+06	2.05155e+06	2.64403e+06	163.804	327272	1.9982e+06	2.05255e+06	4.58962e+06	4104.26	82379.1	334367	62.667	1.04034e+06	1.98399e+06	1.64798e+06	1.89939e+06	43.7664	1.71172e+06	1.33613e+06
P23246	High	Splicing factor, proline- and glutamine-rich OS=Homo sapiens OX=9606 GN=SFPQ PE=1 SV=2	0	FALSE	62.664	15	8	57	7	707	76.1	9.44	178.68	8	1	542.522	10840.2	140.417	16130.7	23438.6	NA	15780.8	19305.8	27109.6	NA	25073.6	19609	2225.84	148679	NA	220477	119148	157180	46.2439	6228.05	132806	128949	178225	1317.16	5146.88	105700	NA	66866.9	152432	154262	161657	224.987	114343	131039
P25788	High	Proteasome subunit alpha type-3 OS=Homo sapiens OX=9606 GN=PSMA3 PE=1 SV=2	0	FALSE	62.59	26	8	79	8	255	28.4	5.33	201.95	8	0	18321.9	263137	586.52	303927	298817	1027.03	338699	457734	465547	1188.86	397839	391694	5040.54	217371	NA	291865	203048	311889	52545.3	51212	198404	154786	459187	2314.86	13672.9	84205.4	39.2628	241659	402964	427282	417112	1168.81	456380	283771
P05455	High	Lupus La protein OS=Homo sapiens OX=9606 GN=SSB PE=1 SV=2	0	FALSE	62.514	25	8	40	8	408	46.8	7.12	99.65	8	0	987.291	45344.9	NA	49651.1	49215.4	NA	53030.2	74339.9	77419.7	NA	59173.4	54072.9	1863.78	37173.7	55.8214	72178.7	48592.8	66200	NA	23241.1	54303.3	46748.7	80206.7	NA	5823.18	39557.3	NA	62279.7	127771	154646	131606	NA	116030	87217.9
P06702	High	Protein S100-A9 OS=Homo sapiens OX=9606 GN=S100A9 PE=1 SV=1	0	FALSE	62.371	52	6	74	6	114	13.2	6.13	195.31	6	0	2294.73	244072	NA	629687	400424	308.363	421781	410019	403337	244.65	610624	565636	8164.16	379836	NA	592130	220437	979627	270.633	25907.8	364166	315802	538323	2257.14	12786.6	1.01175e+06	NA	280489	600908	162021	1.07204e+06	NA	333420	266634
Q14254	High	Flotillin-2 OS=Homo sapiens OX=9606 GN=FLOT2 PE=1 SV=2	0	FALSE	62.184	29	11	52	11	428	47	5.25	125.69	11	0	9230.6	64428.9	613.223	92449.8	92409	622.897	86533.3	106347	130312	2441.01	103925	109905	5876.64	130920	NA	171106	161404	165484	2219.54	24866.2	173297	94919.4	260422	1737.43	3397.22	52168.8	NA	35746.7	60406.9	83275.9	56788.2	NA	59282.7	61084.2
P0DOY2	High	Immunoglobulin lambda constant 2 OS=Homo sapiens OX=9606 GN=IGLC2 PE=1 SV=1	0	FALSE	61.964	56	4	116	2	106	11.3	7.24	365.25	4	0	9997.92	228695	NA	352749	412988	76.2305	377077	377869	400739	869.388	375647	638977	5169.6	396049	NA	472712	277259	247182	2249.15	59129.4	451854	323481	290683	6225.98	8863.38	67259.2	NA	127306	373053	359744	376505	NA	184993	156587
Q92506	High	Estradiol 17-beta-dehydrogenase 8 OS=Homo sapiens OX=9606 GN=HSD17B8 PE=1 SV=2	0	FALSE	61.899	36	8	40	8	261	27	6.54	107.25	8	0	865.686	8195.72	NA	10125.3	9233.7	NA	11741.5	14311.6	6614.22	NA	11094.5	6999.1	6463.74	29405.6	NA	74322.6	30288.3	34333.3	NA	23731.3	29609.9	35018.7	38814	NA	1053.67	NA	NA	3680.32	8064.01	9484	8579.8	NA	9043.33	3119.67
P12268	High	Inosine-5'-monophosphate dehydrogenase 2 OS=Homo sapiens OX=9606 GN=IMPDH2 PE=1 SV=2	0	FALSE	61.814	25	10	59	10	514	55.8	6.9	169.64	10	0	1209.08	19111.1	NA	24807.5	24364.9	NA	23505.5	39264.5	42852	319.439	28498	35436.3	776.736	35720.5	NA	77694.1	42332.2	57211.7	NA	29535.6	57169.6	48427.8	110747	200.238	453.055	7677.73	NA	28191	40430.4	55027.1	49945.7	NA	49314.5	26627.7
O15273	High	Telethonin OS=Homo sapiens OX=9606 GN=TCAP PE=1 SV=1	0	FALSE	61.65	53	9	103	9	167	19	5.25	294.53	9	0	4809.97	121052	NA	162708	98444.7	776.979	156914	178586	345348	410.191	204791	106984	38823.6	444185	NA	603329	602981	938963	4886.66	135211	567627	225904	1.59245e+06	NA	16594.6	729600	5364.98	290075	434856	715864	509439	2383.99	332829	240923
Q96EY1	High	DnaJ homolog subfamily A member 3, mitochondrial OS=Homo sapiens OX=9606 GN=DNAJA3 PE=1 SV=2	0	FALSE	61.554	18	8	52	8	480	52.5	9.26	156.85	8	0	2917.62	72300.3	NA	93759.9	88049.6	NA	90042.9	111004	127597	NA	110000	134115	383.836	81391.3	NA	106976	87489	71792.3	174.312	29217.6	73843	69393.4	110890	68.6	1185.06	42054.6	NA	124647	134646	150527	172697	NA	124680	99819.6
P46734	High	Dual specificity mitogen-activated protein kinase kinase 3 OS=Homo sapiens OX=9606 GN=MAP2K3 PE=1 SV=2	0	FALSE	61.51	33	11	58	6	347	39.3	7.43	155.35	11	0	NA	NA	NA	NA	NA	NA	NA	NA	NA	NA	NA	NA	490.733	132314	NA	266131	187616	236107	17088.2	96707.1	190464	160790	405753	NA	2960.84	154172	NA	219419	263028	220071	233594	NA	194340	163556
P19013	High	Keratin, type II cytoskeletal 4 OS=Homo sapiens OX=9606 GN=KRT4 PE=1 SV=4	0	FALSE	61.415	18	9	89	3	534	57.3	6.61	221.15	9	1	10450.9	30223.4	NA	139060	279368	NA	28560.3	58332.7	235734	361.948	36589.5	117061	NA	NA	NA	NA	NA	NA	NA	NA	NA	NA	NA	NA	3626.48	15169.6	NA	55477.7	96447.8	54375.8	38596.4	NA	40068.9	25655.3
Q86YM7	High	Homer protein homolog 1 OS=Homo sapiens OX=9606 GN=HOMER1 PE=1 SV=2	0	FALSE	61.285	38	12	55	11	354	40.3	5.44	133.6	12	1	NA	76418.2	NA	111913	101225	NA	144866	190150	221729	NA	125925	171859	16261.6	114577	NA	214431	150738	213552	675.874	27676.8	125455	114242	234853	153.06	5967.88	18297.7	NA	75994.8	96487.7	101162	103485	511.777	108012	92512.6
Q96AN5	High	Transmembrane protein 143 OS=Homo sapiens OX=9606 GN=TMEM143 PE=2 SV=1	0	FALSE	61.217	34	12	77	12	459	51.7	9.67	212.47	12	0	6403.19	130579	NA	203477	189017	NA	164783	213076	203399	NA	162577	159291	10383.8	229478	106.144	291507	231667	235180	NA	58739	197128	153212	208357	861.481	7425.79	46209.5	23.5609	86310.3	61175.9	81633.1	115918	NA	76956.1	75449.5
Q92841	High	Probable ATP-dependent RNA helicase DDX17 OS=Homo sapiens OX=9606 GN=DDX17 PE=1 SV=2	0	FALSE	61.174	14	9	45	6	729	80.2	8.27	120.48	9	3	NA	19726	NA	21833.2	28919.1	NA	28254.8	38897.7	33984.3	NA	31778.8	53522.3	7570.7	170329	NA	252957	153831	199928	NA	53610.7	176532	158210	272538	867.693	2380.31	5386.88	NA	32455.9	54365	65173.6	57295.5	NA	65881.6	52887.6
P16298	High	Serine/threonine-protein phosphatase 2B catalytic subunit beta isoform OS=Homo sapiens OX=9606 GN=PPP3CB PE=1 SV=2	0	FALSE	61.069	16	7	63	5	524	59	5.91	187.44	7	2	678.136	113966	NA	110312	97838	144.626	126407	192589	202800	NA	131162	151550	6702.83	148370	NA	200196	161668	162090	NA	28512.2	197941	127016	376602	190.604	6051.1	19344	NA	26692.3	42062.5	39320.4	41044.7	546.533	50359.7	38207.9
P61586	High	Transforming protein RhoA OS=Homo sapiens OX=9606 GN=RHOA PE=1 SV=1	0	FALSE	61.068	48	7	56	7	193	21.8	6.1	147.56	7	0	NA	2299.82	NA	3446.38	3410.36	NA	1789.59	4320.31	5499.77	NA	2679.97	4599.16	5462.34	83541.1	NA	126741	88070.9	137358	1408.5	42854.6	120399	90458.1	204866	NA	5990.5	87353.1	NA	66239.3	104502	109674	118803	NA	127080	68618.5
P00390	High	Glutathione reductase, mitochondrial OS=Homo sapiens OX=9606 GN=GSR PE=1 SV=2	0	FALSE	60.888	33	11	68	11	522	56.2	8.5	186.58	11	0	31975.2	322243	953.579	390540	373876	1550.47	397447	573673	598883	2715.52	567795	616432	8528.38	257230	816.584	342309	235517	268815	NA	37518.4	208162	249887	322197	947.252	29242.8	151890	NA	374716	472180	444197	435575	2210.82	336338	335137
Q14011	High	Cold-inducible RNA-binding protein OS=Homo sapiens OX=9606 GN=CIRBP PE=1 SV=1	0	FALSE	60.884	53	8	60	8	172	18.6	9.51	157.92	8	0	2516.13	157150	9.32256	298631	345834	784.466	270441	276470	333639	NA	245099	274245	2122.28	146281	NA	257387	200630	264783	NA	61352.5	156808	134029	277548	233.351	2208.37	82211.7	NA	115723	215444	228315	182762	154.031	194177	90019.2
P46459	High	Vesicle-fusing ATPase OS=Homo sapiens OX=9606 GN=NSF PE=1 SV=3	0	FALSE	60.692	17	11	60	11	744	82.5	6.95	146.83	11	0	300.146	128749	NA	148584	186770	477.693	186520	259491	254558	3943.4	255789	297330	573.665	116436	NA	233038	131183	162663	98.8197	14943.2	149719	120853	215237	NA	4155.75	54558.1	NA	235486	137271	157577	224835	2061.9	117944	117249
Q9NWV4	High	CXXC motif containing zinc binding protein OS=Homo sapiens OX=9606 GN=CZIB PE=1 SV=1	0	FALSE	60.603	75	8	72	8	160	18	5.01	208.65	8	0	NA	33676	NA	57023.5	49705.8	NA	46553.2	80768.2	91938.2	51.5568	36812.7	59336.1	2984.48	242531	NA	440524	283512	408631	1204.15	133186	291356	300992	542526	1059.58	307.537	216360	NA	238954	283556	327836	285996	901.549	313992	218180
Q9BZQ8	High	Protein Niban OS=Homo sapiens OX=9606 GN=FAM129A PE=1 SV=1	0	FALSE	60.506	16	10	61	10	928	103.1	4.78	182.65	10	0	3045.72	144124	NA	168783	118814	NA	145161	324748	297886	NA	243559	194385	15708.7	309146	NA	510730	290503	256583	NA	56331.6	569064	532400	1.26842e+06	1227.92	1310.72	2707.86	NA	53966.9	73687.3	68553.4	77700.5	34.6581	102539	42626
Q96RP9	High	Elongation factor G, mitochondrial OS=Homo sapiens OX=9606 GN=GFM1 PE=1 SV=2	0	FALSE	60.353	16	11	62	11	751	83.4	7.01	159.84	11	0	2212.8	127504	NA	206158	198159	NA	258448	242152	246030	3598.08	207296	184763	10662.7	84732.1	339.344	109565	105207	95526	NA	11817.7	113177	71178.1	139488	589.772	1625.84	3146.81	192.96	117229	164758	149502	240030	NA	130434	130359
P02730	High	Band 3 anion transport protein OS=Homo sapiens OX=9606 GN=SLC4A1 PE=1 SV=3	0	FALSE	60.172	11	7	66	7	911	101.7	5.19	182.57	7	0	3686.07	87484.4	NA	135184	128488	175.14	112873	124464	134234	1127.6	120940	228622	2434.18	160858	NA	229893	131830	75153.9	629.107	57923.4	148613	134864	102465	2690.77	1477.33	58138.2	NA	42709.3	119112	100773	189706	NA	98406.3	118133
Q8WW22	High	DnaJ homolog subfamily A member 4 OS=Homo sapiens OX=9606 GN=DNAJA4 PE=1 SV=1	0	FALSE	60.027	31	8	56	8	397	44.8	7.59	159.81	8	0	5625.75	91077.6	NA	114213	129510	NA	126435	178370	155777	968.954	125060	129986	3284.39	223281	NA	394549	229168	379379	NA	66864	159047	173992	331679	109.988	4445.96	29706.6	154.524	69071.8	46246.9	39132.5	48060.1	NA	35488.5	29828.6
Q00577	High	Transcriptional activator protein Pur-alpha OS=Homo sapiens OX=9606 GN=PURA PE=1 SV=2	0	FALSE	59.937	37	8	57	8	322	34.9	6.44	156.18	8	0	1367.43	108922	1180.5	135534	120322	82.6289	131814	219325	222817	102.947	204993	167298	7549.66	160234	NA	248830	164699	201755	NA	29674.2	151979	123442	236020	1789.29	5447.93	38376.6	NA	163186	234159	272470	245192	NA	240293	160782
P55795	High	Heterogeneous nuclear ribonucleoprotein H2 OS=Homo sapiens OX=9606 GN=HNRNPH2 PE=1 SV=1	0	FALSE	59.83	20	6	59	3	449	49.2	6.3	197.47	6	0	1636.44	2342.06	NA	3993.66	5998.64	NA	3228.4	5261.13	7873.2	NA	5489.98	8178.99	246.789	4507.88	NA	5728.64	3672.22	5387.49	NA	1396.78	3245.8	3078.15	7855.97	NA	282.769	2653.38	NA	17404.8	26184.8	35927.7	29056.5	NA	27867.3	19612.5
P01871	High	Immunoglobulin heavy constant mu OS=Homo sapiens OX=9606 GN=IGHM PE=1 SV=4	0	FALSE	59.754	24	10	88	10	453	49.4	6.77	181.09	10	0	51597.2	417527	341.377	424442	390140	235.673	308139	545922	634563	1142.63	332656	544387	41248.3	453007	NA	631262	394293	254347	NA	334284	524633	451464	353504	8463.73	51488.3	378050	NA	77154.9	351993	242767	288061	NA	138704	122524
P61201	High	COP9 signalosome complex subunit 2 OS=Homo sapiens OX=9606 GN=COPS2 PE=1 SV=1	0	FALSE	59.717	25	9	54	9	443	51.6	5.53	151.29	9	0	23627.1	176264	1279.16	211761	241567	NA	228630	316589	341177	194.984	288827	344772	13928.5	241447	NA	500745	282157	365197	NA	125232	249600	257109	491164	1300.51	23786	226096	NA	272731	373172	354170	348209	208.307	298361	226680
P23588	High	Eukaryotic translation initiation factor 4B OS=Homo sapiens OX=9606 GN=EIF4B PE=1 SV=2	0	FALSE	59.714	19	9	76	9	611	69.1	5.73	202.95	9	0	NA	71274.7	NA	106169	152290	643.774	138614	204056	224735	528.011	188859	148271	10397.2	121711	NA	277492	103232	211148	NA	40803.4	201440	222168	436533	1276.93	686.456	28196.4	NA	54346.8	103675	91636	105133	NA	78847.3	87800.3
P02790	High	Hemopexin OS=Homo sapiens OX=9606 GN=HPX PE=1 SV=2	0	FALSE	59.713	26	9	68	9	462	51.6	7.02	165.95	9	0	85677.3	170624	1381.52	266104	247000	3232.43	232481	285152	275280	4469.16	286272	368298	8356.82	87646.7	NA	159777	77174.2	96754.5	NA	71008.3	100465	96306.9	160097	NA	51018.9	94394.4	NA	90951.3	127670	135576	145564	NA	97352.4	111438
Q9H479	High	Fructosamine-3-kinase OS=Homo sapiens OX=9606 GN=FN3K PE=1 SV=1	0	FALSE	59.664	24	6	55	6	309	35.1	7.55	173.77	6	0	4752.2	75012.9	NA	86729.8	107142	1576.92	115376	168670	168417	NA	177733	198657	2929	58369.8	NA	116852	73412.7	59361	NA	54868	67683.9	74320.5	91494.1	NA	878.907	31411.5	NA	39091.5	30264.4	32657.3	29506.6	NA	30192.6	29511.9
P04080	High	Cystatin-B OS=Homo sapiens OX=9606 GN=CSTB PE=1 SV=2	0	FALSE	59.654	80	5	68	5	98	11.1	7.56	235.1	5	0	6259.73	959638	14.9461	1.19328e+06	1.62496e+06	NA	1.50737e+06	1.52582e+06	2.27471e+06	2006.16	1.70026e+06	1.61962e+06	10411	1.18294e+06	558.531	3.56582e+06	1.02665e+06	1.80995e+06	34819.9	137932	997328	1.27939e+06	2.39107e+06	1885.94	3725.86	64162.5	NA	83476.4	116674	99598.7	155163	NA	112240	71113.6
Q7Z6Z7	High	E3 ubiquitin-protein ligase HUWE1 OS=Homo sapiens OX=9606 GN=HUWE1 PE=1 SV=3	0	FALSE	59.554	4	9	34	9	4374	481.6	5.22	104.94	9	0	3319.85	28328.5	576.771	30408.4	23579.2	NA	26250.7	38471.1	44173.1	98.3872	28843.9	32321.2	1261.88	19615.4	388.524	28559.3	20952	23204.1	45.621	2795.79	21933	23483	43959.6	234.947	NA	5960.28	NA	9930.02	15469.5	11688.4	13474.5	370.178	13285.3	9152.65
P60900	High	Proteasome subunit alpha type-6 OS=Homo sapiens OX=9606 GN=PSMA6 PE=1 SV=1	0	FALSE	59.534	38	9	87	9	246	27.4	6.76	263.86	9	0	30846.2	178638	NA	218863	250540	387.942	241566	350293	364672	1136.94	337827	414286	NA	6211.96	NA	9305	6164.54	8333.15	NA	NA	5818.75	6993.75	9262.81	NA	40547.5	239280	NA	279557	397204	396348	361389	NA	412662	314792
P09936	High	Ubiquitin carboxyl-terminal hydrolase isozyme L1 OS=Homo sapiens OX=9606 GN=UCHL1 PE=1 SV=2	0	FALSE	59.497	54	10	52	10	223	24.8	5.48	148.3	10	0	10387.3	285865	NA	501283	416590	364.15	630126	579784	910551	1131.05	549983	806440	777.424	610924	NA	1.9267e+06	938320	1.04499e+06	NA	5244.22	682517	2.41715e+06	2.07025e+06	3488.75	8266.32	13281.3	320.244	236353	400098	424307	310613	NA	333782	432944
Q16586	High	Alpha-sarcoglycan OS=Homo sapiens OX=9606 GN=SGCA PE=1 SV=1	0	FALSE	59.495	26	7	67	7	387	42.8	5.86	161.96	7	0	67490.1	148611	NA	217285	199126	NA	204735	287475	278520	171.208	196374	257350	33565	83577.9	NA	119045	118599	128370	NA	51705.3	88600.3	101980	126673	NA	38847	94338	NA	140237	218988	214653	259657	NA	226954	158411
Q9BUF5	High	Tubulin beta-6 chain OS=Homo sapiens OX=9606 GN=TUBB6 PE=1 SV=1	0	FALSE	59.323	16	5	77	2	446	49.8	4.88	201.43	5	0	NA	NA	NA	NA	NA	NA	NA	NA	NA	NA	NA	NA	NA	34204.3	NA	81610.2	64367.8	83225.4	NA	35290.2	47782.1	31287.3	150938	23.0054	NA	NA	NA	NA	NA	NA	NA	NA	NA	NA
P16403	High	Histone H1.2 OS=Homo sapiens OX=9606 GN=HIST1H1C PE=1 SV=2	0	FALSE	59.144	33	10	81	3	213	21.4	10.93	210.95	10	7	69716.4	1.02014e+06	1681.55	1.581e+06	679499	1792.34	789877	1.91552e+06	1.6907e+06	NA	522599	1.07259e+06	46231.8	1.04109e+06	345.809	4.24323e+06	864980	527963	NA	268058	807008	2.0642e+06	840407	4018.39	105105	81325.1	NA	381022	1.56211e+06	705030	819746	NA	1.39154e+06	1.67543e+06
P11766	High	Alcohol dehydrogenase class-3 OS=Homo sapiens OX=9606 GN=ADH5 PE=1 SV=4	0	FALSE	59.108	24	9	80	9	374	39.7	7.49	173.53	9	0	5897.83	154661	NA	178746	170159	134.55	191616	302899	303953	6099.84	267272	297381	5205.91	309026	NA	425269	295121	457729	NA	49714.8	327415	222325	675959	976.349	13155.4	61513	NA	161008	162139	169839	162222	NA	201100	160671
O75396	High	Vesicle-trafficking protein SEC22b OS=Homo sapiens OX=9606 GN=SEC22B PE=1 SV=4	0	FALSE	59.066	39	9	29	9	215	24.6	6.92	75.97	9	0	NA	14736.9	NA	19975.9	20019.4	NA	24610.3	28993.4	29857	NA	25129.8	26712	NA	NA	NA	NA	NA	NA	NA	NA	NA	NA	NA	NA	5875.32	12321.3	NA	58872.8	143784	193137	183830	NA	158464	106334
Q13326	High	Gamma-sarcoglycan OS=Homo sapiens OX=9606 GN=SGCG PE=1 SV=4	0	FALSE	58.631	29	6	63	6	291	32.4	5.97	205.77	6	0	456.734	38014.3	NA	56605.4	51790.9	NA	57568.6	79231.6	62483.4	NA	45565.7	57153	1231.63	135729	NA	246878	205642	231881	3864.99	62513	159252	132895	275428	6.55572	3192.78	75781.2	NA	156889	177434	286286	226197	56.5544	231939	133789
P52565	High	Rho GDP-dissociation inhibitor 1 OS=Homo sapiens OX=9606 GN=ARHGDIA PE=1 SV=3	0	FALSE	58.494	26	7	81	7	204	23.2	5.11	224.56	7	0	4894.97	319746	NA	482042	518811	9164.68	449521	662311	618444	9722.05	543837	721196	4356.61	503673	NA	798623	536182	722253	NA	38369.2	479026	520170	840126	520.088	4617.03	44102.6	NA	536076	948922	1.06438e+06	999526	NA	990666	621275
Q9H444	High	Charged multivesicular body protein 4b OS=Homo sapiens OX=9606 GN=CHMP4B PE=1 SV=1	0	FALSE	58.25	49	9	39	9	224	24.9	4.82	92.49	9	0	NA	626148	NA	149185	89509	NA	109987	131418	144233	NA	86435	100467	NA	18590.2	NA	47510.6	29723.6	28557.7	NA	18327.6	23143.7	32664.3	53061.7	NA	396.763	43028.7	NA	36793.6	46749.4	50937.9	47361.7	NA	42778.9	31699.4
P15531	High	Nucleoside diphosphate kinase A OS=Homo sapiens OX=9606 GN=NME1 PE=1 SV=1	0	FALSE	58.245	45	6	81	3	152	17.1	6.19	208.1	6	0	6347.31	103636	420.774	129176	140093	NA	135694	184792	164490	1566.78	156610	166557	5673.75	194998	NA	330731	173854	214328	1930.97	3787.67	148848	258750	282752	3267.79	12727.2	21662.6	NA	294448	507326	601324	526183	NA	442286	311745
P63208	High	S-phase kinase-associated protein 1 OS=Homo sapiens OX=9606 GN=SKP1 PE=1 SV=2	0	FALSE	58.229	42	6	51	6	163	18.6	4.54	156.05	6	0	1453.58	117006	NA	173034	180583	NA	189275	251145	273985	300.858	184065	155171	NA	217042	130.085	352727	204234	328771	3708.75	18464.6	246325	282947	424165	4082.45	1857.06	25844.3	NA	137989	245353	221389	251178	398.485	208185	165742
A6NCN2	High	Putative keratin-87 protein OS=Homo sapiens OX=9606 GN=KRT87P PE=5 SV=4	0	FALSE	58.07	34	12	42	3	255	29.1	5.8	96.88	12	1	NA	NA	NA	NA	NA	NA	NA	NA	NA	NA	NA	NA	NA	6594.49	NA	421096	NA	3728.5	NA	NA	3506.13	1965.95	8601.45	NA	NA	NA	NA	NA	NA	NA	NA	NA	NA	NA
Q13586	High	Stromal interaction molecule 1 OS=Homo sapiens OX=9606 GN=STIM1 PE=1 SV=3	0	FALSE	57.93	19	9	59	9	685	77.4	6.67	178.03	9	0	14955	44712	73.4796	45762.4	52645.7	44.0707	56777.9	82228.2	126754	622.578	78518.2	93594.7	5095.13	21546.3	NA	49148.2	31428.5	42845.5	512.066	18087.6	33427.6	28182.5	71873.3	774.646	15153.7	102202	588.304	94569.7	145341	126481	144568	NA	144094	126064
P35637	High	RNA-binding protein FUS OS=Homo sapiens OX=9606 GN=FUS PE=1 SV=1	0	FALSE	57.881	14	6	69	4	526	53.4	9.36	163.35	6	0	NA	18069.4	NA	30778.3	31624.9	109.251	30443	35158.2	36952.3	NA	27541.3	36091.7	2256.45	78379.5	NA	107878	75637.4	92105.2	NA	1008.64	79831.9	68098.1	104663	NA	3824.87	4218.14	NA	21969.1	48669.9	44016.7	48236.2	NA	37088.6	28640.5
Q15124	High	Phosphoglucomutase-like protein 5 OS=Homo sapiens OX=9606 GN=PGM5 PE=1 SV=2	0	FALSE	57.736	14	7	61	7	567	62.2	7.21	160.42	7	0	13725.8	153908	NA	202508	196584	917.009	175541	314966	206131	940.891	165605	191209	5789.94	88876.2	NA	140825	86334.1	147328	34.2574	18713.2	42389.2	56389.1	80423.8	16.7371	49072.3	351650	905.981	322129	340792	280896	325797	362.803	257118	162257
P20042	High	Eukaryotic translation initiation factor 2 subunit 2 OS=Homo sapiens OX=9606 GN=EIF2S2 PE=1 SV=2	0	FALSE	57.613	35	8	55	8	333	38.4	5.8	137.15	8	0	NA	34046.5	NA	50712.2	52753.9	20.6107	53468.3	64261.2	71563.2	NA	52136.7	34281.1	466.271	41918.2	NA	77699.1	53947.6	43862.9	NA	20266.4	39632.1	87300.6	67638.3	NA	817.959	11922.6	NA	31076	64585.7	49612.1	72034.9	NA	58402.4	46828
P10909	High	Clusterin OS=Homo sapiens OX=9606 GN=CLU PE=1 SV=1	0	FALSE	57.358	19	7	44	7	449	52.5	6.27	132.26	7	0	2435.49	129092	NA	232599	180607	733	223861	237051	246047	387.952	169067	250925	207.67	15000.7	NA	13764	7961.2	9708.96	NA	2245.86	13051.8	8214.95	11651.6	NA	534.912	3514.64	NA	3799.96	10280.2	10325.6	11640.4	328.688	6020.42	7515.06
Q13698	High	Voltage-dependent L-type calcium channel subunit alpha-1S OS=Homo sapiens OX=9606 GN=CACNA1S PE=1 SV=4	0	FALSE	57.354	5	8	62	8	1873	212.2	6.57	167.54	8	0	5561.64	33199.9	NA	50001.2	43794.6	NA	46470.3	69929.9	89541.6	NA	50126	50600	4327.17	60235.6	1169.75	82847.7	72429.9	101992	242.081	27283.3	91227.5	36073.9	137821	75.1285	1026.81	29466	NA	59307.6	61338.4	85787.4	71842.5	156.244	90334.2	77176.5
P35613	High	Basigin OS=Homo sapiens OX=9606 GN=BSG PE=1 SV=2	0	FALSE	57.171	19	6	92	6	385	42.2	5.66	248.76	6	0	5343.77	163317	20.162	169364	103694	1029.16	139518	245013	230361	2216.94	155532	232884	2399.22	182574	NA	162194	109873	144110	NA	28872.5	167017	128417	275018	100.959	3594.43	32052.9	NA	142726	84118.5	79945.3	130346	7536.02	101134	50885.6
O43488	High	Aflatoxin B1 aldehyde reductase member 2 OS=Homo sapiens OX=9606 GN=AKR7A2 PE=1 SV=3	0	FALSE	57.152	23	8	68	8	359	39.6	7.17	151.81	8	0	25852.2	53549.4	NA	73984.2	65615.8	NA	73993.5	92404.3	93668.5	NA	90087.1	94579.2	5169.28	97790.3	NA	168748	102432	128619	NA	14253.5	81923.2	101659	141106	NA	5346.47	9347.14	NA	49759.2	86735.5	95005.3	96965.9	NA	66754.9	44759.5
P0C0L4	High	Complement C4-A OS=Homo sapiens OX=9606 GN=C4A PE=1 SV=2	0	FALSE	57.06	9	11	44	11	1744	192.7	7.08	128.34	11	0	4418.84	147854	150.549	181571	122509	1143	187166	214314	198773	NA	130515	186474	NA	17184.2	NA	27912.5	14156.7	10399.6	NA	21314.8	21000.2	11498.9	13950.4	NA	NA	10042.2	NA	2909.16	7336.44	6365.32	7955.18	NA	4043.97	4044.97
B9A064	High	Immunoglobulin lambda-like polypeptide 5 OS=Homo sapiens OX=9606 GN=IGLL5 PE=2 SV=2	0	FALSE	56.959	31	5	97	3	214	23	8.84	308.21	5	2	2781.29	319518	400.208	407385	474784	205.366	410680	563632	588285	946.734	382148	709184	11976.1	272109	NA	436934	193700	193860	NA	83360.5	309366	287740	228422	422.3	21824.1	37155.7	NA	83391.7	214628	181346	277608	986.093	91286.5	97308.4
P53814	High	Smoothelin OS=Homo sapiens OX=9606 GN=SMTN PE=1 SV=7	0	FALSE	56.868	9	7	70	7	917	99	9.07	211.21	7	0	115.61	71505.6	NA	93515.3	101628	1249.82	125959	111660	142809	220.849	120301	135656	7990.93	412541	NA	746696	566706	730277	380.046	37793	540627	415936	1.01839e+06	NA	2251.72	5342.08	NA	28284.1	62743.5	62872.9	55021.6	NA	64678.8	31148
O75915	High	PRA1 family protein 3 OS=Homo sapiens OX=9606 GN=ARL6IP5 PE=1 SV=1	0	FALSE	56.83	16	3	58	3	188	21.6	9.77	197.32	3	0	4880.38	15403	NA	11163.6	12964.5	NA	12912.6	24993.3	38463.7	247.079	17828.2	30952.3	1393.08	7484.7	NA	20195.3	10131.9	10041.6	NA	3215.01	19999.5	10023.7	15320.3	NA	2275.54	14959.8	NA	15148.9	13590.2	20481.5	22295	NA	15710.4	11734.6
Q99627	High	COP9 signalosome complex subunit 8 OS=Homo sapiens OX=9606 GN=COPS8 PE=1 SV=1	0	FALSE	56.823	35	5	61	5	209	23.2	5.38	207.55	5	0	9132.01	77275.7	82.9244	82297.3	79140.6	1059.3	99671	131418	135022	1026.81	106302	101417	10154.6	75319.1	NA	143535	90208.2	126667	NA	40967.3	104423	76628.4	164007	69.4468	1991.17	46586.5	228.237	58723.7	86137.8	88408.2	90286.1	NA	79578.9	46941.5
Q03135	High	Caveolin-1 OS=Homo sapiens OX=9606 GN=CAV1 PE=1 SV=4	0	FALSE	56.721	46	7	69	7	178	20.5	6.02	171.81	7	0	48634	645645	2061.21	889211	1.01479e+06	1800.3	728683	1.32054e+06	864808	11243.1	666429	1.1608e+06	6765.83	214930	NA	282362	275174	372054	NA	91173.9	311104	176455	453511	NA	13164.9	14927	NA	466474	1.17261e+06	1.14415e+06	1.1396e+06	NA	798819	825845
P35813	High	Protein phosphatase 1A OS=Homo sapiens OX=9606 GN=PPM1A PE=1 SV=1	0	FALSE	56.563	27	8	50	7	382	42.4	5.36	132.3	8	2	NA	5729.8	NA	7943.91	10569.2	NA	9178.92	10947.2	11726.3	101.601	11418.1	9539.77	NA	7023	NA	13934.2	7204.93	11907.9	NA	152.556	6628.97	5500.59	12341.9	NA	NA	608.143	NA	22871.4	36826.8	35461.5	35450.2	NA	32085.1	23922.5
Q9Y376	High	Calcium-binding protein 39 OS=Homo sapiens OX=9606 GN=CAB39 PE=1 SV=1	0	FALSE	56.561	26	9	76	9	341	39.8	6.89	199.94	9	0	18922.6	374438	NA	383892	440706	287.794	427384	648885	667739	8977.78	571648	674935	5945.8	158475	NA	271821	165779	194934	NA	96778.9	172766	193288	328113	529.918	4810.18	129428	NA	262103	286993	237245	338452	NA	335743	268295
Q92523	High	Carnitine O-palmitoyltransferase 1, muscle isoform OS=Homo sapiens OX=9606 GN=CPT1B PE=1 SV=2	0	FALSE	56.553	11	8	69	8	772	87.7	8.62	174.62	8	0	317.289	54715.5	NA	73329.3	80729.7	NA	64033.2	61466.1	64415.8	NA	65306.9	65903.3	40325.9	543009	NA	894951	872913	1.17484e+06	192.948	400478	534154	391032	812425	103.563	31323.2	85814	400.069	149787	201393	288937	240888	851.135	242864	181030
P05166	High	Propionyl-CoA carboxylase beta chain, mitochondrial OS=Homo sapiens OX=9606 GN=PCCB PE=1 SV=3	0	FALSE	56.512	28	10	47	10	539	58.2	7.64	119.05	10	0	4267.41	70412.2	NA	115672	113227	NA	98558.4	99636.5	109713	63.37	107463	110293	3935.34	298467	NA	158112	155543	137719	556.613	3760.74	117038	151312	166645	NA	1520.42	NA	NA	19626	69932.4	52298.8	55545.1	NA	38395.1	34939.2
O95747	High	Serine/threonine-protein kinase OSR1 OS=Homo sapiens OX=9606 GN=OXSR1 PE=1 SV=1	0	FALSE	56.464	20	8	32	8	527	58	6.43	83.67	8	0	5126.36	87510.9	NA	104787	100278	2884.68	128072	178585	140461	NA	67260.7	90729.4	355.119	11789.4	NA	16732.9	18164.5	19333.9	NA	8163.99	15601.7	9598.99	13999.6	NA	48306.4	51468	NA	50690.3	43413.2	50841.6	47363	NA	50259.9	76066
Q9H7C4	High	Syncoilin OS=Homo sapiens OX=9606 GN=SYNC PE=1 SV=3	0	FALSE	56.423	19	9	69	9	482	55.3	4.61	183.22	9	0	11724.1	96201.2	NA	135702	130221	93.4914	143672	188820	233121	624.304	151038	180008	4065.98	138623	1000.35	228693	164876	218305	NA	26880.3	158273	145301	269417	571.951	8530.87	15542.1	NA	64916.4	107426	85374.7	104073	496.265	77033.6	56014.4
Q15370	High	Elongin-B OS=Homo sapiens OX=9606 GN=ELOB PE=1 SV=1	0	FALSE	56.333	91	8	75	8	118	13.1	4.88	199.84	8	0	8590.01	734539	NA	1.02583e+06	1.11288e+06	852.167	1.21644e+06	1.45331e+06	1.55709e+06	14163.5	1.19078e+06	1.29169e+06	8197.1	1.05544e+06	NA	1.67354e+06	1.25023e+06	1.5057e+06	972.212	28563.4	1.27748e+06	1.26427e+06	2.20261e+06	8056.1	10815.3	49508.3	386.87	769190	1.7339e+06	1.71338e+06	1.78484e+06	NA	1.67253e+06	987783
P50579	High	Methionine aminopeptidase 2 OS=Homo sapiens OX=9606 GN=METAP2 PE=1 SV=1	0	FALSE	56.22	18	9	42	9	478	52.9	5.82	103.48	9	0	3124.28	43291.3	NA	58823.8	72579.1	NA	69206.9	83928.6	94173.5	265.841	66250.6	55422.8	2714.52	63339.1	NA	163977	64451.6	85395.1	NA	48156.3	65974.9	89701.2	101753	362.327	NA	3253.34	NA	1473.83	2363.98	4410.57	2624.48	NA	3129.62	1809.22
P25325	High	3-mercaptopyruvate sulfurtransferase OS=Homo sapiens OX=9606 GN=MPST PE=1 SV=3	0	FALSE	56.193	31	7	76	7	297	33.2	6.6	211.38	7	0	4859.28	137472	NA	291531	304831	NA	285023	258246	270992	58.0696	209539	266342	6045.88	336377	NA	357794	430996	453692	NA	84985	295913	200181	356713	NA	13017.9	178893	NA	217762	599092	558543	529749	NA	417715	270105
Q86Y39	High	NADH dehydrogenase [ubiquinone] 1 alpha subcomplex subunit 11 OS=Homo sapiens OX=9606 GN=NDUFA11 PE=1 SV=3	0	FALSE	56.007	50	5	45	5	141	14.8	8.72	145.4	5	0	49324.9	62249.9	21055.2	75264.2	83766.4	21965.1	77544.1	111107	107347	23076.4	93818.3	131824	30805.3	108275	4300.13	199781	137516	131285	5479.57	112364	124112	93377.9	169100	5849.33	628.902	6395.87	286.975	4221.86	6105.84	4347.63	6376.81	NA	3438.31	4176.13
O15173	High	Membrane-associated progesterone receptor component 2 OS=Homo sapiens OX=9606 GN=PGRMC2 PE=1 SV=1	0	FALSE	55.376	37	6	34	6	223	23.8	4.88	116.3	6	0	NA	8854.64	NA	8352.68	12376.6	NA	12507.3	15234	12510.3	NA	13895	10737.3	241.749	66799.1	NA	164048	76909.6	94930.7	NA	51844.9	122021	97851.5	186211	NA	2867.59	51522.8	NA	66780.9	97222.3	83544	102644	NA	118571	107544
P38159	High	RNA-binding motif protein, X chromosome OS=Homo sapiens OX=9606 GN=RBMX PE=1 SV=3	0	FALSE	55.223	23	9	72	9	391	42.3	10.05	201.96	9	0	2758.62	52191.3	NA	103979	110840	551.177	81358.9	128915	142148	NA	87682.2	102605	3608.92	81898.7	NA	159932	104104	108465	NA	73427.2	96798.6	92477.5	132323	126.999	7096.82	84134.1	NA	123452	170632	162176	178741	NA	142567	103497
P12429	High	Annexin A3 OS=Homo sapiens OX=9606 GN=ANXA3 PE=1 SV=3	0	FALSE	55.077	29	10	55	10	323	36.4	5.92	148.56	10	0	5144.29	38006	NA	67826.8	53119	NA	47776.4	96369	82408.4	NA	45487.4	63098.1	3439.04	44950.2	NA	54722.5	34932.1	44982.1	NA	3650.77	39097.5	27789.3	44085.6	NA	7314.45	26954.8	NA	50245.4	190612	144537	262474	NA	137245	110181
Q9Y224	High	RNA transcription, translation and transport factor protein OS=Homo sapiens OX=9606 GN=RTRAF PE=1 SV=1	0	FALSE	54.968	39	8	49	8	244	28.1	6.65	147.71	8	0	2581.52	114710	NA	141150	174779	537.71	148058	208389	223069	NA	187172	151528	3265.24	132524	NA	231783	149273	201905	NA	62842	160351	131763	289693	1911.71	1305.7	30133.6	NA	38645.2	62780.2	57320.9	94888.5	NA	78487	52737.8
P63098	High	Calcineurin subunit B type 1 OS=Homo sapiens OX=9606 GN=PPP3R1 PE=1 SV=2	0	FALSE	54.911	56	7	85	7	170	19.3	4.81	237.65	7	0	6791.17	200877	NA	235559	218789	NA	243845	384392	485851	620.795	309286	473996	568.24	249700	NA	484282	341460	329164	NA	82764.9	370604	346700	728493	452.675	5585.14	91703.9	NA	250354	376987	371678	402202	NA	446721	369638
Q13153	High	Serine/threonine-protein kinase PAK 1 OS=Homo sapiens OX=9606 GN=PAK1 PE=1 SV=2	0	FALSE	54.802	23	9	48	7	545	60.6	5.76	117.43	9	0	3299.52	92480.1	NA	107249	110991	NA	125576	186970	198376	1356.21	146335	200225	493.25	85828.4	191.645	222277	106690	130264	69.5795	64362.9	135493	134520	217989	NA	428.618	5461.38	133.802	5660.48	6839.75	8268.52	6758.11	NA	8251.68	5394.36
P62993	High	Growth factor receptor-bound protein 2 OS=Homo sapiens OX=9606 GN=GRB2 PE=1 SV=1	0	FALSE	54.64	53	9	62	9	217	25.2	6.32	169.66	9	0	9496.66	86888.2	NA	83921.7	83944.6	533.829	92173.7	128162	137956	NA	98018.8	90954.2	9217.66	285835	NA	607742	357569	455185	NA	90520	273556	376016	724624	1945.07	11774	42570.4	NA	141397	195900	167647	183875	2850.54	167730	145528
A6NDG6	High	Glycerol-3-phosphate phosphatase OS=Homo sapiens OX=9606 GN=PGP PE=1 SV=1	0	FALSE	54.63	25	6	61	6	321	34	6.14	170.95	6	0	3967.7	35661	NA	66126.4	76016.4	755.329	62311.2	101503	126077	117.325	92943.9	103736	3906.35	107578	NA	249824	150143	162251	NA	135280	150426	122770	266775	2646.09	5679.63	103712	NA	76470.3	113011	122734	104679	NA	128972	64686.2
P60842	High	Eukaryotic initiation factor 4A-I OS=Homo sapiens OX=9606 GN=EIF4A1 PE=1 SV=1	0	FALSE	54.585	25	9	54	1	406	46.1	5.48	162.85	9	0	NA	NA	NA	NA	NA	NA	NA	NA	NA	NA	NA	NA	NA	NA	NA	NA	NA	NA	NA	NA	NA	NA	NA	NA	NA	NA	NA	NA	NA	NA	NA	NA	NA	NA
O43396	High	Thioredoxin-like protein 1 OS=Homo sapiens OX=9606 GN=TXNL1 PE=1 SV=3	0	FALSE	54.476	48	8	42	8	289	32.2	4.96	135.14	8	0	NA	32069.9	NA	35357.7	42635.7	NA	44191.2	53897.7	59294.4	NA	56591.1	59416.6	NA	33106.3	NA	49565.2	31681.7	46990	NA	235.875	30550.8	32198.7	68847.7	736.507	286.239	5330.9	NA	21639.2	31128	31551.3	29660.8	903.976	34396.7	26835.6
Q9NXA8	High	NAD-dependent protein deacylase sirtuin-5, mitochondrial OS=Homo sapiens OX=9606 GN=SIRT5 PE=1 SV=2	0	FALSE	54.378	26	7	36	7	310	33.9	8.47	109.44	7	0	8377.18	94414.5	NA	132108	143467	48.8602	122836	174373	176522	NA	146093	157018	7119.17	24634.9	NA	46539.5	24233	25689.1	NA	5590.61	16800.2	14192.4	28277.9	131.991	12025.1	44055.6	NA	79180.8	115584	91496.7	105277	NA	77106.5	67642.4
Q9NQW7	High	Xaa-Pro aminopeptidase 1 OS=Homo sapiens OX=9606 GN=XPNPEP1 PE=1 SV=3	0	FALSE	54.35	20	10	62	10	623	69.9	5.67	154.41	10	0	8440.49	53973.7	NA	87608.5	90506.2	841.439	81686.6	125254	129575	841.436	107828	149206	5632.98	50321.3	NA	86855.5	56027.2	75457.7	144.071	36738.3	52062.5	43957.8	88537.8	27.3624	9286.69	168271	260.918	170833	203369	212088	183183	NA	175865	124742
P63151	High	Serine/threonine-protein phosphatase 2A 55 kDa regulatory subunit B alpha isoform OS=Homo sapiens OX=9606 GN=PPP2R2A PE=1 SV=1	0	FALSE	54.308	23	7	43	7	447	51.7	6.2	109.11	7	0	2628.78	112061	NA	104167	121649	NA	108840	168584	212232	NA	157650	220579	980.123	161051	NA	252582	166829	184844	NA	47532.1	167703	164587	287109	NA	1874.31	87475.6	NA	177107	238967	240745	228466	1259.45	217712	199360
O00487	High	26S proteasome non-ATPase regulatory subunit 14 OS=Homo sapiens OX=9606 GN=PSMD14 PE=1 SV=1	0	FALSE	54.305	36	6	45	6	310	34.6	6.52	139.52	6	0	9812.87	79913.2	NA	79979.1	89672.9	NA	95650	152418	131639	542.307	148243	159217	1782.93	53236.5	NA	101874	54246.2	75720.8	NA	11147.6	52250.8	56281.9	106119	757.536	3706.7	28504.6	NA	66271.2	91855.4	93247.7	111935	NA	99113.7	80524.4
P48594	High	Serpin B4 OS=Homo sapiens OX=9606 GN=SERPINB4 PE=1 SV=2	0	FALSE	54.126	25	8	42	3	390	44.8	6.21	128.52	8	0	NA	NA	NA	NA	NA	NA	NA	NA	NA	NA	NA	NA	NA	NA	NA	NA	NA	NA	NA	NA	NA	NA	NA	NA	1694.35	81875.5	NA	3916.8	5563.95	4154.47	5783.3	34.8582	5596.17	5523.01
P48163	High	NADP-dependent malic enzyme OS=Homo sapiens OX=9606 GN=ME1 PE=1 SV=1	0	FALSE	54.029	25	11	65	11	572	64.1	6.13	162.01	11	0	5913.75	226485	192.185	218814	127616	NA	348085	392800	124409	654.784	225998	149372	7668.22	132867	NA	226867	145135	169349	812.246	94042.6	101779	137565	159815	NA	8045.25	30048.1	NA	70957.7	87543.6	91972.8	101872	NA	96563.1	71250.5
Q96GK7	High	Fumarylacetoacetate hydrolase domain-containing protein 2A OS=Homo sapiens OX=9606 GN=FAHD2A PE=1 SV=1	0	FALSE	53.615	33	8	46	8	314	34.6	8.24	133.44	8	0	NA	NA	NA	NA	NA	NA	NA	NA	NA	NA	NA	NA	2562.63	48279	NA	82265.1	46105.6	58127.7	NA	23976.1	41377.4	24827.9	56081.6	NA	NA	1772	NA	9638.8	14399.2	13094.4	23864.6	NA	8691.13	9117.85
Q8WX93	High	Palladin OS=Homo sapiens OX=9606 GN=PALLD PE=1 SV=3	0	FALSE	53.595	9	9	56	8	1383	150.5	7.09	132.6	9	0	1112.09	20148.5	NA	27347.2	31683.3	NA	34148.2	35125.9	40139.8	NA	34250.6	34542.3	NA	25231.2	NA	33698.2	40320.4	38398.4	NA	662.933	37549.4	25845.5	54697.8	715.376	3343.94	6885.07	NA	37253.5	57733.9	70098.4	47115.9	NA	55402.4	54380.3
Q2TAL5	High	Smoothelin-like protein 2 OS=Homo sapiens OX=9606 GN=SMTNL2 PE=2 SV=1	0	FALSE	53.554	32	9	58	9	461	50.2	8.56	141.79	9	0	278.02	80992.9	156.031	74420.7	84321.1	519.32	106603	189215	228228	1097.82	86022.1	136042	7154.55	84873.9	NA	230337	119305	183626	NA	36320.2	131441	208835	347437	710.829	9978.6	31051.7	NA	40702.5	45665.4	45806.8	52343.4	NA	49620.1	39304
Q9Y2Z9	High	Ubiquinone biosynthesis monooxygenase COQ6, mitochondrial OS=Homo sapiens OX=9606 GN=COQ6 PE=1 SV=2	0	FALSE	53.517	14	7	64	7	468	50.8	7.3	179.04	7	0	21902.2	315842	1970.9	481521	450198	1612.24	411895	523071	549900	7509.56	478773	471463	26738.6	303792	NA	515793	321080	377880	NA	30592.6	304008	295684	481608	562.599	32698.1	120204	76.1485	500019	608694	551787	747932	343.483	527414	422913
P13489	High	Ribonuclease inhibitor OS=Homo sapiens OX=9606 GN=RNH1 PE=1 SV=2	0	FALSE	53.395	13	5	59	5	461	49.9	4.82	204.7	5	0	10757.6	86994.2	NA	103900	123642	1303.92	146426	161208	163350	39.5776	167985	213008	18324	320259	NA	452477	247537	360615	NA	29218.2	301964	305718	515473	1444.39	12979.5	27026.6	328.949	95272.7	178834	208795	199141	138.975	219887	109763
P52907	High	F-actin-capping protein subunit alpha-1 OS=Homo sapiens OX=9606 GN=CAPZA1 PE=1 SV=3	0	FALSE	53.358	41	7	45	4	286	32.9	5.69	145.42	7	0	619.526	7223.5	NA	9278.8	10222.7	NA	10877.7	14297.6	15090	NA	10187.6	12779	1392.69	6467.3	NA	19030.8	6253.49	12161.8	NA	NA	7724.15	13140.8	18376.8	NA	262.525	4755.35	NA	10061.1	10167.7	14344.1	14969.7	168.592	11296.1	16250.2
P36507	High	Dual specificity mitogen-activated protein kinase kinase 2 OS=Homo sapiens OX=9606 GN=MAP2K2 PE=1 SV=1	0	FALSE	53.197	31	8	39	6	400	44.4	6.55	113.84	8	1	10932	80475.7	NA	97290.4	104046	748.838	111703	146485	156520	142.148	136167	137935	23775.1	210719	NA	256540	277740	381577	NA	3718.42	231730	138208	283575	2055.15	3086.8	9724.25	NA	88048.8	194083	213476	231384	NA	187806	143694
P61163	High	Alpha-centractin OS=Homo sapiens OX=9606 GN=ACTR1A PE=1 SV=1	0	FALSE	53.183	17	4	57	2	376	42.6	6.64	169.54	4	3	6670.35	265887	NA	338490	431975	5022.44	391007	510191	575852	7369.25	486295	486017	16324.7	435870	NA	856994	553595	742023	NA	131178	484718	484154	983358	1709.93	15958.4	125517	NA	413633	598347	641244	584980	4957.66	544536	420607
Q15293	High	Reticulocalbin-1 OS=Homo sapiens OX=9606 GN=RCN1 PE=1 SV=1	0	FALSE	53.126	31	8	66	8	331	38.9	5	205.92	8	0	2686.48	47298.7	48.9037	67220.5	76388.3	NA	79145.6	94188.9	90794.3	104.66	74118	65524.6	4177.25	128894	NA	211186	139534	188833	256.561	8981.74	131840	119327	236310	1747.07	380.59	2107.51	NA	25581.6	46639.6	45173.9	48745.6	NA	38374.7	32389.3
P78386	High	Keratin, type II cuticular Hb5 OS=Homo sapiens OX=9606 GN=KRT85 PE=1 SV=1	0	TRUE	52.467	21	11	38	3	507	55.8	6.55	79.09	11	0	NA	NA	NA	NA	NA	NA	NA	NA	NA	NA	NA	NA	1524.2	27996.9	NA	1.22242e+06	2371.11	31412.8	NA	4660.13	19549.7	14509.4	45564.9	NA	NA	3577.11	NA	6020.01	12995	13284.9	181046	NA	10172	8524.87
Q9BWH2	High	FUN14 domain-containing protein 2 OS=Homo sapiens OX=9606 GN=FUNDC2 PE=1 SV=2	0	FALSE	52.436	24	8	59	8	189	20.7	9.73	151.79	8	0	16772.8	288107	NA	468493	457192	NA	416280	555711	502721	2470.54	483366	524081	18421.4	402474	NA	596092	556451	695461	NA	11946.2	454077	359840	861903	1175.45	9860.47	NA	NA	237476	793021	726368	859865	NA	590069	531938
Q9UFN0	High	Protein NipSnap homolog 3A OS=Homo sapiens OX=9606 GN=NIPSNAP3A PE=1 SV=2	0	FALSE	52.419	38	7	42	5	247	28.4	9.16	98.52	7	0	NA	1844.67	NA	3466.69	3746.26	NA	2548.49	5059.5	5265.63	NA	4761.95	7457.4	586.609	105935	NA	71038.8	77614.7	61186.1	NA	24290.5	50972.6	44042.1	80735.4	NA	1122.41	26052.1	NA	107420	229892	231582	139760	NA	179069	104245
O60749	High	Sorting nexin-2 OS=Homo sapiens OX=9606 GN=SNX2 PE=1 SV=2	0	FALSE	52.284	22	9	54	7	519	58.4	5.12	135.83	9	2	45820.7	267557	NA	205077	209273	344.942	198934	291923	277257	5800.86	268578	291511	1363.75	130040	42.2856	197704	103266	125950	543.649	1016.48	109336	107158	185821	NA	50906.7	16636.6	NA	109703	172215	159442	187412	NA	161415	135923
O75431	High	Metaxin-2 OS=Homo sapiens OX=9606 GN=MTX2 PE=1 SV=1	0	FALSE	52.172	17	5	58	5	263	29.7	6.29	136.06	5	0	16278.2	157858	NA	234713	204227	280.16	228708	296597	253924	6283.15	271733	390195	23684.6	262744	NA	381915	248603	309939	478.432	97790.7	238814	209119	324832	199.415	2728.56	13929.7	NA	88788.4	94829.6	115616	148753	53.8118	112511	68479.2
P50570	High	Dynamin-2 OS=Homo sapiens OX=9606 GN=DNM2 PE=1 SV=2	0	FALSE	52.147	14	9	36	9	870	98	7.44	112.94	9	0	432.162	22871.5	NA	28197.4	25567.9	860.727	30686.6	45744.7	40367.2	301.593	39449	42874	581.413	13844.9	NA	23154.3	16650.3	21790.1	NA	5306.3	16793.3	13562.5	29860.3	84.2095	1758.84	5869.01	NA	9991.47	18037.5	14871.4	17437.8	NA	16484.8	13860
Q58WW2	High	DDB1- and CUL4-associated factor 6 OS=Homo sapiens OX=9606 GN=DCAF6 PE=1 SV=1	0	FALSE	52.137	10	7	50	7	860	96.2	5.27	145.58	7	0	7736.5	56358.3	NA	66768.4	51809	1164.57	62874.3	109162	134124	NA	84466.4	94029.8	3882.93	42168.7	NA	77041.2	57148.6	67533.1	242.502	21253.6	49162.1	37190.2	104209	NA	NA	4548.47	NA	6727.46	8676.84	11782.9	8629.66	NA	8362.8	7394.28
P21281	High	V-type proton ATPase subunit B, brain isoform OS=Homo sapiens OX=9606 GN=ATP6V1B2 PE=1 SV=3	0	FALSE	51.939	31	9	30	9	511	56.5	5.81	77.75	9	0	NA	NA	NA	NA	NA	NA	NA	NA	NA	NA	NA	NA	2106.48	16303.3	NA	31396.2	9873.29	17299.3	NA	5409.65	20026.8	22201.7	40727	NA	NA	NA	NA	NA	NA	NA	NA	NA	NA	NA
Q16777	High	Histone H2A type 2-C OS=Homo sapiens OX=9606 GN=HIST2H2AC PE=1 SV=4	0	FALSE	51.848	33	4	80	1	129	14	10.9	171.52	4	0	2890.94	68626.4	3283.82	131429	128518	NA	91611.3	173085	230577	NA	122532	129870	2518.26	106594	NA	413440	206796	157571	NA	181011	156546	191317	317898	NA	11645.6	550079	NA	231681	911973	258188	440248	NA	387711	434513
O00571	High	ATP-dependent RNA helicase DDX3X OS=Homo sapiens OX=9606 GN=DDX3X PE=1 SV=3	0	FALSE	51.752	18	10	58	4	662	73.2	7.18	146.93	10	4	1200.95	13412.1	105.944	21180.7	18809.9	NA	21959.6	33821.7	37351.8	NA	22909.4	29777.8	1075.86	75930.1	NA	169651	114881	132634	NA	23966.2	96684.1	136319	244924	519.187	7200.36	60231.1	NA	45212	55024.5	56340.2	55459.8	NA	47222.1	46172.7
P62820	High	Ras-related protein Rab-1A OS=Homo sapiens OX=9606 GN=RAB1A PE=1 SV=3	0	FALSE	51.711	46	7	53	3	205	22.7	6.21	147.65	7	0	NA	4835.69	NA	7162.91	5700.92	NA	3568.04	8218.19	10509.6	NA	2744.08	2930.84	NA	NA	NA	NA	NA	NA	NA	NA	NA	NA	NA	NA	NA	9610.51	NA	15117	17738.4	22053.5	15381.1	NA	17250.5	9002.4
O95139	High	NADH dehydrogenase [ubiquinone] 1 beta subcomplex subunit 6 OS=Homo sapiens OX=9606 GN=NDUFB6 PE=1 SV=3	0	FALSE	51.655	38	4	150	4	128	15.5	9.63	413.75	4	0	2182.5	261520	NA	444713	546791	3216.23	478650	494198	612463	3180.49	607166	499846	5649.83	461007	NA	669883	530540	654255	6635.28	250521	580588	380841	785689	NA	3024.52	150901	NA	196582	321273	207630	354266	NA	214393	209229
P52597	High	Heterogeneous nuclear ribonucleoprotein F OS=Homo sapiens OX=9606 GN=HNRNPF PE=1 SV=3	0	FALSE	51.475	18	5	40	3	415	45.6	5.58	143.21	5	0	547.658	90366.2	285.799	65023.1	58959.8	NA	56469.1	73671.1	64641.9	NA	54673.7	55554.9	303.242	58334	NA	106256	62624.1	84217.6	140.664	7396.72	64119.9	54273.8	109327	42.8293	346.743	26912.1	NA	27836.3	36108.8	38100.3	41255.1	NA	31693.2	29517.4
P30085	High	UMP-CMP kinase OS=Homo sapiens OX=9606 GN=CMPK1 PE=1 SV=3	0	FALSE	51.374	31	7	54	7	196	22.2	5.57	118.93	7	0	186459	239498	NA	337493	357876	NA	370547	463538	530018	1090.25	405350	360753	32438.7	163194	NA	282286	204385	234391	NA	880.564	187980	189084	359639	121.179	NA	244.96	NA	13386.2	25546	22901.4	29530.8	NA	23386.1	16466.7
Q8TCS8	High	Polyribonucleotide nucleotidyltransferase 1, mitochondrial OS=Homo sapiens OX=9606 GN=PNPT1 PE=1 SV=2	0	FALSE	51.351	16	10	51	10	783	85.9	7.77	137.09	10	0	9734.21	192793	NA	282802	286095	10.2318	269338	342903	364068	5254.29	358302	333909	5228.63	181176	407.411	264792	168235	214813	131.223	119950	184729	167747	244414	37.1346	2309.84	129711	NA	139940	153800	172360	167265	NA	128672	82650.6
Q9P0J1	High	[Pyruvate dehydrogenase [acetyl-transferring]]-phosphatase 1, mitochondrial OS=Homo sapiens OX=9606 GN=PDP1 PE=1 SV=3	0	FALSE	51.321	21	8	37	8	537	61	6.67	102.83	8	0	334.424	13744.5	NA	20398.9	20044.9	NA	18604.7	27778.2	29408.4	26.1292	23575.4	23764.5	317.524	52366.2	NA	74543.2	40960.5	46006.2	1445.14	20279.3	50284.9	43665	58208.3	NA	NA	850.752	109.082	12723.8	22111.8	16659.6	18605.7	NA	13433.3	10674.7
Q9H0W9	High	Ester hydrolase C11orf54 OS=Homo sapiens OX=9606 GN=C11orf54 PE=1 SV=1	0	FALSE	51.305	23	5	42	5	315	35.1	6.7	134.63	5	0	3645.11	94641.9	NA	156746	148930	NA	150598	220939	256683	1045.84	149792	202989	NA	44065	NA	74028.4	51555.6	62836.3	NA	3809.41	46255.7	51442.6	56645.9	NA	410.712	258979	NA	180096	343887	324473	340916	1257.95	296854	156326
Q9NSD9	High	Phenylalanine--tRNA ligase beta subunit OS=Homo sapiens OX=9606 GN=FARSB PE=1 SV=3	0	FALSE	51.179	24	12	57	12	589	66.1	6.84	134.12	12	0	346.002	28368.6	NA	31105.9	32672.6	83.6799	29750	59452.1	62574.9	NA	44053	31248.7	941.525	36631.9	NA	53299.9	36092.5	43267.7	NA	17883.8	38869.5	28525.4	63100.2	8.38147	3820.9	99169.5	135.986	125108	103165	123506	114990	NA	105312	93968.5
P04114	High	Apolipoprotein B-100 OS=Homo sapiens OX=9606 GN=APOB PE=1 SV=2	0	FALSE	51.157	4	14	33	14	4563	515.3	7.05	71.86	14	0	1522.35	57751.9	NA	55514.3	51921.5	244.476	57291.7	94627.5	97557.3	NA	56618.3	85579.6	NA	4285.1	NA	9027.73	5087.44	5569.05	NA	3031.51	4910.42	4268.23	5813.43	154.239	NA	NA	NA	NA	NA	NA	NA	NA	NA	NA
P61026	High	Ras-related protein Rab-10 OS=Homo sapiens OX=9606 GN=RAB10 PE=1 SV=1	0	FALSE	51.122	39	8	59	6	200	22.5	8.38	158.08	8	2	41494.8	336625	NA	469618	389293	NA	390003	592194	517310	NA	557470	568028	28670.1	331289	892.83	388342	293775	418496	NA	74487.4	341380	227646	477455	NA	26279.8	108095	466.96	223861	242599	263949	248619	NA	253539	190377
Q15046	High	Lysine--tRNA ligase OS=Homo sapiens OX=9606 GN=KARS PE=1 SV=3	0	FALSE	51.063	20	9	48	9	597	68	6.35	129.2	9	0	209.398	19080.5	114.021	26124.3	13938.6	713.055	23410.1	20570.5	20518.8	507.596	18625.2	17904.2	NA	125009	NA	194248	167255	137700	NA	17885.1	198118	125393	275474	NA	NA	65593.4	NA	110363	175623	158442	173807	6421.37	151727	114715
Q9NP81	High	Serine--tRNA ligase, mitochondrial OS=Homo sapiens OX=9606 GN=SARS2 PE=1 SV=1	0	FALSE	50.99	23	9	48	9	518	58.2	8.13	132.36	9	0	1653.87	38658.7	565.283	52064.9	60715	591.968	55274.9	68926.2	64275.7	561.805	65600.6	66879.6	5594.46	87632.7	210.202	132231	96988.4	123917	NA	14900.7	81197.7	79863.7	135947	396.744	718.611	4120.83	NA	19049.1	32572.5	34235.6	35762.3	247.909	29040.1	22578.5
P04217	High	Alpha-1B-glycoprotein OS=Homo sapiens OX=9606 GN=A1BG PE=1 SV=4	0	FALSE	50.979	24	8	43	8	495	54.2	5.86	121.81	8	0	5121.59	169239	118.023	295146	211510	61.4186	206287	328764	405713	9475.74	205540	260580	1669.95	67922.6	259.474	104693	54189	54321.7	1891.73	17388.1	74918.5	67225.4	71711.5	NA	699.394	13436.2	NA	12310.1	19640.4	21023.2	25100.3	170.74	15864.5	10284.1
Q96FW1	High	Ubiquitin thioesterase OTUB1 OS=Homo sapiens OX=9606 GN=OTUB1 PE=1 SV=2	0	FALSE	50.848	35	7	49	7	271	31.3	4.94	141.78	7	0	5426.46	133794	NA	82310.4	68755.1	911.887	77004.1	87160	78478	813.619	64760.6	84678.6	8828.03	200522	NA	106162	74587	104275	NA	30462.6	80586.5	78355.4	137839	NA	6055.48	165987	NA	110017	134499	204960	172004	NA	180701	113592
P39059	High	Collagen alpha-1(XV) chain OS=Homo sapiens OX=9606 GN=COL15A1 PE=1 SV=2	0	FALSE	50.784	4	4	56	4	1388	141.6	5	169.36	4	0	5587.75	156878	NA	259415	348106	NA	237233	345738	301975	923.865	291502	272637	2030.01	221289	NA	438864	164538	254463	1352.63	78668.6	207262	213080	264542	940.474	6964.31	150623	NA	132912	280880	332356	278489	781.153	216145	202345
Q15907	High	Ras-related protein Rab-11B OS=Homo sapiens OX=9606 GN=RAB11B PE=1 SV=4	0	FALSE	50.756	38	7	50	7	218	24.5	5.94	132.03	7	0	7349.6	332163	2258.01	435463	422200	293.138	370226	567988	583523	161.342	542316	629867	9991.5	234438	NA	380667	271972	341356	NA	6714.58	261889	189015	392710	118.369	13997.9	68390.3	NA	191890	278279	261027	319432	94.503	253722	213990
P23368	High	NAD-dependent malic enzyme, mitochondrial OS=Homo sapiens OX=9606 GN=ME2 PE=1 SV=1	0	FALSE	50.667	22	7	35	7	584	65.4	7.61	126.45	7	0	1740.37	16817.2	NA	26462.1	25815.8	NA	24980.6	24905.4	24213.5	259.006	25885.3	50430.6	4059.74	101686	NA	231197	99920.5	143114	601.989	47471.5	89662.9	103268	122126	496.715	2961.09	22166.9	NA	25138.1	31154.1	21065.5	39219.3	111.646	19885.1	25819.7
P07203	High	Glutathione peroxidase 1 OS=Homo sapiens OX=9606 GN=GPX1 PE=1 SV=4	0	FALSE	50.534	57	8	74	8	203	22.1	6.55	194.42	8	0	9719.42	482548	390.545	690691	639330	3684.49	708457	879898	884456	19.336	661377	546773	1486.39	473758	NA	794039	503675	695580	NA	4617.83	414872	457736	695614	NA	709.225	2671.41	NA	89068.3	223045	212486	241067	NA	176949	126438
Q8NBU5	High	ATPase family AAA domain-containing protein 1 OS=Homo sapiens OX=9606 GN=ATAD1 PE=1 SV=1	0	FALSE	50.517	32	9	34	9	361	40.7	6.9	90.58	9	0	NA	10241.2	NA	19719.7	18460.4	NA	13888.5	23431.6	28276.3	NA	20973.9	12803.2	NA	87745.8	NA	169749	90128.4	123163	2347.46	37597.3	90025.9	79440.4	174988	NA	2245.23	35152.8	NA	76500.4	84424.3	73406.1	84347.9	1982.88	65217.5	55855.5
Q86SX6	High	Glutaredoxin-related protein 5, mitochondrial OS=Homo sapiens OX=9606 GN=GLRX5 PE=1 SV=2	0	FALSE	50.348	32	6	42	6	157	16.6	6.79	121.98	6	0	7913.12	254250	NA	500563	594718	NA	449081	506326	567046	4576.59	505136	456359	5128.31	232696	NA	205225	225010	258563	7383.53	43735.9	209040	150441	211245	NA	7398.02	87998	NA	215071	315737	289799	352622	NA	229191	192459
Q15404	High	Ras suppressor protein 1 OS=Homo sapiens OX=9606 GN=RSU1 PE=1 SV=3	0	FALSE	50.282	32	7	44	7	277	31.5	8.65	113.68	7	0	1201.7	18275.9	NA	32275.1	39155.9	224.332	39437.5	53664.7	67644.6	376.207	31222.6	49004.5	1552.28	74955.4	NA	120406	88190.1	104474	417.317	66009.7	73401.7	76989	99920.7	76.1726	391.051	41239.8	NA	50798.5	62628.2	59652.6	82184.8	NA	55555.5	56001.5
P23434	High	Glycine cleavage system H protein, mitochondrial OS=Homo sapiens OX=9606 GN=GCSH PE=1 SV=2	0	FALSE	50.175	17	2	80	2	173	18.9	4.88	268.7	2	0	50722.5	90937.2	NA	164668	159023	NA	153200	168872	186163	684.195	141864	108776	18356.3	180340	NA	244994	237080	307052	NA	16643.6	215144	222494	272416	NA	18586.5	6965.17	NA	162674	299725	239169	299871	NA	166163	125586
Q99757	High	Thioredoxin, mitochondrial OS=Homo sapiens OX=9606 GN=TXN2 PE=1 SV=2	0	FALSE	50.157	24	3	35	3	166	18.4	8.29	94.88	3	0	NA	127524	NA	275031	268285	NA	214419	261669	219344	3860.35	216696	163174	3065.48	259109	NA	353709	373544	376367	NA	31805.2	332233	308800	356203	NA	618.032	34572.6	NA	103018	160786	160259	207709	376.251	123167	92722.4
P43897	High	Elongation factor Ts, mitochondrial OS=Homo sapiens OX=9606 GN=TSFM PE=1 SV=2	0	FALSE	50.124	24	6	36	6	325	35.4	8.38	106.92	6	0	4236.15	60954.9	NA	105638	104855	265.588	97691.3	109139	120051	588.108	124411	121493	1143.73	42299.6	383.936	64867.6	37928.4	36267.3	42.433	16702.3	32363.8	37386.4	46285.4	NA	NA	12203.6	114.89	13576.7	13478.5	12022.2	17814.4	NA	10197.2	9619.9
O94903	High	Pyridoxal phosphate homeostasis protein OS=Homo sapiens OX=9606 GN=PLPBP PE=1 SV=1	0	FALSE	50.117	21	4	48	4	275	30.3	7.5	144.12	4	0	501.645	104882	NA	137078	153264	NA	139625	208385	237643	2847.81	138766	143786	4931.62	153297	NA	254171	207597	238923	NA	113367	180548	147337	320083	NA	20175	54576.7	NA	101169	109045	121888	137353	18.8399	117639	71584.6
P30533	High	Alpha-2-macroglobulin receptor-associated protein OS=Homo sapiens OX=9606 GN=LRPAP1 PE=1 SV=1	0	FALSE	50.092	36	11	54	11	357	41.4	8.78	122.36	11	0	995.864	150631	NA	149300	131070	39.3949	165795	269718	325560	5887.55	198451	221529	1009.55	11274.6	NA	13458.2	14825.1	17433.2	NA	1817.66	17065.6	10884.5	19960.3	NA	1861.03	21340.1	NA	43037.3	60267.1	53966.3	64000.7	NA	59824.1	45130.1
P67775	High	Serine/threonine-protein phosphatase 2A catalytic subunit alpha isoform OS=Homo sapiens OX=9606 GN=PPP2CA PE=1 SV=1	0	FALSE	49.964	26	6	45	2	309	35.6	5.54	124.35	6	3	6303.05	21202.5	NA	24515.2	35600.8	NA	27741.2	45370.4	48127.7	NA	29030.9	37297.8	4526.1	24209.2	NA	46859.1	24871.1	32738.7	NA	19798.7	23501.3	27736.4	41479.9	NA	4410.99	29731.7	NA	52192.7	48682.1	49815.9	63632.5	381.495	49462.2	34361.9
Q08752	High	Peptidyl-prolyl cis-trans isomerase D OS=Homo sapiens OX=9606 GN=PPID PE=1 SV=3	0	FALSE	49.896	26	9	38	9	370	40.7	7.21	83.08	9	0	6621.22	135384	NA	154522	167942	52.634	161148	251885	273560	3065.12	168517	222542	1900.84	179509	NA	337789	186655	292511	NA	26004.9	206662	197380	415756	NA	1125.75	12427.9	NA	55513.9	66530.3	68595.8	77313.9	NA	60820.4	49138.5
O75821	High	Eukaryotic translation initiation factor 3 subunit G OS=Homo sapiens OX=9606 GN=EIF3G PE=1 SV=2	0	FALSE	49.852	27	5	47	5	320	35.6	6.13	146.51	5	0	2305.09	134929	203.565	182513	196766	NA	191510	230473	281399	NA	228556	219681	NA	53145.4	NA	95799.7	63745.5	100015	NA	4848.88	69169.4	61856.4	132912	NA	255.597	2029.78	NA	33074.1	51741.5	56133.9	53296.9	NA	50119.8	35401.5
P07099	High	Epoxide hydrolase 1 OS=Homo sapiens OX=9606 GN=EPHX1 PE=1 SV=1	0	FALSE	49.438	22	8	54	8	455	52.9	7.25	143.82	8	0	24493.5	154766	NA	166290	171589	84.2732	201476	349572	335510	3180.5	499067	415002	16124.5	232068	139.626	347414	229932	180385	NA	74024.9	214693	241750	204092	31.24	33017.5	117903	NA	327967	167985	186137	282685	1116.63	184043	268532
O00233	High	26S proteasome non-ATPase regulatory subunit 9 OS=Homo sapiens OX=9606 GN=PSMD9 PE=1 SV=3	0	FALSE	49.424	39	9	52	9	223	24.7	6.95	128.49	9	0	3942.88	108169	47.0455	154442	155328	NA	160815	195547	240692	740.361	181368	193146	450.623	124508	NA	195183	112471	156798	NA	10787.2	135924	131820	249241	NA	NA	3745.76	NA	24897.5	48908.9	44656.9	49439.6	NA	39184.2	27105.8
Q13616	High	Cullin-1 OS=Homo sapiens OX=9606 GN=CUL1 PE=1 SV=2	0	FALSE	49.367	14	9	42	9	776	89.6	8	121.48	9	0	NA	9391.9	NA	8698.49	9361.36	NA	8982.75	16059.5	16335.3	NA	11078.7	13274.5	9947.69	75343.5	90.3675	159621	92462.4	123332	511.432	11795	93215.1	81350.9	212373	354.959	7435.58	29674.5	NA	76804	112432	112501	111206	NA	125207	85803.4
O75128	High	Protein cordon-bleu OS=Homo sapiens OX=9606 GN=COBL PE=1 SV=2	0	FALSE	49.338	8	8	60	8	1261	135.5	7.75	143.79	8	0	10160.3	113622	2295	130297	100279	1814.06	127811	230273	260168	5866.38	161779	267712	4044.89	105747	NA	291116	148590	147358	NA	37515.5	161403	187359	291160	NA	5289.52	40810.7	1752.12	128093	117665	164155	143219	927.959	209280	144922
Q9Y394	High	Dehydrogenase/reductase SDR family member 7 OS=Homo sapiens OX=9606 GN=DHRS7 PE=1 SV=1	0	FALSE	49.084	19	6	41	6	339	38.3	8.32	118.48	6	0	1271.18	218323	NA	258025	353985	NA	315156	349752	340114	NA	352900	319364	1009.55	103037	85.5829	182730	124898	147631	830.99	23442.5	121280	97023.8	205384	1819.62	3254.99	15901.3	NA	110627	94015	83334.6	102665	307.47	84148.1	126963
Q9NVE7	High	Pantothenate kinase 4 OS=Homo sapiens OX=9606 GN=PANK4 PE=1 SV=1	0	FALSE	49.035	9	6	36	6	773	85.9	6.28	115.71	6	0	256.296	165407	NA	178135	204363	NA	189844	302616	278453	NA	221233	234472	621.234	113732	68.9446	179887	124962	163649	NA	22734.7	113817	103355	200499	NA	420.944	11286.9	NA	45850.5	52466.7	51194.5	60584.3	NA	60749.7	38372.3
Q9H993	High	Protein-glutamate O-methyltransferase OS=Homo sapiens OX=9606 GN=ARMT1 PE=1 SV=1	0	FALSE	48.892	24	8	52	8	441	51.1	5.76	130.38	8	0	8245.42	200860	NA	219652	224115	NA	230662	416943	334204	603.972	321435	203441	38692.3	92583	NA	145444	101609	115182	NA	73425.4	101788	73575.7	153724	77.6532	261250	137767	2730.86	131814	149896	155267	166106	NA	162450	95236.8
Q9H2U2	High	Inorganic pyrophosphatase 2, mitochondrial OS=Homo sapiens OX=9606 GN=PPA2 PE=1 SV=2	0	FALSE	48.786	30	8	57	7	334	37.9	7.39	158.83	8	0	2261.87	19259	NA	35602.2	25591.5	374.158	27315.2	36223.9	29812.6	NA	25954	27616.1	5299.07	230513	217.343	370131	200159	252352	NA	36183.7	193905	225709	241409	173.165	355.751	21351.4	NA	39546.9	47334.1	58553.1	55365.8	NA	50838.7	35579
P60953	High	Cell division control protein 42 homolog OS=Homo sapiens OX=9606 GN=CDC42 PE=1 SV=2	0	FALSE	48.762	32	5	70	5	191	21.2	6.55	140.62	5	0	19088.8	193710	NA	288933	303562	NA	294782	331751	328139	NA	262083	252624	NA	25942.4	NA	57611.8	36132	48267.3	313.652	19929.4	30708.7	27839.9	46555	14.1921	201.331	107844	NA	86388	114622	173083	142504	NA	134299	102739
Q14847	High	LIM and SH3 domain protein 1 OS=Homo sapiens OX=9606 GN=LASP1 PE=1 SV=2	0	FALSE	48.726	41	8	55	8	261	29.7	7.05	138.37	8	0	8974.77	30307.9	NA	48900.5	51746.3	NA	49005.9	69669.7	67900.3	815.795	48128.1	73727	6364.17	42306.4	NA	53956.3	39404.3	49097.2	NA	1469.39	44892.5	29350.5	51550.2	520.409	6834.06	1344.61	NA	18425.3	41335	36853.8	42048.5	NA	27276.6	26658.2
Q9BTE6	High	Alanyl-tRNA editing protein Aarsd1 OS=Homo sapiens OX=9606 GN=AARSD1 PE=1 SV=2	0	FALSE	48.649	24	6	47	6	412	45.5	6.42	165.29	6	0	11914.1	82350.9	NA	103636	107661	NA	108519	153958	152421	NA	119523	133008	9828.87	20719.7	NA	36141.1	29098.6	29226.1	NA	10583.1	17085.2	15858.6	37082.4	NA	1337.27	5897.32	NA	35932.6	43787.8	43259.6	53320	NA	42338.4	32587.5
Q9HCC0	High	Methylcrotonoyl-CoA carboxylase beta chain, mitochondrial OS=Homo sapiens OX=9606 GN=MCCC2 PE=1 SV=1	0	FALSE	48.552	15	7	41	7	563	61.3	7.68	107.37	7	0	3995.5	138246	NA	194724	220136	NA	206025	224668	299408	NA	190940	125148	875.095	21366.5	NA	19346.9	17883.1	24358.2	NA	2705.94	14413.3	11683.5	17619.6	NA	1739.68	24307.9	NA	46447.8	70248.8	55571.7	65297.9	NA	41674.7	38774
P61081	High	NEDD8-conjugating enzyme Ubc12 OS=Homo sapiens OX=9606 GN=UBE2M PE=1 SV=1	0	FALSE	48.523	48	9	61	9	183	20.9	7.69	163.18	9	0	1539.75	160598	NA	182465	171607	104.454	182454	287101	248928	2005.57	194091	185467	6413.06	137255	NA	215395	113406	163623	NA	2052.64	134385	155377	246914	107.727	12996.5	11879.2	NA	201541	301429	271514	315911	NA	289328	207353
P08572	High	Collagen alpha-2(IV) chain OS=Homo sapiens OX=9606 GN=COL4A2 PE=1 SV=4	0	FALSE	48.5	4	4	36	4	1712	167.4	8.66	109.07	4	0	4085.06	42732.5	NA	15459.2	6631.44	2015.41	36305.5	55014.1	77840.1	1095.8	77142.3	14518.4	2373.51	117394	426.848	122168	9794.68	22051.9	NA	8632.99	16284.3	33960.1	23284.1	NA	1353.12	10667.9	NA	4438.4	13335.9	32376.9	21498.7	NA	34350.6	7306.04
Q9NUL3	High	Double-stranded RNA-binding protein Staufen homolog 2 OS=Homo sapiens OX=9606 GN=STAU2 PE=1 SV=2	0	FALSE	48.429	18	8	36	7	570	62.6	9.61	90.54	8	1	500.321	16988.5	NA	25168	32905.2	NA	29341.6	37701.8	41525.6	757.288	32810.4	34434	472.107	11231.3	NA	25570.1	15057.4	18378.8	174.945	10509.6	13214.3	13202.6	27506.3	NA	280.448	3330.32	NA	9078.32	10364.3	9578.9	12817.8	NA	7755.55	8769.8
P02766	High	Transthyretin OS=Homo sapiens OX=9606 GN=TTR PE=1 SV=1	0	FALSE	48.284	60	6	49	6	147	15.9	5.76	138.97	6	0	NA	86917.8	NA	133276	114756	33.4526	99689.4	143917	149239	197.983	125037	167279	5180.41	693616	NA	860704	627392	754159	NA	1069.54	670982	609241	803289	7746.98	5211.08	2255.88	NA	145253	541693	521848	569062	NA	348438	275995
Q8WVM8	High	Sec1 family domain-containing protein 1 OS=Homo sapiens OX=9606 GN=SCFD1 PE=1 SV=4	0	FALSE	48.258	19	9	39	9	642	72.3	6.27	113.43	9	0	355.545	37208.2	NA	45814.9	51239.9	NA	53047.6	71584.9	76087.3	274.688	65060.5	55306.1	4148.27	45671.8	NA	74087.4	53310.2	67471.5	NA	10782.9	52995.3	45233.2	91434.5	437.005	2055.31	69304.9	NA	93102.4	138375	132223	135559	NA	132773	80721.2
O94901	High	SUN domain-containing protein 1 OS=Homo sapiens OX=9606 GN=SUN1 PE=1 SV=3	0	FALSE	48.111	15	7	22	7	812	90	7.08	78.21	7	0	4132.35	23362.6	NA	29994.6	20131.9	44.5363	24497.5	39621.3	36570.2	NA	24531.1	32782.4	NA	NA	NA	NA	NA	NA	NA	NA	NA	NA	NA	NA	3152.75	22209.8	NA	19767.8	14336.9	20570.3	19564.4	NA	15437.3	12619
Q15008	High	26S proteasome non-ATPase regulatory subunit 6 OS=Homo sapiens OX=9606 GN=PSMD6 PE=1 SV=1	0	FALSE	48.04	26	9	49	9	389	45.5	5.62	116.89	9	0	1122.82	54856.3	NA	64217.3	82172.9	NA	86606.7	107772	104048	1784.19	92659.8	71529.4	9810.08	109180	917.271	177043	122179	180501	NA	23160.1	111378	111043	210291	1951.23	12864.6	40928.9	NA	39045.6	45641	61297.9	56552.2	NA	65080.7	42616.3
P07305	High	Histone H1.0 OS=Homo sapiens OX=9606 GN=H1F0 PE=1 SV=3	0	FALSE	48.033	28	5	68	5	194	20.9	10.84	175.23	5	0	2697.71	137207	2749.42	267877	148632	1578.54	128517	229120	236754	3800.79	58108.7	137049	6751.99	510098	NA	1.20546e+06	514775	269427	NA	261714	428200	652849	389845	NA	5752.58	163552	NA	235859	459170	310871	327259	360.286	476715	626436
Q13643	High	Four and a half LIM domains protein 3 OS=Homo sapiens OX=9606 GN=FHL3 PE=1 SV=4	0	FALSE	48.006	26	7	70	7	280	31.2	6.2	181.26	7	0	14926.4	83418.7	101.431	110162	72006.8	NA	115252	155633	208377	NA	115788	111830	7569.09	94442.8	NA	275746	109913	265252	208.749	41451.4	107484	190584	439382	793.94	2573.78	60460.8	NA	75920.8	168965	132959	190723	NA	192372	95634.3
Q8NBX0	High	Saccharopine dehydrogenase-like oxidoreductase OS=Homo sapiens OX=9606 GN=SCCPDH PE=1 SV=1	0	FALSE	47.841	30	9	60	9	429	47.1	9.14	174.26	9	0	18509.3	292635	NA	439697	351640	2836.68	381569	434424	443747	NA	379172	484088	12592.6	305293	1099.45	529862	337338	393095	NA	150466	260840	244162	408853	575.467	1299.27	49142.2	138.209	19963.1	38209.8	32185.3	27392.6	NA	27534.4	25008.7
P36969	High	Phospholipid hydroperoxide glutathione peroxidase OS=Homo sapiens OX=9606 GN=GPX4 PE=1 SV=3	0	FALSE	47.819	37	8	48	8	197	22.2	8.37	107.73	8	0	7813.09	104402	NA	141688	145303	NA	145854	187463	219924	337.017	191521	176295	145571	439040	3996.87	741646	404188	512335	2054.32	87021.6	405456	576304	663571	186.361	11330.7	155514	NA	220813	414036	363586	357179	NA	350765	326080
[truncated: 2,187 more rows]
[truncated: 68 more columns]

## Sheet: Log Normalised Matrix
Log2 intensities for all identified proteins with > 70% valid values following normalisation. Number of proteins quantified in the training study dataset by our proteomic workflow in all pooled single-fibre samples. Raw TMT Batch ID is presented. Samples are arranged according to TMT batches (A-H). Samples are labelled according to participant ID (Z-C), training type (S for SIT or M for MICT), Tr…
[truncated: 1,601 more rows]
[truncated: 17 more columns]

[truncated: 5 more sheets: Fig 1b - Annotation Bar Graphs, Fig 1c - Venn Diagram Lists, Fig 1d - GO CC graph, Fig 1e,f,g Sig Fusion+Limma, Unique DEPs Pre-Training]
