# Supplementary material for: Fibre-specific mitochondrial protein abundance is linked to resting and post-training mitochondrial content in the muscle of men
Source: Nat Commun. 2024 Sep 3;15:7677. doi: 10.1038/s41467-024-50632-2 (PMC11371815; doi:10.1038/s41467-024-50632-2)
Supplement: Supplementary file 6 — Supplementary Data 3 [file 41467_2024_50632_MOESM6_ESM.xlsx]

## Sheet: Fig 3b - Lactate, pH
Difference from before to after exercise for blood hydrohen ion (H+) and Lactate concentration (assessed on a radiometer)
Intensity and Volume at which training was performed for each participant
	[H+] (mol/L) Difference			Lactate Difference (mmol/L)				ID	Training	Intensity (% Wmax)	Volume (J)		ID	Training	Intensity (% Wmax)	Volume (J)
	SIT [H+]	MICT [H+]		SIT La	MICT La			N	MICT	40.625	702000		Z	SIT	204.394	148270
	3.27529e-08	-4.92201e-09		11.8	0.6			M	MICT	25.3807	270000		W	SIT	148.023	122432
	4.3637e-08	-7.75018e-10		18.6	1			X	MICT	36.8	621000		V	SIT	206.326	143481
	3.73119e-08	-1.03807e-09		13.6	0.3			J	MICT	43.771	702000		T	SIT	187.037	117940
	9.58603e-08	-2.15419e-09		22.4	0.5			K	MICT	35.0404	702000		S	SIT	173.026	125834
	3.67174e-08	-4.90555e-10		18.1	1.1			G	MICT	39.0625	675000		Q	SIT	154.097	168288
	5.39364e-08	-3.48181e-09		17.8	0.7			R	MICT	33.3333	486000		P	SIT	160.488	91679.7
	6.99068e-08	-8.8098e-10		19.6	0.5			E	MICT	40.9091	729000		D	SIT	190.106	136952
	4.51605e-08			16.1	1.7
Mean	5.19104e-08	-1.96323e-09		17.25	0.8				Mean	36.8653	610875			Mean	177.937	131860
SD	2.13291e-08	1.66857e-09		3.36452	0.450397				SD	5.74095	158055			SD	22.4519	22961.7
