# Supplementary material for: Fibre-specific mitochondrial protein abundance is linked to resting and post-training mitochondrial content in the muscle of men
Source: Nat Commun. 2024 Sep 3;15:7677. doi: 10.1038/s41467-024-50632-2 (PMC11371815; doi:10.1038/s41467-024-50632-2)
Supplement: Supplementary file 7 — Supplementary Data 4 [file 41467_2024_50632_MOESM7_ESM.xlsx]

## Sheet: Fig4b M-TI PREvsPOST Reisman
UNIPROT	X-M-PRE-I	R-M-PRE-I	N-M-PRE-I	M-M-PRE-I	J-M-PRE-I	K-M-PRE-I	G-M-PRE-I	X-M-POST-I	R-M-POST-I	N-M-POST-I	M-M-POST-I	K-M-POST-I	G-M-POST-I	E-M-POST-I	Mean - PRE	Mean - POST	fold-change	p value	xiao	Positive Xiao	10-PositiveXiao	Significant Fusion	Increase Post	Decrease Post	log2FC	AveExpr	t	P value	adj.P.Val	B	Significant Limma	EnsemblGeneID	Symbol	Description	MitoCarta3.0_List	MitoCarta3.0_SubMitoLocalization	MitoCarta3.0_MitoPathways	MitoCarta3.0Main_Location	ComplexSub
Q8NFV4	14.729	14.0805	14.7483	14.7732	14.9406	14.3449	14.0136	14.5368	15.1648	15.7696	15.5452	14.9466	15.7504	16.0927	14.5186	15.4009	0.882302	0.00394169	2.12133	2.12133	0.00756251	+	+		0.882302	14.9857	3.21787	0.00211085	0.675471	-2.77029		ENSG00000106077	ABHD11	abhydrolase domain containing 11	+	Matrix	Metabolism;Carbohydrate metabolism;TCA-associated	Mitochondria (Supported)
Q9NZA1	17.9401	17.6378	17.5562	17.5488	17.448	17.1388	17.6788	16.9451	17.1855	16.9556	16.7198	17.1352	16.9598	17.0847	17.5641	16.998	-0.566118	0.000225177	-2.0649	2.0649	0.00861189	+		+	-0.566118	17.4445	-3.28067	0.00175156	0.675471	-2.6966		ENSG00000112782	CLIC5	chloride intracellular channel 5	-			Plasma membrane (Supported)
P45378	23.6011	25.4299	23.3229	24.1218	23.4386	23.2289	23.1815	22.0955	22.4185	23.0043	22.8903	23.2187	23.3876	22.5664	23.7607	22.7973	-0.963364	0.0173279	-1.69673	1.69673	0.0201036	+		+	-0.963364	24.2351	-3.48127	0.00095251	0.675471	-2.4566		ENSG00000130595|ENSG00000288250	TNNT3	troponin T3, fast skeletal type	-
Q96A32	25.4547	26.8428	25.0537	25.8219	25.1584	24.9163	25.0736	24.1201	24.2887	24.7475	24.7859	25.1512	25.1099	24.3967	25.4745	24.6571	-0.81736	0.0175801	-1.43445	1.43445	0.0367748	+		+	-0.81736	26.047	-3.24192	0.00196573	0.675471	-2.74215		ENSG00000180209	MYLPF	myosin light chain, phosphorylatable, fast skeletal muscle	-
Q9BX66	18.6971	18.32	18.6683	18.4523	18.81	18.6213	18.4758	18.016	18.1821	18.4538	17.5532	18.0679	18.3619	17.4837	18.5778	18.017	-0.560879	0.00353451	-1.37509	1.37509	0.0421608	+		+	-0.560879	18.2826	-3.42521	0.00113152	0.675471	-2.52435		ENSG00000095637	SORBS1	sorbin and SH3 domain containing 1	-			Focal adhesion sites (Supported)
O00748	16.1287	15.7014	16.2303	15.7775	16.1781	15.6407	15.9774	16.7948	16.4782	16.2664	17.0673	16.0053	16.983	17.3266	15.9477	16.7031	0.755332	0.00267715	1.94296	1.94296	0.0114035	+	+		0.755332	16.1297	2.97234	0.00429098	0.738239	-3.05087		ENSG00000172831	CES2	carboxylesterase 2	-			Cytosol;Golgi apparatus (Approved)
P31937	20.5392	19.8544	19.9415	20.0155	20.1759	20.1622	20.1804	20.7779	20.8468	20.6409	20.6747	20.4044	20.3701	20.6366	20.1241	20.6217	0.497504	0.0005876	1.60739	1.60739	0.0246948	+	+		0.497504	20.3101	2.9908	0.00407272	0.738239	-3.03021		ENSG00000106049	HIBADH	3-hydroxyisobutyrate dehydrogenase	+	Matrix	Metabolism;Amino acid metabolism;Branched-chain amino acid metabolism
Q15233	15.8196	16.2427	16.0632	15.9299	15.8977	15.6341	15.3886	16.4468	16.2749	16.2996	16.5406	15.9874	16.4438	16.8247	15.8537	16.4025	0.548874	0.00245634	1.4324	1.4324	0.0369486	+	+		0.548874	16.06	2.93694	0.0047402	0.738239	-3.09027		ENSG00000147140	NONO	non-POU domain containing octamer binding	-			Nucleoplasm (Enhanced)
P61088	18.9658	19.6648	19.4948	19.0987	19.4331	19.2933	19.1955	18.4296	19.2479	18.9597	18.3751	19.1985	18.5119	18.202	19.3066	18.7035	-0.603067	0.00672079	-1.31021	1.31021	0.0489542	+		+	-0.603067	19.2362	-2.82525	0.00645959	0.738239	-3.21272		ENSG00000177889	UBE2N	ubiquitin conjugating enzyme E2 N	-			Nucleoplasm (Supported)
P17540	23.4659	23.1449	23.4749	23.2878	23.3703	23.3646	23.7718	24.3427	23.4518	24.3472	24.0812	23.9704	23.8613	24.5428	23.4115	24.0853	0.673889	0.00104883	2.00772	2.00772	0.00982392	+	+		0.673889	23.7665	2.7731	0.00744564	0.757089	-3.26889		ENSG00000131730	CKMT2	creatine kinase, mitochondrial 2	+	MIM	Metabolism;Nucleotide metabolism;Creatine metabolism
Q02750	16.3856	15.7515	16.5406	16.3201	16.1417	15.7985	16.1077	15.5123	15.7114	15.8158	15.3443	15.5791	15.4497	15.5553	16.1494	15.5668	-0.582524	0.000600285	-1.87668	1.87668	0.0132836	+		+	-0.582524	15.8547	-2.74447	0.00804407	0.757089	-3.29944		ENSG00000169032	MAP2K1	mitogen-activated protein kinase kinase 1	-			Cytosol;Plasma membrane (Enhanced)
Q14258	13.0943	13.4595	13.0587	13.3904	12.6212	13.6555	12.1614	13.9583	13.7133	13.9482	14.5785	13.1811	14.4124	14.484	13.063	14.0394	0.976391	0.0037252	2.37151	2.37151	0.004251	+	+		0.976391	13.5326	2.42914	0.0182387	0.768905	-3.62184		ENSG00000121060	TRIM25	tripartite motif containing 25	-			Cytosol;Nucleoplasm (Approved)
A8MZF0	16.6251	16.7109	16.0973	16.372	16.5582	15.9962	15.6867	15.3794	15.6992	15.3292	15.3734	16.1703	15.8595	15.5371	16.2924	15.6212	-0.671204	0.00341949	-1.65521	1.65521	0.02212	+		+	-0.671204	16.3776	-2.56516	0.0129092	0.768905	-3.48605
Q13451	14.7484	14.5554	14.5195	15.0749	14.7214	15.1307	14.8815	14.5468	13.2282	14.3043	13.4141	14.7088	14.6081	12.7748	14.8045	13.9407	-0.863804	0.0162627	-1.54518	1.54518	0.0284985	+		+	-0.863804	14.3843	-2.46145	0.016819	0.768905	-3.59006		ENSG00000096060	FKBP5	FKBP prolyl isomerase 5	-			Nucleoplasm (Enhanced)
P48788	23.7698	24.794	23.0415	23.9148	23.1195	23.3664	23.0291	22.0074	22.1487	22.9063	22.7248	23.3695	23.1175	22.7572	23.5764	22.7188	-0.857681	0.0158564	-1.54365	1.54365	0.0285988	+		+	-0.857681	24.032	-2.32942	0.0233238	0.768905	-3.71804		ENSG00000130598|ENSG00000288219	TNNI2	troponin I2, fast skeletal type	-			Plasma membrane (Approved)
Q13508	16.301	17.2826	17.4573	16.2379	16.9853	17.3972	17.4698	15.8572	17.1035	16.498	14.8507	16.8249	16.3379	14.6367	17.0187	16.0155	-1.00318	0.0320793	-1.49852	1.49852	0.0317305	+		+	-1.00318	16.5827	-2.29713	0.0252228	0.768905	-3.74857		ENSG00000156219	ART3	ADP-ribosyltransferase 3 (inactive)	-
P51398	14.5236	14.0235	13.8244	14.2826	14.0677	14.5593	13.7223	15.1864	14.4026	14.1836	15.3749	14.6733	14.6245	15.5394	14.1433	14.855	0.711629	0.00934432	1.44422	1.44422	0.035957	+	+		0.711629	14.3191	2.47925	0.0160798	0.768905	-3.57242		ENSG00000132676	DAP3	death associated protein 3	+	Matrix	T	Mitochondria;Nucleoplasm (Supported)	Ribo
Q16740	15.7146	16.0396	15.1678	15.8326	15.5614	16.2195	15.9532	13.5145	15.8435	15.7243	13.9254	15.4873	15.5735	13.7533	15.7841	14.8317	-0.952408	0.0406414	-1.32483	1.32483	0.0473337	+		+	-0.952408	15.5655	-2.59431	0.0119697	0.768905	-3.45629		ENSG00000125656	CLPP	caseinolytic mitochondrial matrix peptidase proteolytic subunit	+	Matrix	Protein import, sorting and homeostasis;Protein homeostasis;Proteases	Mitochondria (Supported)
P16298	16.2436	16.4058	16.14	16.25	16.1063	15.8317	16.0435	15.1505	15.8444	15.716	15.4396	16.0382	15.6242	15.7306	16.1459	15.6491	-0.496788	0.00223275	-1.31706	1.31706	0.0481877	+		+	-0.496788	16.2773	-2.44117	0.017698	0.768905	-3.61005		ENSG00000107758	PPP3CB	protein phosphatase 3 catalytic subunit beta	-			Mitochondria (Approved)
Q14847	15.2241	15.6212	15.3115	14.949	15.2805	15.3608	14.4674	15.8497	15.9923	16.2934	15.9372	15.219	16.3896	16.8175	15.1735	16.0712	0.897728	0.00245806	2.34254	2.34254	0.00454424	+	+		0.897728	15.2555	1.89922	0.0624892	0.816333	-4.09745		ENSG00000002834	LASP1	LIM and SH3 protein 1	-			Cytosol;Plasma membrane (Supported)
P21980	16.5688	16.8733	16.7185	16.215	17.2665	16.8744	16.3946	17.397	17.3987	16.9062	17.2205	17.1086	17.4027	17.3501	16.7016	17.2548	0.553249	0.00308277	1.38924	1.38924	0.0408094	+	+		0.553249	16.5655	1.98083	0.0523372	0.816333	-4.03017		ENSG00000198959	TGM2	transglutaminase 2	-			Cytosol (Approved)
P62834	16.034	16.5677	17.1795	16.9092	16.951	17.1743	18.6035	18.3785	17.0349	17.7367	19.2213	16.961	18.1625	19.031	17.0599	18.0751	1.01522	0.043511	1.38213	1.38213	0.0414834	+	+		1.01522	17.4949	2.07331	0.0425745	0.816333	-3.95119		ENSG00000116473	RAP1A	RAP1A, member of RAS oncogene family	-
P20472	13.4085	15.3242	13.838	13.508	13.0487	14.337	14.3591	14.7013	14.9152	15.1178	14.9656	14.6923	14.3056	14.9351	13.9748	14.8047	0.82993	0.0189674	1.42913	1.42913	0.0372279	+	+		0.82993	14.3872	1.72898	0.0891073	0.819542	-4.23024		ENSG00000100362|ENSG00000274665	PVALB	parvalbumin	-			Nucleoplasm (Approved)
O95861	14.0699	14.4202	15.0042	14.3096	14.831	14.5833	14.2885	14.7593	14.9543	14.5835	15.3869	14.7896	15.6935	15.8261	14.501	15.1419	0.640924	0.0140609	1.18698	1.18698	0.0650154				0.640924	14.9525	2.85057	0.0060258	0.738239	-3.18522		ENSG00000162813	BPNT1	3'(2'), 5'-bisphosphate nucleotidase 1	-			Nuclear speckles (Approved)
P05976	25.78	26.7582	25.7222	26.0374	25.807	25.8263	25.71	24.9667	25.1762	25.7188	25.389	25.4403	25.6566	25.4341	25.9487	25.3974	-0.551338	0.00756722	-1.16942	1.16942	0.0676983				-0.551338	26.3591	-3.00856	0.00387257	0.738239	-3.01027		ENSG00000168530	MYL1	myosin light chain 1	-
Q9Y281	22.8221	23.04	23.2154	22.6595	23.1663	22.9155	22.9071	22.7281	22.5731	22.8994	22.3025	22.58	22.5905	22.1338	22.9608	22.5439	-0.416932	0.00495646	-0.960956	0.960956	0.109407				-0.416932	22.7904	-3.07709	0.00318293	0.738239	-2.93267		ENSG00000165410	CFL2	cofilin 2	-			Cytosol;Nucleoplasm (Approved)
P09417	19.647	19.8856	19.8444	19.576	19.8508	19.6403	19.7977	19.7443	19.4161	19.1927	19.0974	19.7192	19.1867	18.85	19.7488	19.3152	-0.433599	0.00690077	-0.937052	0.937052	0.115597				-0.433599	19.8849	-2.88428	0.00548982	0.738239	-3.14836		ENSG00000151552	QDPR	quinoid dihydropteridine reductase	+	Matrix	Metabolism;Metals and cofactors;Tetrahydobiopterin synthesis;Metabolism;Vitamin metabolism;Folate and 1-C metabolism	Mitochondria (Approved)
Q53GG5	22.4717	22.1702	22.791	22.0786	22.4703	22.1741	22.1127	21.829	21.9457	21.6151	21.9391	21.7358	22.1138	22.1932	22.3241	21.9102	-0.413853	0.00632365	-0.910075	0.910075	0.123006				-0.413853	22.1781	-2.83819	0.00623448	0.738239	-3.19869		ENSG00000154553	PDLIM3	PDZ and LIM domain 3	-			Cytosol (Supported)
P52758	17.3474	17.6401	17.4345	17.5181	17.5951	17.371	17.0542	18.1022	17.5876	17.8446	18.0699	17.4209	18.1287	18.5337	17.4229	17.9554	0.532468	0.00580785	1.19059	1.19059	0.0644777				0.532468	17.7575	2.76337	0.00764423	0.757089	-3.27929		ENSG00000132541	RIDA	reactive intermediate imine deaminase A homolog	+	Matrix
Q5JSH3	14.3685	14.5629	14.7358	14.9792	14.6762	14.6255	14.4442	13.776	14.4595	13.1553	14.2455	14.3207	14.0905	14.166	14.6275	14.0305	-0.596969	0.00684784	-1.29211	1.29211	0.051038				-0.596969	14.5484	-2.48067	0.0160223	0.768905	-3.57101		ENSG00000131725	WDR44	WD repeat domain 44	-			Golgi apparatus (Supported)
Q5T440	15.1713	14.959	15.1868	14.7512	14.8897	15.1242	15.0279	15.5568	14.9692	15.9778	15.4806	15.3862	15.488	16.3282	15.0157	15.5981	0.582404	0.00621597	1.28507	1.28507	0.0518718				0.582404	15.1698	2.26083	0.0275196	0.768905	-3.78249		ENSG00000181873	IBA57	iron-sulfur cluster assembly factor IBA57	+	Matrix	Metabolism;Metals and cofactors;Fe-S cluster biosynthesis	Mitochondria (Supported)
P54727	17.7958	17.7628	18.0977	17.0353	17.7118	17.5041	17.7216	17.5734	17.7218	17.1148	15.6282	17.4255	16.644	15.3386	17.6613	16.7781	-0.883245	0.0390634	-1.24381	1.24381	0.0570411				-0.883245	17.0506	-2.2254	0.0299387	0.768905	-3.81522		ENSG00000119318	RAD23B	RAD23 homolog B, nucleotide excision repair protein	-			Cytosol;Nucleoplasm (Supported)
P22626	19.3373	19.2629	19.3474	19.019	19.1247	19.3634	19.4123	19.9361	19.5533	19.5298	19.7553	19.3073	19.7884	20.1446	19.2667	19.7164	0.44968	0.00256884	1.16479	1.16479	0.0684242				0.44968	19.5113	2.59331	0.0120008	0.768905	-3.45731		ENSG00000122566	HNRNPA2B1	heterogeneous nuclear ribonucleoprotein A2/B1	-			Nucleoplasm (Enhanced)
Q86SX6	17.7069	17.0174	17.1254	18.1022	17.606	17.4149	17.0772	18.3515	17.7862	17.4436	18.1409	17.7282	18.3709	18.4926	17.4357	18.0448	0.609124	0.0139671	1.12986	1.12986	0.0741549				0.609124	17.5892	2.59114	0.0120687	0.768905	-3.45954		ENSG00000182512	GLRX5	glutaredoxin 5	+	Matrix	Metabolism;Metals and cofactors;Fe-S cluster biosynthesis;Metabolism;Metals and cofactors;Fe-S-containing proteins	Mitochondria (Supported)
Q9UL46	15.0018	15.1082	14.6805	14.6512	15.2291	15.0932	14.8906	15.794	15.1304	15.3206	15.4946	15.281	15.1567	16.0327	14.9507	15.4586	0.507916	0.00613662	1.12355	1.12355	0.0752408				0.507916	15.2951	2.47196	0.0163792	0.768905	-3.57966		ENSG00000100911|ENSG00000284889	PSME2	proteasome activator subunit 2	-			Nucleoplasm (Approved)
Q96IX5	15.2596	16.2418	16.0688	16.3497	16.0553	15.8797	15.9279	15.4508	15.8426	15.1162	14.3094	15.8003	15.9427	13.6742	15.969	15.1623	-0.806611	0.0416636	-1.11332	1.11332	0.0770336				-0.806611	15.5812	-2.21225	0.0308829	0.768905	-3.82727		ENSG00000173915	ATP5MD	ATP synthase membrane subunit DAPIT	+	MIM	OXPHOS;Complex V;CV subunits;OXPHOS;OXPHOS subunits;Mitochondrial dynamics and surveillance;Cristae formation	Mitochondria (Supported)	CV
Q9H2W6	14.7543	14.9299	15.5987	15.6161	15.3269	15.9528	14.6119	16.2734	15.2997	16.682	14.9551	15.9908	16.3048	16.485	15.2558	15.9987	0.742883	0.0323725	1.10676	1.10676	0.0782051				0.742883	15.4929	2.21048	0.0310117	0.768905	-3.82888		ENSG00000259494	MRPL46	mitochondrial ribosomal protein L46	+	Matrix	Mitochondrial central dogma;Translation;Mitochondrial ribosome;LSU	Mitochondria (Supported)	Ribo
Q02338	12.9934	13.9176	15.6242	13.8484	15.5158	14.8933	15.1572	15.583	14.5175	15.4443	15.6445	15.179	15.5574	16.1474	14.5643	15.439	0.874744	0.0589486	1.07552	1.07552	0.0840386				0.874744	14.9292	2.65122	0.0103124	0.768905	-3.39753		ENSG00000161267|ENSG00000275544	BDH1	3-hydroxybutyrate dehydrogenase 1	+	MIM	Metabolism;Carbohydrate metabolism;Ketone metabolism	Mitochondria (Enhanced)
O14949	18.6251	18.5265	18.8194	17.1404	18.2789	18.5332	18.3255	18.3425	17.4495	18.4779	17.9525	16.9321	16.8525	16.8846	18.3213	17.5559	-0.76533	0.04283	-1.04716	1.04716	0.089709				-0.76533	18.05	-2.26886	0.0269961	0.768905	-3.77502		ENSG00000164405	UQCRQ	ubiquinol-cytochrome c reductase complex III subunit VII	+	MIM	OXPHOS;Complex III;CIII subunits;OXPHOS;OXPHOS subunits	Mitochondria (Enhanced)	CIII
Q00G26	16.6539	15.097	16.5543	15.0687	15.7519	15.976	15.6519	16.4929	16.0328	16.3298	16.3518	16.852	16.2221	17.1209	15.822	16.4861	0.664087	0.0339272	0.975844	0.975844	0.10572				0.664087	15.7967	2.3052	0.0247357	0.768905	-3.74097		ENSG00000214456	PLIN5	perilipin 5	mito-interacting			Lipid droplets;Vesicles (Supported)
P35237	19.1069	19.2789	19.5352	19.4526	19.3917	19.3168	19.6959	19.8045	19.7472	19.5666	19.9996	19.5141	19.7921	20.2301	19.3968	19.8077	0.410883	0.00439947	0.968286	0.968286	0.107576				0.410883	19.4711	2.58216	0.0123535	0.768905	-3.46872		ENSG00000124570	SERPINB6	serpin family B member 6	-			Centrosome (Approved)
Q9Y237	15.7867	15.501	15.1236	14.6616	14.5881	15.3675	15.3024	13.9517	15.0401	14.5398	14.5952	14.7677	15.1378	14.2909	15.1901	14.6176	-0.572531	0.0269979	-0.898113	0.898113	0.126441				-0.572531	15.0783	-2.34969	0.0221983	0.768905	-3.69873		ENSG00000102309	PIN4	peptidylprolyl cis/trans isomerase, NIMA-interacting 4	-			Nucleoli;Nucleoplasm (Supported)
Q9BZV1	13.8215	14.1811	13.8682	13.6138	13.6798	13.9322	13.3462	14.1672	13.9649	14.2749	14.5416	13.904	14.0536	14.8625	13.7776	14.2527	0.475123	0.0132999	0.891402	0.891402	0.12841				0.475123	14.0697	2.5396	0.0137875	0.768905	-3.51196		ENSG00000167671	UBXN6	UBX domain protein 6	-			Cytosol;Golgi apparatus (Approved)
Q9UKX2	28.057	29.3497	27.9341	28.3299	28.0666	27.7671	27.6666	27.0226	27.9281	27.3373	27.3606	28.1267	27.8103	27.2929	28.1673	27.5541	-0.613214	0.0372871	-0.87594	0.87594	0.133064				-0.613214	28.4843	-2.30398	0.024809	0.768905	-3.74212		ENSG00000125414	MYH2	myosin heavy chain 2	-
P20810	18.2856	18.3945	17.8452	18.7306	18.1592	18.3719	18.4677	18.0295	18.2077	17.7475	17.4477	18.2083	17.8975	17.5252	18.3221	17.8662	-0.45591	0.0126346	-0.865517	0.865517	0.136296				-0.45591	18.2219	-2.41561	0.0188649	0.768905	-3.63507		ENSG00000153113	CAST	calpastatin	-			Cytosol;Endoplasmic reticulum (Enhanced)
P23368	15.1907	14.5544	15.012	14.8494	14.5217	14.6911	15.2112	15.1217	14.5514	15.0538	16.0713	15.4278	15.6018	16.1107	14.8615	15.4198	0.55829	0.0378279	0.793994	0.793994	0.160697				0.55829	15.1161	2.64756	0.0104122	0.768905	-3.40133		ENSG00000082212	ME2	malic enzyme 2	+	Matrix	Metabolism;Carbohydrate metabolism;TCA-associated	Mitochondria (Supported)
Q9C0E8	16.1418	16.192	15.4724	16.0815	16.1195	16.0741	15.6923	16.6226	16.0569	16.1357	16.6079	15.9283	16.9134	16.8801	15.9676	16.4493	0.481629	0.0227594	0.791238	0.791238	0.161719				0.481629	16.3866	2.23309	0.0293984	0.768905	-3.80815		ENSG00000144320	LNPK	lunapark, ER junction formation factor	-			Endoplasmic reticulum (Supported)
Q9UNF0	14.7344	14.3344	14.2994	15.0169	14.4574	14.7564	14.0004	13.8041	14.6064	13.6688	13.451	13.7867	14.913	13.2984	14.5142	13.9326	-0.581578	0.0457884	-0.778876	0.778876	0.166389				-0.581578	14.3493	-2.27159	0.0268206	0.768905	-3.77248		ENSG00000100266	PACSIN2	protein kinase C and casein kinase substrate in neurons 2	-			Cytosol;Nuclear speckles;Vesicles (Supported)
A0FGR8	16.1786	15.9373	16.4279	15.8036	15.6448	15.4986	15.7761	15.3029	15.9181	15.7751	14.8588	15.5106	15.1547	15.4448	15.8953	15.4236	-0.471728	0.0235412	-0.768054	0.768054	0.170587				-0.471728	15.7787	-2.24353	0.0286786	0.768905	-3.79853		ENSG00000117868	ESYT2	extended synaptotagmin 2	-			Cytosol (Uncertain)
O95433	13.0524	12.9319	12.7371	13.229	13.3271	13.3449	12.9352	13.5819	13.4147	12.9216	13.8141	13.3308	14.0558	13.5139	13.0796	13.519	0.439335	0.0186642	0.759607	0.759607	0.173938				0.439335	13.5202	2.26865	0.0270097	0.768905	-3.77522		ENSG00000100591	AHSA1	activator of HSP90 ATPase activity 1	-			Cytosol (Supported)
P49748	22.7983	22.5241	23.1978	22.5738	22.7833	22.866	23.1951	23.2118	22.688	23.1601	23.3784	23.4185	23.3495	23.858	22.8483	23.2949	0.446555	0.0200228	0.758463	0.758463	0.174396				0.446555	22.9452	2.3331	0.0231162	0.768905	-3.71455		ENSG00000072778	ACADVL	acyl-CoA dehydrogenase very long chain	+	MIM	Metabolism;Lipid metabolism;Fatty acid oxidation	Mitochondria;Nucleoli (Supported)
P00558	24.3291	25.2386	24.2805	24.5799	24.3079	24.1375	24.3158	23.5307	24.1209	24.1323	24.1501	24.2942	24.0204	23.8366	24.4556	24.0122	-0.443446	0.0224824	-0.73087	0.73087	0.185836				-0.443446	24.6872	-2.463	0.0167535	0.768905	-3.58853		ENSG00000102144	PGK1	phosphoglycerate kinase 1	-
Q04637	18.8797	19.404	19.3756	18.9738	19.36	19.0065	18.911	18.4748	19.0506	18.536	17.8992	19.0398	19.2787	18.0565	19.1301	18.6194	-0.510703	0.0373346	-0.729227	0.729227	0.186541				-0.510703	18.9773	-2.349	0.0222358	0.768905	-3.69939		ENSG00000114867	EIF4G1	eukaryotic translation initiation factor 4 gamma 1	-			Cytosol (Enhanced)
Q9HDC5	19.6785	19.8524	19.2638	19.3158	19.4068	19.191	18.0966	17.8397	19.3356	18.2316	17.9508	19.4339	19.4865	17.7028	19.2578	18.5687	-0.689151	0.0899609	-0.720815	0.720815	0.190189				-0.689151	19.1816	-2.20741	0.0312368	0.768905	-3.83169		ENSG00000104369	JPH1	junctophilin 1	-			Nucleoplasm (Enhanced)
P49411	21.4216	20.8948	21.3455	21.2119	21.3959	21.5828	20.977	21.4656	21.5797	21.4824	21.4527	21.7929	21.6139	21.879	21.2614	21.6095	0.348093	0.00974324	0.700117	0.700117	0.199472				0.348093	21.282	2.65514	0.0102062	0.768905	-3.39345		ENSG00000178952	TUFM	Tu translation elongation factor, mitochondrial	+	Matrix	Mitochondrial central dogma;Translation;Translation factors	Mitochondria (Enhanced)
P16152	18.2109	18.4149	17.9063	18.5325	18.4863	18.4544	17.793	18.6964	18.3877	18.518	19.2527	18.5144	18.2965	19.5558	18.2569	18.7459	0.489024	0.0395433	0.686066	0.686066	0.206032				0.489024	18.6342	2.31418	0.0242037	0.768905	-3.73249		ENSG00000159228	CBR1	carbonyl reductase 1	-			Nucleoplasm (Approved)
P15259	24.724	25.4376	24.4615	25.1332	24.867	24.6312	24.8397	24.1197	24.647	24.5446	24.574	24.694	24.4856	24.2471	24.8706	24.4731	-0.397481	0.0191908	-0.682439	0.682439	0.20776				-0.397481	24.9993	-2.37514	0.0208534	0.768905	-3.6743		ENSG00000164708	PGAM2	phosphoglycerate mutase 2	-			Nucleoplasm (Approved)
Q96FJ2	16.8509	17.0747	16.9248	16.9781	17.4626	17.5107	16.8694	16.6553	16.6284	16.3372	16.3152	17.0395	17.3173	16.2111	17.0959	16.6434	-0.452485	0.0319734	-0.676562	0.676562	0.21059				-0.452485	17.1129	-2.28674	0.0258622	0.768905	-3.75832		ENSG00000264364	DYNLL2	dynein light chain LC8-type 2	-			Cytosol;Nucleoplasm (Uncertain)
Q9UDY4	18.3785	18.6091	18.8713	18.6059	18.7083	18.5788	18.5331	18.1465	18.0578	18.6798	17.8937	18.6362	18.3803	17.4879	18.6121	18.1832	-0.428976	0.0267183	-0.67486	0.67486	0.211417				-0.428976	18.4038	-2.3528	0.0220297	0.768905	-3.69575		ENSG00000162616	DNAJB4	DnaJ heat shock protein family (Hsp40) member B4	-			Nucleoplasm (Enhanced)
Q6JBY9	15.4858	14.9396	14.7922	15.1572	15.0317	14.9233	15.1683	14.9619	14.7244	14.9396	14.0538	14.7896	14.8488	14.3716	15.0712	14.67	-0.401182	0.0222998	-0.662631	0.662631	0.217455				-0.401182	15.0651	-2.23351	0.0293689	0.768905	-3.80776		ENSG00000198771	RCSD1	RCSD domain containing 1	-			Plasma membrane (Approved)
P61604	21.8763	21.3713	21.678	21.7541	21.2993	21.7629	21.4204	22.1152	21.821	22.0083	21.9001	22.2968	21.3788	22.5569	21.5946	22.011	0.416406	0.0268703	0.654061	0.654061	0.221789				0.416406	21.9134	2.37925	0.0206431	0.768905	-3.67034		ENSG00000115541	HSPE1	heat shock protein family E (Hsp10) member 1	+	Matrix	Protein import, sorting and homeostasis;Protein homeostasis;Chaperones
P39059	17.7886	17.5147	17.6361	17.8877	17.8887	18.0672	18.1365	18.5006	18.1683	17.9712	18.4328	17.7678	18.1531	18.5502	17.8456	18.2206	0.37492	0.0187579	0.647418	0.647418	0.225207				0.37492	17.8844	2.24402	0.0286452	0.768905	-3.79807		ENSG00000204291	COL15A1	collagen type XV alpha 1 chain	-			Endoplasmic reticulum (Approved)
O00499	22.3061	22.578	22.418	22.2554	22.2414	22.1916	21.8604	21.8931	22.226	21.9575	21.6577	21.9862	21.9998	21.9383	22.2644	21.9512	-0.31318	0.0113381	-0.609278	0.609278	0.245879				-0.31318	22.2415	-2.47593	0.0162158	0.768905	-3.57572		ENSG00000136717	BIN1	bridging integrator 1	-			Cytosol (Supported)
P31415	22.9151	23.5774	23.2563	22.8474	22.8699	22.8297	22.9863	22.6232	23.2695	22.569	22.4118	22.627	22.7619	22.3428	23.0403	22.6579	-0.382416	0.0303161	-0.580633	0.580633	0.262644				-0.382416	23.1438	-2.4882	0.0157196	0.768905	-3.56352		ENSG00000143318	CASQ1	calsequestrin 1	-			Mitochondria;Nucleoplasm (Uncertain)
P13929	25.3837	26.3256	25.3088	25.4163	25.2826	25.4938	25.4513	24.6306	25.2478	25.5217	25.2898	25.2611	25.132	24.747	25.5232	25.1186	-0.404576	0.0460973	-0.540645	0.540645	0.287975				-0.404576	25.7914	-2.27286	0.0267387	0.768905	-3.77129		ENSG00000108515	ENO3	enolase 3	-			Cytosol;Plasma membrane (Supported)
P48735	23.2977	22.5314	23.5349	22.8201	23.238	23.6063	23.2128	23.4966	23.2501	23.5868	23.3639	23.8568	23.6124	23.6985	23.1773	23.5522	0.374837	0.0409011	0.520374	0.520374	0.301735				0.374837	23.2113	2.29956	0.0250752	0.768905	-3.74628		ENSG00000182054	IDH2	isocitrate dehydrogenase (NADP(+)) 2	+	Matrix	Metabolism;Carbohydrate metabolism;TCA cycle	Mitochondria (Supported)
P33121	21.4881	21.3466	21.8619	21.4563	21.7792	21.524	21.5124	21.7988	21.4875	21.8017	22.0413	22.5079	21.8673	21.7743	21.5669	21.897	0.330035	0.0340694	0.484371	0.484371	0.327815				0.330035	21.7139	2.22152	0.0302147	0.768905	-3.81878		ENSG00000151726	ACSL1	acyl-CoA synthetase long chain family member 1	+	MOM	Metabolism;Lipid metabolism;Fatty acid oxidation	Nucleoplasm (Supported)
P36871	22.8404	23.6795	22.7935	23.0854	22.6535	22.7678	23.0887	22.344	22.814	22.6082	22.4811	23.0117	22.7753	22.4249	22.987	22.637	-0.349931	0.0483134	-0.460485	0.460485	0.34635				-0.349931	23.1163	-2.31789	0.0239869	0.768905	-3.72898		ENSG00000079739	PGM1	phosphoglucomutase 1	-			Cytosol (Approved)
O60664	20.0639	19.8268	20.1923	19.8866	19.9279	19.6082	19.73	20.2127	20.2559	19.98	20.0267	19.9257	20.2999	20.4507	19.8908	20.1645	0.27372	0.0217536	0.455051	0.455051	0.35071				0.27372	19.9731	2.33973	0.0227453	0.768905	-3.70824		ENSG00000105355	PLIN3	perilipin 3	-			Lipid droplets (Enhanced)
P00441	22.8751	22.7305	23.1307	22.4577	22.4728	22.4141	22.702	22.1308	22.7477	22.3674	20.7916	22.4806	22.205	20.6394	22.6833	21.9089	-0.774338	0.038178	-1.09816	1.09816	0.0797708				-0.774338	22.1874	-2.1874	0.0327394	0.784165	-3.84989		ENSG00000142168	SOD1	superoxide dismutase 1	+	IMS	Metabolism;Detoxification;ROS and glutathione metabolism	Cytosol;Nucleoplasm;Plasma membrane (Supported)
P02585	22.8913	24.8671	23.0046	23.6416	23.333	22.933	22.658	22.1568	23.1152	22.6532	22.0927	23.2513	23.0334	21.3229	23.3327	22.5179	-0.814727	0.0569222	-1.0141	1.0141	0.0968044				-0.814727	23.9491	-2.1833	0.0330548	0.784165	-3.8536		ENSG00000101470	TNNC2	troponin C2, fast skeletal type	-			Nucleoplasm (Approved)
Q96EP5	12.5297	12.3673	11.6143	12.4865	12.2223	12.0104	12.3418	12.5768	12.5986	12.8501	12.4667	12.3345	13.014	13.2492	12.2246	12.7271	0.502504	0.0128806	0.949764	0.949764	0.112263				0.502504	12.4723	2.17353	0.0338171	0.784165	-3.86242		ENSG00000071626	DAZAP1	DAZ associated protein 1	-			Nucleoplasm (Enhanced)
P61586	14.865	15.8739	15.8098	15.4609	15.5959	15.5526	14.8777	15.791	15.636	15.8465	16.0816	15.7342	15.8368	16.2599	15.4337	15.8837	0.450019	0.024441	0.725377	0.725377	0.188202				0.450019	15.7394	2.17828	0.0334444	0.784165	-3.85814		ENSG00000067560	RHOA	ras homolog family member A	-			Cytosol;Plasma membrane (Supported)
Q99447	14.163	13.2326	13.4455	13.1353	13.9294	13.9972	13.5306	13.7665	14.7719	13.8305	14.4862	14.1788	14.1423	14.6285	13.6334	14.2578	0.624436	0.0116276	1.20798	1.20798	0.0619473				0.624436	13.6773	1.88841	0.0639528	0.816333	-4.10619		ENSG00000185813	PCYT2	phosphate cytidylyltransferase 2, ethanolamine	-			Centrosome (Supported)
Q9H2H8	16.3023	16.6052	16.6045	16.0843	15.7499	16.6789	16.4953	15.7098	16.6205	15.5111	14.8725	16.3039	15.7443	13.901	16.3601	15.5233	-0.836753	0.0414791	-1.15653	1.15653	0.0697373				-0.836753	15.8557	-2.03679	0.0462234	0.816333	-3.98272		ENSG00000240344	PPIL3	peptidylprolyl isomerase like 3	-			Nucleoplasm (Supported)
O95822	14.9075	14.6246	15.4104	14.4336	15.0457	15.0366	15.158	15.4666	14.5939	15.8468	15.9802	15.6744	15.3339	16.4359	14.9452	15.6188	0.673599	0.020053	1.14365	1.14365	0.0718374				0.673599	15.2251	1.92721	0.0588343	0.816333	-4.07464		ENSG00000103150	MLYCD	malonyl-CoA decarboxylase	+	Matrix	Metabolism;Lipid metabolism
Q08J23	12.6446	13.3467	12.4547	13.4649	13.508	14.3041	12.5525	14.5164	13.3352	13.7919	13.8736	13.7683	13.8523	14.2276	13.1822	13.9093	0.727118	0.0274003	1.13594	1.13594	0.0731246				0.727118	13.2914	1.95687	0.0551601	0.816333	-4.05016		ENSG00000037474	NSUN2	NOP2/Sun RNA methyltransferase 2	+	Matrix	Mitochondrial central dogma;mtRNA metabolism;mt-tRNA modifications	Nucleoplasm (Approved)
Q17R31	13.2111	13.6459	13.7368	13.5483	13.7886	13.7189	13.537	14.1295	13.9687	13.9629	14.3543	13.6846	13.8229	14.3315	13.5981	14.0364	0.438272	0.00330743	1.08714	1.08714	0.0818203				0.438272	13.9567	1.92178	0.0595289	0.816333	-4.07909		ENSG00000203705	TATDN3	TatD DNase domain containing 3	-			Nucleoplasm (Approved)
P07951	26.8117	26.5905	26.7697	26.1209	26.5337	26.177	26.3003	26.0235	26.3866	26.0163	24.4097	26.2823	25.9727	25.3146	26.472	25.7722	-0.699712	0.0286563	-1.0795	1.0795	0.083272				-0.699712	26.0375	-1.75985	0.0836817	0.816333	-4.20694		ENSG00000198467	TPM2	tropomyosin 2	-
Q9Y235	20.0767	20.1338	21.0512	20.2739	20.1272	20.2376	20.4313	19.7647	19.9821	20.1812	19.7001	19.8285	19.7133	19.919	20.3331	19.8699	-0.463239	0.00722067	-0.99199	0.99199	0.101861				-0.463239	20.0366	-1.99008	0.0512806	0.816333	-4.0224		ENSG00000124701	APOBEC2	apolipoprotein B mRNA editing enzyme catalytic subunit 2	-
P02452	16.5151	15.5724	15.919	17.7373	17.1694	16.8683	16.5082	13.9983	18.3055	15.3021	15.0715	16.5218	14.5394	15.3494	16.6128	15.584	-1.02883	0.116252	-0.961548	0.961548	0.109258				-1.02883	16.2069	-1.76216	0.0832873	0.816333	-4.20518		ENSG00000108821	COL1A1	collagen type I alpha 1 chain	-			Cytosol (Approved)
P12829	15.3755	15.8741	16.2481	16.8246	15.3735	15.8056	15.7922	15.2852	15.4446	16.2419	14.0484	15.2878	15.2606	14.7687	15.8991	15.191	-0.708053	0.0454175	-0.950757	0.950757	0.112007				-0.708053	16.4955	-1.98173	0.0522339	0.816333	-4.02942		ENSG00000198336	MYL4	myosin light chain 4	-			Plasma membrane (Approved)
Q86TX2	21.1382	20.6829	21.0976	20.0794	20.451	20.4135	20.6708	21.0443	21.5102	21.227	21.3209	20.4579	21.0897	21.879	20.6476	21.2184	0.570824	0.0230684	0.934429	0.934429	0.116298				0.570824	20.6897	2.04598	0.0452808	0.816333	-3.97483		ENSG00000184227	ACOT1	acyl-CoA thioesterase 1	-			Mitochondria (Approved)
Q9H1R3	19.1262	19.6873	19.9796	19.8636	19.2001	19.3428	19.4257	18.896	19.4315	18.5855	18.6003	19.3627	19.3803	18.7242	19.5179	18.9972	-0.520702	0.018501	-0.902274	0.902274	0.125235				-0.520702	19.1149	-1.86607	0.0670667	0.816333	-4.12412		ENSG00000101306	MYLK2	myosin light chain kinase 2	-			Endoplasmic reticulum (Supported)
Q96K17	16.1934	16.2101	16.567	16.2723	16.2027	16.0739	15.9832	15.2375	16.2396	15.5674	15.7756	16.1865	15.9119	14.2059	16.2147	15.5892	-0.625481	0.0415911	-0.863789	0.863789	0.136839				-0.625481	15.6806	-1.74307	0.0865962	0.816333	-4.21965		ENSG00000134717	BTF3L4	basic transcription factor 3 like 4	-			Cytosol;Nucleoplasm (Approved)
O14732	14.6839	15.7007	16.2669	14.7937	15.7292	15.6643	15.1599	14.4043	15.4998	15.174	13.9111	15.3516	15.1323	13.2487	15.4284	14.6745	-0.753841	0.0741785	-0.85163	0.85163	0.140724				-0.753841	15.1717	-1.84257	0.0704814	0.816333	-4.14279		ENSG00000141401	IMPA2	inositol monophosphatase 2	-			Mitochondria;Nucleoplasm (Approved)
Q8N5N7	14.8719	14.266	13.986	14.1203	13.8224	14.2762	14.027	14.6879	14.404	14.49	14.8005	14.6187	14.4294	15.2989	14.1957	14.6756	0.479953	0.0170127	0.849146	0.849146	0.141532				0.479953	14.3436	1.98856	0.0514527	0.816333	-4.02367		ENSG00000136897	MRPL50	mitochondrial ribosomal protein L50	+	Matrix	Mitochondrial central dogma;Translation;Mitochondrial ribosome;LSU		Ribo
P10599	20.8014	20.6978	20.76	20.9233	20.7592	20.6224	20.6682	20.5397	20.8418	20.7583	18.7943	20.6375	19.8932	19.1017	20.7475	20.0809	-0.666518	0.0584395	-0.822013	0.822013	0.150656				-0.666518	20.2222	-1.7935	0.078083	0.816333	-4.18114		ENSG00000136810	TXN	thioredoxin	-			Cytosol;Nucleoplasm (Enhanced)
Q8NC51	18.3149	17.9017	17.6982	17.2416	17.619	17.8597	17.6324	17.1869	17.9237	17.4173	16.3436	17.8127	17.0642	16.2027	17.7525	17.1359	-0.616624	0.048455	-0.810651	0.810651	0.154649				-0.616624	17.4121	-1.976	0.0528962	0.816333	-4.03422		ENSG00000142864	SERBP1	SERPINE1 mRNA binding protein 1	-			Cytosol (Enhanced)
Q9UKU7	13.8883	14.3603	14.5725	14.5433	13.9925	14.011	14.5616	13.6056	14.2954	14.4967	12.9492	14.0524	13.47	12.9179	14.2756	13.6839	-0.591737	0.0437765	-0.804028	0.804028	0.157026				-0.591737	13.8627	-1.82198	0.073592	0.816333	-4.15899		ENSG00000151498	ACAD8	acyl-CoA dehydrogenase family member 8	+	Matrix	Metabolism;Amino acid metabolism;Branched-chain amino acid metabolism
Q9UQM7	15.6593	16.1968	16.2013	15.0611	15.8992	15.1875	15.7366	16.1885	16.0483	15.0407	16.6498	16.542	16.5523	17.7971	15.706	16.4027	0.696668	0.0731297	0.79135	0.79135	0.161678				0.696668	16.2453	1.80635	0.0760285	0.816333	-4.17118		ENSG00000070808	CAMK2A	calcium/calmodulin dependent protein kinase II alpha	-			Plasma membrane (Approved)
P19652	17.2798	16.4326	16.6148	16.3516	16.9956	16.4074	17.0596	15.5657	16.6696	17.0831	15.4945	17.0152	15.6328	14.6728	16.7345	16.0191	-0.715383	0.0786983	-0.789807	0.789807	0.162253				-0.715383	16.37	-2.02031	0.047956	0.816333	-3.9968		ENSG00000228278	ORM2	orosomucoid 2	-			Vesicles (Approved)
O75306	21.1423	20.368	20.8081	20.2073	20.7182	20.5294	20.4136	21.3006	20.4437	20.9514	21.4511	20.8388	21.0793	21.3631	20.5981	21.0611	0.46303	0.023674	0.752761	0.752761	0.176701				0.46303	20.8111	1.9926	0.0509964	0.816333	-4.02028		ENSG00000158864	NDUFS2	NADH:ubiquinone oxidoreductase core subunit S2	+	MIM	OXPHOS;Complex I;CI subunits;Metabolism;Metals and cofactors;Fe-S-containing proteins;OXPHOS;OXPHOS subunits	Mitochondria (Supported)	CI
Q92616	13.1902	13.6406	13.8021	14.0075	14.6368	14.11	13.7767	14.15	14.0829	14.3167	14.185	14.341	14.6249	14.9311	13.8806	14.3759	0.495369	0.0315182	0.743766	0.743766	0.180399				0.495369	13.9167	1.74625	0.0860372	0.816333	-4.21725		ENSG00000089154	GCN1	GCN1 activator of EIF2AK4	-			Cytosol (Enhanced)
A6NDG6	16.0214	16.5668	16.5812	15.3174	15.9845	16.0237	16.2992	16.822	16.4007	16.8086	16.9446	16.2949	15.903	17.7034	16.1134	16.6967	0.583288	0.0531908	0.743204	0.743204	0.180633				0.583288	16.5751	1.75821	0.083964	0.816333	-4.20819		ENSG00000184207	PGP	phosphoglycolate phosphatase	-			Nuclear bodies (Approved)
P35754	16.2087	17.0484	16.5852	16.9765	16.8724	16.3829	16.1141	16.2239	16.1142	15.5563	16.0503	16.4436	16.5936	15.8506	16.5983	16.1189	-0.479392	0.0297659	-0.731687	0.731687	0.185487				-0.479392	16.6937	-2.02081	0.0479031	0.816333	-3.99638		ENSG00000173221	GLRX	glutaredoxin	-			Cytosol;Plasma membrane (Approved)
Q96RP9	17.9338	17.1662	17.3296	17.4175	17.3774	17.2669	17.3718	17.1271	17.2034	16.9138	16.535	17.3718	17.2416	15.6602	17.409	16.8647	-0.544317	0.045823	-0.728795	0.728795	0.186726				-0.544317	16.9647	-1.83925	0.0709746	0.816333	-4.14541		ENSG00000168827	GFM1	G elongation factor mitochondrial 1	+	Matrix	Mitochondrial central dogma;Translation;Translation factors	Mitochondria (Approved)
A8MU46	20.2695	19.9366	20.2639	19.8717	19.8249	20.1504	19.9653	19.6259	19.5736	19.8613	19.353	19.9598	19.9743	18.5964	20.0403	19.5635	-0.476848	0.0311464	-0.718415	0.718415	0.191243				-0.476848	19.602	-1.76078	0.0835221	0.816333	-4.20623
P35241	20.7675	20.506	20.9183	20.2033	20.413	20.3978	20.4112	20.3861	20.5231	20.0657	19.6585	20.2278	20.1334	19.822	20.5167	20.1167	-0.400074	0.0185916	-0.692401	0.692401	0.203048				-0.400074	20.1821	-1.96653	0.0540071	0.816333	-4.04213		ENSG00000137710	RDX	radixin	-			Plasma membrane (Supported)
O43776	15.3586	15.6092	14.7107	15.3596	15.8397	16.2352	15.4233	15.8976	15.5107	15.3128	16.2627	16.2232	16.5881	16.6147	15.5052	16.0585	0.553347	0.0561044	0.692239	0.692239	0.203124				0.553347	15.74	1.92087	0.0596451	0.816333	-4.07982		ENSG00000134440	NARS1	asparaginyl-tRNA synthetase 1	-			Cytosol (Supported)
Q9UPY8	15.4059	15.102	14.7889	13.8915	14.1689	14.6104	14.6958	14.8788	14.2254	14.3764	13.3642	14.449	13.6363	13.705	14.6662	14.0907	-0.575454	0.0637779	-0.687858	0.687858	0.205183				-0.575454	14.5723	-1.93258	0.0581529	0.816333	-4.07022		ENSG00000084764	MAPRE3	microtubule associated protein RP/EB family member 3	-			Cytosol (Supported)
P52895	13.3934	14.3832	14.7963	15.1003	14.7073	14.8129	14.1379	14.6097	15.1646	14.1302	16.0297	15.222	15.6536	14.8629	14.4759	15.0961	0.620201	0.078903	0.684024	0.684024	0.207003				0.620201	14.8412	1.93463	0.0578956	0.816333	-4.06854		ENSG00000151632	AKR1C2	aldo-keto reductase family 1 member C2	-			Cytosol;Nucleoplasm (Approved)
P55822	21.3675	20.7123	20.8011	20.5026	20.964	20.6818	21.0487	20.4189	20.6607	20.611	20.0941	20.9516	20.4352	19.7735	20.8683	20.4207	-0.44754	0.0300222	-0.681405	0.681405	0.208255				-0.44754	20.7066	-1.94135	0.0570569	0.816333	-4.063		ENSG00000185437	SH3BGR	SH3 domain binding glutamate rich protein	-			Cytosol;Plasma membrane (Approved)
P15104	14.8215	15.168	15.1324	15.096	14.617	15.3049	15.3695	13.7259	14.9513	15.2192	13.5898	13.9997	15.0747	14.9368	15.0728	14.4996	-0.573135	0.0650663	-0.680107	0.680107	0.208878				-0.573135	14.8655	-1.75503	0.08451	0.816333	-4.2106		ENSG00000135821	GLUL	glutamate-ammonia ligase	-			Cytosol;Mitochondria (Supported)
Q00325	19.3803	19.4699	19.8094	19.8997	19.8036	19.8861	20.2425	20.3512	19.5142	20.3519	21.0731	20.0153	19.7843	21.2938	19.7845	20.3405	0.556058	0.0610367	0.675282	0.675282	0.211212				0.556058	20.1137	2.11397	0.0388087	0.816333	-3.91557		ENSG00000075415	SLC25A3	solute carrier family 25 member 3	+	MIM	Metabolism;Metals and cofactors;Copper metabolism;Signaling;Calcium homeostasis;Calcium cycle;Small molecule transport;SLC25A family	Mitochondria (Supported)
O75347	15.035	16.3018	15.2385	15.7626	16.1835	16.1805	15.7544	15.9222	13.8543	15.706	13.9898	14.9678	14.5914	16.4469	15.7795	15.0683	-0.71114	0.115018	-0.667928	0.667928	0.214819				-0.71114	15.601	-1.86143	0.0677302	0.816333	-4.12782		ENSG00000171530	TBCA	tubulin folding cofactor A	-			Microtubules (Supported)
Q08209	16.1384	16.9048	16.5169	16.766	17.1478	17.0529	17.0565	16.3638	16.7219	15.6619	16.4914	17.1295	15.9622	15.5456	16.7976	16.2681	-0.529553	0.0615828	-0.641045	0.641045	0.228536				-0.529553	16.9024	-2.00076	0.0500845	0.816333	-4.01339		ENSG00000138814	PPP3CA	protein phosphatase 3 catalytic subunit alpha	-			Nucleoplasm (Enhanced)
P26447	16.9977	17.298	16.6251	17.208	16.7401	16.9583	17.1903	16.4478	16.5835	16.9219	16.7518	16.547	16.3307	16.9314	17.0025	16.6449	-0.357608	0.0169126	-0.633606	0.633606	0.232484				-0.357608	16.9907	-1.98525	0.0518305	0.816333	-4.02646		ENSG00000196154	S100A4	S100 calcium binding protein A4	-			Plasma membrane (Enhanced)
Q16134	19.6534	19.7095	19.3233	19.169	19.5304	19.3711	19.4838	19.5195	19.9398	19.6196	19.7218	19.7734	19.7764	20.0451	19.4629	19.7708	0.307872	0.00883849	0.632254	0.632254	0.23321				0.307872	19.4468	1.77752	0.0807009	0.816333	-4.19344		ENSG00000171503	ETFDH	electron transfer flavoprotein dehydrogenase	+	MIM	Metabolism;Lipid metabolism;Fatty acid oxidation;Metabolism;Amino acid metabolism;Branched-chain amino acid metabolism;Metabolism;Amino acid metabolism;Lysine metabolism;Metabolism;Amino acid metabolism;Glycine metabolism;Metabolism;Metals and cofactors;Fe-S-containing proteins;Metabolism;Vitamin metabolism;Choline and betaine metabolism;Metabolism;Electron carriers;Q-linked reactions, other
Q9NTG7	14.8748	14.2343	14.8993	14.7728	14.4519	14.2125	14.4164	14.9789	14.7031	15.3927	14.6415	14.4789	15.1149	15.7951	14.5517	15.015	0.463305	0.0452016	0.623073	0.623073	0.238192				0.463305	14.6431	1.81409	0.0748128	0.816333	-4.16515		ENSG00000142082	SIRT3	sirtuin 3	+	Matrix	Metabolism;Metals and cofactors;NAD biosynthesis and metabolism;Signaling
O00429	18.2324	18.5562	18.6488	18.2236	18.402	18.2333	18.2416	18.6212	18.7378	18.5609	18.7547	18.382	18.6302	19.1866	18.3626	18.6962	0.333626	0.0136763	0.621889	0.621889	0.238842				0.333626	18.5497	2.09862	0.0401947	0.816333	-3.92908		ENSG00000087470	DNM1L	dynamin 1 like	+	MOM	Mitochondrial dynamics and surveillance;Fission	Cytosol (Enhanced)
O60869	17.1311	17.0486	16.7987	16.8224	16.8583	16.8255	16.4063	16.8189	16.6305	16.3765	15.9044	17.0246	16.2469	15.8222	16.8416	16.4034	-0.438128	0.041134	-0.607158	0.607158	0.247083				-0.438128	16.845	-1.86092	0.0678026	0.816333	-4.12822		ENSG00000107223	EDF1	endothelial differentiation related factor 1	-			Cytosol;Nucleoplasm (Supported)
P56134	16.2587	16.9663	17.2956	16.5497	17.0132	16.7809	16.9513	17.7862	16.5928	17.2771	18.1259	16.8211	16.7339	18.3656	16.8308	17.3861	0.55528	0.0875746	0.587276	0.587276	0.258657				0.55528	17.1848	1.93156	0.0582821	0.816333	-4.07106		ENSG00000241468	ATP5MF	ATP synthase membrane subunit f	+	MIM	OXPHOS;Complex V;CV subunits;OXPHOS;OXPHOS subunits	Mitochondria (Supported)	CV
O00757	21.3595	21.3543	21.6213	21.7776	21.2068	21.4445	21.1296	20.7314	21.1655	20.9324	20.563	21.4867	21.1767	21.2329	21.4134	21.0412	-0.372147	0.026636	-0.585957	0.585957	0.259443				-0.372147	21.6622	-2.08207	0.0417376	0.816333	-3.94357		ENSG00000130957	FBP2	fructose-bisphosphatase 2	-			Nucleoplasm;Plasma membrane (Approved)
P41250	13.1271	13.0292	13.2059	12.9216	13.4919	13.0943	12.6984	13.3971	13.1324	12.6625	14.0245	13.5849	13.7628	14.3746	13.0812	13.5627	0.481499	0.0618956	0.581815	0.581815	0.26193				0.481499	13.2457	1.94422	0.0567019	0.816333	-4.06063		ENSG00000106105	GARS1	glycyl-tRNA synthetase 1	+	Matrix	Mitochondrial central dogma;Translation;mt-tRNA synthetases	Cytosol (Supported)
Q8TB37	16.1569	16.1022	16.3236	15.7206	16.1738	16.3221	16.6271	16.5143	16.9762	16.1042	16.2817	16.7011	16.4899	17.3769	16.2037	16.6349	0.431162	0.0454789	0.578701	0.578701	0.263815				0.431162	16.5547	1.99079	0.051201	0.816333	-4.0218		ENSG00000151413	NUBPL	nucleotide binding protein like	+	Matrix	OXPHOS;Complex I;CI assembly factors;Metabolism;Metals and cofactors;Fe-S cluster biosynthesis;Metabolism;Metals and cofactors;Fe-S-containing proteins;OXPHOS;OXPHOS assembly factors	Mitochondria (Approved)
Q92499	16.8814	16.8065	16.764	17.13	16.8388	16.7299	16.3475	17.0636	16.8599	16.8869	17.2963	16.9377	17.4277	17.4338	16.7855	17.1294	0.343949	0.0212528	0.575283	0.575283	0.265899				0.343949	16.9523	2.03771	0.0461276	0.816333	-3.98193		ENSG00000079785	DDX1	DEAD-box helicase 1	-			Nucleoplasm (Enhanced)
O75027	15.4984	14.7092	15.1106	14.8166	14.3397	14.9435	14.9569	15.3799	15.4329	14.9497	15.792	15.1699	15.6918	14.9017	14.9107	15.3311	0.420402	0.0445391	0.568072	0.568072	0.270351				0.420402	15.1437	1.8334	0.0718526	0.816333	-4.15002		ENSG00000131269	ABCB7	ATP binding cassette subfamily B member 7	+	MIM	Metabolism;Metals and cofactors;Heme synthesis and processing;Metabolism;Metals and cofactors;Fe-S cluster biosynthesis;Metabolism;Metals and cofactors;Molybdenum cofactor synthesis and proteins;Small molecule transport;ABC transporters	Mitochondria (Supported)
Q93100	18.8133	19.3781	18.1948	19.2	19.0861	18.7917	18.5933	18.0361	18.6171	18.2513	18.8346	18.84	18.4892	17.8713	18.8654	18.4199	-0.445416	0.0538604	-0.565113	0.565113	0.272199				-0.445416	19.1039	-2.06733	0.0431539	0.816333	-3.95638		ENSG00000102893	PHKB	phosphorylase kinase regulatory subunit beta	-			Golgi apparatus (Approved)
P55795	12.5318	13.3858	12.9703	13.1042	12.6704	13.3882	12.1474	13.3569	13.6549	13.569	13.047	13.0555	12.8821	13.8684	12.8854	13.3477	0.46227	0.0599901	0.564858	0.564858	0.272359				0.46227	13.0526	1.95841	0.054975	0.816333	-4.04888		ENSG00000126945	HNRNPH2	heterogeneous nuclear ribonucleoprotein H2	-			Nucleoplasm (Enhanced)
Q10713	13.3902	13.095	12.7696	13.3849	13.1519	12.8689	12.7525	13.5957	13.1441	13.1102	13.3243	13.2614	13.6216	13.9357	13.059	13.4276	0.368581	0.032975	0.546168	0.546168	0.284336				0.368581	13.2112	2.08527	0.0414355	0.816333	-3.94077		ENSG00000165688	PMPCA	peptidase, mitochondrial processing subunit alpha	+	Matrix	Protein import, sorting and homeostasis;Protein import and sorting;Preprotein cleavage;Protein import, sorting and homeostasis;Protein homeostasis;Proteases	Mitochondria (Enhanced)
P42566	14.7867	14.2878	15.1729	14.195	14.8165	14.4596	14.2491	13.9072	14.5303	13.5864	14.1402	14.443	14.7062	13.4666	14.5668	14.1114	-0.45538	0.0687864	-0.529378	0.529378	0.295544				-0.45538	14.3648	-2.14373	0.0362393	0.816333	-3.88916		ENSG00000085832	EPS15	epidermal growth factor receptor pathway substrate 15	-			Cytosol;Vesicles (Enhanced)
Q0VDG4	16.0387	16.2297	15.4926	15.88	15.6267	15.2208	15.5622	16.3774	16.0883	15.8708	16.2804	15.9242	16.3177	15.7893	15.7215	16.0926	0.371041	0.0375401	0.528921	0.528921	0.295855				0.371041	15.84	1.79887	0.0772194	0.816333	-4.17699		ENSG00000144306	SCRN3	secernin 3	-			Cytosol;Vesicles (Approved)
Q13813	19.2288	19.3531	19.4816	19.3792	19.494	19.7511	19.1847	19.5545	19.9625	19.6256	19.5815	19.5023	19.7769	19.8249	19.4103	19.6898	0.279412	0.0129525	0.52743	0.52743	0.296873				0.279412	19.4231	1.82362	0.0733397	0.816333	-4.1577		ENSG00000197694	SPTAN1	spectrin alpha, non-erythrocytic 1	-			Microtubules;Vesicles (Approved)
P0DMV9	23.4756	23.2566	23.2533	23.5514	23.323	22.9642	23.3636	23.0502	23.0188	22.7802	23.3318	23.1966	23.0444	22.5364	23.3125	22.9941	-0.31847	0.0232927	-0.519992	0.519992	0.302001				-0.31847	23.2092	-1.84331	0.0703722	0.816333	-4.14221
P37840	15.8341	15.6305	15.8576	15.7845	16.8163	15.4243	16.2659	16.2077	15.7505	16.3142	14.4331	15.121	15.2461	14.6683	15.9447	15.3916	-0.553166	0.115363	-0.518832	0.518832	0.302809				-0.553166	15.8389	-1.78264	0.0798549	0.816333	-4.18951		ENSG00000145335	SNCA	synuclein alpha	-
Q96DG6	20.6735	20.8469	20.6624	20.5959	20.6791	20.5603	21.0184	20.2302	20.2489	19.8527	20.3149	20.5574	20.4304	20.9777	20.7195	20.3732	-0.34632	0.0328113	-0.513931	0.513931	0.306245				-0.34632	20.8336	-1.73995	0.0871477	0.816333	-4.222		ENSG00000164237	CMBL	carboxymethylenebutenolidase homolog	-
P07585	20.7757	21.4573	21.2924	21.0423	20.7911	20.95	21.1203	20.3599	21.4044	21.1497	20.3494	20.6874	20.3808	20.1859	21.0613	20.6454	-0.415949	0.0585722	-0.512577	0.512577	0.307201				-0.415949	20.9026	-1.75026	0.0853377	0.816333	-4.21422		ENSG00000011465	DCN	decorin	-
P28161	20.8124	21.3923	22.5849	21.4542	21.2682	21.3024	21.7878	20.8428	21.281	21.0583	21.4586	21.4876	20.8439	20.1524	21.5146	21.0178	-0.496789	0.0939723	-0.510202	0.510202	0.308886				-0.496789	21.3968	-1.88148	0.0649058	0.816333	-4.11177		ENSG00000213366	GSTM2	glutathione S-transferase mu 2	-			Cytosol (Uncertain)
Q14BN4	21.027	20.7622	20.9964	20.4491	20.9534	20.3219	20.6474	20.3916	20.6925	20.5409	20.3937	20.1833	20.4655	20.2924	20.7368	20.4229	-0.313896	0.0245679	-0.505256	0.505256	0.312424				-0.313896	20.5067	-2.08562	0.041402	0.816333	-3.94046		ENSG00000163681	SLMAP	sarcolemma associated protein	-			Endoplasmic reticulum (Approved)
P62316	13.5315	13.2297	12.6849	13.1319	13.1283	13.2242	13.3632	13.096	13.0289	13.0621	12.1387	13.0195	12.7014	12.6613	13.1848	12.8154	-0.369385	0.0440734	-0.500821	0.500821	0.315631				-0.369385	13.0316	-1.97308	0.0532359	0.816333	-4.03665		ENSG00000125743	SNRPD2	small nuclear ribonucleoprotein D2 polypeptide	-			Cytosol (Supported)
P09110	16.9491	16.4494	16.6066	16.427	16.7024	16.556	16.8848	17.3138	16.541	16.7358	17.0923	17.0703	16.7869	17.4408	16.6536	16.9973	0.343654	0.0351358	0.499758	0.499758	0.316404				0.343654	16.7692	2.09645	0.0403944	0.816333	-3.93099		ENSG00000060971	ACAA1	acetyl-CoA acyltransferase 1	+	unknown	Metabolism;Lipid metabolism	Peroxisomes (Enhanced)
Q9Y3D7	14.0448	14.2328	13.2608	14.2398	14.0205	14.1647	13.7683	15.1002	13.6907	14.108	15.2183	13.9892	13.841	15.4183	13.9617	14.4808	0.519157	0.116331	0.485051	0.485051	0.327302				0.519157	14.3596	1.79294	0.0781741	0.816333	-4.18158		ENSG00000217930|ENSG00000282228	PAM16	presequence translocase associated motor 16	+	MIM	Protein import, sorting and homeostasis;Protein import and sorting;Import motor	Mitochondria;Nucleoplasm (Approved)
P00918	21.026	21.0173	21.6138	21.0941	21.615	21.1315	21.5196	21.1039	21.0498	21.0784	20.4799	21.251	21.1009	20.4232	21.2882	20.9267	-0.361476	0.0477256	-0.4776	0.4776	0.332966				-0.361476	21.2749	-1.88473	0.0644574	0.816333	-4.10916		ENSG00000104267	CA2	carbonic anhydrase 2	-
Q9H0P0	21.4264	21.4	21.2023	21.4543	21.3502	21.1212	21.3323	20.9378	21.2648	21.2578	21.1628	21.0567	21.1422	20.8377	21.3267	21.0943	-0.232434	0.0101403	-0.463461	0.463461	0.343985				-0.232434	21.2228	-1.94863	0.0561605	0.816333	-4.05699		ENSG00000122643	NT5C3A	5'-nucleotidase, cytosolic IIIA	-
Q7Z4W1	16.0203	15.9191	16.4071	15.485	16.2222	16.8845	16.5017	16.8931	15.9019	16.6729	16.8525	16.7437	16.1447	17.3856	16.2057	16.6563	0.450625	0.100312	0.450015	0.450015	0.354801				0.450625	16.3984	1.89336	0.0632784	0.816333	-4.10219		ENSG00000169738	DCXR	dicarbonyl and L-xylulose reductase	+	Matrix	Metabolism;Carbohydrate metabolism	Microtubules;Nucleoli (Uncertain)
Q9Y305	16.7128	16.0721	16.8393	16.3315	16.5269	17.2685	16.777	17.1373	16.1013	16.8762	17.4962	17.2705	16.945	17.8748	16.6469	17.1002	0.453304	0.101747	0.449894	0.449894	0.3549				0.453304	16.7309	1.84121	0.0706835	0.816333	-4.14387		ENSG00000123130	ACOT9	acyl-CoA thioesterase 9	+	MIM	Metabolism;Lipid metabolism	Cytosol;Plasma membrane (Approved)
Q9Y6E2	17.4041	17.0666	17.3861	17.2608	17.0079	16.9246	17.3276	16.8819	16.7626	17.295	16.9071	16.9712	17.0404	16.3273	17.1968	16.8836	-0.313201	0.0374341	-0.446855	0.446855	0.357392				-0.313201	17.1056	-1.7988	0.0772305	0.816333	-4.17704		ENSG00000136261	BZW2	basic leucine zipper and W2 domains 2	-			Actin filaments;Cytosol;Plasma membrane (Approved)
O43920	20.1527	19.4143	20.0483	19.2222	19.8512	19.5041	19.634	20.3357	19.5766	20.1165	19.9942	20.073	19.9188	20.2199	19.6895	20.0335	0.343973	0.0511432	0.444142	0.444142	0.359632				0.343973	19.828	1.83094	0.0722241	0.816333	-4.15196		ENSG00000168653	NDUFS5	NADH:ubiquinone oxidoreductase subunit S5	+	MIM	OXPHOS;Complex I;CI subunits;OXPHOS;OXPHOS subunits		CI
O95865	14.7435	14.605	14.3779	14.9421	15.079	15.1186	15.2338	15.0427	15.4002	15.1339	15.0869	15.0831	15.0179	15.6056	14.8714	15.1957	0.324335	0.0431722	0.442651	0.442651	0.360869				0.324335	14.9271	1.83851	0.0710861	0.816333	-4.146		ENSG00000206395|ENSG00000213722|ENSG00000225635|ENSG00000226634|ENSG00000227317|ENSG00000228128|ENSG00000233076	DDAH2	dimethylarginine dimethylaminohydrolase 2	-			Cytosol (Supported)
Q5VXT5	17.4029	17.9762	17.3965	17.5614	17.1912	17.7977	17.1205	16.0781	17.4782	17.9041	17.0145	17.1275	17.4668	15.9224	17.4924	16.9988	-0.493564	0.129906	-0.43748	0.43748	0.365191				-0.493564	17.3041	-1.75022	0.0853443	0.816333	-4.21425		ENSG00000143028	SYPL2	synaptophysin like 2	-			Cytosol (Approved)
Q99733	18.6277	18.7039	18.8589	18.7704	18.7028	18.9916	18.7502	18.8126	18.6863	18.526	18.4687	18.5452	18.4477	17.9102	18.7722	18.4852	-0.286968	0.030059	-0.436773	0.436773	0.365786				-0.286968	18.9301	-1.89953	0.0624484	0.816333	-4.0972		ENSG00000205531|ENSG00000273562	NAP1L4	nucleosome assembly protein 1 like 4	-			Nucleoplasm (Supported)
O43615	18.0254	16.912	18.2218	17.8686	17.569	17.3136	17.4938	18.1619	17.5928	18.3074	17.6356	17.7271	18.3154	18.5586	17.6291	18.0427	0.413522	0.0887715	0.434912	0.434912	0.367357				0.413522	17.7917	1.81955	0.0739656	0.816333	-4.16089		ENSG00000104980	TIMM44	translocase of inner mitochondrial membrane 44	+	MIM	Protein import, sorting and homeostasis;Protein import and sorting;Import motor	Mitochondria (Enhanced)
P48163	17.1587	16.8952	16.7997	16.9182	16.855	16.7899	15.9603	15.8083	16.673	16.7398	16.6989	16.7483	16.2998	15.2278	16.7682	16.3137	-0.454477	0.111269	-0.433401	0.433401	0.368637				-0.454477	16.4536	-1.8908	0.0636271	0.816333	-4.10426		ENSG00000065833	ME1	malic enzyme 1	mito-interacting			Nucleoplasm;Plasma membrane (Uncertain)
Q13011	20.5741	20.0475	20.5123	20.3106	20.5313	20.8855	20.9588	20.6659	20.6197	20.8025	21.0448	21.2888	20.5468	21.3177	20.5457	20.898	0.352292	0.0597197	0.431164	0.431164	0.370541				0.352292	20.4929	2.0546	0.044411	0.816333	-3.9674		ENSG00000104823|ENSG00000282853	ECH1	enoyl-CoA hydratase 1	+	Matrix	Metabolism;Lipid metabolism	Mitochondria (Enhanced)
P54652	21.6358	22.1625	22.4615	21.6646	21.796	22.3574	22.2144	21.5142	22.0625	21.7894	21.5656	21.8279	21.716	21.5441	22.0418	21.7171	-0.324654	0.0485369	-0.426572	0.426572	0.37448				-0.324654	21.9286	-1.79936	0.0771399	0.816333	-4.1766		ENSG00000126803	HSPA2	heat shock protein family A (Hsp70) member 2	-			Vesicles (Approved)
O14818	20.0253	20.4027	20.3595	20.1099	19.9672	20.035	20.3084	20.1142	20.3266	20.2417	19.3328	19.8131	19.689	19.0952	20.1726	19.8018	-0.370788	0.0726834	-0.422166	0.422166	0.378298				-0.370788	19.9875	-1.78646	0.0792274	0.816333	-4.18657		ENSG00000101182	PSMA7	proteasome 20S subunit alpha 7	-
Q92947	16.99	16.6926	17.1243	16.9663	17.1995	17.369	16.8474	17.5897	16.7517	17.5759	17.0795	17.5239	17.364	17.558	17.027	17.349	0.321949	0.0501652	0.418404	0.418404	0.381589				0.321949	17.098	1.74789	0.0857513	0.816333	-4.21601		ENSG00000105607	GCDH	glutaryl-CoA dehydrogenase	+	Matrix	Metabolism;Amino acid metabolism;Lysine metabolism	Mitochondria (Supported)
O75489	20.7687	20.1555	20.6724	20.0801	20.4479	20.2346	20.3223	20.8258	20.2178	20.9062	20.6301	20.4886	20.7645	21.08	20.3831	20.7019	0.318781	0.0495489	0.415998	0.415998	0.383709				0.318781	20.5641	1.81662	0.0744197	0.816333	-4.16318		ENSG00000213619|ENSG00000285387	NDUFS3	NADH:ubiquinone oxidoreductase core subunit S3	+	MIM	OXPHOS;Complex I;CI subunits;OXPHOS;OXPHOS subunits	Mitochondria (Supported)	CI
P45880	21.8574	21.747	22.061	22.1131	22.0867	21.8079	21.7758	22.2166	22.2938	22.1067	22.2269	22.3323	22.329	21.7368	21.9213	22.1774	0.256187	0.0243334	0.413434	0.413434	0.385981				0.256187	22.0574	1.79133	0.0784336	0.816333	-4.18281		ENSG00000165637	VDAC2	voltage dependent anion channel 2	+	MOM	Small molecule transport	Mitochondria (Supported)
P62258	22.3401	22.8837	22.9324	22.7119	22.8801	22.6329	22.6817	22.3379	22.7586	22.5947	22.1131	22.5248	22.4705	22.3943	22.7232	22.4563	-0.266987	0.0310448	-0.402619	0.402619	0.395713				-0.266987	22.5555	-1.7394	0.0872455	0.816333	-4.22242		ENSG00000108953|ENSG00000274474	YWHAE	tyrosine 3-monooxygenase/tryptophan 5-monooxygenase activation protein epsilon	-			Cytosol (Supported)
O75891	19.1588	19.474	18.7911	19.3876	19.2226	19.0698	18.9975	18.8279	18.9048	18.9546	19.0824	18.9331	18.9579	18.6788	19.1573	18.9056	-0.251694	0.026989	-0.394861	0.394861	0.402846				-0.251694	19.4227	-1.77844	0.0805485	0.816333	-4.19274		ENSG00000144908	ALDH1L1	aldehyde dehydrogenase 1 family member L1	+	Matrix	Metabolism;Vitamin metabolism;Folate and 1-C metabolism	Cytosol (Supported)
P25705	24.7794	24.1816	24.4721	24.2394	24.6158	24.6157	24.6057	24.7362	24.4481	24.6527	24.7538	25.0636	24.6743	25.1877	24.5014	24.788	0.286673	0.0427694	0.392418	0.392418	0.405119				0.286673	24.5884	1.86454	0.0672849	0.816333	-4.12534		ENSG00000152234	ATP5F1A	ATP synthase F1 subunit alpha	+	MIM	OXPHOS;Complex V;CV subunits;OXPHOS;OXPHOS subunits	Mitochondria (Supported)	CV
P30566	18.1329	18.8085	18.0558	18.3329	17.978	18.2602	17.7257	17.4939	18.1777	17.9058	17.7504	17.9264	18.1822	17.5141	18.1849	17.8501	-0.334788	0.0675238	-0.391883	0.391883	0.405617				-0.334788	18.2872	-1.99139	0.0511332	0.816333	-4.0213		ENSG00000239900	ADSL	adenylosuccinate lyase	-			Cytosol (Enhanced)
Q9UMR2	18.8595	18.3901	17.6119	17.9141	17.8552	17.9341	18.3155	17.4152	18.4269	17.187	17.4781	17.5254	17.4192	18.4627	18.1258	17.7021	-0.423718	0.119045	-0.391637	0.391637	0.405848				-0.423718	17.9383	-1.78878	0.078849	0.816333	-4.18479		ENSG00000157349	DDX19B	DEAD-box helicase 19B	-			Nucleoplasm (Uncertain)
Q99714	19.1481	18.8677	19.4926	18.8354	18.8492	19.4534	18.8548	19.6135	19.4218	19.5852	18.6482	19.4408	19.3217	19.9084	19.0716	19.42	0.348368	0.083601	0.375467	0.375467	0.421243				0.348368	19.1539	2.01387	0.0486482	0.816333	-4.00228		ENSG00000072506	HSD17B10	hydroxysteroid 17-beta dehydrogenase 10	+	Matrix	Mitochondrial central dogma;mtRNA metabolism;mtRNA granules;Mitochondrial central dogma;mtRNA metabolism;Polycistronic mtRNA processing;Mitochondrial central dogma;mtRNA metabolism;mt-tRNA modifications;Metabolism;Lipid metabolism;Fatty acid oxidation;Metabolism;Lipid metabolism;Cholesterol, bile acid, steroid synthesis;Metabolism;Amino acid metabolism;Branched-chain amino acid metabolism
O14980	14.1794	14.9667	14.7075	14.448	14.5892	15.116	14.7551	14.614	15.0628	14.4718	15.3837	15.2934	14.8573	15.578	14.6802	15.0373	0.357022	0.0924436	0.369205	0.369205	0.427362				0.357022	14.8068	1.82478	0.0731619	0.816333	-4.15679		ENSG00000082898	XPO1	exportin 1	-			Nuclear membrane;Nucleoplasm (Enhanced)
Q15435	15.9559	15.5947	16.4269	15.8334	15.8982	16.3756	16.0401	15.6496	15.4578	15.8972	15.7905	15.0337	15.9776	16.0082	16.0178	15.6878	-0.330045	0.0799279	-0.362159	0.362159	0.434351				-0.330045	15.7533	-1.75033	0.0853256	0.816333	-4.21416		ENSG00000115685	PPP1R7	protein phosphatase 1 regulatory subunit 7	-			Nucleoli (Approved)
O96000	19.6097	19.5683	19.6992	19.3747	19.5692	19.8685	19.6173	19.6131	19.0735	19.7396	19.3888	19.5623	19.0023	18.8933	19.6153	19.3247	-0.290596	0.0573044	-0.360866	0.360866	0.435647				-0.290596	19.3555	-1.85941	0.0680204	0.816333	-4.12943		ENSG00000140990	NDUFB10	NADH:ubiquinone oxidoreductase subunit B10	+	MIM	OXPHOS;Complex I;CI subunits;OXPHOS;OXPHOS subunits		CI
P31040	21.6074	21.3131	21.2624	21.4668	21.4517	21.4285	21.4625	21.5389	21.5823	21.5568	21.4705	21.7562	21.5926	21.7271	21.4275	21.6035	0.176004	0.00995945	0.352318	0.352318	0.444306				0.176004	21.562	1.74398	0.086436	0.816333	-4.21896		ENSG00000073578	SDHA	succinate dehydrogenase complex flavoprotein subunit A	+	MIM	OXPHOS;Complex II;CII subunits;Metabolism;Carbohydrate metabolism;TCA cycle;OXPHOS;OXPHOS subunits	Mitochondria (Supported)	CII
Q9Y376	17.8474	18.2408	17.6518	17.8407	18.0742	17.7003	18.1929	17.9252	17.62	17.6188	17.9019	17.7084	17.6505	17.2213	17.9354	17.6637	-0.271727	0.0507439	-0.351783	0.351783	0.444854				-0.271727	18.1377	-1.79477	0.0778773	0.816333	-4.18016		ENSG00000135932	CAB39	calcium binding protein 39	-			Nucleoli fibrillar center (Approved)
Q9BQS8	17.6229	18.1474	18.2283	18.098	17.921	17.8557	17.5431	17.0889	18.0144	17.7949	17.3389	17.3832	17.4242	18.119	17.9166	17.5948	-0.321829	0.0922037	-0.333174	0.333174	0.464329				-0.321829	17.7068	-2.02809	0.0471317	0.816333	-3.99017		ENSG00000163820	FYCO1	FYVE and coiled-coil domain autophagy adaptor 1	-			Vesicles (Enhanced)
P55786	21.0576	21.432	21.4135	21.1203	21.1806	20.9396	21.2585	20.7225	21.2636	20.8945	20.9395	21.1308	21.1422	20.545	21.2003	20.9483	-0.252001	0.0539844	-0.31947	0.31947	0.479215				-0.252001	21.2163	-1.84963	0.0694412	0.816333	-4.1372		ENSG00000141279	NPEPPS	aminopeptidase puromycin sensitive	-			Cytosol (Supported)
P11532	22.7888	23.0096	22.9529	22.6877	22.8768	22.9398	22.7781	22.6561	22.9955	22.6538	22.5355	22.6738	22.7218	22.3246	22.862	22.6516	-0.210361	0.0336366	-0.309902	0.309902	0.489889				-0.210361	22.7636	-1.94701	0.056359	0.816333	-4.05833		ENSG00000198947	DMD	dystrophin	-
P15121	21.5211	21.8577	22.2549	21.5228	21.6744	21.592	22.0395	21.7566	21.8417	21.4238	21.4849	21.5968	21.4203	20.9496	21.7803	21.4962	-0.284108	0.0883978	-0.299324	0.299324	0.501968				-0.284108	21.8055	-1.81366	0.0748807	0.816333	-4.16549		ENSG00000085662	AKR1B1	aldo-keto reductase family 1 member B	-			Cytosol (Supported)
P31943	17.1108	17.3246	17.4424	17.3993	17.3978	17.3644	17.1955	17.5467	17.6088	17.4339	17.2133	17.6051	17.6065	17.5058	17.3192	17.5029	0.183649	0.0237591	0.298277	0.298277	0.50318				0.183649	17.3388	1.83961	0.0709215	0.816333	-4.14513		ENSG00000169045|ENSG00000284254	HNRNPH1	heterogeneous nuclear ribonucleoprotein H1	-			Nucleoplasm (Enhanced)
Q8N1G4	18.6004	18.6989	19.0491	18.385	18.6916	18.6356	18.5854	17.7733	18.6202	18.542	17.7855	18.4186	18.5416	18.8436	18.6637	18.3607	-0.303007	0.108768	-0.291946	0.291946	0.510568				-0.303007	18.425	-1.9984	0.0503467	0.816333	-4.01539		ENSG00000130764	LRRC47	leucine rich repeat containing 47	-			Nucleoli fibrillar center (Approved)
P40939	23.3112	23.4042	23.8814	23.2242	23.7108	23.544	23.6414	23.4874	23.7803	23.5583	23.6921	24.1909	23.6399	24.1174	23.531	23.7809	0.249853	0.0899411	0.261357	0.261357	0.547826				0.249853	23.384	1.84259	0.0704788	0.816333	-4.14278		ENSG00000084754	HADHA	hydroxyacyl-CoA dehydrogenase trifunctional multienzyme complex subunit alpha	+	MIM	Metabolism;Lipid metabolism;Fatty acid oxidation;Metabolism;Lipid metabolism;Cardiolipin synthesis;Metabolism;Amino acid metabolism;Branched-chain amino acid metabolism	Mitochondria (Enhanced)
Q9NZQ9	20.0799	20.5654	20.4305	20.0365	20.0657	19.7467	19.8754	19.764	20.1287	19.7434	19.4412	19.7213	19.6611	20.4002	20.1143	19.8371	-0.277179	0.115766	-0.259555	0.259555	0.550104				-0.277179	20.1008	-1.82259	0.0734979	0.816333	-4.15851		ENSG00000163157	TMOD4	tropomodulin 4	-
Q9NQX3	15.4676	15.1077	15.5381	15.2779	15.3854	15.4943	15.2244	15.4297	15.1849	15.0288	15.467	15.368	14.697	14.3944	15.3565	15.0814	-0.275111	0.120212	-0.253116	0.253116	0.55832				-0.275111	15.2042	-1.94644	0.0564288	0.816333	-4.0588		ENSG00000171723	GPHN	gephyrin	-			Cytoplasmic bodies (Uncertain)
P62191	18.8725	19.3001	19.1766	19.3118	19.0111	18.7872	18.9742	18.9551	18.9587	19.1699	18.5064	18.8299	18.9856	18.3698	19.0619	18.825	-0.236875	0.10007	-0.236803	0.236803	0.579692				-0.236875	19.0175	-1.95641	0.055216	0.816333	-4.05055		ENSG00000100764	PSMC1	proteasome 26S subunit, ATPase 1	-			Cytosol;Nucleoplasm (Enhanced)
Q03252	19.7145	19.967	20.0672	19.8539	19.8176	19.9728	19.8278	19.6491	20.0609	19.6015	19.3425	19.7125	19.8344	19.6917	19.8887	19.699	-0.189722	0.0674027	-0.222226	0.222226	0.599479				-0.189722	19.8165	-1.767	0.0824643	0.816333	-4.20149		ENSG00000176619	LMNB2	lamin B2	-			Nuclear membrane (Supported)
P09493	24.195	25.9029	24.384	24.7785	24.8974	24.6388	23.9933	22.777	24.9373	23.862	22.7177	24.7168	23.845	23.9717	24.6843	23.8325	-0.851751	0.0547417	-1.07464	1.07464	0.0842095				-0.851751	24.8643	-1.68833	0.0966935	0.819542	-4.26039		ENSG00000140416	TPM1	tropomyosin 1	-			Actin filaments (Approved)
P21291	15.131	14.6965	14.5917	14.8878	14.8049	14.8408	14.8061	14.6019	15.7268	15.2238	15.9908	14.7002	15.6939	16.1789	14.8227	15.4452	0.622481	0.0244975	1.00274	1.00274	0.0993709				0.622481	14.9463	1.6872	0.0969111	0.819542	-4.26122		ENSG00000159176	CSRP1	cysteine and glycine rich protein 1	-
P38117	21.0815	20.8446	20.8529	20.6435	21.0229	21.0514	21.1378	21.3143	21.2702	21.4776	21.1309	21.3921	21.0837	21.7802	20.9478	21.3499	0.402037	0.0033857	0.993173	0.993173	0.101584				0.402037	20.7488	1.68584	0.0971749	0.819542	-4.26222		ENSG00000105379	ETFB	electron transfer flavoprotein subunit beta	+	Matrix	Metabolism;Lipid metabolism;Fatty acid oxidation;Metabolism;Amino acid metabolism;Branched-chain amino acid metabolism;Metabolism;Amino acid metabolism;Lysine metabolism;Metabolism;Amino acid metabolism;Glycine metabolism;Metabolism;Vitamin metabolism;Choline and betaine metabolism;Metabolism;Electron carriers;Q-linked reactions, other	Mitochondria (Enhanced)
P43121	12.1578	12.5074	12.3254	12.8801	12.4615	12.1732	12.3094	12.7728	13.366	12.8474	12.3265	12.4754	13.412	13.5305	12.4021	12.9615	0.559375	0.0178721	0.977689	0.977689	0.105272				0.559375	12.5544	1.65845	0.1026	0.819542	-4.28216		ENSG00000076706	MCAM	melanoma cell adhesion molecule	-			Plasma membrane (Approved)
P23284	15.6624	15.6538	14.6378	14.8473	15.613	15.4609	15.6164	17.0038	15.963	15.8847	16.6558	15.579	16.0637	15.0308	15.3559	16.0258	0.669884	0.0427448	0.917149	0.917149	0.121018				0.669884	15.827	1.68318	0.0976923	0.819542	-4.26417		ENSG00000166794	PPIB	peptidylprolyl isomerase B	-			Endoplasmic reticulum (Supported)
Q07866	14.4043	14.7585	14.2472	14.7328	14.2358	14.4986	14.1351	15.2814	14.743	14.2813	15.2989	14.5689	14.8197	15.3412	14.4303	14.9049	0.474581	0.0226802	0.780379	0.780379	0.165814				0.474581	14.6185	1.7081	0.0929411	0.819542	-4.24581		ENSG00000126214	KLC1	kinesin light chain 1	-			Plasma membrane (Uncertain)
O75822	18.9793	18.9479	18.9712	19.2035	19.0583	18.705	19.0386	18.8576	18.7464	18.6945	17.645	18.7868	17.8624	18.8096	18.9863	18.486	-0.500228	0.0277324	-0.778861	0.778861	0.166394				-0.500228	18.4859	-1.6652	0.101242	0.819542	-4.27728		ENSG00000104131	EIF3J	eukaryotic translation initiation factor 3 subunit J	-			Cytosol (Enhanced)
P48637	13.4625	14.5651	13.6497	14.61	14.6789	14.82	14.8567	15.1047	14.7983	14.3916	15.7341	14.7326	14.2575	15.8136	14.3775	14.976	0.598504	0.0832228	0.646239	0.646239	0.225819				0.598504	14.7926	1.71402	0.0918402	0.819542	-4.24141		ENSG00000100983	GSS	glutathione synthetase	-			Nucleoplasm (Supported)
P51858	18.5682	18.7123	18.6192	18.1641	18.437	18.6299	18.8507	18.7025	18.8036	17.7309	17.3832	18.5609	18.0853	17.3218	18.5688	18.084	-0.484737	0.0757455	-0.543217	0.543217	0.286274				-0.484737	18.3433	-1.72924	0.0890615	0.819542	-4.23005		ENSG00000143321	HDGF	heparin binding growth factor	-			Nucleoplasm (Enhanced)
P00403	19.2347	19.2162	19.6445	19.4433	20.3126	19.775	19.6852	20.1138	19.349	19.8994	20.3921	19.8529	20.1018	20.7564	19.6159	20.0665	0.450546	0.0626611	0.542008	0.542008	0.287073				0.450546	19.5962	1.6567	0.102955	0.819542	-4.28343		ENSG00000198712	MT-CO2	cytochrome c oxidase subunit II	+	MIM	OXPHOS;Complex IV;CIV subunits;OXPHOS;OXPHOS subunits		CIV
Q05639	22.9066	22.9443	22.7926	22.8745	23.0641	22.9599	23.0762	22.6335	22.783	22.6519	22.819	22.9186	22.7223	22.5202	22.9455	22.7212	-0.224238	0.00391689	-0.539754	0.539754	0.288567				-0.224238	23.0183	-1.69852	0.094744	0.819542	-4.25289		ENSG00000101210	EEF1A2	eukaryotic translation elongation factor 1 alpha 2	-			Cytosol (Supported)
Q9NRX4	21.4721	21.5146	20.491	21.7208	21.4563	21.1824	21.5354	20.9883	21.5351	20.7688	20.1436	21.4288	21.1684	19.707	21.3389	20.82	-0.518925	0.106792	-0.504117	0.504117	0.313244				-0.518925	21.062	-1.65921	0.102447	0.819542	-4.28162		ENSG00000054148	PHPT1	phosphohistidine phosphatase 1	-			Cytosol (Approved)
O75439	16.7487	16.5737	16.8953	16.9241	16.801	16.9547	16.9457	17.0746	17.0852	16.8914	17.0944	17.0806	16.9621	17.1864	16.8347	17.0535	0.218798	0.00500968	0.503277	0.503277	0.313851				0.218798	16.899	1.66018	0.10225	0.819542	-4.28091		ENSG00000105819	PMPCB	peptidase, mitochondrial processing subunit beta	+	Matrix	Protein import, sorting and homeostasis;Protein import and sorting;Preprotein cleavage;Protein import, sorting and homeostasis;Protein homeostasis;Proteases	Mitochondria (Enhanced)
P62249	15.8246	16.2918	16.5461	16.3009	16.2992	16.294	16.1948	16.4711	16.2097	16.2667	17.1538	16.346	16.6254	17.2126	16.2502	16.6122	0.36199	0.0626118	0.435598	0.435598	0.366777				0.36199	16.5231	1.70741	0.093069	0.819542	-4.24632		ENSG00000105193	RPS16	ribosomal protein S16	-			Cytosol;Endoplasmic reticulum (Supported)
Q9H0R4	15.3039	16.095	16.5673	16.2374	16.3111	16.1895	15.5943	16.5317	16.1353	16.0296	17.4027	16.3406	16.3676	16.419	16.0426	16.4609	0.41829	0.103385	0.412242	0.412242	0.387042				0.41829	16.436	1.67825	0.0986551	0.819542	-4.26778		ENSG00000167220	HDHD2	haloacid dehalogenase like hydrolase domain containing 2	-			Vesicles (Approved)
P12694	16.4774	15.6922	17.043	16.0512	16.7473	16.5349	16.1085	17.0907	16.1185	17.0372	16.2014	16.7075	17.0327	17.4476	16.3792	16.8051	0.425872	0.119356	0.393147	0.393147	0.404439				0.425872	16.3205	1.65791	0.102711	0.819542	-4.28256		ENSG00000248098	BCKDHA	branched chain keto acid dehydrogenase E1 subunit alpha	+	MIM	Metabolism;Amino acid metabolism;Branched-chain amino acid metabolism;Metabolism;Amino acid metabolism;Branched-chain amino acid dehydrogenase complex
P43897	15.5961	14.9929	16.2134	14.0738	15.3107	15.984	15.2638	15.9584	15.0817	15.6064	15.7361	16.2174	15.5398	16.7482	15.3478	15.8411	0.493317	0.165409	0.385498	0.385498	0.411625				0.493317	15.512	1.68032	0.0982489	0.819542	-4.26626		ENSG00000123297	TSFM	Ts translation elongation factor, mitochondrial	+	Matrix	Mitochondrial central dogma;Translation;Translation factors	Mitochondria (Supported)
P06576	24.3266	23.7976	24.2207	23.8445	23.9513	23.9858	24.5135	24.6116	24.0702	24.5784	24.4928	24.0825	24.0796	25.1573	24.0914	24.4389	0.347495	0.080168	0.380854	0.380854	0.41605				0.347495	24.2364	1.67501	0.0992918	0.819542	-4.27014		ENSG00000110955	ATP5F1B	ATP synthase F1 subunit beta	+	MIM	OXPHOS;Complex V;CV subunits;OXPHOS;OXPHOS subunits	Mitochondria (Enhanced)	CV
P10768	20.7482	20.7644	20.7878	20.7835	20.8785	20.6684	20.9325	20.5032	20.541	20.6052	20.9983	20.676	20.3585	19.9746	20.7948	20.5224	-0.272368	0.0460876	-0.363997	0.363997	0.432516				-0.272368	20.6593	-1.68431	0.0974726	0.819542	-4.26335		ENSG00000139684	ESD	esterase D	-			Golgi apparatus (Approved)
P20290	15.5416	16.0488	16.0595	16.4025	16.0651	15.8997	15.7286	15.6577	16.0011	15.0617	14.9612	16.0732	16.3369	14.7655	15.9637	15.5511	-0.412628	0.133791	-0.360461	0.360461	0.436053				-0.412628	15.8568	-1.67016	0.100251	0.819542	-4.27367		ENSG00000145741	BTF3	basic transcription factor 3	-			Cytosol (Supported)
Q9UQ90	13.4061	12.7744	13.334	13.9378	13.2478	12.8901	13.3467	14.4144	13.2015	14.1519	12.9775	13.063	13.6046	14.6063	13.2767	13.717	0.440331	0.157585	0.353359	0.353359	0.443242				0.440331	13.4363	1.69432	0.0955437	0.819542	-4.25599		ENSG00000197912	SPG7	SPG7 matrix AAA peptidase subunit, paraplegin	+	MIM	Protein import, sorting and homeostasis;Protein homeostasis;Proteases
P31930	22.7895	22.2283	22.6956	22.5408	22.5948	22.6526	22.5541	22.9916	22.3972	22.8507	22.8825	22.8629	22.7831	22.9466	22.5794	22.8164	0.23698	0.0355737	0.343354	0.343354	0.453572				0.23698	22.7284	1.71826	0.0910597	0.819542	-4.23826		ENSG00000010256	UQCRC1	ubiquinol-cytochrome c reductase core protein 1	+	MIM	Protein import, sorting and homeostasis;Protein import and sorting;Preprotein cleavage;OXPHOS;Complex III;CIII subunits;OXPHOS;OXPHOS subunits	Mitochondria (Supported)	CIII
P55036	18.381	18.238	18.6212	18.4471	18.1192	18.2828	18.0261	17.9029	18.2362	18.3048	17.2636	17.9826	18.6098	17.3616	18.3022	17.9516	-0.350571	0.107614	-0.3394	0.3394	0.457721				-0.350571	18.217	-1.67882	0.0985422	0.819542	-4.26736		ENSG00000159352	PSMD4	proteasome 26S subunit, non-ATPase 4	-			Nucleoplasm (Enhanced)
Q9NTX5	15.6968	14.9662	15.4595	15.5076	15.5321	15.3065	15.0481	15.8996	15.9825	15.7754	15.7034	15.9302	16.0334	14.6494	15.3595	15.7105	0.350999	0.1178	0.326027	0.326027	0.472034				0.350999	15.518	1.71052	0.0924901	0.819542	-4.24401		ENSG00000093144	ECHDC1	ethylmalonyl-CoA decarboxylase 1	+	unknown	Metabolism;Lipid metabolism	Vesicles (Approved)
P06733	23.0694	23.3799	23.2239	23.0888	23.2908	23.1785	23.1398	23.0095	23.2099	23.0376	23.0858	23.0947	22.9556	22.5774	23.1959	22.9958	-0.200073	0.039951	-0.279797	0.279797	0.525053				-0.200073	23.1052	-1.68321	0.097686	0.819542	-4.26415		ENSG00000074800	ENO1	enolase 1	-			Cytosol;Plasma membrane (Enhanced)
O43765	16.407	16.7163	16.6015	16.6384	16.8304	16.708	17.1079	17.4331	16.8624	16.3376	17.5476	16.7784	16.8051	17.4119	16.7156	17.0251	0.309511	0.124963	0.279556	0.279556	0.525345				0.309511	16.9037	1.68937	0.0964939	0.819542	-4.25963		ENSG00000104969	SGTA	small glutamine rich tetratricopeptide repeat containing alpha	-			Nucleoplasm (Approved)
O60662	22.3474	22.7536	22.8939	22.8178	23.0112	22.8867	22.7293	22.1501	22.5027	22.7228	22.7767	22.7762	22.7869	21.6949	22.7771	22.4872	-0.289944	0.128381	-0.258485	0.258485	0.551462				-0.289944	22.6379	-1.69537	0.095344	0.819542	-4.25522		ENSG00000239474	KLHL41	kelch like family member 41	-			Cytosol (Supported)
Q9BR39	18.4462	18.7564	18.3268	18.3895	18.3809	17.716	17.9346	18.0088	18.3863	17.2322	18.3264	17.8491	18.159	17.9981	18.2786	17.9943	-0.284357	0.171991	-0.217389	0.217389	0.606193				-0.284357	18.2822	-1.67328	0.0996326	0.819542	-4.2714		ENSG00000149596	JPH2	junctophilin 2	-
Q96L96	17.9046	18.2511	18.1542	18.3926	17.9043	17.7106	18.0665	17.7037	18.3538	17.3839	17.5404	18.0431	17.7835	17.9238	18.0549	17.8189	-0.235962	0.143592	-0.198885	0.198885	0.63258				-0.235962	18.0454	-1.67946	0.0984169	0.819542	-4.26689		ENSG00000136383	ALPK3	alpha kinase 3	-			Nucleoplasm (Approved)
Q9NVA2	15.4293	15.2953	14.7122	15.0316	14.8373	15.2895	15.4948	15.6115	15.7459	15.2256	15.6731	15.1441	15.1611	15.7866	15.1557	15.4783	0.322554	0.0628165	0.387687	0.387687	0.409556				0.322554	15.1925	1.64943	0.104441	0.827259	-4.28868		ENSG00000138758	SEPTIN11	septin 11	-			Cytosol (Approved)
Q12988	16.5141	16.852	16.8144	16.9954	16.2263	16.4399	17.0142	14.447	16.9596	17.2908	15.6783	16.3246	16.1511	13.5782	16.6938	15.7757	-0.918096	0.101997	-0.910212	0.910212	0.122967				-0.918096	16.1076	-1.64634	0.105078	0.827888	-4.2909		ENSG00000169271	HSPB3	heat shock protein family B (small) member 3	-			Nuclear speckles (Supported)
P68363	17.5689	17.7803	17.3395	18.1525	18.0381	18.4368	18.051	18.2667	18.6507	17.7789	18.2952	18.392	18.351	18.7093	17.9096	18.3491	0.439554	0.0324649	0.654315	0.654315	0.221659				0.439554	17.8142	1.63958	0.106482	0.827888	-4.29575		ENSG00000123416	TUBA1B	tubulin alpha 1b	-			Microtubules (Supported)
P27169	15.1381	14.956	14.9021	14.6545	15.3579	15.08	14.9043	14.7162	15.1018	14.84	13.8464	15.215	13.832	14.1238	14.999	14.525	-0.473956	0.0676999	-0.55425	0.55425	0.279094				-0.473956	14.7661	-1.63906	0.106591	0.827888	-4.29612		ENSG00000005421	PON1	paraoxonase 1	-
P16219	22.0118	21.587	22.2512	21.7863	21.8518	22.1168	22.0913	22.1065	22.4381	22.2372	21.9303	22.6153	22.0405	22.2633	21.9566	22.233	0.276414	0.0454418	0.371098	0.371098	0.425502				0.276414	21.8166	1.64184	0.10601	0.827888	-4.29412		ENSG00000122971	ACADS	acyl-CoA dehydrogenase short chain	+	Matrix	Metabolism;Lipid metabolism;Fatty acid oxidation	Mitochondria (Enhanced)
P09488	13.8172	14.4111	17.5475	14.9261	13.7173	16.391	17.0686	12.4871	15.1448	15.3717	13.149	16.4714	13.929	12.6182	15.4113	14.1673	-1.24397	0.159868	-0.990495	0.990495	0.102213				-1.24397	15.2825	-1.52591	0.132442	0.82862	-4.37467		ENSG00000134184	GSTM1	glutathione S-transferase mu 1	-			Cytosol (Approved)
Q6DKJ4	13.5068	13.7693	12.7704	12.8634	12.83	12.8946	13.0213	13.2444	13.8966	14.2012	13.8877	13.0001	13.3168	14.1876	13.0937	13.6763	0.582654	0.0285068	0.90023	0.90023	0.125826				0.582654	13.1924	1.4742	0.14581	0.82862	-4.40892		ENSG00000167693|ENSG00000280563|ENSG00000281300	NXN	nucleoredoxin	-			Cytosol;Golgi apparatus (Supported)
P08572	14.6317	15.276	13.8136	16.6634	15.7282	15.0334	12.2955	11.4101	15.0669	13.0028	13.6553	12.9039	14.3437	15.509	14.7774	13.6988	-1.07861	0.177489	-0.809847	0.809847	0.154936				-1.07861	14.1495	-1.56198	0.123708	0.82862	-4.35016		ENSG00000134871	COL4A2	collagen type IV alpha 2 chain	-			Vesicles (Supported)
P61981	21.8378	22.2571	22.6699	22.0708	22.0588	21.7934	22.1617	21.1043	22.0085	22.1192	20.7255	21.8922	21.6149	21.7447	22.1214	21.6013	-0.520036	0.0371661	-0.743575	0.743575	0.180478				-0.520036	21.7159	-1.63021	0.108452	0.82862	-4.30244		ENSG00000170027	YWHAG	tyrosine 3-monooxygenase/tryptophan 5-monooxygenase activation protein gamma	-			Cytosol (Supported)
O43396	15.3977	15.8231	15.8646	15.0827	15.9316	15.6747	15.8682	15.4229	15.4806	15.4054	14.2669	15.8109	15.1904	13.6497	15.6632	15.0324	-0.630825	0.0695432	-0.730334	0.730334	0.186065				-0.630825	15.322	-1.58378	0.118657	0.82862	-4.33511		ENSG00000091164	TXNL1	thioredoxin like 1	-			Cytosol (Enhanced)
Q562R1	19.7215	20.7478	19.7996	20.3697	20.7206	20.4231	20.9019	20.433	20.6192	18.8308	20.2466	20.4912	18.6596	18.2608	20.3834	19.6487	-0.734697	0.107541	-0.7115	0.7115	0.194312				-0.734697	20.4375	-1.43382	0.156969	0.82862	-4.43494		ENSG00000169067	ACTBL2	actin beta like 2	-
Q9BW30	17.8715	17.2966	19.2429	18.5493	18.6217	19.0542	18.345	17.5706	18.4925	17.8671	17.6679	17.8178	18.3112	16.985	18.4259	17.816	-0.609867	0.0772551	-0.678216	0.678216	0.20979				-0.609867	17.6582	-1.48762	0.142244	0.82862	-4.40013		ENSG00000159713	TPPP3	tubulin polymerization promoting protein family member 3	-			Nucleoli fibrillar center (Approved)
P60903	15.6848	15.9256	15.5426	16.2457	15.7142	16.1418	15.8473	16.2346	16.084	16.574	16.3499	15.4936	16.6535	17.2029	15.8717	16.3704	0.498648	0.0442531	0.675198	0.675198	0.211253				0.498648	15.8954	1.41113	0.163524	0.82862	-4.44927		ENSG00000197747	S100A10	S100 calcium binding protein A10	-			Mitochondria (Approved)
Q9Y2R9	15.0566	14.7692	14.2939	14.0525	14.0894	14.5176	14.8582	14.9988	15.0252	15.0797	15.0061	14.5798	14.8733	14.9553	14.5196	14.9312	0.411518	0.02515	0.658208	0.658208	0.219681				0.411518	14.4954	1.43349	0.157062	0.82862	-4.43515		ENSG00000125445	MRPS7	mitochondrial ribosomal protein S7	+	Matrix	Mitochondrial central dogma;mtRNA metabolism;mtRNA granules;Mitochondrial central dogma;Translation;Mitochondrial ribosome;SSU	Mitochondria (Approved)	Ribo
Q8WXF1	12.9093	12.8641	13.4601	12.1469	12.7041	13.0497	13.6255	13.6298	13.6606	12.8532	13.9892	12.9352	13.6457	13.6773	12.9657	13.4844	0.518734	0.0553219	0.652102	0.652102	0.222791				0.518734	13.1542	1.56537	0.122913	0.82862	-4.34783		ENSG00000121390	PSPC1	paraspeckle component 1	-			Nucleoplasm (Supported)
O14979	16.3506	17.2325	16.5926	16.9945	17.2207	17.4352	15.814	17.7674	17.6236	16.895	16.4239	17.4302	17.729	17.718	16.8057	17.3696	0.563876	0.0788053	0.622206	0.622206	0.238668				0.563876	16.8453	1.49416	0.140529	0.82862	-4.39582		ENSG00000152795	HNRNPDL	heterogeneous nuclear ribonucleoprotein D like	-			Nucleoplasm (Enhanced)
Q96CV9	18.0419	17.6529	17.7501	17.8877	17.9641	17.4514	17.3875	17.4659	17.3074	17.0803	17.0953	17.5073	17.935	17.0422	17.7337	17.3476	-0.386045	0.0273584	-0.603353	0.603353	0.249257				-0.386045	17.6079	-1.58635	0.118073	0.82862	-4.33332		ENSG00000123240	OPTN	optineurin	mito-interacting			Cytosol (Enhanced)
O75396	16.2871	16.1282	16.3139	16.0251	16.0805	15.7184	15.2443	15.3004	16.334	15.673	15.3253	15.8743	14.4247	15.2116	15.9711	15.449	-0.522038	0.0747654	-0.587971	0.587971	0.258243				-0.522038	15.436	-1.54888	0.126826	0.82862	-4.35912		ENSG00000265808	SEC22B	SEC22 homolog B, vesicle trafficking protein	-
Q15370	20.3433	20.195	19.8923	19.8572	19.8702	19.7588	20.1998	20.1375	20.1324	19.6851	17.8067	19.9682	19.6428	18.5055	20.0166	19.4112	-0.605479	0.110399	-0.579465	0.579465	0.263351				-0.605479	19.5939	-1.61291	0.112169	0.82862	-4.31471		ENSG00000103363	ELOB	elongin B	-
P06730	16.0446	16.4223	15.5427	16.2034	16.545	16.2773	16.3012	15.3187	16.1499	15.4983	15.1451	16.4857	16.2141	15.0841	16.1909	15.6994	-0.491524	0.0715403	-0.563015	0.563015	0.273517				-0.491524	16.2273	-1.57828	0.119916	0.82862	-4.33892		ENSG00000151247	EIF4E	eukaryotic translation initiation factor 4E	-			Cytoplasmic bodies;Cytosol (Enhanced)
P27348	14.5454	14.5204	14.5181	14.6725	15.2099	15.2616	15.2587	15.6451	14.9436	15.3687	15.1001	15.1249	15.0489	15.5372	14.8552	15.2527	0.397429	0.0388675	0.560539	0.560539	0.275081				0.397429	14.7817	1.39541	0.168189	0.82862	-4.45909		ENSG00000134308	YWHAQ	tyrosine 3-monooxygenase/tryptophan 5-monooxygenase activation protein theta	-			Cytosol (Supported)
P55042	15.4619	15.1365	15.8812	15.8729	15.4187	15.5541	16.175	16.4255	15.9073	15.7214	16.5217	15.596	15.7685	16.6826	15.6429	16.089	0.446109	0.0582009	0.550976	0.550976	0.281206				0.446109	15.5663	1.44524	0.153749	0.82862	-4.42765		ENSG00000166592	RRAD	RRAD, Ras related glycolysis inhibitor and calcium channel regulator	-			Plasma membrane (Approved)
Q6P587	16.9294	16.0688	16.409	16.3958	16.6263	16.2429	17.09	17.2029	16.512	16.9741	16.6469	16.7759	16.8494	18.4926	16.5375	17.0648	0.527356	0.0920959	0.546215	0.546215	0.284306				0.527356	16.9542	1.39911	0.167081	0.82862	-4.45678		ENSG00000180185	FAHD1	fumarylacetoacetate hydrolase domain containing 1	+	Matrix	Metabolism;Carbohydrate metabolism;TCA-associated	Mitochondria (Enhanced)
Q13522	12.6483	12.3632	13.2201	13.0077	12.7915	12.7204	13.0792	11.633	12.2814	12.4115	12.1914	12.394	11.6229	13.6634	12.8329	12.314	-0.51895	0.0890641	-0.545052	0.545052	0.285068				-0.51895	12.5478	-1.59873	0.11529	0.82862	-4.32468		ENSG00000135447	PPP1R1A	protein phosphatase 1 regulatory inhibitor subunit 1A	-
Q9Y262	15.3591	15.2026	15.6823	15.2867	15.0575	15.6283	15.1219	15.2288	15.204	15.0151	14.8265	14.9186	14.9175	15.1054	15.3341	15.0308	-0.303208	0.0159794	-0.544695	0.544695	0.285302				-0.303208	15.0719	-1.5587	0.124484	0.82862	-4.35241		ENSG00000100129	EIF3L	eukaryotic translation initiation factor 3 subunit L	-			Nucleoli (Approved)
P16083	17.9313	16.6765	18.2884	17.106	16.78	16.8822	17.867	17.6883	16.7279	15.9733	15.8573	16.6524	16.8496	17.6142	17.3616	16.7661	-0.595489	0.128483	-0.530672	0.530672	0.294665				-0.595489	17.2249	-1.55745	0.12478	0.82862	-4.35327		ENSG00000124588	NQO2	N-ribosyldihydronicotinamide:quinone reductase 2	-			Cytosol (Supported)
P25789	17.8645	18.0203	17.5236	17.0408	17.949	17.8913	18.0019	17.016	17.802	17.9625	16.1226	17.8475	17.4687	16.2102	17.7559	17.2042	-0.5517	0.113001	-0.522415	0.522415	0.300321				-0.5517	17.499	-1.60549	0.113792	0.82862	-4.31993		ENSG00000041357	PSMA4	proteasome 20S subunit alpha 4	-			Cytosol;Nucleoplasm (Supported)
Q9Y3C6	16.4828	16.5461	16.3585	16.0741	16.9785	16.3017	16.5511	16.4307	16.4783	16.1132	15.2377	15.9608	16.7741	14.5573	16.4704	15.936	-0.534391	0.114097	-0.503784	0.503784	0.313484				-0.534391	16.2555	-1.50764	0.137051	0.82862	-4.38689		ENSG00000137168	PPIL1	peptidylprolyl isomerase like 1	-			Nucleoli (Approved)
Q8TD30	14.6459	12.4996	14.7213	13.3436	13.9452	13.2312	14.1155	14.8139	14.0725	14.0905	14.6323	14.037	14.6687	13.9483	13.786	14.3233	0.537271	0.134296	0.468467	0.468467	0.340043				0.537271	13.7428	1.40692	0.164763	0.82862	-4.45191		ENSG00000166123	GPT2	glutamic--pyruvic transaminase 2	+	Matrix	Metabolism;Amino acid metabolism;Glutamate metabolism	Mitochondria (Approved)
A0A0B4J2D5	21.2819	20.757	20.6878	20.7795	21.3987	21.3512	20.7877	21.5252	21.2528	21.3022	20.9999	21.6976	21.2289	21.3857	21.0063	21.3418	0.335504	0.0420182	0.461843	0.461843	0.345269				0.335504	21.0534	1.58393	0.118623	0.82862	-4.335
P21333	19.3625	19.5338	18.9251	19.973	19.1647	19.9306	19.1474	19.2137	20.1752	19.6933	20.0289	19.147	20.2762	20.622	19.4339	19.8795	0.445602	0.109943	0.427257	0.427257	0.373889				0.445602	19.4946	1.51803	0.134415	0.82862	-4.37996		ENSG00000196924	FLNA	filamin A	-			Actin filaments;Cytosol;Plasma membrane (Enhanced)
P51553	16.716	16.7018	16.9988	16.4122	16.5463	16.5462	16.6383	16.6427	17.114	17.5366	16.1184	16.9328	17.4225	17.5664	16.6514	17.0476	0.39627	0.0871404	0.419959	0.419959	0.380225				0.39627	16.7943	1.48185	0.143768	0.82862	-4.40392		ENSG00000067829	IDH3G	isocitrate dehydrogenase (NAD(+)) 3 non-catalytic subunit gamma	+	Matrix	Metabolism;Carbohydrate metabolism;TCA cycle	Mitochondria;Nucleoli (Approved)
P52209	18.4961	18.3067	18.0853	18.7863	18.2179	18.3513	18.7154	18.7841	18.8725	18.3281	18.7598	18.5866	18.651	19.1031	18.4227	18.7265	0.303733	0.0421146	0.417805	0.417805	0.382115				0.303733	18.3939	1.45277	0.151653	0.82862	-4.42281		ENSG00000142657	PGD	phosphogluconate dehydrogenase	-			Cytosol;Intermediate filaments (Approved)
Q16698	22.9749	21.9295	22.6197	22.225	22.4932	22.69	22.7451	23.1109	22.5165	23.1097	23.0635	22.8305	22.8358	22.5662	22.5253	22.8619	0.336521	0.060199	0.410694	0.410694	0.388424				0.336521	22.6333	1.54977	0.126611	0.82862	-4.35851		ENSG00000104325	DECR1	2,4-dienoyl-CoA reductase 1	+	Matrix	Metabolism;Lipid metabolism;Fatty acid oxidation	Mitochondria (Supported)
P36969	17.4502	17.4431	17.0977	17.049	17.4217	17.2264	16.9596	17.4862	17.4159	17.2938	17.6519	17.5098	17.3414	17.6735	17.2354	17.4818	0.246387	0.0236053	0.400869	0.400869	0.397311				0.246387	17.5255	1.58791	0.117719	0.82862	-4.33223		ENSG00000167468	GPX4	glutathione peroxidase 4	+	MIM	Metabolism;Detoxification;ROS and glutathione metabolism;Metabolism;Detoxification;Selenoproteins	Mitochondria;Nucleoplasm (Supported)
P13797	16.1942	16.3882	16.1158	16.3204	16.371	16.6382	16.4754	16.9901	16.1612	16.5094	16.84	16.5512	16.7757	16.6434	16.3576	16.6387	0.281121	0.0385999	0.39734	0.39734	0.400553				0.281121	16.3995	1.45587	0.150797	0.82862	-4.42081		ENSG00000102024	PLS3	plastin 3	-			Cytosol;Plasma membrane (Approved)
P06702	18.8655	18.4799	18.8098	18.5717	19.0234	19.517	19.5089	18.6998	17.7346	20.3417	18.3475	16.7758	19.3225	17.2284	18.968	18.35	-0.61799	0.23323	-0.390703	0.390703	0.406722				-0.61799	18.7472	-1.41375	0.162757	0.82862	-4.44763		ENSG00000163220	S100A9	S100 calcium binding protein A9	-			Cell Junctions;Cytosol;Nucleoplasm (Supported)
P20962	15.3792	16.9237	15.7824	16.8268	16.5911	17.113	16.3733	17.0126	16.7731	16.2509	16.9442	16.8552	16.9057	17.2925	16.4271	16.862	0.434951	0.130661	0.384432	0.384432	0.412637				0.434951	16.5566	1.57047	0.12172	0.82862	-4.34432		ENSG00000159335	PTMS	parathymosin	-			Nucleoli (Approved)
P56181	14.9514	15.2533	14.4074	14.8883	15.4396	15.0878	15.1669	15.0602	14.2628	15.4073	15.2	13.8924	14.6363	13.5579	15.0278	14.5738	-0.453976	0.145611	-0.37989	0.37989	0.416975				-0.453976	14.9802	-1.56381	0.123277	0.82862	-4.3489		ENSG00000160194	NDUFV3	NADH:ubiquinone oxidoreductase subunit V3	+	MIM	OXPHOS;Complex I;CI subunits;OXPHOS;OXPHOS subunits	Mitochondria (Enhanced)	CI
P37802	17.3407	18.1842	17.4351	18.2493	17.613	17.7882	17.4968	18.2728	17.9786	18.0701	18.2289	17.45	18.0533	18.499	17.7296	18.079	0.349368	0.0825481	0.378468	0.378468	0.418342				0.349368	17.7722	1.3954	0.16819	0.82862	-4.45909		ENSG00000158710	TAGLN2	transgelin 2	-			Cytosol (Approved)
P60660	15.0821	15.1159	14.4582	15.3671	14.8149	15.5081	15.6098	15.2187	15.5324	15.3848	16.3093	15.0412	15.0374	16.4093	15.1366	15.5619	0.425294	0.134842	0.370081	0.370081	0.4265				0.425294	15.3293	1.5043	0.137905	0.82862	-4.38911		ENSG00000092841	MYL6	myosin light chain 6	-
P51812	14.9831	15.0601	15.6305	15.7191	15.2033	15.4153	14.2432	14.6472	15.7636	14.9027	16.5893	15.3055	15.7152	16.8962	15.1792	15.6885	0.509301	0.188548	0.369029	0.369029	0.427535				0.509301	15.6146	1.50668	0.137295	0.82862	-4.38753		ENSG00000177189	RPS6KA3	ribosomal protein S6 kinase A3	-			Nucleoplasm (Approved)
Q12797	15.9052	16.7507	15.9419	15.11	16.0718	15.7618	16.0505	15.0118	15.4366	15.0844	14.9999	16.093	15.7538	16.2522	15.9417	15.5188	-0.422918	0.142732	-0.357568	0.357568	0.438967				-0.422918	15.7344	-1.38427	0.171556	0.82862	-4.46598		ENSG00000198363	ASPH	aspartate beta-hydroxylase	-			Endoplasmic reticulum (Enhanced)
P30038	21.4116	20.566	21.2882	20.9169	21.1408	21.3334	21.5131	21.2582	21.3147	21.4903	21.4082	21.5563	21.3996	21.7915	21.1671	21.4598	0.292669	0.0600431	0.357506	0.357506	0.43903				0.292669	21.2844	1.60797	0.113246	0.82862	-4.31818		ENSG00000159423	ALDH4A1	aldehyde dehydrogenase 4 family member A1	+	Matrix	Metabolism;Amino acid metabolism;Proline metabolism;Metabolism;Amino acid metabolism;Glyoxylate metabolism
Q14353	15.3851	16.6043	15.5944	16.2281	16.27	16.0943	16.7206	16.7665	16.6972	16.7554	17.8684	16.575	15.4516	16.1187	16.1281	16.6047	0.476565	0.178327	0.356844	0.356844	0.4397				0.476565	16.7412	1.46686	0.147791	0.82862	-4.4137		ENSG00000130005	GAMT	guanidinoacetate N-methyltransferase	-
P36957	21.0788	21.3667	21.1093	21.2803	21.7442	21.604	22.0303	21.831	21.4885	21.8183	21.7428	21.6902	21.6855	22.0382	21.4591	21.7564	0.297282	0.0658444	0.351234	0.351234	0.445417				0.297282	21.6915	1.42001	0.160932	0.82862	-4.44368		ENSG00000119689	DLST	dihydrolipoamide S-succinyltransferase	+	Matrix	Metabolism;Carbohydrate metabolism;TCA cycle;Metabolism;Amino acid metabolism;Lysine metabolism
P35637	15.227	15.2525	15.3618	14.9258	15.1701	15.3334	15.5184	15.4664	15.4082	15.3219	13.5837	15.4215	14.8066	13.3746	15.2556	14.769	-0.486599	0.191101	-0.349737	0.349737	0.446955				-0.486599	14.8864	-1.45555	0.150884	0.82862	-4.42102		ENSG00000089280	FUS	FUS RNA binding protein	-			Nucleoplasm (Enhanced)
P20618	17.6408	17.9408	18.2602	17.9046	17.7128	17.6028	17.0961	18.0802	17.6673	18.0373	18.3434	17.6614	18.1177	18.6486	17.7369	18.0794	0.342548	0.0972814	0.346648	0.346648	0.450144				0.342548	17.9612	1.56969	0.121903	0.82862	-4.34486		ENSG00000008018	PSMB1	proteasome 20S subunit beta 1	-			Nucleoplasm (Supported)
Q9BV79	18.4273	17.9237	18.1093	17.896	18.4249	18.2778	17.971	18.5009	18.2522	18.5652	18.3958	18.4966	18.2905	18.2089	18.1472	18.3872	0.24001	0.0360231	0.346434	0.346434	0.450366				0.24001	18.2667	1.51335	0.135597	0.82862	-4.38309		ENSG00000116353	MECR	mitochondrial trans-2-enoyl-CoA reductase	+	Matrix	Metabolism;Lipid metabolism;Type II fatty acid synthesis	Mitochondria (Supported)
P30041	21.4587	21.5523	21.4984	21.3749	21.5806	21.2953	21.3344	20.7979	21.4157	21.2518	21.4061	21.3665	21.3449	20.481	21.4421	21.152	-0.290105	0.0675279	-0.339573	0.339573	0.457538				-0.290105	21.2004	-1.60749	0.113354	0.82862	-4.31853		ENSG00000117592	PRDX6	peroxiredoxin 6	+	unknown	Metabolism;Lipid metabolism;Phospholipid metabolism;Metabolism;Detoxification;ROS and glutathione metabolism	Cytosol;Plasma membrane (Supported)
Q14249	18.1709	17.6206	17.1129	17.952	17.6562	17.6797	17.6545	18.2882	17.9185	17.1885	18.4644	17.8171	17.8842	19.1093	17.6924	18.0958	0.40335	0.145362	0.337825	0.337825	0.459383				0.40335	18.0473	1.42597	0.159213	0.82862	-4.43992		ENSG00000167136	ENDOG	endonuclease G	+	IMS	Mitochondrial central dogma;mtDNA maintenance;mtDNA stability and decay;Mitochondrial central dogma;mtRNA metabolism;mtRNA stability and decay;Mitochondrial dynamics and surveillance;Apoptosis
Q7L5N1	15.7643	15.6324	15.9292	15.3707	15.5803	15.6461	15.4018	15.432	15.479	15.8476	16.264	15.778	16.313	16.4309	15.6178	15.9349	0.317083	0.087359	0.335694	0.335694	0.461643				0.317083	15.753	1.63001	0.108494	0.82862	-4.30258		ENSG00000168090	COPS6	COP9 signalosome subunit 6	-			Nucleoplasm (Supported)
P04083	17.6507	17.43	17.4542	18.0441	17.7013	18.241	17.7837	18.2034	18.2996	17.894	18.0393	17.8256	18.2024	17.7911	17.7579	18.0365	0.278624	0.0634804	0.333613	0.333613	0.46386				0.278624	17.8993	1.51581	0.134975	0.82862	-4.38144		ENSG00000135046	ANXA1	annexin A1	-			Cytosol;Plasma membrane (Enhanced)
Q96EY7	15.8635	15.1718	15.565	15.5832	15.788	15.8233	15.4369	15.9597	15.4773	15.8891	15.762	15.8196	15.9218	16.2877	15.6045	15.8739	0.269372	0.0620382	0.325224	0.325224	0.472907				0.269372	15.4754	1.39354	0.168749	0.82862	-4.46024		ENSG00000132300	PTCD3	pentatricopeptide repeat domain 3	+	Matrix	Mitochondrial central dogma;Translation;Mitochondrial ribosome;Mitochondrial central dogma;Translation;Mitochondrial ribosome assembly;SSU	Mitochondria (Supported)	Ribo
Q14764	15.172	15.6053	14.9736	16.5081	14.6688	16.6723	16.2649	16.7174	16.338	15.2112	16.1997	16.0933	15.7818	16.9007	15.695	16.1774	0.48242	0.216168	0.320911	0.320911	0.477628				0.48242	15.5069	1.39932	0.167017	0.82862	-4.45665		ENSG00000013364	MVP	major vault protein	-			Cytosol (Supported)
P67936	13.043	13.0673	11.7512	13.7545	13.3231	13.2778	14.2326	13.5303	13.3326	13.4478	13.4617	13.523	13.7388	14.5834	13.2071	13.6597	0.452598	0.197495	0.318829	0.318829	0.479922				0.452598	13.5977	1.39061	0.169633	0.82862	-4.46206		ENSG00000167460	TPM4	tropomyosin 4	-			Actin filaments (Approved)
P32969	17.1222	17.2712	17.07	15.7491	17.0313	17.4273	16.3403	16.693	16.0689	17.1428	16.6059	16.7044	15.9515	15.9518	16.8588	16.4455	-0.413287	0.172398	-0.315531	0.315531	0.48358				-0.413287	16.7569	-1.41031	0.163763	0.82862	-4.44978		ENSG00000163682	RPL9	ribosomal protein L9	-			Cytosol;Endoplasmic reticulum (Supported)
Q9H0W9	16.8505	16.9533	17.6064	16.9516	16.9448	16.8206	17.181	16.8302	16.9443	17.0849	16.659	16.6345	16.9315	16.2087	17.044	16.7562	-0.287857	0.080149	-0.315521	0.315521	0.483592				-0.287857	16.9194	-1.48967	0.141705	0.82862	-4.39878		ENSG00000182919	C11orf54	chromosome 11 open reading frame 54	-			Nuclear bodies (Approved)
P55263	14.1466	15.1887	14.0877	15.4662	14.912	15.1632	15.1889	14.2558	15.0875	14.2233	14.1214	14.9517	14.5328	14.2901	14.879	14.4946	-0.384391	0.15222	-0.314251	0.314251	0.485009				-0.384391	14.7802	-1.38641	0.170905	0.82862	-4.46466		ENSG00000156110	ADK	adenosine kinase	-			Cytosol;Nucleoplasm (Supported)
P05387	19.0817	19.8577	19.2377	20.3215	19.7814	19.4729	18.7617	19.7636	19.6176	18.714	18.0613	19.2912	19.6742	18.2463	19.5021	19.0526	-0.449474	0.203341	-0.310935	0.310935	0.488725				-0.449474	19.4497	-1.39774	0.167491	0.82862	-4.45764		ENSG00000177600	RPLP2	ribosomal protein lateral stalk subunit P2	-			Mitochondria (Approved)
Q9HAN9	14.5331	14.6485	14.0222	14.4862	14.5342	14.3414	14.1399	13.5483	14.4013	14.0197	14.336	14.4851	14.0871	13.7932	14.3865	14.0958	-0.290698	0.086366	-0.309203	0.309203	0.490678				-0.290698	14.715	-1.4541	0.151284	0.82862	-4.42195		ENSG00000173614	NMNAT1	nicotinamide nucleotide adenylyltransferase 1	-			Nuclear bodies;Nucleoplasm (Supported)
Q8TB45	15.7221	15.9963	16.1202	15.7306	16.3682	16.2751	15.4111	16.2705	16.1537	16.0622	16.3489	16.3525	15.9189	16.5045	15.9462	16.2302	0.283928	0.0818784	0.308582	0.308582	0.491381				0.283928	16.1204	1.58689	0.117951	0.82862	-4.33295		ENSG00000155792	DEPTOR	DEP domain containing MTOR interacting protein	-			Mitochondria (Supported)
P27816	21.2538	21.4033	21.3463	21.7078	21.4469	21.2319	20.9242	21.2803	21.3808	20.997	20.7838	21.0027	21.3903	20.3808	21.3306	21.0308	-0.299769	0.0940663	-0.307733	0.307733	0.492342				-0.299769	21.0424	-1.42729	0.158834	0.82862	-4.43908		ENSG00000047849	MAP4	microtubule associated protein 4	-			Cytosol;Microtubules;Plasma membrane (Enhanced)
P30519	13.2713	13.2203	12.8833	13.1803	13.1025	13.3018	13.9181	13.4045	13.534	13.2765	14.0179	13.6871	13.4102	13.5392	13.2682	13.5528	0.284548	0.0846872	0.305087	0.305087	0.495351				0.284548	13.5949	1.52091	0.13369	0.82862	-4.37802		ENSG00000103415|ENSG00000277424	HMOX2	heme oxygenase 2	-			Cytosol;Vesicles (Approved)
P20020	15.5333	15.197	15.2215	14.9831	15.4701	15.4805	15.123	14.2765	14.8496	15.1325	15.6128	15.2596	15.2505	14.1909	15.287	14.9389	-0.348048	0.133219	-0.304693	0.304693	0.495801				-0.348048	15.1685	-1.62744	0.10904	0.82862	-4.30441		ENSG00000070961	ATP2B1	ATPase plasma membrane Ca2+ transporting 1	-			Plasma membrane (Supported)
Q9UN37	16.9454	16.9893	17.2334	16.9093	17.0218	16.7741	16.8317	17.1277	17.0429	17.2193	17.2331	17.0696	17.0163	17.2576	16.9578	17.1381	0.180211	0.0205304	0.304124	0.304124	0.49645				0.180211	17.0751	1.42178	0.16042	0.82862	-4.44257		ENSG00000132612	VPS4A	vacuolar protein sorting 4 homolog A	-			Midbody (Supported)
Q02218	21.1768	20.8453	21.06	20.9983	20.9162	21.2493	21.0124	21.1932	20.998	21.3752	21.4361	21.6418	21.2157	20.9999	21.0369	21.2657	0.228786	0.047491	0.302773	0.302773	0.497997				0.228786	21.1246	1.4855	0.142802	0.82862	-4.40152		ENSG00000105953	OGDH	oxoglutarate dehydrogenase	+	Matrix	Metabolism;Carbohydrate metabolism;TCA cycle	Mitochondria (Enhanced)
P0DP25	19.3213	20.0674	20.0729	19.5878	19.7882	19.613	20.0075	19.4667	19.9319	19.7773	18.6954	19.6813	19.596	19.0003	19.7797	19.4498	-0.329871	0.125153	-0.297728	0.297728	0.503816				-0.329871	19.7471	-1.39158	0.16934	0.82862	-4.46146
Q969T9	14.2245	13.9068	13.5148	14.2495	14.027	13.931	14.83	14.4915	13.9883	14.3969	14.8319	14.1555	14.0904	15.1898	14.0977	14.4492	0.351515	0.142908	0.29701	0.29701	0.504649				0.351515	14.2199	1.46502	0.148291	0.82862	-4.41489		ENSG00000132471	WBP2	WW domain binding protein 2	-			Cytosol;Nucleoplasm (Approved)
P41236	18.9752	18.4999	18.3562	18.3085	18.7756	18.3608	18.6992	18.2962	18.5164	18.2458	18.3797	18.5779	18.1993	18.0614	18.5679	18.3252	-0.242691	0.0615803	-0.293791	0.293791	0.508404				-0.242691	18.4558	-1.3888	0.170178	0.82862	-4.46318		ENSG00000184203	PPP1R2	protein phosphatase 1 regulatory inhibitor subunit 2	-			Nucleoplasm (Approved)
P55060	14.92	14.904	14.8129	15.2276	15.479	15.2315	15.3977	14.6832	15.1664	14.4298	15.3246	15.2212	14.822	13.9905	15.139	14.8054	-0.333561	0.133248	-0.291979	0.291979	0.51053				-0.333561	15.0482	-1.45726	0.150412	0.82862	-4.41991		ENSG00000124207	CSE1L	chromosome segregation 1 like	-			Cytosol;Nucleoplasm (Enhanced)
P11217	24.5048	25.0179	24.2769	24.3123	24.6981	24.5869	24.3088	23.6864	24.429	24.0865	24.3744	24.7063	24.3028	24.1418	24.5294	24.2468	-0.282621	0.0984162	-0.284581	0.284581	0.519301				-0.282621	24.6342	-1.51813	0.134389	0.82862	-4.37989		ENSG00000068976	PYGM	glycogen phosphorylase, muscle associated	-
O00299	16.409	16.0438	15.7253	16.2188	16.0474	16.7408	16.0571	16.3398	16.2816	16.0718	16.4813	16.4951	16.6818	16.864	16.1775	16.4593	0.281875	0.098114	0.284206	0.284206	0.51975				0.281875	16.1297	1.38605	0.171013	0.82862	-4.46488		ENSG00000206394|ENSG00000213719|ENSG00000223639|ENSG00000226248|ENSG00000226417|ENSG00000226651|ENSG00000230685	CLIC1	chloride intracellular channel 1	-			Cytosol (Supported)
O94903	17.1055	17.1568	17.0942	17.0888	17.1589	16.8173	17.1982	17.7888	17.1288	17.3019	17.601	16.9627	16.8376	18.1767	17.0885	17.3996	0.31113	0.12344	0.282675	0.282675	0.521585				0.31113	17.2331	1.41065	0.163665	0.82862	-4.44957		ENSG00000147471	PLPBP	pyridoxal phosphate binding protein	+	Matrix	Metabolism;Vitamin metabolism;Vitamin B6 metabolism	Cytosol (Enhanced)
P04075	25.3821	26.0401	25.3233	25.9591	25.4439	25.3074	25.4248	24.6264	25.5763	25.009	24.8509	25.458	25.1654	25.9116	25.5544	25.2282	-0.326165	0.138104	-0.280434	0.280434	0.524283				-0.326165	25.7019	-1.60631	0.113611	0.82862	-4.31935		ENSG00000149925	ALDOA	aldolase, fructose-bisphosphate A	-			Cytosol (Supported)
Q16181	16.118	15.7996	15.8816	16.3586	16.1785	16.0632	15.9843	16.7368	16.5177	16.4222	16.8702	16.2211	16.55	15.3222	16.0548	16.3771	0.322308	0.142702	0.272534	0.272534	0.533908				0.322308	16.2907	1.46938	0.147108	0.82862	-4.41206		ENSG00000122545	SEPTIN7	septin 7	-			Actin filaments (Enhanced)
Q96TA2	14.8917	13.7887	14.4878	13.6166	13.9661	13.5376	13.9457	14.2154	13.8385	14.2525	14.7757	13.9223	14.5526	15.2902	14.0335	14.4068	0.373291	0.187152	0.271683	0.271683	0.534955				0.373291	14.1318	1.40677	0.164807	0.82862	-4.452		ENSG00000136758	YME1L1	YME1 like 1 ATPase	+	MIM	Protein import, sorting and homeostasis;Protein homeostasis;Proteases	Mitochondria (Supported)
P57105	16.0129	16.1815	16.0193	15.8139	16.1832	16.0801	15.8933	16.4991	16.1691	15.974	16.4787	16.7704	16.5331	15.6647	16.0263	16.2984	0.27213	0.101495	0.270376	0.270376	0.536567				0.27213	16.0505	1.55574	0.125185	0.82862	-4.35443		ENSG00000213463	SYNJ2BP	synaptojanin 2 binding protein	+	MOM	Mitochondrial dynamics and surveillance;Organelle contact sites	Mitochondria (Approved)
P02545	22.0875	22.7454	22.829	22.7156	22.5885	22.951	22.6309	22.3326	22.7642	22.6644	21.6198	22.3927	22.5662	22.1359	22.6497	22.3537	-0.296014	0.125244	-0.267076	0.267076	0.54066				-0.296014	22.4207	-1.4317	0.157573	0.82862	-4.43629		ENSG00000160789	LMNA	lamin A/C	-			Nucleoplasm (Enhanced)
Q93034	18.2043	18.6327	18.6225	18.3088	18.5263	18.231	18.4571	17.921	18.473	18.3576	18.2938	18.4698	17.9952	17.7784	18.4261	18.1841	-0.241982	0.0795057	-0.266084	0.266084	0.541896				-0.241982	18.3553	-1.55307	0.125822	0.82862	-4.35626		ENSG00000166266	CUL5	cullin 5	-			Cytosol;Golgi apparatus (Approved)
P62805	18.3873	18.4313	18.4146	16.9869	17.8558	19.2513	19.0347	18.5455	16.82	19.0125	18.9995	17.2426	17.2233	16.9738	18.3374	17.831	-0.506391	0.298988	-0.265524	0.265524	0.542595				-0.506391	18.3052	-1.40079	0.166581	0.82862	-4.45574
O60884	20.295	19.9428	20.4013	19.597	20.1096	19.8373	19.722	19.7277	19.9228	19.493	19.7106	19.9899	20.0457	18.9082	19.9864	19.6854	-0.301031	0.131244	-0.265485	0.265485	0.542644				-0.301031	19.72	-1.52358	0.133024	0.82862	-4.37624		ENSG00000069345	DNAJA2	DnaJ heat shock protein family (Hsp40) member A2	-			Cytosol;Nucleoli (Approved)
P52788	13.635	14.3246	14.2654	14.3314	14.3248	14.5269	14.2661	14.059	14.2458	13.9936	13.7098	14.1912	14.0775	13.6173	14.2392	13.9849	-0.254317	0.0916145	-0.263991	0.263991	0.544514				-0.254317	14.0535	-1.38301	0.171939	0.82862	-4.46675		ENSG00000102172	SMS	spermine synthase	-			Nuclear bodies (Approved)
Q5VW32	15.295	16.6513	16.1458	16.0984	15.827	15.448	16.22	15.7028	16.3739	15.4779	14.8473	15.7174	16.1867	14.618	15.9551	15.5606	-0.39451	0.215526	-0.262941	0.262941	0.545832				-0.39451	15.8826	-1.38567	0.171128	0.82862	-4.46511		ENSG00000162819	BROX	BRO1 domain and CAAX motif containing	-			Golgi apparatus (Approved)
Q9H9J2	16.0314	16.0641	15.6536	15.6679	15.5641	15.8561	15.1879	16.0479	16.0744	16.0942	15.6619	15.7585	15.8064	16.4482	15.7179	15.9845	0.266635	0.105524	0.260409	0.260409	0.549024				0.266635	15.8014	1.42825	0.15856	0.82862	-4.43848		ENSG00000135900	MRPL44	mitochondrial ribosomal protein L44	+	Matrix	Mitochondrial central dogma;Translation;Mitochondrial ribosome;LSU	Mitochondria (Approved)	Ribo
O43488	16.2366	16.3577	15.9971	15.782	16.6285	16.3505	16.0574	15.8559	16.6964	16.1425	16.574	16.6436	16.5897	16.8774	16.2014	16.4828	0.281375	0.12526	0.253853	0.253853	0.557375				0.281375	16.175	1.39555	0.168145	0.82862	-4.459		ENSG00000053371	AKR7A2	aldo-keto reductase family 7 member A2	+	Matrix	Metabolism;Amino acid metabolism;GABA metabolism;Metabolism;Detoxification;Xenobiotic metabolism	Cytosol (Supported)
Q15582	14.6441	13.9991	14.3739	14.6647	13.9444	14.5965	14.7173	14.245	14.2677	14.6556	15.1677	14.5899	14.8617	15.2793	14.42	14.7238	0.303818	0.147791	0.252275	0.252275	0.559403				0.303818	14.5135	1.56693	0.122546	0.82862	-4.34676		ENSG00000120708	TGFBI	transforming growth factor beta induced	-
O00505	16.5664	16.6498	17.5866	15.9705	16.5069	16.2513	17.0293	15.7291	16.374	15.9778	16.9349	16.4269	16.5227	16.1805	16.6515	16.3065	-0.344982	0.189801	-0.248974	0.248974	0.563672				-0.344982	16.7307	-1.39769	0.167506	0.82862	-4.45767		ENSG00000102753	KPNA3	karyopherin subunit alpha 3	-			Cytosol;Nucleoplasm (Approved)
Q02641	18.4978	18.8303	18.788	18.6741	18.9019	18.5827	18.2166	18.3942	18.5562	17.9549	18.3334	18.7761	18.6837	17.9773	18.6416	18.3823	-0.259347	0.111271	-0.247319	0.247319	0.565824				-0.259347	18.8103	-1.47998	0.144264	0.82862	-4.40514		ENSG00000067191	CACNB1	calcium voltage-gated channel auxiliary subunit beta 1	-
Q13698	16.1769	16.3527	16.3151	16.4047	16.3502	15.9226	15.7358	16.0012	16.2096	15.1475	16.0479	16.1211	16.1968	15.5345	16.1797	15.8941	-0.285621	0.137851	-0.245802	0.245802	0.567803				-0.285621	16.2953	-1.58699	0.117927	0.82862	-4.33287		ENSG00000081248	CACNA1S	calcium voltage-gated channel subunit alpha1 S	-
P13804	22.0282	21.6685	21.8983	21.5412	22.0825	22.1813	21.9851	22.2313	22.2073	21.9506	21.838	22.4935	22.1585	22.0781	21.9122	22.1368	0.224592	0.0816117	0.244411	0.244411	0.569625				0.224592	21.9404	1.49729	0.139717	0.82862	-4.39376		ENSG00000140374	ETFA	electron transfer flavoprotein subunit alpha	+	Matrix	Metabolism;Lipid metabolism;Fatty acid oxidation;Metabolism;Amino acid metabolism;Branched-chain amino acid metabolism;Metabolism;Amino acid metabolism;Lysine metabolism;Metabolism;Amino acid metabolism;Glycine metabolism;Metabolism;Vitamin metabolism;Choline and betaine metabolism;Metabolism;Electron carriers;Q-linked reactions, other	Mitochondria (Enhanced)
P54725	19.5063	19.3327	19.1303	19.0413	19.0747	19.2277	19.3318	19.3521	19.3891	18.9834	18.7501	19.1302	18.8616	18.4169	19.235	18.9834	-0.25162	0.107549	-0.243667	0.243667	0.570601				-0.25162	19.1886	-1.46226	0.149044	0.82862	-4.41668		ENSG00000179262	RAD23A	RAD23 homolog A, nucleotide excision repair protein	-			Nucleoplasm (Enhanced)
E7EW31	17.7021	16.8773	17.0212	16.7986	17.1068	16.7251	16.7081	16.644	16.9395	16.5912	17.0731	16.5274	16.9269	16.3501	16.9913	16.7218	-0.269569	0.126602	-0.241954	0.241954	0.572857				-0.269569	17.0856	-1.53641	0.12985	0.82862	-4.36758		ENSG00000228672	PROB1	proline rich basic protein 1	-			Nucleoplasm (Approved)
P34949	19.1032	18.093	17.5475	18.3793	18.1981	18.0639	18.01	18.3887	17.9987	18.0723	18.2696	17.7966	17.5859	16.7745	18.1993	17.8409	-0.358405	0.212137	-0.241344	0.241344	0.573661				-0.358405	18.3421	-1.39934	0.167012	0.82862	-4.45664		ENSG00000178802	MPI	mannose phosphate isomerase	-			Cytosol (Approved)
P12109	20.3028	19.7784	20.5124	19.8184	19.9507	20.1856	20.1327	20.1435	20.289	20.2906	20.599	19.9256	20.4084	20.8048	20.0973	20.3516	0.254281	0.112632	0.241144	0.241144	0.573926				0.254281	20.1519	1.4117	0.163356	0.82862	-4.44891		ENSG00000142156	COL6A1	collagen type VI alpha 1 chain	-			Cytosol (Approved)
P43155	21.3034	21.0847	21.7846	21.1442	21.5048	21.5389	21.4679	21.3934	21.7011	21.648	21.2989	21.8658	21.5899	21.9756	21.4041	21.639	0.234888	0.0946894	0.240455	0.240455	0.574838				0.234888	21.3077	1.62604	0.109338	0.82862	-4.3054		ENSG00000095321	CRAT	carnitine O-acetyltransferase	+	MIM	Metabolism;Lipid metabolism;Fatty acid oxidation	Nuclear membrane;Nucleoplasm (Approved)
Q13424	19.6051	19.902	19.6969	19.4756	19.6834	19.543	19.8467	19.4152	19.5182	19.497	19.2877	19.4901	19.5797	19.7322	19.679	19.5029	-0.176092	0.0437193	-0.239367	0.239367	0.57628				-0.176092	19.71	-1.48996	0.141629	0.82862	-4.39859		ENSG00000101400	SNTA1	syntrophin alpha 1	-
Q96AC1	13.7831	13.6475	13.7627	13.3136	13.438	13.5438	13.9117	13.906	13.9833	13.5475	14.1295	13.6606	13.5369	14.3593	13.6286	13.8747	0.24609	0.108271	0.237597	0.237597	0.578633				0.24609	13.6935	1.41656	0.161937	0.82862	-4.44586		ENSG00000073712	FERMT2	fermitin family member 2	-			Focal adhesion sites;Nucleoplasm (Supported)
P14618	24.1774	24.7907	23.7301	24.6993	24.2219	24.2097	24.3539	23.5733	24.2123	24.123	24.0035	24.3075	24.1064	24.0063	24.3119	24.0475	-0.264376	0.126494	-0.237391	0.237391	0.578907				-0.264376	24.5383	-1.46884	0.147254	0.82862	-4.41241		ENSG00000067225	PKM	pyruvate kinase M1/2	-			Cytosol (Enhanced)
O43242	16.7315	17.0428	17.1028	17.0121	16.4209	16.411	16.3681	16.6593	16.92	16.5552	15.6658	16.169	16.9723	15.8949	16.727	16.4052	-0.321818	0.183306	-0.237123	0.237123	0.579264				-0.321818	16.5489	-1.55808	0.124629	0.82862	-4.35283		ENSG00000108344	PSMD3	proteasome 26S subunit, non-ATPase 3	-			Nucleoplasm (Supported)
Q9Y6B6	16.9108	17.5783	17.6999	17.5589	17.514	17.4997	18.2165	16.7344	17.2997	17.1304	18.2238	17.6423	17.1173	16.3618	17.5683	17.2157	-0.352642	0.215938	-0.234744	0.234744	0.582446				-0.352642	17.7154	-1.48372	0.143274	0.82862	-4.4027		ENSG00000152700	SAR1B	secretion associated Ras related GTPase 1B	mito-interacting			Endoplasmic reticulum (Approved)
P49441	15.9984	15.4258	14.9302	15.6326	15.546	15.3594	15.4753	14.7471	15.2291	14.5525	15.6636	15.1573	14.9312	15.8986	15.4811	15.1685	-0.312623	0.178652	-0.23384	0.23384	0.583661				-0.312623	15.6931	-1.38891	0.170147	0.82862	-4.46311		ENSG00000151689	INPP1	inositol polyphosphate-1-phosphatase	-			Centriolar satellite (Approved)
Q9Y4E8	14.4851	14.9967	15.5689	15.178	15.0696	15.1198	15.2089	15.0232	14.9766	14.6756	15.0528	14.9788	14.7591	14.3746	15.0896	14.8344	-0.255169	0.123044	-0.232188	0.232188	0.585884				-0.255169	15.1527	-1.48676	0.142471	0.82862	-4.4007		ENSG00000135655	USP15	ubiquitin specific peptidase 15	-			Cytosol (Enhanced)
Q9Y490	18.7599	18.8809	18.9299	19.0743	18.9534	19.1168	18.8174	18.9117	19.1461	19.003	19.3541	18.6781	19.4651	19.6355	18.9332	19.1705	0.23732	0.106149	0.23117	0.23117	0.58726				0.23732	19.025	1.50046	0.138894	0.82862	-4.39165		ENSG00000137076	TLN1	talin 1	-			Cytosol;Focal adhesion sites (Supported)
Q9H479	15.959	15.7398	15.4688	14.85	15.5677	16.1238	14.9606	15.7186	15.7654	16.2529	16.0353	15.9938	16.2581	14.9694	15.5243	15.8562	0.331955	0.203264	0.229692	0.229692	0.589261				0.331955	16.051	1.42046	0.160803	0.82862	-4.4434		ENSG00000167363	FN3K	fructosamine 3 kinase	-			Mitochondria (Approved)
P31948	21.1816	21.0477	20.9365	20.9807	21.1958	20.9909	21.1365	21.0128	21.0708	20.8148	20.8549	21.0855	20.7786	20.7627	21.0671	20.9114	-0.155666	0.036359	-0.224064	0.224064	0.596948				-0.155666	21.043	-1.38467	0.171433	0.82862	-4.46573		ENSG00000168439	STIP1	stress induced phosphoprotein 1	-			Nucleoplasm;Plasma membrane (Supported)
Q00872	25.3252	25.3768	25.7125	25.0644	25.6075	25.0695	25.2524	24.869	25.394	25.0173	25.0876	25.4519	25.2658	24.6128	25.344	25.0998	-0.244272	0.121785	-0.223363	0.223363	0.597911				-0.244272	25.1899	-1.39959	0.166938	0.82862	-4.45648		ENSG00000196091	MYBPC1	myosin binding protein C1	-
P60174	24.4707	25.1051	24.5005	24.8183	24.6387	24.6698	24.8981	24.3637	24.5438	24.6315	24.7324	24.7546	24.4039	24.1578	24.7287	24.5125	-0.216203	0.0932385	-0.222777	0.222777	0.598719				-0.216203	24.9548	-1.41141	0.163443	0.82862	-4.4491		ENSG00000111669	TPI1	triosephosphate isomerase 1	mito-interacting			Nucleoplasm (Approved)
P18669	18.228	18.2926	18.6863	18.0536	18.1818	18.203	17.4327	18.0794	18.3596	17.5929	17.6462	18.1688	17.9398	17.2317	18.154	17.8598	-0.294256	0.175327	-0.222502	0.222502	0.599098				-0.294256	18.0577	-1.43819	0.15573	0.82862	-4.43215		ENSG00000171314	PGAM1	phosphoglycerate mutase 1	-			Nucleoplasm (Approved)
Q9Y3A5	18.9272	19.2403	18.9288	18.7583	19.163	19.3438	19.0985	18.4572	18.8884	18.9243	18.9787	19.168	18.8068	18.7751	19.0657	18.8569	-0.208759	0.0896492	-0.218666	0.218666	0.604414				-0.208759	19.0953	-1.47833	0.144704	0.82862	-4.40622		ENSG00000126524	SBDS	SBDS ribosome maturation factor	-			Cytosol;Nucleoplasm (Supported)
Q9UN36	19.9775	19.6801	19.8985	19.6223	19.6171	19.7305	20.0714	19.3245	19.7589	19.0129	19.8402	19.8359	20.0318	18.8531	19.7997	19.5225	-0.277187	0.162973	-0.218391	0.218391	0.604796				-0.277187	19.8394	-1.43743	0.155944	0.82862	-4.43264		ENSG00000165795	NDRG2	NDRG family member 2	-			Centriolar satellite (Approved)
Q13510	17.0193	16.9185	17.2482	16.4941	17.1337	17.0227	17.0301	16.8393	17.0343	17.0631	16.5913	16.8517	16.7545	15.8021	16.981	16.7052	-0.275763	0.163331	-0.217007	0.217007	0.606727				-0.275763	16.7364	-1.39005	0.169801	0.82862	-4.46241		ENSG00000104763	ASAH1	N-acylsphingosine amidohydrolase 1	-
Q9H987	20.9937	20.7846	21.2892	20.6166	20.6122	20.1431	20.7457	20.3365	20.9022	20.3563	20.1078	20.1205	20.3301	21.0655	20.7407	20.4598	-0.280899	0.175702	-0.212142	0.212142	0.613562				-0.280899	20.5287	-1.42968	0.158149	0.82862	-4.43757		ENSG00000166317	SYNPO2L	synaptopodin 2 like	-			Nuclear speckles (Supported)
P54296	24.2361	24.6023	24.5037	24.344	24.6491	23.9967	23.8134	23.7564	24.167	24.0829	23.9082	24.4353	24.3061	23.79	24.3065	24.0637	-0.242796	0.1399	-0.207392	0.207392	0.620309				-0.242796	24.3735	-1.49882	0.139319	0.82862	-4.39274		ENSG00000036448|ENSG00000274137	MYOM2	myomesin 2	-
O75369	17.4161	17.2689	17.2792	17.5759	17.4493	17.7659	17.4185	18.0051	18.1851	17.6321	17.8635	17.5793	17.9038	16.8379	17.4534	17.7153	0.261863	0.167934	0.202908	0.202908	0.626747				0.261863	17.5256	1.39311	0.168879	0.82862	-4.46051		ENSG00000136068	FLNB	filamin B	-			Plasma membrane (Supported)
P04843	17.628	17.6842	17.194	17.5458	17.6495	17.4201	17.1347	16.8311	17.6829	17.2717	18.2033	17.5733	18.2431	18.6949	17.4652	17.7858	0.320584	0.233399	0.202577	0.202577	0.627224				0.320584	17.8844	1.53979	0.129025	0.82862	-4.3653		ENSG00000163902	RPN1	ribophorin I	-			Endoplasmic reticulum (Enhanced)
P48147	19.398	19.5874	19.527	19.484	19.3267	19.5146	19.5478	19.0398	19.1673	19.2638	19.8005	19.3014	19.3402	19.1855	19.4836	19.2998	-0.183861	0.0845351	-0.197276	0.197276	0.634927				-0.183861	19.5455	-1.45432	0.151223	0.82862	-4.42181		ENSG00000085377	PREP	prolyl endopeptidase	-			Cytosol (Supported)
P04406	26.194	26.6146	26.1328	26.4325	26.1384	26.2253	26.1399	25.707	26.0164	25.9717	25.9609	26.2114	26.0013	26.5659	26.2682	26.0621	-0.206103	0.118844	-0.19065	0.19065	0.644689				-0.206103	26.5837	-1.39276	0.168983	0.82862	-4.46073		ENSG00000111640	GAPDH	glyceraldehyde-3-phosphate dehydrogenase	mito-interacting			Cytosol;Plasma membrane (Supported)
Q06190	14.9176	14.7788	14.6919	15.2562	14.9632	14.6064	14.8854	14.8166	14.9692	13.985	14.4244	14.8926	14.4006	14.9301	14.8713	14.6312	-0.240105	0.161859	-0.18989	0.18989	0.645818				-0.240105	14.6189	-1.39024	0.169743	0.82862	-4.46229		ENSG00000073711	PPP2R3A	protein phosphatase 2 regulatory subunit B''alpha	-			Golgi apparatus (Approved)
P30086	22.4915	22.8342	23.0676	22.7819	22.7203	22.7311	22.822	22.4631	22.9836	22.4277	22.2733	22.9828	22.5816	22.2205	22.7784	22.5618	-0.216535	0.133339	-0.189477	0.189477	0.646432				-0.216535	22.6975	-1.60151	0.114673	0.82862	-4.32273		ENSG00000089220	PEBP1	phosphatidylethanolamine binding protein 1	-			Plasma membrane (Supported)
P22695	22.7881	22.2019	22.5005	22.4102	22.3937	22.2739	22.848	22.6078	22.2294	22.8437	22.9482	22.4228	22.7456	23.3007	22.488	22.7283	0.24028	0.164973	0.18804	0.18804	0.648575				0.24028	22.5899	1.39254	0.169051	0.82862	-4.46087		ENSG00000140740	UQCRC2	ubiquinol-cytochrome c reductase core protein 2	+	MIM	Protein import, sorting and homeostasis;Protein import and sorting;Preprotein cleavage;OXPHOS;Complex III;CIII subunits;OXPHOS;OXPHOS subunits	Mitochondria (Enhanced)	CIII
P35609	26.2854	26.0516	26.3159	25.9981	26.3507	25.8812	25.8713	25.5628	25.7395	25.921	25.9358	26.0033	26.1592	26.1049	26.1077	25.9181	-0.18966	0.112465	-0.179984	0.179984	0.660717				-0.18966	25.9264	-1.39476	0.168384	0.82862	-4.45949		ENSG00000077522	ACTN2	actinin alpha 2	-			Actin filaments (Uncertain)
P63098	18.206	18.6316	18.0536	18.3299	18.0856	18.2934	18.0666	17.8756	18.2473	17.8327	18.1109	18.614	17.9821	17.4057	18.2381	18.0098	-0.228367	0.183747	-0.168027	0.168027	0.679161				-0.228367	18.4842	-1.40328	0.165841	0.82862	-4.45419		ENSG00000221823	PPP3R1	protein phosphatase 3 regulatory subunit B, alpha	-			Cytosol;Plasma membrane (Approved)
Q14118	18.0923	17.8743	17.7067	17.6426	17.9527	18.3828	18.0172	17.8578	17.9284	17.4366	17.3876	17.8276	17.3924	18.2909	17.9527	17.7316	-0.221049	0.191012	-0.158921	0.158921	0.693552				-0.221049	17.9283	-1.52177	0.133476	0.82862	-4.37745		ENSG00000173402	DAG1	dystroglycan 1	-			Vesicles (Supported)
P05165	16.8953	16.0234	16.4521	16.3113	16.5431	16.62	16.4517	16.3775	16.6756	16.3275	16.5478	17.1109	16.7536	16.9775	16.471	16.6815	0.210498	0.18626	0.153639	0.153639	0.702039				0.210498	16.4549	1.47816	0.144751	0.82862	-4.40633		ENSG00000175198	PCCA	propionyl-CoA carboxylase subunit alpha	+	Matrix	Metabolism;Carbohydrate metabolism;Propanoate metabolism;Metabolism;Lipid metabolism;Fatty acid oxidation;Metabolism;Vitamin metabolism;Biotin utilizing proteins	Mitochondria (Supported)
P55268	19.9803	20.139	20.5182	20.1854	20.1709	20.2829	19.7621	19.7235	20.1946	19.7626	19.661	19.7388	20.2145	20.3288	20.1484	19.9463	-0.202128	0.1741	-0.153456	0.153456	0.702335				-0.202128	19.9079	-1.44543	0.153695	0.82862	-4.42752		ENSG00000172037	LAMB2	laminin subunit beta 2	-			Vesicles (Approved)
P06732	26.9512	26.8612	26.9348	26.9894	26.9052	26.703	26.5174	26.4309	26.6834	26.3609	26.5036	26.8353	26.7489	27.075	26.8375	26.6626	-0.174884	0.151999	-0.143083	0.143083	0.719311				-0.174884	26.9251	-1.57636	0.120356	0.82862	-4.34025		ENSG00000104879	CKM	creatine kinase, M-type	-
P49368	19.1304	19.1371	19.2207	19.0135	19.0818	19.1573	18.9368	19.1075	19.5399	18.8888	19.2608	19.2414	19.4272	19.234	19.0968	19.2428	0.145976	0.120716	0.13404	0.13404	0.734446				0.145976	19.1477	1.39177	0.169281	0.82862	-4.46134		ENSG00000163468	CCT3	chaperonin containing TCP1 subunit 3	-			Cytosol;Plasma membrane (Supported)
P49821	21.1489	20.3449	21.0854	20.5625	20.7573	20.9108	20.7262	20.9559	20.6054	21.1032	20.6574	21.3902	20.8796	21.3739	20.7909	20.9951	0.204218	0.226509	0.131703	0.131703	0.738408				0.204218	20.7946	1.48882	0.141926	0.82862	-4.39934		ENSG00000167792	NDUFV1	NADH:ubiquinone oxidoreductase core subunit V1	+	MIM	OXPHOS;Complex I;CI subunits;Metabolism;Metals and cofactors;Fe-S-containing proteins;OXPHOS;OXPHOS subunits	Mitochondria (Supported)	CI
Q13561	19.5629	19.248	19.5049	19.5909	19.597	19.4443	19.2843	19.3833	19.7367	19.295	19.117	19.1969	19.4261	18.9427	19.4618	19.2997	-0.162083	0.167002	-0.125984	0.125984	0.748198				-0.162083	19.4983	-1.53854	0.12933	0.82862	-4.36614		ENSG00000175203	DCTN2	dynactin subunit 2	-			Centrosome (Supported)
P46926	16.362	16.1581	16.469	15.9666	16.1111	16.3491	16.4177	16.1118	16.3464	16.2572	15.9166	16.3504	16.1553	15.5226	16.2619	16.0943	-0.167608	0.225804	-0.10832	0.10832	0.779256				-0.167608	16.2496	-1.40222	0.166154	0.82862	-4.45484		ENSG00000113552	GNPDA1	glucosamine-6-phosphate deaminase 1	-			Vesicles (Approved)
P16104	18.5018	18.6986	19.2417	18.0157	17.4782	17.9448	18.2807	18.3071	17.9934	18.724	17.6238	17.2337	16.3714	17.7172	18.3088	17.7101	-0.598711	0.122691	-0.545538	0.545538	0.284749				-0.598711	17.959	-1.37985	0.172905	0.829396	-4.4687		ENSG00000188486	H2AX	H2A.X variant histone	-			Nucleoplasm (Supported)
P39019	19.3387	19.3988	19.6694	19.1817	19.3552	19.1262	19.2532	19.5937	19.8802	19.5757	19.016	19.3081	19.7153	19.7225	19.3319	19.5445	0.212643	0.12598	0.191315	0.191315	0.643702				0.212643	19.3251	1.3782	0.173412	0.829396	-4.46971		ENSG00000105372	RPS19	ribosomal protein S19	-			Nucleoplasm (Supported)
Q15257	17.1216	16.7583	17.3362	16.8679	16.7178	17.0514	16.9688	17.2121	16.8629	16.9431	16.3276	16.9767	16.9504	16.1328	16.9746	16.7722	-0.202332	0.253183	-0.120704	0.120704	0.757348				-0.202332	16.8739	-1.37741	0.173655	0.829396	-4.4702		ENSG00000119383	PTPA	protein phosphatase 2 phosphatase activator	-			Nucleoplasm (Enhanced)
P62495	13.0668	14.2072	13.486	14.3435	13.9581	13.8922	14.6819	13.9638	14.6401	14.2336	14.9055	14.0366	14.6546	15.5071	13.948	14.563	0.615058	0.0551805	0.773875	0.773875	0.168316				0.615058	14.0312	1.36609	0.177161	0.840399	-4.47712		ENSG00000120705	ETF1	eukaryotic translation termination factor 1	-
O75569	14.8549	15.4914	15.5221	14.5563	15.4742	15.3015	15.4636	15.5724	15.0454	15.0914	16.1694	15.5545	15.792	16.1198	15.2377	15.6207	0.382966	0.109744	0.367502	0.367502	0.429041				0.382966	15.5216	1.36448	0.177663	0.840399	-4.4781		ENSG00000180228	PRKRA	protein activator of interferon induced protein kinase EIF2AK2	-			Cytosol (Supported)
P60709	19.0224	19.6456	18.8405	19.3937	19.5302	20.0904	19.6203	19.4146	19.8796	19.7341	19.7854	19.5826	19.8615	20.3034	19.449	19.7945	0.345443	0.0929966	0.356336	0.356336	0.440214				0.345443	19.3836	1.36483	0.177554	0.840399	-4.47789		ENSG00000075624	ACTB	actin beta	-
P46020	18.2197	18.861	17.8612	18.6333	18.8874	18.4182	18.4206	17.8524	18.2509	18.168	18.8871	18.5847	18.0149	17.5249	18.4716	18.1833	-0.288391	0.213592	-0.193342	0.193342	0.640705				-0.288391	18.744	-1.36321	0.178059	0.840399	-4.47887		ENSG00000067177	PHKA1	phosphorylase kinase regulatory subunit alpha 1	-			Vesicles (Approved)
P31944	14.4236	14.0262	13.5212	14.7354	14.5273	15.1991	14.9384	14.2895	12.1293	14.9924	14.0767	14.0186	14.2591	14.1085	14.4816	13.982	-0.499617	0.230639	-0.318289	0.318289	0.480519				-0.499617	14.1865	-1.35606	0.180313	0.84111	-4.48321		ENSG00000105141	CASP14	caspase 14	-			Cytosol;Nucleoplasm (Approved)
Q03154	17.8493	17.6496	17.314	17.8782	17.3932	18.0758	17.7258	17.6089	17.7849	17.6846	18.2629	17.8762	17.9939	18.6844	17.698	17.9851	0.287151	0.127476	0.256877	0.256877	0.553507				0.287151	17.8735	1.35695	0.180032	0.84111	-4.48267		ENSG00000243989	ACY1	aminoacylase 1	-
P42167	14.6833	14.275	14.7053	14.4162	14.4415	14.9063	14.4551	14.6985	15.4577	14.7119	14.5088	14.641	14.8125	14.818	14.5547	14.8069	0.25226	0.100442	0.251776	0.251776	0.560046				0.25226	14.3816	1.35667	0.180121	0.84111	-4.48284
Q16762	18.7891	18.4068	18.8297	18.528	19.0357	19.0649	18.8901	18.8183	19.115	19.0674	18.8016	19.2542	18.8417	19.1459	18.7921	19.0063	0.214236	0.0892266	0.224842	0.224842	0.595879				0.214236	18.7405	1.35758	0.179831	0.84111	-4.48229		ENSG00000128311	TST	thiosulfate sulfurtransferase	+	Matrix	Metabolism;Detoxification;Xenobiotic metabolism;Metabolism;Sulfur metabolism	Mitochondria (Supported)
Q9Y5M8	14.4462	15.7625	13.1291	15.0781	14.7899	14.3234	14.7164	14.7094	15.7093	14.7479	15.5386	14.7549	14.9659	16.6671	14.6065	15.299	0.692475	0.11675	0.645901	0.645901	0.225995				0.692475	15.2217	1.34837	0.182759	0.843404	-4.48785		ENSG00000144867	SRPRB	SRP receptor subunit beta	-			Plasma membrane (Approved)
Q9UDW1	16.3434	15.8751	16.8166	16.3784	16.8447	16.7129	16.6275	15.7827	14.9107	15.8153	15.7977	16.316	16.5541	17.17	16.5141	16.0495	-0.464585	0.147255	-0.386502	0.386502	0.410674				-0.464585	16.3202	-1.34351	0.184316	0.843404	-4.49077		ENSG00000184076	UQCR10	ubiquinol-cytochrome c reductase, complex III subunit X	+	MIM	OXPHOS;Complex III;CIII subunits;OXPHOS;OXPHOS subunits		CIII
Q08623	15.9603	15.3417	16	15.6735	16.1382	16.0205	15.6466	16.0412	15.3318	15.5246	14.0014	15.7794	16.2384	14.9567	15.8258	15.4105	-0.415326	0.198124	-0.292001	0.292001	0.510504				-0.415326	15.6623	-1.34644	0.183376	0.843404	-4.48901		ENSG00000130021	PUDP	pseudouridine 5'-phosphatase	-
Q9ULC4	14.2197	15.1269	14.0568	13.9847	14.7373	14.7938	15.4719	14.6602	14.6702	14.8896	15.5762	14.9541	14.0854	16.6587	14.6273	15.0706	0.443332	0.264731	0.255889	0.255889	0.554767				0.443332	15.1479	1.34126	0.18504	0.843404	-4.49212		ENSG00000232119|ENSG00000288295	MCTS1	MCTS1 re-initiation and release factor	-			Cytosol (Supported)
Q9UIJ7	22.1075	21.8459	22.0941	21.293	21.6661	21.7795	21.714	22.0985	22.1054	22.1086	21.5948	22.3612	21.6665	22.3663	21.7857	22.043	0.257314	0.125326	0.232087	0.232087	0.586021				0.257314	21.7517	1.34408	0.184132	0.843404	-4.49043		ENSG00000147853	AK3	adenylate kinase 3	+	Matrix	Metabolism;Nucleotide metabolism;Nucleotide synthesis and processing	Mitochondria (Supported)
P10644	19.3823	19.7053	19.7537	19.3646	19.6479	19.5745	19.5078	18.875	19.8452	19.5312	19.5029	19.5449	18.9777	18.8693	19.5623	19.3066	-0.255695	0.13357	-0.223552	0.223552	0.597651				-0.255695	19.3941	-1.34178	0.184874	0.843404	-4.49181		ENSG00000108946	PRKAR1A	protein kinase cAMP-dependent type I regulatory subunit alpha	-			Cytosol (Approved)
P30533	15.926	16.0868	16.0373	16.1441	15.9545	15.6203	15.4129	15.1945	15.7907	15.5008	15.2892	15.9558	15.9586	15.7649	15.8831	15.6364	-0.246766	0.137668	-0.212506	0.212506	0.613047				-0.246766	16.1473	-1.33969	0.185549	0.843404	-4.49306		ENSG00000163956	LRPAP1	LDL receptor related protein associated protein 1	-			Endoplasmic reticulum (Supported)
Q9BRA2	18.6297	18.6122	17.8697	18.667	18.607	18.3448	18.532	19.0805	18.4431	18.5624	19.0839	18.5814	18.1599	18.9993	18.4661	18.7015	0.235407	0.198348	0.165391	0.165391	0.683297				0.235407	18.7286	1.34622	0.183445	0.843404	-4.48914		ENSG00000129235	TXNDC17	thioredoxin domain containing 17	-
P35270	16.8294	16.5967	17.2527	16.4988	17.473	16.4478	17.1837	16.1197	16.6788	16.6992	16.3628	16.678	16.5728	17.3559	16.8974	16.6382	-0.259254	0.242349	-0.159586	0.159586	0.692491				-0.259254	16.9333	-1.34092	0.185151	0.843404	-4.49233		ENSG00000116096	SPR	sepiapterin reductase	+	unknown	Metabolism;Metals and cofactors;Tetrahydobiopterin synthesis	Cytosol;Nucleoplasm (Supported)
O43768	16.37	16.8063	16.5625	16.5151	17.0323	17.1099	16.9405	16.4824	16.3042	17.0216	17.0268	16.0311	16.7262	15.5128	16.7624	16.4436	-0.318782	0.197586	-0.2245	0.2245	0.596348				-0.318782	16.7346	-1.33789	0.186131	0.843655	-4.49414		ENSG00000143420	ENSA	endosulfine alpha	-			Nucleoli;Nucleoplasm (Approved)
P02461	15.3399	12.5274	14.2048	16.2752	14.7044	13.8687	15.1158	11.0069	15.6911	14.3988	13.5212	14.2087	13.2131	14.0765	14.5766	13.7309	-0.84567	0.254623	-0.502415	0.502415	0.314475				-0.84567	14.3697	-1.31795	0.19268	0.847912	-4.50598		ENSG00000168542	COL3A1	collagen type III alpha 1 chain	-			Endoplasmic reticulum (Approved)
Q15907	17.0365	17.5324	17.5354	17.3257	17.4759	17.4169	17.5805	17.3868	17.5544	17.6853	17.7652	17.5438	17.6976	17.9946	17.4148	17.6611	0.246326	0.0322917	0.36725	0.36725	0.42929				0.246326	17.5236	1.31722	0.192922	0.847912	-4.50641		ENSG00000185236	RAB11B	RAB11B, member RAS oncogene family	mito-interacting			Centriolar satellite;Vesicles (Approved)
Q92523	17.82	18.1157	18.0489	17.6307	17.8985	17.2193	17.7026	18.2168	18.3706	18.0306	18.1868	18.1491	18.0222	17.5172	17.7765	18.0705	0.293957	0.0789322	0.32416	0.32416	0.474067				0.293957	17.6918	1.32137	0.191542	0.847912	-4.50396		ENSG00000205560	CPT1B	carnitine palmitoyltransferase 1B	+	MOM	Metabolism;Lipid metabolism;Fatty acid oxidation;Metabolism;Metals and cofactors;Carnitine synthesis and transport;Metabolism;Metals and cofactors;Carnitine shuttle
Q9BYD2	13.5858	12.8048	13.7844	13.3694	12.9044	13.2439	13.3282	13.6102	13.3315	13.1526	13.907	13.2688	13.6734	14.0198	13.2887	13.5662	0.277504	0.151157	0.227712	0.227712	0.591954				0.277504	13.2853	1.32709	0.189657	0.847912	-4.50057		ENSG00000143436	MRPL9	mitochondrial ribosomal protein L9	+	Matrix	Mitochondrial central dogma;Translation;Mitochondrial ribosome;LSU	Mitochondria (Supported)	Ribo
Q2TBA0	18.681	18.4358	18.3379	18.4021	18.5768	18.3613	17.8371	17.7311	17.9859	17.9277	18.1948	17.9677	18.4963	18.5567	18.376	18.1229	-0.2531	0.126368	-0.227375	0.227375	0.592413				-0.2531	17.9607	-1.31569	0.19343	0.847912	-4.50731		ENSG00000157119	KLHL40	kelch like family member 40	-
O60763	19.3862	19.6434	19.7968	19.6517	19.6119	19.2039	18.9998	18.9578	19.608	18.7195	18.9131	19.2369	19.4452	19.5465	19.4705	19.2038	-0.266694	0.141906	-0.226156	0.226156	0.594078				-0.266694	19.1853	-1.31936	0.19221	0.847912	-4.50515		ENSG00000138768	USO1	USO1 vesicle transport factor	-			Golgi apparatus (Supported)
Q16775	19.3149	19.4325	18.8636	19.0321	19.4006	19.1766	19.343	18.748	18.9466	18.8894	19.0771	18.7323	18.9381	19.6177	19.2233	18.9927	-0.230589	0.122138	-0.210562	0.210562	0.615797				-0.230589	19.195	-1.32928	0.188937	0.847912	-4.49927		ENSG00000063854	HAGH	hydroxyacylglutathione hydrolase	+	Matrix	Metabolism;Detoxification;ROS and glutathione metabolism
Q02978	18.6832	18.6173	18.8121	18.419	19.3391	19.5729	18.4756	18.9799	18.3489	19.2481	19.5146	19.0502	19.1526	19.829	18.8456	19.1605	0.314867	0.217199	0.208801	0.208801	0.618299				0.314867	19.0428	1.32053	0.191821	0.847912	-4.50445		ENSG00000108528	SLC25A11	solute carrier family 25 member 11	+	MIM	Metabolism;Carbohydrate metabolism;Gluconeogenesis;Metabolism;Carbohydrate metabolism;Malate-aspartate shuttle;Metabolism;Carbohydrate metabolism;TCA-associated;Small molecule transport;SLC25A family
P83111	18.1634	18.1291	18.3544	18.3913	18.581	18.4861	18.5624	17.9045	18.135	18.2854	18.4658	18.5082	18.0316	17.8822	18.3811	18.1732	-0.207856	0.103492	-0.204758	0.204758	0.624082				-0.207856	18.3006	-1.32616	0.189962	0.847912	-4.50112		ENSG00000103642	LACTB	lactamase beta	+	IMS	Protein import, sorting and homeostasis;Protein homeostasis;Proteases;Metabolism;Lipid metabolism;Phospholipid metabolism	Mitochondria (Supported)
P63173	15.6352	15.6127	15.7587	15.5762	15.7019	16.1283	16.1118	15.2454	15.7254	15.884	15.3453	15.6846	16.0231	14.7351	15.7893	15.5204	-0.26883	0.180976	-0.199574	0.199574	0.631576				-0.26883	15.8596	-1.32404	0.19066	0.847912	-4.50238		ENSG00000172809	RPL38	ribosomal protein L38	-			Cytosol;Endoplasmic reticulum (Supported)
P07451	25.3234	25.0494	25.477	24.5703	25.6551	25.1122	24.9538	24.8994	25.3451	25.2544	24.3219	24.536	25.0134	24.8784	25.163	24.8926	-0.2704	0.188611	-0.195887	0.195887	0.636961				-0.2704	24.7574	-1.31756	0.192809	0.847912	-4.50621		ENSG00000164879	CA3	carbonic anhydrase 3	-
P19338	18.7224	19.3511	19.4226	19.1255	19.0231	19.4786	19.3314	18.9696	19.4027	18.9197	18.2042	19.3302	18.7264	19.1536	19.2078	18.9581	-0.249744	0.200809	-0.174125	0.174125	0.669691				-0.249744	19.0701	-1.3268	0.18975	0.847912	-4.50074		ENSG00000115053	NCL	nucleolin	-			Nucleoli;Nucleoplasm (Enhanced)
Q9Y394	16.851	16.3196	16.1432	16.5854	17.0346	16.7126	15.7012	17.1819	16.224	16.0116	17.0201	16.8314	17.1372	17.2747	16.4782	16.8116	0.333355	0.216533	0.221506	0.221506	0.600474				0.333355	16.5519	1.31338	0.194203	0.848975	-4.50867		ENSG00000100612	DHRS7	dehydrogenase/reductase 7	-			Mitochondria;Nucleoplasm (Approved)
Q14112	18.6141	18.6927	18.5781	18.3909	18.8644	18.4728	18.5396	18.9486	19.1069	18.5223	18.8893	18.7103	18.7315	18.7486	18.5932	18.8082	0.214962	0.0383475	0.304442	0.304442	0.496087				0.214962	18.4691	1.31126	0.194913	0.849757	-4.50991		ENSG00000087303	NID2	nidogen 2	-			Plasma membrane (Enhanced)
Q9BQ69	20.1445	20.3142	20.1217	20.352	20.247	20.004	20.0511	19.9906	20.2765	19.7954	19.2838	20.2517	20.0382	20.0149	20.1764	19.9502	-0.226197	0.123522	-0.205445	0.205445	0.623096				-0.226197	20.1041	-1.30904	0.195661	0.850701	-4.51122		ENSG00000133315	MACROD1	mono-ADP ribosylhydrolase 1	+	Matrix	Signaling	Nucleoplasm (Supported)
P28331	22.3376	21.9004	22.4823	21.8717	22.257	22.1538	22.2163	22.404	21.9202	22.5067	22.2366	22.4059	22.3135	22.8282	22.1741	22.3736	0.199437	0.161785	0.157767	0.157767	0.695397				0.199437	22.1643	1.30399	0.197366	0.855786	-4.51417		ENSG00000023228|ENSG00000283447	NDUFS1	NADH:ubiquinone oxidoreductase core subunit S1	+	MIM	OXPHOS;Complex I;CI subunits;Metabolism;Metals and cofactors;Fe-S-containing proteins;OXPHOS;OXPHOS subunits	Mitochondria (Supported)	CI
Q0VAK6	19.3421	18.9995	18.6851	18.8846	18.7157	18.7346	18.9409	18.6693	18.9933	18.7879	18.9551	18.5974	18.6316	18.4351	18.9004	18.7242	-0.176135	0.151683	-0.144265	0.144265	0.717356				-0.176135	18.7785	-1.30143	0.198234	0.857229	-4.51566		ENSG00000163380	LMOD3	leiomodin 3	-
P35749	13.8598	14.1866	12.4944	14.052	13.1287	14.3722	12.9204	13.4462	13.025	14.3829	14.0665	13.2731	15.6215	16.0079	13.5734	14.2604	0.687006	0.208812	0.467333	0.467333	0.340932				0.687006	14.0058	1.29717	0.199686	0.861181	-4.51815		ENSG00000133392|ENSG00000276480	MYH11	myosin heavy chain 11	-			Cytosol;Plasma membrane (Supported)
P54289	19.8685	20.6667	20.0925	20.3198	20.3525	19.9339	20.4346	19.9285	20.3953	19.6046	19.8334	20.0483	20.2936	19.9435	20.2384	20.0067	-0.231624	0.145402	-0.193968	0.193968	0.639782				-0.231624	20.3131	-1.29335	0.200995	0.864495	-4.52036		ENSG00000153956	CACNA2D1	calcium voltage-gated channel auxiliary subunit alpha2delta 1	-
P13533	17.4921	18.5802	16.5247	17.3629	17.0245	17.1577	16.9744	17.0396	17.6412	16.1061	16.9823	17.2391	16.2694	15.1994	17.3023	16.6396	-0.662756	0.120877	-0.608182	0.608182	0.246501				-0.662756	17.7645	-1.28769	0.202946	0.866907	-4.52364		ENSG00000197616	MYH6	myosin heavy chain 6	-
O60313	18.9789	19.0236	18.9646	18.8292	18.8038	18.6342	18.6959	19.0721	19.1232	18.9001	19.0414	18.901	19.1446	19.4305	18.8472	19.0875	0.240372	0.0184895	0.416583	0.416583	0.383192				0.240372	18.7452	1.28701	0.203181	0.866907	-4.52403		ENSG00000198836	OPA1	OPA1 mitochondrial dynamin like GTPase	+	MIM	Mitochondrial dynamics and surveillance;Fusion;Mitochondrial dynamics and surveillance;Cristae formation	Mitochondria;Nucleoplasm (Supported)
Q9Y4G6	16.9856	17.1895	17.3141	17.0705	17.1989	16.9756	17.1372	17.1471	17.1313	17.0738	16.7586	16.9639	17.0773	16.4923	17.1245	16.9492	-0.175301	0.112374	-0.166419	0.166419	0.681681				-0.175301	17.0451	-1.28992	0.202175	0.866907	-4.52235		ENSG00000171914	TLN2	talin 2	-			Cytosol;Focal adhesion sites (Supported)
Q96HY6	13.254	13.8016	13.8726	12.5302	13.6686	13.4495	12.6837	13.8805	13.6833	13.174	14.4132	13.5836	14.1485	14.6889	13.3229	13.9389	0.615965	0.0489377	0.807134	0.807134	0.155907				0.615965	13.303	1.2625	0.211797	0.867087	-4.53805		ENSG00000198171	DDRGK1	DDRGK domain containing 1	-			Endoplasmic reticulum (Supported)
Q9UNS2	17.2205	17.3925	17.465	17.2182	17.0498	17.206	17.4935	16.6543	17.2892	17.3264	16.7232	16.8615	16.8541	16.7887	17.2922	16.9282	-0.364007	0.00981764	-0.730923	0.730923	0.185813				-0.364007	16.9956	-1.27126	0.208686	0.867087	-4.53306		ENSG00000141030	COPS3	COP9 signalosome subunit 3	-			Nucleoplasm (Supported)
P09936	18.8132	18.5163	18.2465	17.7319	18.0713	19.0022	18.7359	17.2714	18.7018	18.5268	17.4976	18.7769	17.1494	17.154	18.4453	17.8683	-0.577045	0.110095	-0.552943	0.552943	0.279935				-0.577045	18.0082	-1.1629	0.249612	0.867087	-4.59246		ENSG00000154277	UCHL1	ubiquitin C-terminal hydrolase L1	-			Cytosol (Supported)
Q8TAE6	11.6441	12.4069	12.0076	13.1995	12.2199	12.1822	10.9465	10.9052	12.0141	9.58761	11.4657	12.1973	11.7249	12.3228	12.0867	11.4597	-0.627005	0.184994	-0.459495	0.459495	0.34714				-0.627005	11.9132	-1.21983	0.227444	0.867087	-4.56187		ENSG00000198729	PPP1R14C	protein phosphatase 1 regulatory inhibitor subunit 14C	-
P62736	17.3819	17.4579	16.0627	17.4409	16.6046	17.8607	17.3046	17.0323	18.4662	17.5064	18.4541	17.402	16.8033	18.2058	17.159	17.6957	0.536672	0.146873	0.447078	0.447078	0.357208				0.536672	16.9522	1.18549	0.240635	0.867087	-4.58048		ENSG00000107796	ACTA2	actin alpha 2, smooth muscle	-			Actin filaments (Supported)
Q96RQ3	13.3351	11.8651	14.0318	13.1745	12.9652	12.9048	13.8704	14.4524	13.591	13.6138	14.0727	13.2894	13.847	12.9255	13.1639	13.6846	0.520704	0.141136	0.442787	0.442787	0.360756				0.520704	13.1831	1.11658	0.268758	0.867087	-4.61635		ENSG00000078070	MCCC1	methylcrotonoyl-CoA carboxylase 1	+	Matrix	Metabolism;Amino acid metabolism;Branched-chain amino acid metabolism;Metabolism;Vitamin metabolism;Biotin utilizing proteins	Mitochondria (Supported)
Q05086	15.1829	15.8264	14.6318	15.5056	15.9288	15.8188	15.5884	15.73	16.109	15.9382	15.5756	15.8848	16.0333	15.8346	15.4975	15.8722	0.374678	0.0667184	0.440529	0.440529	0.362636				0.374678	15.4928	1.24042	0.219793	0.867087	-4.55047		ENSG00000114062	UBE3A	ubiquitin protein ligase E3A	-			Nucleoplasm (Approved)
Q96ND0	14.7203	15.9906	15.346	15.1557	15.943	16.3279	16.0266	15.6622	15.9394	15.533	16.4308	16.1771	16.1284	16.8629	15.6443	16.1048	0.460532	0.123241	0.418737	0.418737	0.381297				0.460532	15.6879	1.15669	0.25212	0.867087	-4.59572		ENSG00000177150	FAM210A	family with sequence similarity 210 member A	+	MIM		Golgi apparatus;Mitochondria;Nucleoplasm (Approved)
P43034	16.3622	16.6179	15.5105	16.6514	16.5582	16.6609	16.3187	16.0882	16.1887	16.0525	16.2887	16.3158	15.8921	14.961	16.3828	15.9696	-0.41326	0.103794	-0.406576	0.406576	0.392125				-0.41326	16.0388	-1.20088	0.234657	0.867087	-4.5722		ENSG00000007168	PAFAH1B1	platelet activating factor acetylhydrolase 1b regulatory subunit 1	-			Centrosome (Supported)
Q13907	13.7984	14.2401	14.9872	14.4029	14.6252	14.5949	14.877	14.7494	14.8055	14.9254	14.8475	14.5782	14.5984	15.6102	14.5037	14.8735	0.369861	0.0910799	0.384868	0.384868	0.412222				0.369861	14.7876	1.16575	0.248466	0.867087	-4.59096		ENSG00000067064	IDI1	isopentenyl-diphosphate delta isomerase 1	+	Matrix	Metabolism;Lipid metabolism;Cholesterol-associated
Q9HCP6	18.3607	18.5115	17.1898	17.8555	18.0978	17.2887	16.5543	18.0188	18.2578	17.7997	18.7888	17.8551	17.8288	18.5939	17.6941	18.1633	0.469226	0.15264	0.383045	0.383045	0.413957				0.469226	17.7532	1.18341	0.241454	0.867087	-4.5816		ENSG00000010282	HHATL	hedgehog acyltransferase like	-
Q05682	17.506	17.5564	17.5517	17.5158	18.0641	18.1291	17.4641	17.4698	18.0615	18.0757	17.9901	17.8813	18.2143	18.2087	17.6839	17.9859	0.302014	0.0586395	0.372023	0.372023	0.424597				0.302014	17.5561	1.15675	0.252093	0.867087	-4.59568		ENSG00000122786	CALD1	caldesmon 1	-			Actin filaments;Plasma membrane (Enhanced)
P08574	20.3036	19.7576	20.2599	19.8811	20.2365	20.0615	20.7451	20.8279	19.8556	21.0147	20.3474	20.25	20.2795	21.5147	20.1779	20.5843	0.406371	0.123532	0.369074	0.369074	0.427491				0.406371	20.3542	1.20149	0.234423	0.867087	-4.57187		ENSG00000179091	CYC1	cytochrome c1	+	MIM	OXPHOS;Complex III;CIII subunits;Metabolism;Metals and cofactors;Heme-containing proteins;Metabolism;Electron carriers;Cytochromes;OXPHOS;OXPHOS subunits	Mitochondria (Supported)	CIII
Q02952	14.7696	13.9565	11.901	14.5265	15.0288	13.9001	14.6291	15.1322	14.2132	14.2508	14.7444	14.592	14.6109	15.0136	14.1017	14.651	0.549337	0.21507	0.366639	0.366639	0.429893				0.549337	13.9561	1.11774	0.268266	0.867087	-4.61577		ENSG00000131016	AKAP12	A-kinase anchoring protein 12	-			Cytosol;Plasma membrane (Enhanced)
P62081	16.6332	16.9598	16.7357	16.9338	17.1015	17.1569	17.139	16.5103	16.5634	16.8795	16.9396	16.9484	16.6715	16.3218	16.9514	16.6906	-0.260791	0.0493003	-0.340893	0.340893	0.45615				-0.260791	16.7696	-1.21469	0.229384	0.867087	-4.56468		ENSG00000171863	RPS7	ribosomal protein S7	-			Cytosol;Endoplasmic reticulum (Approved)
P02792	18.1733	17.3972	17.8163	16.5869	16.9128	18.4546	17.2562	18.023	18.5473	17.3065	18.1747	18.1694	17.6192	17.8116	17.5139	17.9502	0.436355	0.168046	0.337988	0.337988	0.459211				0.436355	17.6518	1.13779	0.259867	0.867087	-4.60553		ENSG00000087086	FTL	ferritin light chain	-			Cytosol (Approved)
P18859	17.2919	17.7985	17.0765	17.9684	18.247	17.7787	17.3928	17.8831	16.7425	17.1303	17.6055	17.5803	17.3758	16.5691	17.6505	17.2695	-0.381032	0.137269	-0.328613	0.328613	0.469232				-0.381032	17.5783	-1.2084	0.231775	0.867087	-4.56812		ENSG00000154723	ATP5PF	ATP synthase peripheral stalk subunit F6	+	MIM	OXPHOS;Complex V;CV subunits;OXPHOS;OXPHOS subunits	Mitochondria (Supported)	CV
Q9GZY8	12.9575	12.7786	10.8195	13.686	12.4855	12.2577	11.9573	12.477	12.8035	13.8413	11.6696	12.6896	13.2172	14.0912	12.4203	12.9699	0.549611	0.256678	0.324607	0.324607	0.47358				0.549611	12.9173	1.28026	0.205527	0.867087	-4.52791		ENSG00000168958	MFF	mitochondrial fission factor	+	MOM	Mitochondrial dynamics and surveillance;Fission	Mitochondria (Supported)
Q9UMY4	13.2815	14.1812	13.3788	13.6514	14.6009	13.9091	14.9692	14.4662	13.8285	14.204	14.7503	14.0523	14.4008	15.2194	13.996	14.4174	0.421339	0.178293	0.315526	0.315526	0.483586				0.421339	14.5166	1.11635	0.268855	0.867087	-4.61647		ENSG00000147164	SNX12	sorting nexin 12	-
O94811	15.8967	15.7685	15.5021	16.0425	15.8148	15.5512	15.7982	16.5037	16.9624	15.2734	16.9481	15.8551	14.7004	17.6289	15.7677	16.2674	0.499702	0.234149	0.315065	0.315065	0.4841				0.499702	16.1059	1.12866	0.263666	0.867087	-4.61021		ENSG00000171368	TPPP	tubulin polymerization promoting protein	-			Cytosol;Mitochondria (Supported)
P47813	17.8849	18.3203	17.7882	17.6742	18.1226	18.0346	18.3469	16.7782	17.9816	17.9376	16.4595	17.9036	16.972	18.9526	18.0245	17.5693	-0.455214	0.209287	-0.309208	0.309208	0.490673				-0.455214	17.6473	-1.14446	0.257113	0.867087	-4.60208		ENSG00000173674	EIF1AX	eukaryotic translation initiation factor 1A X-linked	-			Cytosol (Approved)
Q9BTZ2	14.6235	14.7693	14.7891	14.8621	14.9156	14.6094	15.0857	15.3817	14.6802	15.0283	15.266	14.8776	14.8319	15.3689	14.8078	15.0621	0.254284	0.0615837	0.30782	0.30782	0.492244				0.254284	14.8789	1.27004	0.20912	0.867087	-4.53376		ENSG00000157326|ENSG00000284807	DHRS4	dehydrogenase/reductase 4	+	Matrix	Metabolism;Vitamin metabolism;Vitamin A metabolism	Vesicles (Approved)
Q8TCA0	17.9996	18.8299	18.552	18.0093	18.2939	17.9051	18.2145	17.4867	18.1003	18.0468	17.5254	17.9395	17.7513	18.6619	18.2577	17.9303	-0.327438	0.123453	-0.297477	0.297477	0.504107				-0.327438	18.4885	-1.24055	0.219744	0.867087	-4.55039		ENSG00000172731	LRRC20	leucine rich repeat containing 20	-			Nucleoplasm (Approved)
Q9P032	15.2223	15.1283	14.9265	15.5682	15.0745	15.2816	14.6601	14.9013	15.1181	15.192	13.8832	15.4721	14.9504	13.4471	15.1231	14.7092	-0.413875	0.19621	-0.292725	0.292725	0.509653				-0.413875	14.8998	-1.2576	0.213553	0.867087	-4.54082		ENSG00000123545	NDUFAF4	NADH:ubiquinone oxidoreductase complex assembly factor 4	+	MIM	OXPHOS;Complex I;CI assembly factors;OXPHOS;OXPHOS assembly factors	Mitochondria (Supported)
P02656	15.8405	16.3459	16.2937	16.1164	16.1911	16.0404	16.5198	15.4458	16.3323	16.084	15.3487	15.8534	15.4495	16.5567	16.1926	15.8672	-0.325367	0.12698	-0.291615	0.291615	0.510957				-0.325367	16.1701	-1.20762	0.232073	0.867087	-4.56854		ENSG00000110245	APOC3	apolipoprotein C3	-			Nucleoplasm (Approved)
P29692	18.3849	19.2904	18.8901	18.5282	18.7782	18.4793	18.7688	19.0091	18.4579	19.0772	19.4375	18.677	18.9682	19.8271	18.7314	19.0649	0.333479	0.134887	0.290137	0.290137	0.512699				0.333479	19.0045	1.27418	0.207658	0.867087	-4.5314		ENSG00000104529|ENSG00000273594	EEF1D	eukaryotic translation elongation factor 1 delta	-			Nucleoli fibrillar center;Nucleoplasm (Supported)
Q13442	19.2903	19.3478	19.0431	19.0654	19.1815	19.09	19.3298	18.7432	19.1757	18.8219	17.4256	19.0852	18.3513	19.9107	19.1926	18.7877	-0.404888	0.194758	-0.287674	0.287674	0.515615				-0.404888	18.8334	-1.24754	0.217192	0.867087	-4.54649		ENSG00000106244	PDAP1	PDGFA associated protein 1	-			Cytosol (Enhanced)
Q86YB7	14.4143	13.5829	14.4697	14.2716	14.1637	13.862	14.6437	14.6252	14.1215	14.6337	14.7314	14.2353	14.1136	15.2942	14.2011	14.5364	0.335282	0.139794	0.286503	0.286503	0.517008				0.335282	14.1947	1.24562	0.217891	0.867087	-4.54756		ENSG00000121310	ECHDC2	enoyl-CoA hydratase domain containing 2	+	Matrix		Mitochondria (Approved)
Q5BKX8	19.4959	20.2608	19.634	19.2726	19.791	20.0954	20.1049	18.4808	20.157	19.8558	19.439	19.7886	19.6529	18.522	19.8078	19.4137	-0.394063	0.191389	-0.28297	0.28297	0.521231				-0.394063	19.6395	-1.27238	0.208293	0.867087	-4.53243		ENSG00000170681	CAVIN4	caveolae associated protein 4	-			Golgi apparatus;Plasma membrane (Supported)
Q16778	20.1296	20.9497	21.006	20.02	20.3989	21.1231	21.3101	20.4656	20.4181	21.132	19.8645	20.4284	19.8466	20.211	20.7054	20.338	-0.367326	0.175122	-0.27794	0.27794	0.527302				-0.367326	20.657	-1.16551	0.248562	0.867087	-4.59109		ENSG00000184678	H2BC21	H2B clustered histone 21	-			Nucleoplasm (Approved)
Q9Y6I3	14.5894	14.3266	14.6587	14.8209	14.8541	14.6529	14.8939	14.0063	14.8905	14.8532	13.566	14.3052	14.5581	14.4377	14.6852	14.3739	-0.311364	0.131836	-0.273989	0.273989	0.532121				-0.311364	14.4825	-1.13695	0.260211	0.867087	-4.60596		ENSG00000063245	EPN1	epsin 1	-			Cytosol;Plasma membrane (Supported)
P20042	16.5027	16.5938	16.1476	16.262	16.5064	16.3743	16.564	16.3772	16.2124	16.3325	15.5685	16.4937	15.8497	16.3049	16.4215	16.1627	-0.258828	0.0895184	-0.271274	0.271274	0.535459				-0.258828	16.1774	-1.13541	0.260851	0.867087	-4.60675		ENSG00000125977	EIF2S2	eukaryotic translation initiation factor 2 subunit beta	-			Endoplasmic reticulum (Supported)
Q9H2G2	13.1713	13.4348	12.4117	13.5689	12.9723	13.1025	13.9027	13.8043	12.8585	12.6593	14.1994	13.6462	13.7697	14.4412	13.2235	13.6255	0.402058	0.213531	0.269595	0.269595	0.537532				0.402058	13.4393	1.27258	0.208222	0.867087	-4.53231		ENSG00000065613	SLK	STE20 like kinase	-			Cytosol;Plasma membrane (Approved)
Q8NBX0	17.421	17.0669	17.3906	16.3727	17.0656	16.9268	17.1139	17.2094	17.1264	17.3609	18.1654	17.1523	17.5665	16.9866	17.0511	17.3668	0.315722	0.14073	0.268872	0.268872	0.538428				0.315722	17.2559	1.23152	0.223077	0.867087	-4.55542		ENSG00000143653	SCCPDH	saccharopine dehydrogenase (putative)	-			Vesicles (Approved)
P08670	20.8581	21.1554	20.7524	21.4809	21.0591	21.9672	20.7371	21.2318	21.6221	21.3826	21.4127	21.3615	21.8233	21.2916	21.1443	21.4465	0.302203	0.130355	0.267411	0.267411	0.540243				0.302203	21.1684	1.23327	0.222427	0.867087	-4.55444		ENSG00000026025	VIM	vimentin	-			Intermediate filaments (Supported)
P63208	17.1499	17.0332	17.0361	17.0124	16.7885	16.6302	17.2043	17.0593	17.054	16.5027	16.8313	17.0375	16.4515	15.6988	16.9792	16.6622	-0.317042	0.143587	-0.26723	0.26723	0.540468				-0.317042	16.7516	-1.13524	0.260923	0.867087	-4.60684		ENSG00000113558	SKP1	S-phase kinase associated protein 1	-			Nucleoplasm (Supported)
P04259	15.5802	14.8496	17.5204	16.2889	16.4232	16.704	17.3836	17.6502	15.1567	17.5488	15.0985	14.6207	15.9029	14.7149	16.3928	15.8132	-0.579596	0.3569	-0.259342	0.259342	0.550374				-0.579596	16.4797	-1.19619	0.236468	0.867087	-4.57474		ENSG00000185479	KRT6B	keratin 6B	-			Intermediate filaments (Approved)
O14950	17.3196	17.0648	17.3963	17.2085	17.3237	17.2011	17.874	17.8233	17.2033	17.4427	18.1897	17.5831	17.3367	17.7051	17.3411	17.612	0.270845	0.114061	0.255369	0.255369	0.555432				0.270845	17.3568	1.21349	0.229839	0.867087	-4.56534
Q14254	15.8814	15.9511	15.9047	15.7389	15.8028	15.5184	16.3948	16.4275	16.271	16.0762	16.1411	15.8306	15.5751	16.9793	15.8846	16.1858	0.301239	0.152804	0.24577	0.24577	0.567846				0.301239	16.091	1.23545	0.221622	0.867087	-4.55323		ENSG00000132589	FLOT2	flotillin 2	-			Plasma membrane (Supported)
P23109	21.278	21.7839	20.4628	21.8863	21.6365	21.3125	21.5368	19.6941	21.5209	21.0134	21.6379	21.8564	21.2386	19.945	21.4138	20.9866	-0.427218	0.266491	-0.245359	0.245359	0.568383				-0.427218	21.2168	-1.23314	0.222475	0.867087	-4.55452		ENSG00000116748	AMPD1	adenosine monophosphate deaminase 1	-
O43708	16.1977	15.6763	14.6639	15.597	15.8597	15.8321	15.9079	16.0123	15.2523	15.5147	15.3948	15.6326	14.8636	14.6364	15.6764	15.3295	-0.346832	0.197548	-0.244283	0.244283	0.569793				-0.346832	15.4256	-1.17638	0.244227	0.867087	-4.58534		ENSG00000100577	GSTZ1	glutathione S-transferase zeta 1	+	Matrix	Metabolism;Detoxification;Xenobiotic metabolism	Cytosol (Approved)
O75955	14.3151	13.6339	14.4555	13.82	13.9802	13.8755	14.1582	14.1344	14.5181	13.9983	12.3852	14.2183	14.0854	11.7327	14.0341	13.5818	-0.452294	0.301537	-0.235491	0.235491	0.581446				-0.452294	13.6796	-1.16655	0.248143	0.867087	-4.59054		ENSG00000137312|ENSG00000206379|ENSG00000206480|ENSG00000223654|ENSG00000224740|ENSG00000230143|ENSG00000232280|ENSG00000236271	FLOT1	flotillin 1	-			Golgi apparatus (Approved)
P01034	15.1234	15.079	14.4842	16.5327	15.209	14.9113	15.8108	14.3591	15.5298	14.4824	14.0046	15.1074	14.1217	16.4011	15.3072	14.858	-0.449159	0.300593	-0.23447	0.23447	0.582814				-0.449159	15.1507	-1.20274	0.233942	0.867087	-4.57119		ENSG00000101439	CST3	cystatin C	-			Golgi apparatus;Vesicles (Supported)
P49588	16.5894	16.6743	16.8643	16.7071	16.6684	16.3826	16.5223	16.1827	16.7165	16.3966	16.3308	16.5636	16.5853	16.3003	16.6298	16.4394	-0.190379	0.0593937	-0.233454	0.233454	0.584179				-0.190379	16.4277	-1.15144	0.254253	0.867087	-4.59846		ENSG00000090861	AARS1	alanyl-tRNA synthetase 1	-			Cytosol (Enhanced)
P09669	18.1812	18.7466	18.3498	19.0332	18.8149	18.3767	18.528	18.9973	17.5355	18.4802	18.9891	17.5497	18.4613	17.5106	18.5758	18.2177	-0.358096	0.224718	-0.232176	0.232176	0.5859				-0.358096	18.7211	-1.16346	0.249385	0.867087	-4.59217		ENSG00000164919	COX6C	cytochrome c oxidase subunit 6C	+	MIM	OXPHOS;Complex IV;CIV subunits;OXPHOS;OXPHOS subunits	Mitochondria (Enhanced)	CIV
Q8WWV3	14.5905	14.2208	13.7577	14.8959	14.7497	15.1054	15.5787	15.3387	14.4038	15.2397	15.67	14.8494	14.2433	15.8385	14.6998	15.0833	0.38352	0.255542	0.22725	0.22725	0.592585				0.38352	14.8048	1.22299	0.226258	0.867087	-4.56013		ENSG00000130347	RTN4IP1	reticulon 4 interacting protein 1	+	Matrix
Q8N3V7	19.643	19.3162	19.5052	19.1039	19.1172	18.7348	18.9287	18.7135	19.0978	18.8261	18.2527	18.7171	19.2421	19.4988	19.1927	18.9069	-0.285847	0.170678	-0.21948	0.21948	0.603282				-0.285847	18.759	-1.11968	0.267446	0.867087	-4.61478		ENSG00000171992	SYNPO	synaptopodin	-			Cytosol;Nucleoplasm (Approved)
P30622	19.2756	19.8029	19.9152	19.883	19.7626	19.385	19.4649	19.4787	19.7395	18.6269	18.9997	19.6015	19.7983	19.2991	19.6413	19.3634	-0.277927	0.165056	-0.217442	0.217442	0.606119				-0.277927	19.4118	-1.13222	0.26218	0.867087	-4.60839		ENSG00000130779	CLIP1	CAP-Gly domain containing linker protein 1	-			Cytosol;Microtubule ends (Supported)
P02774	18.9026	19.3439	19.0594	19.1386	19.4543	19.3783	19.4885	18.8275	19.5274	19.2189	18.6531	19.478	18.6245	18.5504	19.2522	18.9828	-0.269413	0.157208	-0.21648	0.21648	0.607463				-0.269413	19.1839	-1.1423	0.258004	0.867087	-4.6032		ENSG00000145321	GC	GC vitamin D binding protein	-
P00325	16.409	16.8418	17.2751	17.0027	16.459	17.3693	16.8379	15.8185	17.4079	16.5392	15.9147	16.8849	16.9783	16.3194	16.885	16.5518	-0.333128	0.224087	-0.216395	0.216395	0.607583				-0.333128	16.7085	-1.22826	0.224286	0.867087	-4.55722		ENSG00000196616	ADH1B	alcohol dehydrogenase 1B (class I), beta polypeptide	-			Cytosol;Plasma membrane (Approved)
Q92506	15.0174	14.3777	15.7581	14.2066	13.7666	13.7523	15.1913	14.337	14.3497	14.1746	12.4874	13.9082	14.0381	15.6336	14.5814	14.1327	-0.448753	0.340639	-0.209884	0.209884	0.616759				-0.448753	14.2006	-1.20131	0.234493	0.867087	-4.57197		ENSG00000112474|ENSG00000204228|ENSG00000225312|ENSG00000228357|ENSG00000228712|ENSG00000232357	HSD17B8	hydroxysteroid 17-beta dehydrogenase 8	+	Matrix	Metabolism;Lipid metabolism;Type II fatty acid synthesis;Metabolism;Lipid metabolism;Cholesterol, bile acid, steroid synthesis
P02790	17.2604	16.7607	16.888	16.9227	17.2091	16.8637	17.662	17.4804	17.2343	17.828	17.717	17.3088	16.4181	17.6469	17.0809	17.3762	0.29525	0.195203	0.209484	0.209484	0.617329				0.29525	17.3865	1.19448	0.237128	0.867087	-4.57565		ENSG00000110169	HPX	hemopexin	-
Q07021	19.69	19.5747	19.8033	19.5031	19.643	19.7563	19.747	19.5656	19.917	19.8551	18.7625	19.8784	19.017	18.6771	19.6739	19.3818	-0.292105	0.191804	-0.209481	0.209481	0.617333				-0.292105	19.4932	-1.22855	0.22418	0.867087	-4.55706		ENSG00000108561	C1QBP	complement C1q binding protein	+	Matrix	Signaling;Immune response	Plasma membrane (Approved)
Q53S33	13.791	13.8111	13.3749	13.6353	13.7271	13.4521	13.5615	13.9219	13.9125	13.9761	13.686	13.6724	13.3488	14.5271	13.6219	13.8636	0.241715	0.136	0.209436	0.209436	0.617396				0.241715	13.8122	1.14002	0.258941	0.867087	-4.60437		ENSG00000163170	BOLA3	bolA family member 3	+	Matrix	Metabolism;Metals and cofactors;Fe-S cluster biosynthesis;Metabolism;Metals and cofactors;Fe-S-containing proteins	Mitochondria;Nuclear bodies (Supported)
Q9NP97	14.4739	14.506	14.3471	13.7183	14.1714	14.1653	13.4843	14.7809	14.7308	13.1981	14.7189	14.3271	14.9842	14.4482	14.1238	14.4555	0.331687	0.240052	0.205545	0.205545	0.622953				0.331687	14.2351	1.13465	0.261167	0.867087	-4.60714		ENSG00000125971	DYNLRB1	dynein light chain roadblock-type 1	-
Q93045	12.7564	11.1026	11.9916	13.0465	12.4652	12.6432	12.3565	13.0024	12.5775	12.0813	12.5498	12.8652	12.5645	13.0606	12.3374	12.6716	0.334165	0.243317	0.205119	0.205119	0.623564				0.334165	12.0345	1.18501	0.240825	0.867087	-4.58074		ENSG00000104435	STMN2	stathmin 2	-			Vesicles (Approved)
Q8TCS8	16.6862	16.4938	16.4868	16.5928	15.8858	17.2837	17.2333	17.1312	16.749	17.4723	17.0838	17.015	17.1259	16.2208	16.6661	16.9712	0.305088	0.217469	0.202152	0.202152	0.627839				0.305088	16.8313	1.25839	0.213269	0.867087	-4.54037		ENSG00000138035	PNPT1	polyribonucleotide nucleotidyltransferase 1	+	Matrix|IMS	Mitochondrial central dogma;mtRNA metabolism;mtRNA stability and decay	Mitochondria (Enhanced)
P11055	16.9166	16.2418	17.6714	17.1396	17.7251	16.896	17.5223	17.3585	17.2592	16.9817	16.8583	17.4071	16.3531	15.1754	17.159	16.7705	-0.388495	0.301818	-0.202117	0.202117	0.62789				-0.388495	16.5815	-1.24742	0.217236	0.867087	-4.54655		ENSG00000109063	MYH3	myosin heavy chain 3	-
Q9NZZ3	12.9017	13.5525	14.0871	14.1364	14.4256	14.1689	13.6844	14.1582	13.6054	12.1517	13.9769	12.9189	14.2526	13.2461	13.8509	13.4728	-0.3781	0.296473	-0.199642	0.199642	0.631477				-0.3781	13.679	-1.18196	0.242022	0.867087	-4.58237		ENSG00000086065	CHMP5	charged multivesicular body protein 5	-			Cytosol;Microtubules (Supported)
O14832	15.3593	15.1993	15.3145	15.3169	15.1062	15.3509	14.9833	15.3639	15.3441	14.9277	15.1851	15.5756	15.9379	15.9528	15.2329	15.4696	0.236663	0.148889	0.195753	0.195753	0.637158				0.236663	15.3457	1.14104	0.25852	0.867087	-4.60385		ENSG00000107537	PHYH	phytanoyl-CoA 2-hydroxylase	+	Matrix	Metabolism;Lipid metabolism
Q96DC8	16.937	16.7612	17.1094	16.6665	17.0303	16.7957	16.9534	16.5869	16.9749	16.9298	16.0437	17.0599	16.6878	16.3274	16.8934	16.6586	-0.23473	0.14991	-0.193457	0.193457	0.640535				-0.23473	16.7755	-1.26146	0.212169	0.867087	-4.53864		ENSG00000134463	ECHDC3	enoyl-CoA hydratase domain containing 3	+	Matrix
Q86Y39	15.5606	15.3917	16.577	15.7443	16.1038	15.9246	15.5566	15.9802	15.5456	16.6741	15.5644	16.0364	16.3355	16.8733	15.8369	16.1442	0.307272	0.23794	0.191594	0.191594	0.643289				0.307272	15.8931	1.24193	0.21924	0.867087	-4.54963		ENSG00000174886	NDUFA11	NADH:ubiquinone oxidoreductase subunit A11	+	MIM	OXPHOS;Complex I;CI subunits;OXPHOS;OXPHOS subunits	Mitochondria (Uncertain)	CI
P63244	15.0863	15.4642	16.0236	15.7141	15.7322	15.9351	14.5958	15.4801	15.8135	15.7008	15.5639	16.0068	15.7771	16.1522	15.5073	15.7849	0.277588	0.214818	0.185409	0.185409	0.652516				0.277588	15.466	1.11023	0.27146	0.867087	-4.61956		ENSG00000204628	RACK1	receptor for activated C kinase 1	-			Nucleoplasm;Vesicles (Supported)
Q9H223	13.6259	13.0698	12.9952	13.0174	12.8324	13.3726	12.6357	12.6118	13.0611	13.346	13.4104	13.1595	13.8793	14.0784	13.0784	13.3638	0.285359	0.22929	0.18252	0.18252	0.656871				0.285359	13.1707	1.16299	0.249573	0.867087	-4.59241		ENSG00000103966	EHD4	EH domain containing 4	-			Plasma membrane (Approved)
Q9NWV4	17.7964	17.8949	18.0841	17.8355	17.8847	18.0394	18.122	17.7776	17.8427	17.7464	17.4241	18.0851	17.5554	17.9791	17.951	17.7729	-0.178069	0.098164	-0.179502	0.179502	0.661451				-0.178069	17.9028	-1.15106	0.25441	0.867087	-4.59866		ENSG00000162384	CZIB	CXXC motif containing zinc binding protein	-			Cytosol (Approved)
Q13825	15.4975	14.8263	14.7677	15.3047	14.9843	14.8806	14.8826	15.5424	14.8523	16.0679	14.9419	15.064	14.6261	16.1521	15.0205	15.321	0.300457	0.255559	0.178024	0.178024	0.663707				0.300457	15.2051	1.13507	0.260993	0.867087	-4.60692		ENSG00000148090	AUH	AU RNA binding methylglutaconyl-CoA hydratase	+	Matrix	Metabolism;Carbohydrate metabolism;Itaconate metabolism;Metabolism;Amino acid metabolism;Branched-chain amino acid metabolism
P31942	15.9433	16.7458	17.259	16.6209	17.0709	16.7604	17.1506	17.1832	16.7583	16.9799	16.6573	17.0981	17.0716	17.7045	16.793	17.0647	0.271729	0.221965	0.177634	0.177634	0.664303				0.271729	16.8456	1.27677	0.206748	0.867087	-4.52991		ENSG00000096746	HNRNPH3	heterogeneous nuclear ribonucleoprotein H3	-			Nucleoplasm (Supported)
P51687	17.1751	16.2622	16.6191	16.4178	16.2879	16.2971	16.86	17.0228	16.5402	17.4414	16.1713	16.5263	16.7625	17.413	16.5599	16.8396	0.279746	0.233582	0.176676	0.176676	0.665769				0.279746	16.4298	1.21309	0.229989	0.867087	-4.56556		ENSG00000139531	SUOX	sulfite oxidase	+	IMS	Metabolism;Metals and cofactors;Molybdenum cofactor synthesis and proteins;Metabolism;Sulfur metabolism
Q96DD0	14.9666	15.8292	16.6573	15.7195	15.7412	15.2513	16.6171	16.5164	16.2186	16.6085	16.9428	15.642	16.5553	14.8622	15.826	16.1922	0.36621	0.329411	0.176609	0.176609	0.665872				0.36621	16.0964	1.11254	0.270474	0.867087	-4.61839		ENSG00000122477	LRRC39	leucine rich repeat containing 39	-
O43399	14.9856	14.8783	15.0304	15.3062	14.8903	14.9918	14.7874	14.6816	14.9312	14.7844	14.6831	14.8885	14.8843	14.9597	14.9814	14.8304	-0.15102	0.0707807	-0.173686	0.173686	0.670369				-0.15102	14.9633	-1.12616	0.264716	0.867087	-4.61149		ENSG00000101150	TPD52L2	TPD52 like 2	-			Vesicles (Approved)
P08708	15.8614	16.9448	16.6517	15.7954	16.0453	16.6224	16.7198	16.9778	16.5329	16.6162	15.3921	16.3615	15.4076	14.8625	16.3773	16.0215	-0.355744	0.325214	-0.173543	0.173543	0.67059				-0.355744	16.4179	-1.19949	0.235193	0.867087	-4.57295		ENSG00000182774|ENSG00000278229	RPS17	ribosomal protein S17	-			Cytosol;Endoplasmic reticulum (Approved)
Q09666	22.7541	22.8917	22.6676	23.1385	22.9263	23.1448	22.6679	22.7204	22.9574	22.448	22.807	22.6112	23.0207	22.1745	22.8844	22.677	-0.207369	0.15153	-0.169939	0.169939	0.676178				-0.207369	22.7691	-1.26792	0.209868	0.867087	-4.53497		ENSG00000124942	AHNAK	AHNAK nucleoprotein	-			Cytosol;Plasma membrane (Enhanced)
P02144	26.6805	26.7461	27.0913	26.6342	27.0155	26.3735	26.2373	26.1247	26.6609	26.4804	25.9922	26.1115	26.8824	26.8183	26.6826	26.4386	-0.244014	0.20238	-0.169305	0.169305	0.677166				-0.244014	26.4828	-1.19308	0.237674	0.867087	-4.57641		ENSG00000198125	MB	myoglobin	-
P46199	16.5583	16.5812	16.219	16.3872	16.1438	16.6325	16.4776	16.5284	16.6734	16.4598	16.6165	16.5199	16.5367	16.7365	16.4285	16.5816	0.153073	0.0794519	0.168365	0.168365	0.678634				0.153073	16.4028	1.25044	0.216137	0.867087	-4.54486		ENSG00000085760	MTIF2	mitochondrial translational initiation factor 2	+	Matrix	Mitochondrial central dogma;Translation;Translation factors	Mitochondria (Enhanced)
O75298	17.7112	18.6011	19.5554	17.7643	18.7905	18.2087	17.7952	17.9718	18.5491	18.2051	18.8684	18.67	19.1289	19.3224	18.3466	18.6737	0.327029	0.320485	0.161616	0.161616	0.689262				0.327029	18.8265	1.14727	0.255958	0.867087	-4.60062		ENSG00000125744	RTN2	reticulon 2	-			Nuclear speckles (Approved)
O94919	17.7589	17.4763	17.6223	17.72	17.6213	17.3599	17.1873	18.0234	17.2983	17.554	17.9249	17.337	17.9143	18.2386	17.5351	17.7558	0.220652	0.185845	0.161263	0.161263	0.689822				0.220652	17.5716	1.20654	0.232484	0.867087	-4.56913		ENSG00000149218	ENDOD1	endonuclease domain containing 1	-			Nuclear membrane (Approved)
P07195	21.3014	19.822	21.8506	20.4909	21.3452	21.5904	21.3868	21.9751	21.4107	21.672	21.0809	21.6586	21.5137	20.7291	21.1125	21.4343	0.321842	0.318615	0.15987	0.15987	0.692038				0.321842	20.7899	1.22496	0.22552	0.867087	-4.55904		ENSG00000111716	LDHB	lactate dehydrogenase B	+	unknown	Metabolism;Amino acid metabolism;Glyoxylate metabolism
Q9UFN0	15.3917	16.1165	15.9754	16.2578	15.6815	16.3425	15.2596	15.7163	16.3425	16.2874	15.696	15.9252	16.3696	16.4595	15.8607	16.1138	0.253062	0.23461	0.159342	0.159342	0.69288				0.253062	15.8381	1.26323	0.211536	0.867087	-4.53763		ENSG00000136783	NIPSNAP3A	nipsnap homolog 3A	+	Matrix
Q8NB12	21.397	21.3718	21.4892	21.3765	21.806	21.4381	21.5323	21.2793	21.1506	21.3981	21.5774	21.542	21.3719	20.8084	21.4873	21.304	-0.18331	0.136568	-0.158499	0.158499	0.694227				-0.18331	21.336	-1.25652	0.213942	0.867087	-4.54143		ENSG00000115593	SMYD1	SET and MYND domain containing 1	-
P51884	19.856	20.435	20.2001	20.13	20.3113	20.5982	19.9748	19.7912	20.591	20.4838	19.7174	20.1463	19.3947	19.6633	20.2151	19.9697	-0.245413	0.23255	-0.155465	0.155465	0.699092				-0.245413	20.0757	-1.19372	0.237424	0.867087	-4.57606		ENSG00000139329	LUM	lumican	-
Q06830	23.0493	23.0123	23.2361	22.9036	23.1208	23.1284	23.1111	22.8127	23.0247	22.8341	22.8805	22.843	22.8622	23.2983	23.0803	22.9365	-0.143783	0.0858485	-0.153311	0.153311	0.702568				-0.143783	23.0068	-1.12576	0.264884	0.867087	-4.61169		ENSG00000117450	PRDX1	peroxiredoxin 1	-			Mitochondria (Supported)
P49585	15.8508	15.9532	16.2446	15.883	16.1593	16.0393	16.0995	15.7011	16.2718	15.9492	15.5509	16.2142	15.7953	15.3388	16.0328	15.8316	-0.20122	0.175703	-0.151966	0.151966	0.704748				-0.20122	15.8849	-1.16107	0.25035	0.867087	-4.59343		ENSG00000161217	PCYT1A	phosphate cytidylyltransferase 1, choline, alpha	-			Nucleoplasm (Approved)
P52597	15.624	15.4712	15.8673	15.6735	15.4836	15.9803	15.9091	15.479	15.5527	16.0187	15.3459	15.758	15.6023	14.6321	15.7156	15.4841	-0.231466	0.225584	-0.149687	0.149687	0.708456				-0.231466	15.6545	-1.27565	0.207143	0.867087	-4.53056		ENSG00000169813	HNRNPF	heterogeneous nuclear ribonucleoprotein F	-			Nucleoplasm (Enhanced)
P22307	17.2125	17.1649	16.3236	16.729	16.995	16.9361	17.3848	17.5878	18.1834	17.3737	17.9176	17.1857	16.8816	15.8394	16.9637	17.2813	0.317623	0.341302	0.148286	0.148286	0.710746				0.317623	17.2924	1.22882	0.224081	0.867087	-4.55691		ENSG00000116171	SCP2	sterol carrier protein 2	+	MIM	Metabolism;Lipid metabolism;Cholesterol, bile acid, steroid synthesis	Peroxisomes (Supported)
Q9NZU5	21.8163	21.3408	21.8592	21.5849	21.6226	21.3335	21.3928	21.3073	21.7066	21.3101	21.142	21.5379	21.5595	21.1258	21.5643	21.3842	-0.180152	0.151868	-0.147461	0.147461	0.712097				-0.180152	21.3405	-1.24903	0.216648	0.867087	-4.54565		ENSG00000071282	LMCD1	LIM and cysteine rich domains 1	-			Cytosol;Nucleoplasm (Supported)
Q8IW45	16.899	16.9314	17.3543	16.7297	16.668	17.2407	17.0706	16.8293	17.0697	16.9842	16.393	17.2075	16.7277	16.1321	16.9848	16.7634	-0.221443	0.22632	-0.142892	0.142892	0.719628				-0.221443	16.9723	-1.22947	0.223836	0.867087	-4.55655		ENSG00000213995	NAXD	NAD(P)HX dehydratase	+	MIM	Metabolism;Metals and cofactors;NAD biosynthesis and metabolism
P24534	20.9988	20.7278	20.4466	20.6831	20.847	20.6878	20.7138	20.7435	20.7134	20.3916	20.6391	20.8462	20.4808	20.009	20.7293	20.5462	-0.183076	0.167695	-0.141972	0.141972	0.721154				-0.183076	20.9327	-1.15472	0.252919	0.867087	-4.59675		ENSG00000114942|ENSG00000283391	EEF1B2	eukaryotic translation elongation factor 1 beta 2	-			Cytosol;Nucleoli fibrillar center (Approved)
Q9UBY9	21.8911	21.4225	21.2921	21.2855	21.6671	21.2711	21.7927	21.7404	21.5474	21.4508	22.015	21.6174	21.5245	22.0677	21.5174	21.709	0.191596	0.18261	0.141489	0.141489	0.721956				0.191596	21.5123	1.17896	0.243205	0.867087	-4.58397		ENSG00000173641	HSPB7	heat shock protein family B (small) member 7	-			Nucleoplasm (Approved)
Q16555	17.2552	17.2921	17.6106	17.4047	17.5781	17.8216	17.7613	17.8021	17.7724	17.7917	18.0448	17.5787	17.8589	17.1953	17.532	17.7206	0.188606	0.178011	0.14137	0.14137	0.722155				0.188606	17.6708	1.19379	0.237399	0.867087	-4.57603		ENSG00000092964	DPYSL2	dihydropyrimidinase like 2	-			Cytosol (Supported)
O95336	14.8523	15.3021	14.9193	15.6933	15.5305	15.2938	14.9419	15.3336	15.3837	14.757	14.5432	15.2339	15.2951	14.283	15.219	14.9756	-0.243401	0.264215	-0.140696	0.140696	0.723276				-0.243401	15.4058	-1.17338	0.245417	0.867087	-4.58693		ENSG00000130313	PGLS	6-phosphogluconolactonase	-			Nucleoplasm (Supported)
P07738	16.3006	16.3696	16.4507	16.4533	16.5243	16.0946	17.0585	15.7706	16.1201	16.3643	15.7094	16.0412	16.5158	17.0336	16.4645	16.2221	-0.242373	0.26495	-0.13981	0.13981	0.724754				-0.242373	16.6773	-1.11421	0.269762	0.867087	-4.61755		ENSG00000172331	BPGM	bisphosphoglycerate mutase	-			Nucleoli (Approved)
P24043	21.1439	20.8579	20.6248	21.0643	20.9976	21.2	20.9512	20.892	21.14	20.5255	21.0597	20.7085	20.7649	20.5262	20.9771	20.8024	-0.174702	0.161537	-0.138316	0.138316	0.72725				-0.174702	20.7894	-1.13672	0.260309	0.867087	-4.60608		ENSG00000196569	LAMA2	laminin subunit alpha 2	-
P01008	17.366	17.7233	17.7493	17.4624	17.923	17.7668	17.9921	17.6121	17.841	17.9309	17.2305	17.9417	17.236	16.4441	17.7119	17.4623	-0.249515	0.282636	-0.136927	0.136927	0.72958				-0.249515	17.6455	-1.11969	0.267439	0.867087	-4.61477		ENSG00000117601	SERPINC1	serpin family C member 1	-
P21912	20.4225	19.6122	19.2319	19.7348	19.9871	19.7777	19.7009	20.283	19.6921	19.6632	19.9844	20.2194	20.0295	20.0609	19.781	19.9903	0.209326	0.22664	0.134945	0.134945	0.732918				0.209326	19.9874	1.11487	0.269483	0.867087	-4.61722		ENSG00000117118	SDHB	succinate dehydrogenase complex iron sulfur subunit B	+	MIM	OXPHOS;Complex II;CII subunits;Metabolism;Carbohydrate metabolism;TCA cycle;Metabolism;Metals and cofactors;Fe-S-containing proteins;OXPHOS;OXPHOS subunits	Mitochondria (Supported)	CII
P08865	17.0338	17.3507	17.4837	17.6315	17.4518	17.3088	17.0752	17.7855	17.3033	17.5967	17.8867	17.193	16.9917	18.05	17.3337	17.5438	0.210183	0.238106	0.130992	0.130992	0.739619				0.210183	17.5338	1.17957	0.242966	0.867087	-4.58364		ENSG00000168028	RPSA	ribosomal protein SA	-			Cytosol;Plasma membrane (Supported)
P01112	15.4874	15.561	15.4034	15.4179	15.5242	15.3914	15.1289	15.7268	15.4056	15.2278	15.8815	15.3768	15.4626	16.1001	15.4163	15.5973	0.181024	0.189485	0.130777	0.130777	0.739986				0.181024	15.6589	1.17957	0.242966	0.867087	-4.58364		ENSG00000174775|ENSG00000276536	HRAS	HRas proto-oncogene, GTPase	-			Cytosol;Nucleoplasm (Approved)
Q9BRX2	11.9599	12.2229	12.0888	12.6919	12.0932	12.2247	11.4114	11.8235	12.0724	12.5706	12.7748	12.2846	12.8395	11.9733	12.099	12.3341	0.235117	0.283581	0.128685	0.128685	0.743559				0.235117	12.3564	1.15679	0.252079	0.867087	-4.59566		ENSG00000152684	PELO	pelota mRNA surveillance and ribosome rescue factor	-			Nucleoli fibrillar center (Approved)
Q8NBF2	16.2257	15.7374	15.6042	16.1261	15.7785	15.9466	15.9198	15.624	15.8886	15.6371	16.197	15.7621	15.7713	15.09	15.9055	15.71	-0.195472	0.22058	-0.128315	0.128315	0.744192				-0.195472	15.8415	-1.14651	0.25627	0.867087	-4.60102		ENSG00000196865	NHLRC2	NHL repeat containing 2	-			Nucleoplasm (Approved)
Q5JRX3	16.671	16.3479	16.5453	16.4115	16.5691	16.5894	16.5851	15.9884	16.7021	16.8729	16.8664	16.64	16.8011	17.1834	16.5313	16.722	0.190726	0.213086	0.128062	0.128062	0.744626				0.190726	16.5356	1.11012	0.271506	0.867087	-4.61961		ENSG00000107959	PITRM1	pitrilysin metallopeptidase 1	+	Matrix	Protein import, sorting and homeostasis;Protein homeostasis;Proteases	Mitochondria (Supported)
P49755	16.7628	17.435	17.1526	16.9568	16.9792	16.7984	16.5364	16.5844	17.4504	16.9359	17.1237	17.2191	17.3597	17.3476	16.9459	17.1458	0.199969	0.230091	0.1276	0.1276	0.745418				0.199969	16.8733	1.17925	0.243092	0.867087	-4.58381		ENSG00000170348	TMED10	transmembrane p24 trafficking protein 10	-			Golgi apparatus (Supported)
Q9UI09	20.7642	20.207	20.581	20.1402	20.8879	20.8798	20.6115	20.8732	20.0873	21.0173	20.5812	21.0986	20.6476	21.3134	20.5817	20.8027	0.221002	0.270377	0.125536	0.125536	0.74897				0.221002	20.5153	1.27858	0.206115	0.867087	-4.52888		ENSG00000184752	NDUFA12	NADH:ubiquinone oxidoreductase subunit A12	+	MIM	OXPHOS;Complex I;CI subunits;OXPHOS;OXPHOS subunits	Mitochondria (Supported)	CI
P12268	14.6173	15.8426	15.4963	14.5818	15.441	15.4329	14.4451	15.0878	16.0014	15.0857	15.7203	15.4429	15.5024	14.8384	15.1224	15.3827	0.260274	0.337344	0.12283	0.12283	0.75365				0.260274	15.3499	1.12549	0.264994	0.867087	-4.61183		ENSG00000178035	IMPDH2	inosine monophosphate dehydrogenase 2	-			Cytosol (Enhanced)
P18206	21.7563	21.9205	21.7042	21.9386	21.8963	21.7991	21.8511	21.4904	21.9864	21.8115	21.7086	21.6961	21.7832	21.5557	21.838	21.7188	-0.119177	0.117969	-0.110624	0.110624	0.775132				-0.119177	21.8158	-1.17243	0.245797	0.867087	-4.58744		ENSG00000035403	VCL	vinculin	-			Focal adhesion sites (Enhanced)
P06744	22.5589	22.9448	22.3428	23.3626	22.7079	23.0651	23.1467	22.2591	22.6829	22.8764	23.4498	22.9249	22.3664	21.9422	22.8756	22.6431	-0.232479	0.336551	-0.109951	0.109951	0.776335				-0.232479	23.1231	-1.17931	0.243068	0.867087	-4.58378		ENSG00000105220|ENSG00000282019	GPI	glucose-6-phosphate isomerase	mito-interacting			Cytosol;Plasma membrane (Supported)
P07108	18.3373	19.0976	18.9039	19.4138	19.0638	18.8952	18.9846	19.2398	18.4845	18.2666	19.7819	18.522	18.6983	17.9856	18.9566	18.7112	-0.245368	0.366329	-0.107012	0.107012	0.781606				-0.245368	19.1298	-1.11447	0.269654	0.867087	-4.61742		ENSG00000155368	DBI	diazepam binding inhibitor, acyl-CoA binding protein	+	unknown	Metabolism;Lipid metabolism
P43490	18.5464	19.2858	18.2084	19.0791	18.5249	19.0664	19.0719	18.3487	18.8693	18.8644	18.7819	18.8764	18.4845	18.1278	18.8261	18.6218	-0.204288	0.299715	-0.106902	0.106902	0.781804				-0.204288	19.1457	-1.21474	0.229364	0.867087	-4.56465		ENSG00000105835	NAMPT	nicotinamide phosphoribosyltransferase	-			Nuclear speckles (Approved)
P35080	19.9802	19.7567	20.5137	19.7314	20.0339	20.362	20.3478	20.3967	20.1863	20.1881	20.0365	19.9526	19.7615	18.454	20.1037	19.8537	-0.250001	0.375719	-0.106284	0.106284	0.782917				-0.250001	19.8102	-1.1523	0.253904	0.867087	-4.59801		ENSG00000070087	PFN2	profilin 2	-
P00568	22.9007	23.6653	22.9205	23.2834	22.8221	22.861	22.95	22.5073	23.0079	22.5104	22.7456	23.0585	22.6259	23.55	23.0576	22.858	-0.199627	0.299146	-0.104628	0.104628	0.785909				-0.199627	23.3187	-1.25042	0.216145	0.867087	-4.54487		ENSG00000106992	AK1	adenylate kinase 1	-			Cytosol (Supported)
P09960	18.7733	19.0514	19.2243	19.1637	19.1409	18.927	19.1119	19.0391	18.9528	18.8897	19.2342	19.0556	18.6635	18.5246	19.0561	18.9085	-0.147575	0.201652	-0.102623	0.102623	0.789544				-0.147575	19.0607	-1.24444	0.218319	0.867087	-4.54822		ENSG00000111144	LTA4H	leukotriene A4 hydrolase	-			Cytosol;Nucleoplasm (Approved)
P42704	19.6871	19.5481	19.7404	19.5329	19.6822	19.7761	19.7326	20.0244	19.9778	19.7771	20.2946	19.928	20.1305	18.9078	19.6713	19.8629	0.191563	0.293181	0.102077	0.102077	0.790539				0.191563	19.8492	1.25543	0.214333	0.867087	-4.54204		ENSG00000138095	LRPPRC	leucine rich pentatricopeptide repeat containing	+	Matrix	Mitochondrial central dogma;mtRNA metabolism;mtRNA stability and decay;Mitochondrial central dogma;Translation	Mitochondria (Enhanced)
P50991	18.0912	18.5282	17.7538	18.2295	18.2975	18.3235	18.2189	18.1992	18.4911	17.462	18.0253	18.3034	18.119	17.5149	18.2061	18.0164	-0.189649	0.294103	-0.100798	0.100798	0.79287				-0.189649	18.1677	-1.13708	0.260161	0.867087	-4.60589		ENSG00000115484	CCT4	chaperonin containing TCP1 subunit 4	-			Cytosol (Supported)
P42126	21.0499	21.0292	21.3499	20.8624	20.9448	21.2326	21.0737	21.1443	21.2921	21.0793	20.3957	21.1619	20.9678	20.1933	21.0775	20.8906	-0.186879	0.29759	-0.0983699	0.0983699	0.797315				-0.186879	20.8732	-1.19649	0.236353	0.867087	-4.57458		ENSG00000167969	ECI1	enoyl-CoA delta isomerase 1	+	Matrix	Metabolism;Lipid metabolism;Fatty acid oxidation	Mitochondria (Enhanced)
P09874	17.1931	17.3334	16.7958	17.8059	17.4382	17.3904	17.3783	17.4582	17.5141	16.7146	16.6541	17.4562	17.0477	17.1647	17.3336	17.1442	-0.189353	0.305705	-0.0974593	0.0974593	0.798989				-0.189353	17.1763	-1.14938	0.255094	0.867087	-4.59953		ENSG00000143799	PARP1	poly(ADP-ribose) polymerase 1	-			Nucleoplasm (Enhanced)
P25786	19.7292	19.9676	19.9631	19.8907	19.9082	19.8771	20.0548	19.8566	19.8607	19.9968	19.8844	19.8739	19.6886	19.2967	19.913	19.7797	-0.1333	0.187625	-0.0968704	0.0968704	0.800073				-0.1333	19.9327	-1.20113	0.234559	0.867087	-4.57206		ENSG00000129084	PSMA1	proteasome 20S subunit alpha 1	-			Nucleoplasm (Enhanced)
P51659	17.0296	16.8476	16.4895	16.6444	16.9711	16.8135	16.4074	16.8761	16.7976	16.4281	16.9737	17.0036	17.115	17.0936	16.7433	16.8982	0.154932	0.243525	0.0950441	0.0950441	0.803445				0.154932	16.7691	1.18508	0.240796	0.867087	-4.5807		ENSG00000133835	HSD17B4	hydroxysteroid 17-beta dehydrogenase 4	+	unknown	Metabolism;Lipid metabolism	Peroxisomes (Enhanced)
P22314	20.4525	20.6593	20.7493	20.5335	20.72	20.6724	20.8977	20.7876	20.7382	20.6619	20.9802	20.7368	20.4946	21.2937	20.6692	20.8133	0.144065	0.220589	0.0945668	0.0945668	0.804328				0.144065	20.8051	1.18429	0.241108	0.867087	-4.58113		ENSG00000130985	UBA1	ubiquitin like modifier activating enzyme 1	-			Nucleoplasm (Enhanced)
Q9HC38	19.4437	19.5766	19.3051	19.5058	19.6495	19.5616	19.4995	19.5134	19.6733	19.0551	19.1191	19.5711	19.0907	19.533	19.506	19.3651	-0.140871	0.217725	-0.0932696	0.0932696	0.806734				-0.140871	19.4114	-1.11224	0.270604	0.867087	-4.61855		ENSG00000167699	GLOD4	glyoxalase domain containing 4	+	Matrix		Cytosol (Approved)
Q06323	19.6556	19.4274	19.1829	19.7449	19.4191	19.8705	19.2541	19.696	19.9548	19.4828	19.6052	19.715	19.5375	19.5757	19.5078	19.6524	0.144621	0.226808	0.0931851	0.0931851	0.806891				0.144621	19.5821	1.16379	0.249252	0.867087	-4.59199		ENSG00000092010|ENSG00000284916	PSME1	proteasome activator subunit 1	-			Cytosol (Approved)
Q14257	17.1996	17.2276	17.1181	17.2978	17.0593	17.0487	16.9586	16.4962	17.0757	16.5675	16.901	17.1534	16.9588	17.5961	17.13	16.9641	-0.165867	0.282237	-0.0911252	0.0911252	0.810727				-0.165867	17.1585	-1.23885	0.220369	0.867087	-4.55134		ENSG00000117906	RCN2	reticulocalbin 2	-			Endoplasmic reticulum (Enhanced)
P51148	14.8969	15.4233	15.5615	15.6701	15.4476	16.3957	16.0914	15.6014	15.4587	15.7622	16.3287	15.4525	15.9605	16.4417	15.6409	15.8579	0.217009	0.380851	0.0909798	0.0909798	0.810999				0.217009	15.7486	1.13392	0.261473	0.867087	-4.60752		ENSG00000108774	RAB5C	RAB5C, member RAS oncogene family	mito-interacting			Endosomes (Enhanced)
P37837	19.1382	19.1701	19.3938	19.2407	19.3216	19.4083	19.5228	19.287	19.3656	19.2957	19.2872	19.1968	19.1921	18.661	19.3136	19.1836	-0.13001	0.236127	-0.081497	0.081497	0.828902				-0.13001	19.3381	-1.18699	0.240049	0.867087	-4.57968		ENSG00000177156	TALDO1	transaldolase 1	-			Nucleoplasm (Approved)
Q9UMS6	23.0211	22.4398	22.7542	22.5338	22.6822	22.0436	22.6814	22.6105	22.376	21.6334	22.6471	22.3804	22.4818	22.7972	22.5937	22.4181	-0.175658	0.356622	-0.0786584	0.0786584	0.834337				-0.175658	22.5454	-1.17594	0.244402	0.867087	-4.58557		ENSG00000172403	SYNPO2	synaptopodin 2	-			Actin filaments;Vesicles (Enhanced)
P49189	19.3869	20.0485	20.2896	20.223	20.2428	20.3884	20.3075	19.9361	20.0954	19.7755	20.313	20.4155	19.9736	19.0425	20.1267	19.9359	-0.190747	0.390684	-0.0778581	0.0778581	0.835876				-0.190747	20.0422	-1.16318	0.249497	0.867087	-4.59231		ENSG00000143149	ALDH9A1	aldehyde dehydrogenase 9 family member A1	+	Matrix	Metabolism;Amino acid metabolism;GABA metabolism;Metabolism;Detoxification;ROS and glutathione metabolism	Cytosol (Approved)
P43686	17.1831	17.305	17.3786	16.939	17.3949	17.1277	16.8296	16.7176	16.9925	17.0306	17.4101	16.9917	17.6035	16.1424	17.1654	16.9841	-0.181349	0.375474	-0.0771495	0.0771495	0.837241				-0.181349	17.1653	-1.12019	0.267229	0.867087	-4.61452		ENSG00000013275|ENSG00000281221	PSMC4	proteasome 26S subunit, ATPase 4	-			Cytosol;Nucleoplasm (Supported)
P78371	18.5803	18.6012	18.4498	18.5273	18.6503	19.0492	18.3445	18.732	18.6576	18.454	19.1079	19.1022	18.2923	18.9176	18.6004	18.7519	0.151581	0.31671	0.0756904	0.0756904	0.840059				0.151581	18.7071	1.13111	0.262644	0.867087	-4.60896		ENSG00000166226	CCT2	chaperonin containing TCP1 subunit 2	-			Cytosol (Supported)
Q99497	22.2622	22.2873	22.1963	22.1828	22.1888	21.9965	22.1835	21.9897	22.1928	21.8196	21.8541	22.0356	21.8783	22.6235	22.1854	22.0562	-0.129114	0.271034	-0.0732046	0.0732046	0.844881				-0.129114	22.2716	-1.11335	0.27013	0.867087	-4.61798		ENSG00000116288	PARK7	Parkinsonism associated deglycase	+	MOM	Protein import, sorting and homeostasis;Protein homeostasis;Mitochondrial dynamics and surveillance;Mitophagy;Mitochondrial dynamics and surveillance;Autophagy	Cytosol;Nucleoplasm (Supported)
A6NHN0	18.3289	18.1943	18.4779	17.9856	18.0872	18.366	18.4383	18.036	17.9479	18.2804	18.0853	17.8955	18.1806	17.554	18.2683	17.9971	-0.271228	0.0335422	-0.3999	0.3999	0.398199				-0.271228	17.9539	-1.07313	0.287635	0.868397	-4.63793		ENSG00000182447	OTOL1	otolin 1	-
P07203	18.6394	18.3503	18.7424	17.4848	18.4512	18.4117	18.7252	18.3381	18.4603	18.3259	17.477	18.6487	17.9699	16.1496	18.4007	17.9099	-0.490775	0.204463	-0.338333	0.338333	0.458846				-0.490775	17.9141	-1.09286	0.278953	0.868397	-4.62824		ENSG00000233276	GPX1	glutathione peroxidase 1	+	Matrix	Metabolism;Detoxification;ROS and glutathione metabolism;Metabolism;Detoxification;Selenoproteins
P05166	16.3746	16.2296	16.3875	15.9396	16.7152	16.6673	16.6423	16.7377	16.5257	16.8764	16.344	17.0745	16.4732	16.9039	16.4223	16.7051	0.282763	0.0759965	0.316471	0.316471	0.482536				0.282763	16.2426	1.09078	0.27986	0.868397	-4.62927		ENSG00000114054	PCCB	propionyl-CoA carboxylase subunit beta	+	Matrix	Metabolism;Carbohydrate metabolism;Propanoate metabolism;Metabolism;Lipid metabolism;Fatty acid oxidation
P0C0L4	16.2153	14.9142	14.8086	15.7432	16.2073	15.5638	16.171	14.4569	15.3377	15.8683	15.1768	15.3175	14.9711	15.6249	15.6605	15.2505	-0.41003	0.175921	-0.309443	0.309443	0.490407				-0.41003	15.4242	-1.09624	0.277482	0.868397	-4.62655
Q96BQ5	15.7654	16.0628	15.8252	15.5876	15.4817	15.3858	14.7955	16.3906	16.0773	16.1857	15.2638	15.5201	15.2825	16.8695	15.5577	15.9414	0.38364	0.189756	0.276914	0.276914	0.52855				0.38364	15.7263	1.09936	0.276134	0.868397	-4.625		ENSG00000164366	CCDC127	coiled-coil domain containing 127	+	Membrane		Nucleoli fibrillar center;Nucleoplasm (Approved)
Q8NI37	13.2769	12.412	10.5641	13.046	13.3283	13.4324	12.6424	12.2598	12.684	13.0125	13.2992	13.5657	13.0273	14.3348	12.6717	13.1691	0.497322	0.295075	0.263614	0.263614	0.544987				0.497322	12.8602	1.08307	0.283238	0.868397	-4.63307		ENSG00000196850	PPTC7	protein phosphatase targeting COQ7	+	Matrix	Signaling	Cytosol;Plasma membrane (Approved)
P04275	13.6177	14.8428	14.5664	13.5108	14.3439	13.92	13.7152	14.3934	14.2773	15.104	14.1652	13.9357	14.2699	14.7139	14.0738	14.4085	0.33466	0.193635	0.238618	0.238618	0.577274				0.33466	14.3272	1.0841	0.282784	0.868397	-4.63256		ENSG00000110799	VWF	von Willebrand factor	-
Q92905	14.7229	14.8523	14.5044	14.5457	14.4298	14.3702	14.4833	14.387	14.8242	14.4435	14.3563	14.3694	14.1455	13.5435	14.5584	14.2956	-0.262733	0.127445	-0.235061	0.235061	0.582021				-0.262733	14.4959	-1.08416	0.282762	0.868397	-4.63254		ENSG00000121022	COPS5	COP9 signalosome subunit 5	-			Nucleoplasm (Enhanced)
Q9Y3D2	14.302	13.7736	13.574	14.0976	13.7744	14.345	14.1913	14.6796	14.1292	14.1782	14.1971	14.273	14.4042	13.8796	14.0083	14.2487	0.240421	0.127964	0.214675	0.214675	0.609993				0.240421	14.2102	1.10624	0.273171	0.868397	-4.62156		ENSG00000148450	MSRB2	methionine sulfoxide reductase B2	+	Matrix	Metabolism;Detoxification;ROS and glutathione metabolism;Metabolism;Sulfur metabolism
Q9NP81	16.1613	16.3037	15.9082	16.1276	16.0344	16.2041	16.402	16.4424	16.3761	16.6388	16.1006	16.3651	15.9485	16.819	16.163	16.3844	0.221314	0.109687	0.212427	0.212427	0.613158				0.221314	16.0822	1.0776	0.285654	0.868397	-4.63575		ENSG00000104835|ENSG00000283104	SARS2	seryl-tRNA synthetase 2, mitochondrial	+	Matrix	Mitochondrial central dogma;Translation;mt-tRNA synthetases	Mitochondria;Nucleoplasm (Uncertain)
P02042	21.3569	21.3866	21.5518	21.2167	22.0561	21.2646	21.869	22.0389	21.3094	21.8564	20.5728	21.4754	20.8469	20.3516	21.5288	21.2073	-0.321463	0.257527	-0.189399	0.189399	0.646549				-0.321463	21.4877	-1.094	0.278458	0.868397	-4.62767		ENSG00000223609	HBD	hemoglobin subunit delta	-
Q12849	15.2753	15.6661	15.2609	15.472	15.1999	15.3082	15.0831	15.3114	15.6101	15.2555	15.5359	15.8675	16.0335	15.1981	15.3236	15.5446	0.220922	0.140865	0.188048	0.188048	0.648563				0.220922	15.5382	1.10609	0.273232	0.868397	-4.62163		ENSG00000132463	GRSF1	G-rich RNA sequence binding factor 1	+	Matrix	Mitochondrial central dogma;mtRNA metabolism;mtRNA granules;Mitochondrial central dogma;mtRNA metabolism;Polycistronic mtRNA processing;Mitochondrial central dogma;mtRNA metabolism;mtRNA stability and decay;Mitochondrial central dogma;Translation;Mitochondrial ribosome assembly	Mitochondria (Enhanced)
O75431	17.0169	17.4035	16.7888	17.349	17.0484	16.9899	16.5388	16.6751	17.3544	17.1816	17.4527	17.1855	17.525	17.3764	17.0193	17.2501	0.23077	0.165367	0.180359	0.180359	0.660148				0.23077	17.002	1.07955	0.284791	0.868397	-4.6348		ENSG00000128654	MTX2	metaxin 2	+	MOM	Protein import, sorting and homeostasis;Protein import and sorting;SAM;Mitochondrial dynamics and surveillance;Intramitochondrial membrane interactions	Mitochondria (Supported)
Q14203	18.3696	18.338	18.0742	18.6773	18.4924	18.3216	18.246	18.1312	18.4702	18.0231	18.3581	18.3488	17.9242	17.9591	18.3599	18.1735	-0.186342	0.113472	-0.176115	0.176115	0.666631				-0.186342	18.2986	-1.07708	0.285883	0.868397	-4.63601		ENSG00000204843	DCTN1	dynactin subunit 1	-			Microtubules (Supported)
O00151	20.775	19.8851	20.5341	20.3472	20.9904	19.6896	20.4272	20.768	21.0418	20.0227	20.6945	21.0436	20.303	20.72	20.3784	20.6562	0.277868	0.239835	0.172302	0.172302	0.672508				0.277868	19.635	1.08331	0.283131	0.868397	-4.63295		ENSG00000107438	PDLIM1	PDZ and LIM domain 1	-			Actin filaments (Supported)
Q9Y3E5	14.3064	14.6639	14.0879	14.5284	14.7533	15.0791	14.0679	14.8726	14.5577	14.1718	15.2493	15.0428	14.6171	14.6988	14.4981	14.7443	0.246158	0.22603	0.158977	0.158977	0.693462				0.246158	14.6649	1.07537	0.286642	0.868397	-4.63684		ENSG00000141378	PTRH2	peptidyl-tRNA hydrolase 2	+	MOM		Mitochondria (Supported)
P56385	18.0641	18.7857	18.079	18.8359	19.1308	18.8114	18.3158	18.8227	17.6596	18.2832	18.7416	18.5032	18.37	17.772	18.5747	18.3075	-0.267212	0.271262	-0.151406	0.151406	0.705658				-0.267212	18.5955	-1.09491	0.278061	0.868397	-4.62722		ENSG00000169020	ATP5ME	ATP synthase membrane subunit e	+	MIM	OXPHOS;Complex V;CV subunits;OXPHOS;OXPHOS subunits;Mitochondrial dynamics and surveillance;Cristae formation	Mitochondria (Supported)	CV
Q9Y2Z9	18.3232	18.3485	18.7346	17.8318	18.558	18.425	18.2024	18.6294	18.3528	18.6812	18.2404	18.4249	18.5581	18.9292	18.3462	18.5452	0.198934	0.176413	0.14989	0.14989	0.708124				0.198934	18.4037	1.10268	0.2747	0.868397	-4.62334		ENSG00000119723	COQ6	coenzyme Q6, monooxygenase	+	MIM	Metabolism;Metals and cofactors;Coenzyme Q metabolism
P11182	17.4953	17.3927	17.314	17.064	17.2896	17.6157	17.2645	17.3863	17.3089	17.4674	17.0155	17.2591	17.191	16.4188	17.348	17.1496	-0.198416	0.208445	-0.135123	0.135123	0.732617				-0.198416	17.0342	-1.09847	0.276518	0.868397	-4.62545		ENSG00000137992	DBT	dihydrolipoamide branched chain transacylase E2	+	Matrix	Metabolism;Amino acid metabolism;Branched-chain amino acid metabolism;Metabolism;Amino acid metabolism;Branched-chain amino acid dehydrogenase complex	Mitochondria (Supported)
Q1KMD3	12.0171	12.4991	12.7176	12.5804	12.9149	13.0969	12.4312	12.9936	12.6807	12.6757	13.0247	12.9276	13.1718	12.2755	12.6082	12.8214	0.213181	0.24587	0.12989	0.12989	0.741498				0.213181	12.667	1.08545	0.282194	0.868397	-4.6319		ENSG00000214753	HNRNPUL2	heterogeneous nuclear ribonucleoprotein U like 2	-			Nucleoplasm (Enhanced)
Q92973	15.8153	14.824	15.2709	14.6061	14.8462	14.827	14.965	14.8567	14.9025	14.7185	15.378	14.9585	14.9174	13.6328	15.0221	14.7664	-0.255736	0.335072	-0.121439	0.121439	0.756068				-0.255736	15.0766	-1.10159	0.275171	0.868397	-4.62389		ENSG00000083312	TNPO1	transportin 1	-			Nucleoplasm (Supported)
Q00577	16.6896	17.3278	17.5634	16.8616	17.1213	17.3688	17.4317	16.4193	17.4887	17.5055	16.8661	17.4521	16.8785	15.997	17.1949	16.9439	-0.250991	0.338649	-0.118029	0.118029	0.762029				-0.250991	17.0654	-1.10105	0.275404	0.868397	-4.62416		ENSG00000185129	PURA	purine rich element binding protein A	-
O95210	19.5585	19.5181	19.5179	19.7474	19.7355	19.0373	18.8371	19.5183	19.4845	19.1905	19.729	19.7231	19.6796	19.9997	19.4217	19.6178	0.196159	0.25178	0.117495	0.117495	0.762965				0.196159	19.5637	1.07433	0.287106	0.868397	-4.63735		ENSG00000118804	STBD1	starch binding domain 1	-			Cytosol (Supported)
O43237	13.6357	14.087	13.9349	13.8995	14.425	14.2436	13.9523	14.3907	14.293	14.3617	14.0128	14.4139	14.4486	13.5802	14.0254	14.2144	0.188996	0.241614	0.116587	0.116587	0.764562				0.188996	14.0481	1.07217	0.288065	0.868397	-4.63841		ENSG00000135720	DYNC1LI2	dynein cytoplasmic 1 light intermediate chain 2	-			Centrosome (Approved)
P32119	22.7176	22.4908	22.6415	22.5197	22.7335	22.8076	22.825	22.497	22.8046	22.6915	22.4934	22.7349	22.3597	22.1025	22.6765	22.5262	-0.150309	0.177364	-0.112902	0.112902	0.771077				-0.150309	22.6968	-1.07187	0.288199	0.868397	-4.63855		ENSG00000167815	PRDX2	peroxiredoxin 2	+	unknown	Metabolism;Detoxification;ROS and glutathione metabolism
Q8IWW8	17.4437	18.1636	18.4386	17.392	18.134	18.1813	18.1656	17.6076	18.6631	18.084	16.8317	18.2374	17.9961	16.5903	17.9884	17.7158	-0.272629	0.417078	-0.10354	0.10354	0.78788				-0.272629	17.7758	-1.07761	0.285648	0.868397	-4.63575		ENSG00000147576	ADHFE1	alcohol dehydrogenase iron containing 1	+	Matrix	Metabolism;Amino acid metabolism;GABA metabolism	Vesicles (Approved)
Q9NTK5	20.0466	20.2476	19.7698	19.942	20.1418	20.1196	20.1906	19.8092	20.0871	19.936	20.2546	20.1658	19.7857	19.3743	20.0654	19.9161	-0.149325	0.266375	-0.0857882	0.0857882	0.820752				-0.149325	20.1	-1.09129	0.279636	0.868397	-4.62901		ENSG00000138430	OLA1	Obg like ATPase 1	-			Cytosol (Enhanced)
P68133	28.5423	28.6307	28.494	28.398	28.5761	28.1442	28.2485	28.0095	28.3322	28.1511	28.384	28.4238	28.5004	28.3656	28.4334	28.3095	-0.123873	0.21025	-0.0838947	0.0838947	0.824338				-0.123873	28.4545	-1.10022	0.275759	0.868397	-4.62457		ENSG00000143632	ACTA1	actin alpha 1, skeletal muscle	-
P61978	18.9017	18.927	18.961	18.9313	18.9356	19.1495	19.1958	18.8972	19.1123	18.7286	19.0712	19.0372	18.8674	18.3533	19.0003	18.8668	-0.133517	0.244911	-0.0815779	0.0815779	0.828747				-0.133517	19.019	-1.0786	0.285211	0.868397	-4.63526		ENSG00000165119	HNRNPK	heterogeneous nuclear ribonucleoprotein K	-			Nucleoplasm (Enhanced)
P22059	16.8066	16.5182	16.0671	16.4109	16.3131	16.1064	16.5094	16.0637	16.4405	16.0741	16.7032	16.6043	16.808	17.1315	16.3902	16.5465	0.156245	0.392173	0.063517	0.063517	0.863939				0.156245	16.5674	1.07958	0.284777	0.868397	-4.63478		ENSG00000110048	OSBP	oxysterol binding protein	-			Golgi apparatus (Supported)
P15090	17.5892	18.424	17.7751	17.7569	18.869	18.7624	18.6248	18.7155	18.341	18.0824	19.1647	18.7475	18.7335	18.5697	18.2573	18.622	0.364683	0.155054	0.295218	0.295218	0.506737				0.364683	18.1689	1.05831	0.294284	0.871072	-4.64512		ENSG00000170323	FABP4	fatty acid binding protein 4	-
O60749	16.4124	17.3448	16.1472	16.0948	17.2701	17.2517	16.9645	16.6301	17.2444	17.3687	17.1585	17.3672	16.3544	17.9219	16.7837	17.1493	0.36568	0.224471	0.237267	0.237267	0.579072				0.36568	16.9117	1.06259	0.292351	0.871072	-4.64305		ENSG00000205302	SNX2	sorting nexin 2	-			Endosomes;Lysosomes (Supported)
P61925	15.5275	15.3347	15.1612	16.0943	15.2362	15.265	14.5402	15.2131	15.4198	14.9419	14.779	15.4389	15.2908	13.4072	15.3084	14.9272	-0.3812	0.258433	-0.224013	0.224013	0.597017				-0.3812	15.0991	-1.05719	0.294788	0.871072	-4.64565		ENSG00000171033	PKIA	cAMP-dependent protein kinase inhibitor alpha	-
Q9NZN4	18.6633	18.5715	18.8827	18.3766	18.743	19.081	18.8997	18.8828	18.8663	18.9885	19.2114	18.3266	18.9554	19.6225	18.7454	18.9791	0.233682	0.199594	0.163543	0.163543	0.68621				0.233682	18.6717	1.05656	0.295076	0.871072	-4.64596		ENSG00000024422	EHD2	EH domain containing 2	-			Plasma membrane (Supported)
O43707	18.021	17.9802	18.218	18.3054	18.1387	18.6643	17.986	18.027	18.3395	18.3284	18.5521	18.1822	18.7001	18.532	18.1877	18.3802	0.192533	0.15585	0.155431	0.155431	0.699148				0.192533	18.1809	1.05917	0.293893	0.871072	-4.6447		ENSG00000130402|ENSG00000282844	ACTN4	actinin alpha 4	-			Actin filaments;Nuclear bodies (Approved)
P12235	22.0575	21.3694	22.2814	21.8711	22.4625	22.7072	21.8483	22.1896	21.8045	22.589	22.3737	22.1512	22.4479	22.8087	22.0853	22.3378	0.252456	0.248832	0.152507	0.152507	0.703871				0.252456	22.1221	1.05953	0.293729	0.871072	-4.64453		ENSG00000151729	SLC25A4	solute carrier family 25 member 4	+	MIM	Metabolism;Nucleotide metabolism;Nucleotide import;Signaling;Calcium homeostasis;Mitochondrial permeability transition pore;Small molecule transport;SLC25A family	Mitochondria (Supported)
Q7L0Y3	15.3037	15.6391	15.6897	15.6439	15.6393	15.6678	15.8407	15.5704	15.9121	16.4661	16.2222	15.97	16.1702	14.6697	15.632	15.8544	0.222366	0.357322	0.0993843	0.0993843	0.795455				0.222366	15.9827	1.05744	0.294675	0.871072	-4.64553		ENSG00000174173	TRMT10C	tRNA methyltransferase 10C, mitochondrial RNase P subunit	+	Matrix	Mitochondrial central dogma;mtRNA metabolism;mtRNA granules;Mitochondrial central dogma;mtRNA metabolism;Polycistronic mtRNA processing;Mitochondrial central dogma;mtRNA metabolism;mt-tRNA modifications	Mitochondria (Supported)
P09429	18.1992	18.8237	18.7682	18.3391	18.5944	19.0817	18.8892	18.8421	18.9838	18.6147	17.7833	18.8586	18.5614	17.4227	18.6708	18.4381	-0.232719	0.379456	-0.0979372	0.0979372	0.79811				-0.232719	18.5552	-1.06426	0.291602	0.871072	-4.64224		ENSG00000189403	HMGB1	high mobility group box 1	-			Nucleoplasm (Supported)
P21695	22.1901	22.5878	21.8994	22.5157	22.1192	21.997	22.2563	21.6619	22.085	21.6835	22.2204	22.3079	21.9362	22.4733	22.2237	22.0526	-0.171046	0.280331	-0.0944735	0.0944735	0.804501				-0.171046	22.4825	-1.06338	0.291995	0.871072	-4.64267		ENSG00000167588	GPD1	glycerol-3-phosphate dehydrogenase 1	-
Q8N8N7	18.6438	18.8699	18.9917	18.2583	18.9538	18.3218	18.706	18.4754	18.7511	18.6039	18.3185	18.3131	18.5316	18.7343	18.6779	18.5325	-0.145361	0.284496	-0.0793562	0.0793562	0.832998				-0.145361	18.5425	-1.06602	0.290811	0.871072	-4.64139		ENSG00000140043	PTGR2	prostaglandin reductase 2	-			Vesicles (Approved)
P33176	18.289	18.253	18.0112	18.4901	18.2177	18.1934	18.0805	18.5524	18.209	17.6944	18.5492	18.2424	18.5542	18.7553	18.2193	18.3653	0.145997	0.335371	0.0692719	0.0692719	0.852566				0.145997	18.3143	1.06801	0.289923	0.871072	-4.64043		ENSG00000170759	KIF5B	kinesin family member 5B	mito-interacting			Centriolar satellite;Cytosol (Enhanced)
Q13557	19.5182	19.7749	19.2672	19.323	19.6562	19.5137	19.0885	19.7684	19.8653	19.2712	19.7467	19.937	19.8666	18.9019	19.4488	19.6224	0.173614	0.331056	0.083352	0.083352	0.825369				0.173614	19.4146	1.05425	0.296119	0.871234	-4.64706		ENSG00000145349	CAMK2D	calcium/calmodulin dependent protein kinase II delta	-			Plasma membrane (Approved)
P55072	21.3806	21.311	21.4984	21.3727	21.2346	21.0856	21.5083	21.4488	21.2104	21.2253	21.5338	21.1709	21.2004	20.6107	21.3416	21.2	-0.141535	0.279209	-0.0784205	0.0784205	0.834794				-0.141535	21.2767	-1.05403	0.29622	0.871234	-4.64717		ENSG00000165280	VCP	valosin containing protein	-			Cytosol;Nucleoplasm (Enhanced)
P10909	16.4641	15.258	16.0583	15.7368	16.4804	16.1065	16.3472	15.7938	16.2307	16.0628	14.9708	16.1037	15.6816	15.5936	16.0645	15.7767	-0.287763	0.238449	-0.179163	0.179163	0.661968				-0.287763	15.9165	-1.0511	0.297552	0.871268	-4.64857		ENSG00000120885	CLU	clusterin	mito-interacting
P30044	21.2346	20.6553	20.6035	20.7646	20.9029	20.8114	20.7093	21.3109	21.0663	21.5642	20.8664	21.123	21.0265	20.2823	20.8116	21.0342	0.222579	0.217387	0.147518	0.147518	0.712003				0.222579	21.0572	1.05052	0.297817	0.871268	-4.64885		ENSG00000126432	PRDX5	peroxiredoxin 5	+	Matrix	Metabolism;Detoxification;ROS and glutathione metabolism	Mitochondria (Enhanced)
P08238	22.0946	22.3601	22.487	22.4913	22.5485	22.3715	22.2546	22.22	22.2904	21.9507	22.4158	22.4992	22.297	21.7455	22.3725	22.2026	-0.16988	0.171193	-0.130216	0.130216	0.740942				-0.16988	22.2625	-1.05041	0.297865	0.871268	-4.6489		ENSG00000096384	HSP90AB1	heat shock protein 90 alpha family class B member 1	-			Cytosol (Supported)
P53985	15.7394	16.8854	16.3189	16.7661	17.2682	17.0711	16.7415	16.2867	16.7308	16.2896	15.858	16.6667	16.9933	13.8505	16.6844	16.0965	-0.587855	0.21002	-0.398413	0.398413	0.399565				-0.587855	16.1878	-1.04036	0.302471	0.874669	-4.65368		ENSG00000155380|ENSG00000281917	SLC16A1	solute carrier family 16 member 1	-			Cell Junctions;Plasma membrane (Enhanced)
P23434	17.7515	17.4126	18.0035	17.2604	17.7498	17.546	17.8392	17.7989	17.6839	17.5294	16.485	17.9562	17.2903	16.7668	17.6519	17.3587	-0.293207	0.22475	-0.190086	0.190086	0.645526				-0.293207	17.3514	-1.03923	0.302991	0.874669	-4.65422		ENSG00000140905	GCSH	glycine cleavage system protein H	+	Matrix	Metabolism;Lipid metabolism;Lipoate insertion;Metabolism;Amino acid metabolism;Glycine metabolism;Metabolism;Amino acid metabolism;Glycine cleavage system	Vesicles (Approved)
Q9UJZ1	17.7715	17.5977	17.2647	17.696	17.3868	17.7425	17.5573	17.5658	17.6825	17.7419	17.7926	17.5357	17.8964	18.015	17.5738	17.7471	0.173343	0.0978529	0.174977	0.174977	0.66838				0.173343	17.6798	1.04496	0.300357	0.874669	-4.6515		ENSG00000165283	STOML2	stomatin like 2	+	MIM	Protein import, sorting and homeostasis;Protein homeostasis	Cytosol;Plasma membrane (Supported)
Q04446	18.7244	18.5728	18.9344	18.9311	18.6187	18.3735	18.8046	18.0205	18.7152	19.4358	19.3853	18.3491	19.3392	19.8185	18.7085	19.0091	0.30059	0.269857	0.170996	0.170996	0.674535				0.30059	18.7471	1.04546	0.300127	0.874669	-4.65126		ENSG00000114480	GBE1	1,4-alpha-glucan branching enzyme 1	-			Cytosol;Nucleoplasm (Approved)
O15273	19.206	18.3842	19.5892	20.1615	19.4407	18.6443	18.1058	17.9169	19.1493	17.3301	18.74	18.3223	19.5016	19.8389	19.076	18.6856	-0.390355	0.387891	-0.160549	0.160549	0.690957				-0.390355	19.0197	-1.04128	0.302049	0.874669	-4.65325		ENSG00000173991	TCAP	titin-cap	-
O75832	16.4108	16.7394	15.1779	16.1742	16.1646	16.0106	15.5021	15.704	16.3743	15.8436	16.7343	15.9581	16.7127	16.8449	16.0257	16.3103	0.284626	0.310391	0.144616	0.144616	0.716777				0.284626	16.1991	1.04118	0.302095	0.874669	-4.65329		ENSG00000101843	PSMD10	proteasome 26S subunit, non-ATPase 10	-			Cytosol (Supported)
P15311	17.4036	17.2505	16.7748	17.7037	17.1444	17.0486	16.7966	17.2706	17.2202	17.0229	17.109	16.9756	16.7657	16.3055	17.1603	16.9528	-0.207528	0.263186	-0.120312	0.120312	0.758033				-0.207528	17.2112	-1.03834	0.303401	0.874669	-4.65464		ENSG00000092820	EZR	ezrin	-			Plasma membrane (Enhanced)
Q01518	15.1362	15.1295	15.2157	15.4055	15.54	16.0771	15.3921	15.509	16.1047	15.4308	15.8284	15.6782	15.5718	15.0294	15.4137	15.5932	0.179454	0.333062	0.0856848	0.0856848	0.820947				0.179454	15.4589	1.04306	0.301231	0.874669	-4.6524		ENSG00000131236	CAP1	cyclase associated actin cytoskeleton regulatory protein 1	-			Cytosol (Supported)
P07919	15.6952	15.9295	16.2212	16.096	15.9591	15.3991	14.9171	15.2634	14.7419	16.1103	14.4276	15.616	14.6384	16.6253	15.7453	15.3461	-0.399167	0.280818	-0.220171	0.220171	0.602323				-0.399167	15.3922	-1.03655	0.304228	0.875477	-4.65548		ENSG00000173660	UQCRH	ubiquinol-cytochrome c reductase hinge protein	+	MIM	OXPHOS;Complex III;CIII subunits;OXPHOS;OXPHOS subunits		CIII
Q9Y613	19.9004	20.1491	19.7822	19.8525	19.9831	19.391	19.3893	19.4223	19.6761	19.7403	19.0835	19.5694	19.5221	20.2164	19.7782	19.6043	-0.173931	0.326047	-0.0846557	0.0846557	0.822895				-0.173931	19.8789	-1.0301	0.307218	0.879336	-4.65851		ENSG00000135723	FHOD1	formin homology 2 domain containing 1	-			Cytosol (Supported)
P45954	18.7938	18.5029	18.6451	18.5911	18.4228	18.8693	18.4631	18.7132	19.0215	18.9014	18.0806	18.7338	18.8074	19.0629	18.6126	18.7601	0.147527	0.311139	0.0748027	0.0748027	0.841777				0.147527	18.4655	1.03217	0.306259	0.879336	-4.65755		ENSG00000196177	ACADSB	acyl-CoA dehydrogenase short/branched chain	+	Matrix	Metabolism;Lipid metabolism;Fatty acid oxidation;Metabolism;Amino acid metabolism;Branched-chain amino acid metabolism	Mitochondria (Supported)
Q8N3K9	20.943	21.0603	20.5915	20.9079	20.9559	20.5018	20.2156	20.5725	20.8294	19.9082	20.3575	20.7635	20.6726	20.9605	20.7394	20.5806	-0.158824	0.388372	-0.065237	0.065237	0.860524				-0.158824	20.7184	-1.03097	0.306816	0.879336	-4.65811		ENSG00000164309	CMYA5	cardiomyopathy associated 5	-
P61457	18.1497	18.3248	17.4652	17.8481	18.1545	18.247	18.0316	17.6028	17.8878	18.2455	18.2381	18.0758	17.2414	16.9927	18.0315	17.7549	-0.276675	0.226529	-0.178421	0.178421	0.6631				-0.276675	17.972	-1.02873	0.307858	0.879593	-4.65916		ENSG00000166228	PCBD1	pterin-4 alpha-carbinolamine dehydratase 1	-			Nucleoplasm (Enhanced)
Q5JTJ3	14.4763	15.2603	14.963	15.1671	14.8512	14.5833	14.2816	14.651	14.9403	14.8575	13.8762	14.5761	14.8038	13.7943	14.7976	14.4999	-0.297668	0.210468	-0.201466	0.201466	0.628831				-0.297668	14.8733	-1.02727	0.308539	0.879968	-4.65984		ENSG00000168275	COA6	cytochrome c oxidase assembly factor 6	+	IMS	OXPHOS;Complex IV;CIV assembly factors;OXPHOS;OXPHOS assembly factors	Mitochondria (Supported)
Q9BU61	13.5742	12.8085	13.8949	13.8363	13.4902	13.6889	13.0817	13.719	12.9138	13.8824	13.4837	14.1664	14.4365	14.5822	13.4821	13.8834	0.40132	0.156642	0.3231	0.3231	0.475226				0.40132	13.3496	1.01972	0.312076	0.882756	-4.66336		ENSG00000178057	NDUFAF3	NADH:ubiquinone oxidoreductase complex assembly factor 3	+	MIM	OXPHOS;Complex I;CI assembly factors;OXPHOS;OXPHOS assembly factors
P51991	12.308	12.5499	13.6323	13.0234	12.6902	12.6233	12.6962	12.4437	13.2605	13.0297	13.1059	12.5943	14.0169	13.8316	12.789	13.1832	0.394214	0.175285	0.298126	0.298126	0.503354				0.394214	12.9093	1.01655	0.313569	0.882756	-4.66483		ENSG00000170144	HNRNPA3	heterogeneous nuclear ribonucleoprotein A3	-			Nucleoplasm (Enhanced)
P27105	14.4354	15.0756	14.6468	14.2806	14.952	14.785	15.1232	15.0542	15.0615	14.8297	14.8153	14.999	14.7063	15.4451	14.757	14.9873	0.230349	0.155471	0.186203	0.186203	0.651324				0.230349	14.9302	1.01342	0.31505	0.882756	-4.66628		ENSG00000148175	STOM	stomatin	+	Membrane		Plasma membrane (Enhanced)
P35580	13.1744	12.3817	12.3133	13.1518	12.6921	12.6488	12.7267	11.5926	13.1384	13.1552	13.5564	12.6051	13.3139	14.0171	12.727	13.0541	0.327152	0.325694	0.159385	0.159385	0.692811				0.327152	12.736	1.01909	0.312373	0.882756	-4.66365		ENSG00000133026	MYH10	myosin heavy chain 10	-			Actin filaments (Supported)
Q8TCD5	14.3197	14.2852	14.3608	14.2908	13.4054	13.4066	14.125	14.3095	13.1946	13.6712	13.7693	13.2713	13.0199	14.8468	14.0276	13.7261	-0.301564	0.329877	-0.145248	0.145248	0.715735				-0.301564	13.8057	-1.02112	0.311416	0.882756	-4.66271		ENSG00000125458	NT5C	5', 3'-nucleotidase, cytosolic	-			Cytosol (Supported)
Q9BYD6	16.583	16.459	16.4393	15.8526	16.3102	16.5042	16.4376	16.4083	16.5609	16.7254	15.743	16.5428	15.7684	14.8561	16.3694	16.0864	-0.282988	0.312828	-0.142822	0.142822	0.719744				-0.282988	16.1327	-1.0115	0.315961	0.882756	-4.66717		ENSG00000169288	MRPL1	mitochondrial ribosomal protein L1	+	Matrix	Mitochondrial central dogma;Translation;Mitochondrial ribosome;LSU	Mitochondria (Supported)	Ribo
Q5TC12	14.3541	14.4783	14.0298	14.6873	14.8002	15.011	15.69	15.6843	14.7105	15.06	15.8724	15.2234	14.3438	14.27	14.7215	15.0235	0.301961	0.348789	0.138128	0.138128	0.727565				0.301961	15.1897	1.01137	0.316019	0.882756	-4.66722		ENSG00000123472	ATPAF1	ATP synthase mitochondrial F1 complex assembly factor 1	+	Matrix	OXPHOS;Complex V;CV assembly factors;OXPHOS;OXPHOS assembly factors	Mitochondria (Approved)
P48047	22.6815	22.2816	22.3104	22.3163	22.3563	22.279	22.3578	23.0286	22.2467	23.1233	22.7574	22.6126	22.5789	21.768	22.369	22.5879	0.218956	0.256557	0.129363	0.129363	0.742398				0.218956	22.5516	1.014	0.314776	0.882756	-4.66601		ENSG00000241837	ATP5PO	ATP synthase peripheral stalk subunit OSCP	+	MIM	OXPHOS;Complex V;CV subunits;OXPHOS;OXPHOS subunits	Mitochondria (Enhanced)	CV
P20674	21.4315	20.8976	20.9895	21.1849	21.1214	20.8262	20.8732	21.2361	20.7088	21.2839	21.8089	20.9596	20.944	21.8839	21.0463	21.2607	0.214402	0.272974	0.120897	0.120897	0.757013				0.214402	21.1292	1.01578	0.313933	0.882756	-4.66519		ENSG00000178741	COX5A	cytochrome c oxidase subunit 5A	+	MIM	OXPHOS;Complex IV;CIV subunits;OXPHOS;OXPHOS subunits		CIV
P16615	22.9167	22.0877	23.3997	22.9686	23.7679	22.7192	22.8659	23.2606	23.2526	22.6171	23.2305	23.4339	23.28	23.2823	22.9608	23.1939	0.23305	0.316801	0.116342	0.116342	0.764995				0.23305	22.272	1.02362	0.310246	0.882756	-4.66155		ENSG00000174437	ATP2A2	ATPase sarcoplasmic/endoplasmic reticulum Ca2+ transporting 2	-
Q6PCB7	16.0485	15.793	16.255	15.9501	16.0623	16.1112	16.2944	16.2137	16.1581	15.8637	16.3541	16.1833	16.199	16.4962	16.0735	16.2097	0.136244	0.190008	0.0982628	0.0982628	0.797512				0.136244	16.1516	1.01768	0.313039	0.882756	-4.66431		ENSG00000130304	SLC27A1	solute carrier family 27 member 1	-			Plasma membrane (Approved)
P11142	24.2494	24.297	24.3167	24.2284	24.4915	24.0634	23.8583	24.1191	24.1339	23.9397	24.2412	24.2982	24.0752	23.8142	24.215	24.0888	-0.126183	0.227267	-0.0811942	0.0811942	0.82948				-0.126183	24.1962	-1.01046	0.31645	0.882756	-4.66764		ENSG00000109971	HSPA8	heat shock protein family A (Hsp70) member 8	-			Nucleoplasm (Approved)
P38646	22.1645	21.8697	21.9272	22.0856	22.0337	22.1643	22.0808	22.2046	22.2255	22.0926	22.1432	22.4505	22.2138	21.7838	22.0465	22.1591	0.112598	0.218725	0.0743265	0.0743265	0.842701				0.112598	22.0922	1.00996	0.316689	0.882756	-4.66787		ENSG00000113013	HSPA9	heat shock protein family A (Hsp70) member 9	+	Matrix	Metabolism;Metals and cofactors;Fe-S cluster biosynthesis	Mitochondria (Supported)
Q96T66	13.6699	13.0247	14.0233	14.8866	13.454	12.9219	14.2599	14.693	13.9184	14.2764	14.0567	13.5805	14.2929	14.0126	13.7486	14.1187	0.370039	0.234025	0.233398	0.233398	0.584255				0.370039	13.6218	0.996895	0.322937	0.88476	-4.67385		ENSG00000163864	NMNAT3	nicotinamide nucleotide adenylyltransferase 3	+	Matrix	Metabolism;Metals and cofactors;NAD biosynthesis and metabolism	Mitochondria (Supported)
P04114	14.9382	14.8843	15.3756	15.608	15.8994	15.418	14.9585	14.6545	15.5384	14.0644	15.0199	15.6486	15.1074	15.0467	15.2974	15.0114	-0.286037	0.273782	-0.160923	0.160923	0.690363				-0.286037	15.3713	-1.00329	0.31987	0.88476	-4.67094		ENSG00000084674	APOB	apolipoprotein B	-			Cytosol;Vesicles (Supported)
Q13423	23.8511	23.3725	24.1394	23.5079	23.8918	23.7448	23.6478	23.9269	23.9262	23.6218	23.65	24.2547	23.9515	24.1167	23.7365	23.9211	0.184633	0.179873	0.137558	0.137558	0.728521				0.184633	23.624	1.00678	0.318201	0.88476	-4.66934		ENSG00000112992	NNT	nicotinamide nucleotide transhydrogenase	+	MIM	Metabolism;Metals and cofactors;NAD biosynthesis and metabolism	Mitochondria (Approved)
Q96HC4	23.387	23.4329	23.7617	23.2891	23.5011	23.1467	23.4823	23.4882	23.3508	23.5097	23.2865	23.2438	23.1663	22.6963	23.4287	23.2488	-0.179886	0.179591	-0.134144	0.134144	0.734271				-0.179886	23.4889	-1.00464	0.319223	0.88476	-4.67032		ENSG00000163110	PDLIM5	PDZ and LIM domain 5	-			Focal adhesion sites;Nucleoplasm;Plasma membrane (Supported)
Q13564	15.7238	16.0982	15.9024	16.3044	15.648	16.063	16.1295	15.846	16.2267	16.3362	14.9358	15.8307	15.8657	15.1346	15.9813	15.7394	-0.241949	0.285942	-0.131553	0.131553	0.738664				-0.241949	15.8168	-1.00113	0.320905	0.88476	-4.67193		ENSG00000159593	NAE1	NEDD8 activating enzyme E1 subunit 1	-			Nucleoplasm (Approved)
Q8TBC4	15.8759	15.9267	15.4705	15.4805	15.5247	15.3885	15.1981	15.4965	16.0691	15.5504	15.9943	15.2146	15.6433	16.3943	15.5521	15.766	0.213911	0.261937	0.124454	0.124454	0.750837				0.213911	15.6529	1.00409	0.319488	0.88476	-4.67057		ENSG00000144744	UBA3	ubiquitin like modifier activating enzyme 3	-			Cytosol;Plasma membrane (Approved)
Q14240	18.2473	18.2959	18.6994	18.0357	18.6744	18.6832	18.5507	17.9162	18.0714	18.6632	18.6868	18.5681	17.8102	18.0902	18.4552	18.258	-0.197195	0.273096	-0.111156	0.111156	0.774184				-0.197195	18.5138	-0.997276	0.322754	0.88476	-4.67368		ENSG00000156976	EIF4A2	eukaryotic translation initiation factor 4A2	-			Cytosol (Approved)
P46734	15.7628	15.9056	16.2187	16.0434	15.9777	16.0004	15.9312	15.6349	15.9201	15.8623	15.0566	15.7946	16.7167	15.3346	15.9771	15.76	-0.217165	0.30967	-0.110559	0.110559	0.775249				-0.217165	16.1452	-0.999608	0.321634	0.88476	-4.67262		ENSG00000034152	MAP2K3	mitogen-activated protein kinase kinase 3	-			Cytosol;Nucleoplasm (Supported)
Q92629	19.1879	19.2754	19.4219	19.0842	19.1333	19.0175	19.2541	19.2366	19.3458	19.1672	18.7273	18.9822	19.1096	18.8965	19.1963	19.0665	-0.12985	0.196731	-0.0916904	0.0916904	0.809673				-0.12985	19.1109	-0.998024	0.322394	0.88476	-4.67334		ENSG00000170624	SGCD	sarcoglycan delta	-
P38606	13.1256	13.891	14.2061	14.3616	14.0837	14.6891	14.5086	13.6075	13.9318	13.9506	14.6226	14.2991	14.0486	12.8578	14.1237	13.9026	-0.221114	0.456096	-0.0753874	0.0753874	0.840645				-0.221114	14.0544	-0.999756	0.321562	0.88476	-4.67255		ENSG00000114573	ATP6V1A	ATPase H+ transporting V1 subunit A	-			Nucleoplasm;Vesicles (Supported)
P51114	15.4724	15.7067	14.706	14.904	15.6841	15.7212	14.5478	14.2527	15.3331	15.4401	16.1719	15.8417	16.1533	16.7341	15.2489	15.7038	0.454948	0.228232	0.291905	0.291905	0.510617				0.454948	15.2382	0.984992	0.3287	0.886516	-4.67924		ENSG00000114416	FXR1	FMR1 autosomal homolog 1	-			Cytosol (Enhanced)
P05090	17.2829	17.5644	17.6213	17.1578	17.8893	17.6315	17.871	16.9556	17.7191	17.9752	16.2332	17.7883	17.387	16.3039	17.574	17.1946	-0.379406	0.213312	-0.254576	0.254576	0.556448				-0.379406	17.2504	-0.988235	0.327124	0.886516	-4.67778		ENSG00000189058	APOD	apolipoprotein D	-			Plasma membrane (Approved)
P68036	18.1373	18.3469	17.2807	17.956	18.3291	18.0052	18.4385	18.0665	18.1655	17.6629	17.4301	18.2889	17.7081	16.765	18.0705	17.7267	-0.343792	0.189497	-0.248355	0.248355	0.564475				-0.343792	17.8796	-0.983949	0.329209	0.886516	-4.6797		ENSG00000185651	UBE2L3	ubiquitin conjugating enzyme E2 L3	-			Cytosol;Nucleoplasm (Approved)
P16403	19.063	20.5502	20.1531	18.0549	19.1588	20.5579	20.4058	18.6263	19.6105	20.1871	18.6579	19.9011	18.4675	19.4216	19.7063	19.2674	-0.438829	0.345235	-0.202689	0.202689	0.627063				-0.438829	19.5591	-0.982997	0.329673	0.886516	-4.68013		ENSG00000187837	H1-2	H1.2 linker histone, cluster member	-			Nucleoli;Nucleoplasm (Supported)
O94826	18.8197	18.469	18.6032	18.3556	18.8044	18.6536	18.2857	18.8538	18.82	18.4199	18.9234	18.9337	18.9482	18.5093	18.5701	18.7726	0.202475	0.100691	0.201869	0.201869	0.628247				0.202475	18.4818	0.991487	0.325547	0.886516	-4.67631		ENSG00000154174	TOMM70	translocase of outer mitochondrial membrane 70	+	MOM	Protein import, sorting and homeostasis;Protein import and sorting;TOM	Mitochondria (Enhanced)
P00751	16.5142	16.0664	15.7725	15.834	16.9458	16.3123	16.7372	15.8616	16.3867	16.3943	16.0396	16.6002	15.9015	14.8697	16.3118	16.0077	-0.304125	0.290445	-0.163296	0.163296	0.686601				-0.304125	16.1992	-0.987051	0.327699	0.886516	-4.67831		ENSG00000204359|ENSG00000239754|ENSG00000241253|ENSG00000241534|ENSG00000242335|ENSG00000243570|ENSG00000243649	CFB	complement factor B	-			Endoplasmic reticulum;Vesicles (Approved)
P50579	15.2294	14.8848	14.2823	14.3705	14.5607	14.5171	15.3216	15.551	15.2133	15.1382	15.3771	14.453	14.0431	15.3655	14.7381	15.0202	0.282131	0.302683	0.146429	0.146429	0.71379				0.282131	14.6895	0.984908	0.328742	0.886516	-4.67927		ENSG00000111142	METAP2	methionyl aminopeptidase 2	-			Cytosol;Plasma membrane (Supported)
Q9NVI7	16.5719	16.8966	16.9094	16.0875	16.8504	16.6561	16.4726	16.9401	17.0791	16.8145	16.2975	16.5891	16.8425	17.2248	16.6349	16.8268	0.191882	0.257192	0.113161	0.113161	0.770617				0.191882	16.5657	0.993756	0.32445	0.886516	-4.67528		ENSG00000197785	ATAD3A	ATPase family AAA domain containing 3A	+	MIM	Mitochondrial central dogma;mtDNA maintenance;mtDNA nucleoid;Mitochondrial dynamics and surveillance;Organelle contact sites;Mitochondrial dynamics and surveillance;Intramitochondrial membrane interactions	Mitochondria (Supported)
P63241	19.9511	20.4257	20.1943	20.3348	19.9522	19.7488	19.5266	19.4388	20.1995	19.8867	20.2665	20.0574	19.7035	19.0931	20.0191	19.8065	-0.212544	0.313014	-0.107215	0.107215	0.781241				-0.212544	20.0854	-0.993233	0.324703	0.886516	-4.67552		ENSG00000132507|ENSG00000288145	EIF5A	eukaryotic translation initiation factor 5A	-			Cytosol (Supported)
P07910	17.5899	17.6931	18.0983	17.8003	17.9262	18.2438	18.1277	17.8245	18.2452	17.9145	17.4729	18.0691	17.6168	17.1396	17.9256	17.7547	-0.170972	0.331942	-0.0818851	0.0818851	0.828161				-0.170972	17.8195	-0.990026	0.326255	0.886516	-4.67697		ENSG00000092199	HNRNPC	heterogeneous nuclear ribonucleoprotein C	-			Nucleoplasm (Enhanced)
P30101	19.3971	19.1594	19.1408	19.3607	19.336	19.6089	19.1035	19.4813	19.3678	19.0259	19.3776	19.4869	19.3767	19.6663	19.3009	19.3975	0.0965791	0.353539	0.0436115	0.0436115	0.904458				0.0965791	19.3373	0.984979	0.328707	0.886516	-4.67924		ENSG00000167004	PDIA3	protein disulfide isomerase family A member 3	-			Endoplasmic reticulum (Enhanced)
P39060	13.3096	12.9313	13.0313	12.2777	13.0742	13.4486	12.638	12.8862	12.9787	12.8962	13.472	12.9803	13.5669	13.5907	12.9587	13.1959	0.237206	0.247365	0.143904	0.143904	0.717953				0.237206	12.8307	0.979015	0.33162	0.888763	-4.68192		ENSG00000182871	COL18A1	collagen type XVIII alpha 1 chain	-			Golgi apparatus (Approved)
Q15124	17.3566	17.351	18.6487	17.7355	17.9819	18.3363	18.1737	17.9275	17.3595	18.0779	17.482	17.8521	17.7441	17.5993	17.9406	17.7203	-0.220213	0.312861	-0.111131	0.111131	0.774229				-0.220213	17.5147	-0.979584	0.331341	0.888763	-4.68166		ENSG00000154330	PGM5	phosphoglucomutase 5	-			Cytosol (Uncertain)
Q9UMS0	17.064	17.1072	16.5552	16.5475	16.9561	16.9585	16.841	17.4686	17.2601	17.1768	16.3635	17.1787	17.3016	17.5143	16.8613	17.1805	0.319181	0.0828905	0.345193	0.345193	0.451655				0.319181	16.7672	0.975426	0.333381	0.88974	-4.68352		ENSG00000169599	NFU1	NFU1 iron-sulfur cluster scaffold	+	Matrix	Metabolism;Metals and cofactors;Fe-S cluster biosynthesis;Metabolism;Metals and cofactors;Fe-S-containing proteins	Cytosol (Supported)
Q13885	16.6225	16.2776	16.7128	16.4261	16.6922	16.9454	15.9299	16.9762	17.139	16.6631	16.8837	17.1093	16.7217	15.7946	16.5152	16.7554	0.240152	0.286211	0.130478	0.130478	0.740495				0.240152	16.4898	0.974874	0.333653	0.88974	-4.68376		ENSG00000137267	TUBB2A	tubulin beta 2A class IIa	-			Microtubules (Supported)
P02743	14.5826	13.412	14.5275	14.119	14.5705	14.32	13.8482	13.7863	14.8102	14.3679	13.3465	14.3811	13.8638	12.8779	14.1971	13.9191	-0.278027	0.373421	-0.11894	0.11894	0.760431				-0.278027	14.2383	-0.975685	0.333254	0.88974	-4.6834		ENSG00000132703	APCS	amyloid P component, serum	-
Q9Y263	16.7176	17.1192	16.7488	17.2522	17.0474	16.6586	16.9251	16.9995	17.1215	16.6402	16.4082	16.7522	16.9494	16.2632	16.9241	16.7335	-0.190675	0.219258	-0.125663	0.125663	0.74875				-0.190675	16.8027	-0.972836	0.334656	0.890932	-4.68467		ENSG00000137055	PLAA	phospholipase A2 activating protein	-			Cytosol;Plasma membrane (Supported)
Q9HAV7	15.6994	16.2673	15.5804	15.4452	15.6407	16.538	16.5495	16.6221	16.4243	15.4388	16.6259	16.4494	15.8627	17.173	15.9601	16.3709	0.410828	0.166227	0.320158	0.320158	0.478456				0.410828	15.6657	0.958317	0.341863	0.892628	-4.69107		ENSG00000109519	GRPEL1	GrpE like 1, mitochondrial	+	Matrix	Protein import, sorting and homeostasis;Protein import and sorting;Import motor;Metabolism;Metals and cofactors;Fe-S cluster biosynthesis	Mitochondria (Supported)
Q99747	17.309	17.8342	17.755	17.7693	17.6863	17.6619	17.9757	17.6668	17.8006	17.3821	15.9655	17.5875	17.5856	17.7036	17.7131	17.3845	-0.328551	0.219801	-0.216177	0.216177	0.607887				-0.328551	17.4072	-0.964065	0.338998	0.892628	-4.68855		ENSG00000134265	NAPG	NSF attachment protein gamma	mito-interacting			Cytosol;Plasma membrane (Approved)
Q13867	15.5409	14.8188	15.0809	15.0021	15.336	15.4608	15.8826	15.5159	14.9812	15.5171	16.1788	15.3836	15.5778	15.7331	15.3031	15.5554	0.252209	0.217341	0.167179	0.167179	0.680489				0.252209	15.3173	0.959428	0.341308	0.892628	-4.69059		ENSG00000108578	BLMH	bleomycin hydrolase	-			Cytosol;Nuclear bodies;Nucleoplasm (Supported)
P18621	16.2827	16.1996	15.5327	14.2518	15.3214	16.3291	16.298	15.1468	14.6144	16.0485	16.3317	16.1301	14.7387	14.5144	15.7451	15.3606	-0.38441	0.374994	-0.163749	0.163749	0.685884				-0.38441	15.525	-0.957513	0.342265	0.892628	-4.69143		ENSG00000265681	RPL17	ribosomal protein L17	-			Cytosol;Endoplasmic reticulum (Supported)
Q9H8Y8	12.7371	12.9609	13.3879	13.2037	12.4111	12.1738	12.5041	12.8753	12.8835	12.7417	11.3112	12.227	12.4789	12.8331	12.7684	12.4787	-0.289681	0.307641	-0.148304	0.148304	0.710716				-0.289681	12.5118	-0.959157	0.341443	0.892628	-4.69071		ENSG00000115806	GORASP2	golgi reassembly stacking protein 2	-			Golgi apparatus (Enhanced)
P62826	18.7886	19.2286	19.1839	18.7168	19.3145	19.1339	19.37	18.7378	19.3658	19.2706	18.7322	19.1802	18.8417	17.8713	19.1052	18.8571	-0.248135	0.268778	-0.141587	0.141587	0.721794				-0.248135	18.9706	-0.962756	0.339648	0.892628	-4.68913		ENSG00000132341	RAN	RAN, member RAS oncogene family	-			Nucleoplasm (Uncertain)
P12111	22.2396	21.8235	22.543	21.9218	22.0688	22.3031	22.2686	22.1867	22.3772	22.2855	22.4982	22.0268	22.46	22.4118	22.1669	22.3209	0.153971	0.196037	0.108959	0.108959	0.778109				0.153971	22.1777	0.967019	0.337531	0.892628	-4.68725		ENSG00000163359	COL6A3	collagen type VI alpha 3 chain	-
Q9UKP3	15.8896	15.3065	15.134	16.2159	15.3415	15.0891	15.4369	16.1053	15.6819	15.405	15.7337	15.3465	15.4308	16.2091	15.4876	15.7018	0.214137	0.313762	0.107797	0.107797	0.780196				0.214137	15.4882	0.966549	0.337765	0.892628	-4.68745		ENSG00000147166	ITGB1BP2	integrin subunit beta 1 binding protein 2	-			Cytosol (Approved)
Q9NP74	14.4109	14.4719	14.8854	14.8028	14.4377	14.2515	14.3459	14.4352	14.6385	14.6235	14.1341	14.0631	14.7373	13.6731	14.5151	14.3293	-0.185876	0.299863	-0.0972275	0.0972275	0.799415				-0.185876	14.4055	-0.963547	0.339255	0.892628	-4.68878		ENSG00000099260	PALMD	palmdelphin	-			Actin filaments (Supported)
Q13228	19.477	19.0908	19.9049	20.3003	20.0011	19.5118	19.8481	19.8607	19.1771	19.0553	19.8227	19.6552	19.4434	19.8011	19.7334	19.5451	-0.188365	0.35404	-0.0849425	0.0849425	0.822352				-0.188365	19.5552	-0.95695	0.342546	0.892628	-4.69167		ENSG00000143416	SELENBP1	selenium binding protein 1	-			Nucleoli (Supported)
Q86TD4	21.4239	21.5271	22.0187	21.6694	21.8709	21.5604	21.7086	21.8912	21.5207	21.6819	21.9373	21.5878	21.9743	22.1584	21.6827	21.8217	0.138957	0.257968	0.0817671	0.0817671	0.828386				0.138957	21.7926	0.969669	0.33622	0.892628	-4.68607		ENSG00000185739	SRL	sarcalumenin	-
Q58WW2	15.2489	15.5167	15.6285	15.5694	15.6244	15.2751	15.0006	14.6435	16.1262	15.0097	15.9617	15.5135	15.8993	16.1244	15.4091	15.6112	0.20212	0.412885	0.0776486	0.0776486	0.836279				0.20212	15.6907	0.961644	0.340202	0.892628	-4.68961		ENSG00000143164	DCAF6	DDB1 and CUL4 associated factor 6	-			Focal adhesion sites;Nucleoplasm (Supported)
Q7Z4H3	15.4514	15.5752	14.9847	14.695	14.9823	14.7045	14.7913	15.1042	15.283	14.986	15.0402	14.7568	14.9021	13.7453	15.0263	14.8311	-0.19528	0.419353	-0.0737026	0.0737026	0.843912				-0.19528	14.8396	-0.958459	0.341791	0.892628	-4.69101		ENSG00000111906	HDDC2	HD domain containing 2	-			Nucleoli (Approved)
P26639	13.8616	14.7135	14.1338	15.2464	15.1459	14.7654	14.9557	14.1562	14.54	14.632	14.9756	14.7135	14.2504	13.5204	14.6889	14.3983	-0.290583	0.294279	-0.154369	0.154369	0.700859				-0.290583	14.6124	-0.95321	0.344421	0.893612	-4.69331		ENSG00000113407	TARS1	threonyl-tRNA synthetase 1	-			Cytosol (Supported)
Q9Y4J8	18.2839	19.3782	19.1527	18.9847	19.1164	19.0961	19.4574	18.808	19.1565	18.8006	17.8831	18.7605	18.5982	19.7117	19.0671	18.8169	-0.250139	0.344982	-0.115615	0.115615	0.766276				-0.250139	18.9418	-0.953269	0.344392	0.893612	-4.69328		ENSG00000134769	DTNA	dystrobrevin alpha	-			Cell Junctions;Intermediate filaments;Nucleoplasm (Approved)
P28289	18.796	18.4127	18.0842	18.5119	18.9959	18.5659	18.3695	19.0199	18.3526	18.4295	18.8043	17.9362	17.8543	18.0666	18.5337	18.3519	-0.181802	0.382102	-0.0759606	0.0759606	0.839536				-0.181802	18.5281	-0.952856	0.344599	0.893612	-4.69346		ENSG00000136842	TMOD1	tropomodulin 1	-
Q9BXW7	15.7594	15.6711	15.443	15.0379	15.516	15.499	15.8618	16.2911	15.8364	16.4879	15.1444	15.4507	15.9019	16.1169	15.5412	15.8899	0.348729	0.113688	0.3293	0.3293	0.46849				0.348729	15.351	0.930198	0.356106	0.893766	-4.70322		ENSG00000069998	HDHD5	haloacid dehalogenase like hydrolase domain containing 5	+	Matrix		Mitochondria (Approved)
P14672	12.8326	12.3738	13.194	13.3703	13.0334	13.2839	13.526	12.648	12.6243	12.3838	12.8087	12.7203	12.5139	13.6224	13.0877	12.7602	-0.327513	0.147594	-0.272141	0.272141	0.534391				-0.327513	12.8665	-0.949936	0.346068	0.893766	-4.69473		ENSG00000181856|ENSG00000288174	SLC2A4	solute carrier family 2 member 4	-
P00738	19.762	19.7226	20.0694	19.0483	21.0517	19.2008	20.6111	19.2104	19.1784	20.795	19.3846	19.3834	19.0163	19.839	19.9237	19.5439	-0.379826	0.308096	-0.19421	0.19421	0.639425				-0.379826	20.0099	-0.928659	0.356897	0.893766	-4.70387		ENSG00000257017	HP	haptoglobin	-			Vesicles (Approved)
Q8NDY3	18.1648	19.0052	18.3281	18.2114	19.0451	18.3641	18.4417	17.6929	18.531	18.1595	18.1228	18.3074	18.0844	18.9125	18.5086	18.2586	-0.24997	0.235405	-0.157027	0.157027	0.696583				-0.24997	18.7218	-0.933918	0.354201	0.893766	-4.70163		ENSG00000153531	ADPRHL1	ADP-ribosylhydrolase like 1	-			Nucleoplasm (Approved)
Q9BPX5	14.0572	13.3769	14.4337	14.1297	13.444	13.6458	13.4344	14.2233	13.8206	14.1242	13.6646	13.3438	14.3376	15.0054	13.7888	14.0742	0.285391	0.28786	0.154345	0.154345	0.700899				0.285391	13.8869	0.92809	0.35719	0.893766	-4.70411		ENSG00000136950	ARPC5L	actin related protein 2/3 complex subunit 5 like	-
O15173	15.6011	14.7696	13.7268	13.6154	13.7943	13.8806	13.7099	15.8555	12.101	13.7568	16.0895	14.1174	14.033	16.4982	14.1568	14.6359	0.479098	0.481242	0.152179	0.152179	0.704403				0.479098	14.4945	0.949283	0.346397	0.893766	-4.69501		ENSG00000164040	PGRMC2	progesterone receptor membrane component 2	-			Cytosol;Nuclear bodies;Plasma membrane (Approved)
O94760	18.8609	18.8436	19.4675	18.4733	18.9467	18.8908	18.8374	18.1235	18.0801	19.2736	18.1124	18.5838	18.429	19.7071	18.9029	18.6156	-0.287244	0.300305	-0.150067	0.150067	0.707836				-0.287244	19.0614	-0.945244	0.348438	0.893766	-4.69676		ENSG00000153904	DDAH1	dimethylarginine dimethylaminohydrolase 1	-			Cytosol;Plasma membrane (Approved)
P62195	18.9352	19.7435	18.857	19.1255	19.3782	19.2211	19.4606	19.0828	19.7161	18.8188	19.2704	19.2798	18.8118	17.8505	19.2459	18.9758	-0.270114	0.301678	-0.140583	0.140583	0.723465				-0.270114	18.9999	-0.943885	0.349126	0.893766	-4.69735		ENSG00000087191	PSMC5	proteasome 26S subunit, ATPase 5	-			Cytosol;Plasma membrane (Supported)
O15427	15.4939	16.7907	15.4661	16.8529	15.9429	15.9529	16.144	14.9531	15.6422	15.6982	15.0012	16.146	15.2851	17.5587	16.0919	15.7549	-0.336982	0.415833	-0.128417	0.128417	0.744017				-0.336982	16.2999	-0.933235	0.35455	0.893766	-4.70192		ENSG00000141526	SLC16A3	solute carrier family 16 member 3	-			Plasma membrane (Supported)
Q16816	17.987	18.7481	17.0584	18.2545	18.0931	17.7872	17.4202	16.6831	17.6602	17.1276	17.2308	18.0508	17.3115	19.0806	17.907	17.5921	-0.314874	0.402239	-0.124538	0.124538	0.750693				-0.314874	18.0687	-0.944702	0.348712	0.893766	-4.697		ENSG00000164776	PHKG1	phosphorylase kinase catalytic subunit gamma 1	-
P49720	13.2305	13.5968	12.3873	13.973	13.2747	12.7655	15.0879	14.7597	13.5125	13.6342	12.9036	13.5611	12.831	15.6987	13.4737	13.843	0.369296	0.485781	0.115796	0.115796	0.765956				0.369296	14.0242	0.937372	0.352436	0.893766	-4.70015		ENSG00000275903|ENSG00000277791	PSMB3	proteasome 20S subunit beta 3	-
Q9GZV1	22.4794	21.507	22.032	21.7524	22.3912	21.6284	22.2576	22.4634	21.7061	22.0545	22.4593	22.3209	21.9305	22.5642	22.0069	22.2141	0.20727	0.296178	0.109531	0.109531	0.777086				0.20727	21.7074	0.930928	0.355732	0.893766	-4.70291		ENSG00000165887	ANKRD2	ankyrin repeat domain 2	-			Vesicles (Enhanced)
Q15848	14.5846	14.2874	14.0188	14.7177	14.5369	14.9157	15.4744	14.4763	14.4112	14.6331	15.698	14.6102	14.5975	15.8364	14.6479	14.8947	0.246739	0.40816	0.0960233	0.0960233	0.801635				0.246739	14.76	0.927474	0.357506	0.893766	-4.70438		ENSG00000181092	ADIPOQ	adiponectin, C1Q and collagen domain containing	-
P29475	15.2137	15.4597	14.8629	15.8009	15.5723	15.2665	15.4997	15.2251	15.381	15.1325	15.5615	15.689	15.5072	16.691	15.3822	15.5982	0.215945	0.35955	0.0959315	0.0959315	0.801805				0.215945	15.8418	0.933133	0.354602	0.893766	-4.70197		ENSG00000089250	NOS1	nitric oxide synthase 1	-			Plasma membrane (Supported)
O60506	17.321	18.3317	18.1228	17.551	17.9779	18.25	18.037	17.5602	18.0156	18.0748	17.5931	17.7039	17.532	17.862	17.9416	17.7631	-0.178546	0.296926	-0.0941567	0.0941567	0.805088				-0.178546	17.8925	-0.939169	0.351521	0.893766	-4.69938		ENSG00000135316	SYNCRIP	synaptotagmin binding cytoplasmic RNA interacting protein	-			Nucleoplasm (Supported)
Q9UKS6	19.4583	20.0276	19.7243	19.8345	19.111	19.1895	18.7907	18.5128	19.3975	19.0522	19.1146	19.1947	19.0271	20.2329	19.448	19.2188	-0.229172	0.392957	-0.0929647	0.0929647	0.807301				-0.229172	19.4597	-0.928374	0.357043	0.893766	-4.70399		ENSG00000165912	PACSIN3	protein kinase C and casein kinase substrate in neurons 3	-			Cytosol (Supported)
P09543	14.467	14.2703	14.5818	14.6222	14.2478	14.5733	13.8293	14.458	14.3459	14.3926	14.5679	14.2827	14.0748	12.9918	14.3702	14.1591	-0.211111	0.375251	-0.0898653	0.0898653	0.813083				-0.211111	14.2578	-0.934168	0.354072	0.893766	-4.70152		ENSG00000173786	CNP	2',3'-cyclic nucleotide 3' phosphodiesterase	-			Nucleoplasm (Enhanced)
P53597	21.8551	21.2866	21.8091	21.4417	21.6097	21.6299	21.345	21.7174	21.7351	21.9099	21.5269	21.9904	21.7742	21.3325	21.5682	21.7124	0.144197	0.2473	0.0874955	0.0874955	0.817532				0.144197	21.6184	0.942543	0.349806	0.893766	-4.69793		ENSG00000163541	SUCLG1	succinate-CoA ligase GDP/ADP-forming subunit alpha	+	Matrix	Metabolism;Carbohydrate metabolism;TCA cycle;Metabolism;Carbohydrate metabolism;Itaconate metabolism;Metabolism;Nucleotide metabolism;Nucleotide synthesis and processing	Mitochondria (Supported)
Q9UKY7	17.4966	17.4727	17.4541	17.4978	17.7049	17.4972	17.5622	17.6255	17.5329	17.2077	17.0262	17.51	17.3824	17.5629	17.5265	17.4068	-0.119699	0.200327	-0.0835813	0.0835813	0.824933				-0.119699	17.575	-0.939466	0.35137	0.893766	-4.69925		ENSG00000091527	CDV3	CDV3 homolog	-			Cytosol (Enhanced)
P55290	18.8523	18.3932	18.467	18.3673	18.4561	18.9761	18.3732	18.8235	18.5594	18.359	18.7902	18.4296	18.6244	19.3954	18.555	18.7117	0.156636	0.351916	0.0710442	0.0710442	0.849094				0.156636	18.6987	0.92857	0.356943	0.893766	-4.70391		ENSG00000140945	CDH13	cadherin 13	-			Plasma membrane (Supported)
P36776	16.0386	16.255	16.9305	15.9113	16.2228	16.7227	16.5367	16.3367	16.2759	16.3183	16.1666	16.6342	16.1232	15.612	16.3739	16.2096	-0.164379	0.385723	-0.0680076	0.0680076	0.855052				-0.164379	16.4138	-0.940787	0.350698	0.893766	-4.69869		ENSG00000196365	LONP1	lon peptidase 1, mitochondrial	+	Matrix	Protein import, sorting and homeostasis;Protein homeostasis;Proteases	Mitochondria (Enhanced)
Q9UMX5	14.6204	13.5821	13.7483	14.3535	14.3271	14.283	14.0968	13.1975	14.6123	14.0658	13.1529	14.1601	13.7112	14.7491	14.1445	13.9499	-0.19459	0.493724	-0.0596449	0.0596449	0.871676				-0.19459	14.0323	-0.933138	0.3546	0.893766	-4.70196		ENSG00000117691	NENF	neudesin neurotrophic factor	-			Nucleoplasm (Enhanced)
P52179	24.0841	24.427	24.6579	24.4633	24.759	24.1635	23.8972	23.6716	24.3765	24.0661	24.3357	24.5676	24.5997	23.7414	24.3503	24.1941	-0.156201	0.415861	-0.0595207	0.0595207	0.871925				-0.156201	24.3106	-0.944097	0.349019	0.893766	-4.69726		ENSG00000101605	MYOM1	myomesin 1	-
P07437	20.9038	20.6261	20.7072	21.1509	20.7769	20.6797	20.6177	20.7673	20.9288	20.6527	20.8292	20.8437	21.1473	21.3638	20.7803	20.9333	0.15293	0.215543	0.101923	0.101923	0.79082				0.15293	20.687	0.924906	0.35883	0.894279	-4.70546		ENSG00000183311|ENSG00000196230|ENSG00000224156|ENSG00000227739|ENSG00000229684|ENSG00000232421|ENSG00000232575|ENSG00000235067	TUBB	tubulin beta class I	-			Microtubules (Supported)
Q9HCC0	16.5313	15.801	16.6308	16.3338	16.451	16.3783	16.1802	16.4784	16.1511	16.2467	16.4823	16.691	16.5469	16.7905	16.3295	16.4838	0.154366	0.272952	0.0870492	0.0870492	0.818372				0.154366	16.2843	0.924985	0.358789	0.894279	-4.70543		ENSG00000131844|ENSG00000275300|ENSG00000281742	MCCC2	methylcrotonoyl-CoA carboxylase 2	+	Matrix	Metabolism;Amino acid metabolism;Branched-chain amino acid metabolism	Mitochondria (Enhanced)
Q9H019	14.4724	14.6841	14.852	14.8105	14.802	14.6312	14.8187	15.0475	15.066	14.498	14.5495	14.8122	15.0367	15.5277	14.7244	14.9339	0.209507	0.168505	0.16203	0.16203	0.688605				0.209507	14.6927	0.922962	0.359833	0.895386	-4.70629		ENSG00000117640	MTFR1L	mitochondrial fission regulator 1 like	+	unknown		Mitochondria (Approved)
P14649	24.8468	24.556	24.301	23.8376	25.0271	23.7738	24.4388	24.3092	24.9607	24.6115	23.1025	23.8637	23.1912	23.0818	24.3973	23.8743	-0.522947	0.153229	-0.426024	0.426024	0.374953				-0.522947	22.8375	-0.91215	0.365448	0.899197	-4.71083		ENSG00000196465	MYL6B	myosin light chain 6B	-			Vesicles (Approved)
P35813	14.4995	14.7661	14.479	14.6756	13.9363	13.9209	14.9466	15.1585	14.784	14.2964	15.0432	14.334	14.3715	15.586	14.4606	14.7962	0.335658	0.185937	0.245243	0.245243	0.568535				0.335658	14.2825	0.9141	0.364431	0.899197	-4.71001		ENSG00000100614	PPM1A	protein phosphatase, Mg2+/Mn2+ dependent 1A	-			Cytosol (Supported)
Q13151	12.9593	12.4327	12.449	12.0737	12.4606	13.0628	13.6023	12.5895	12.7791	12.762	13.9075	12.6567	12.6733	13.8119	12.7201	13.0257	0.305638	0.315199	0.153252	0.153252	0.702665				0.305638	12.8204	0.910286	0.366422	0.899197	-4.71161		ENSG00000177733	HNRNPA0	heterogeneous nuclear ribonucleoprotein A0	-			Nucleoplasm (Enhanced)
P26196	14.5868	14.4778	15.2176	14.7857	15.1179	14.9903	14.8827	14.9463	14.7356	14.7988	14.3789	14.9705	15.1312	13.4864	14.8655	14.6354	-0.230147	0.346325	-0.105986	0.105986	0.783454				-0.230147	14.7488	-0.915999	0.363443	0.899197	-4.70922		ENSG00000110367	DDX6	DEAD-box helicase 6	-			Cytoplasmic bodies (Supported)
Q02818	15.0173	15.659	14.267	15.0136	14.9881	14.868	14.2979	15.7962	15.3531	14.5678	14.4605	14.8954	14.7669	16.0493	14.873	15.127	0.254055	0.406284	0.0993787	0.0993787	0.795465				0.254055	15.0979	0.910284	0.366423	0.899197	-4.71161		ENSG00000104805	NUCB1	nucleobindin 1	-			Golgi apparatus (Supported)
Q9NUL3	14.7063	13.8963	13.698	14.8852	14.517	14.1306	14.5795	15.1757	14.2787	13.6112	14.5864	14.4885	14.7549	15.0962	14.3447	14.5702	0.225535	0.40451	0.0886514	0.0886514	0.815359				0.225535	14.5573	0.911072	0.366011	0.899197	-4.71128		ENSG00000040341	STAU2	staufen double-stranded RNA binding protein 2	-			Nucleoplasm (Supported)
P06748	19.9494	19.6935	19.3925	19.8967	19.7953	19.9369	19.8511	19.7732	19.9074	19.5138	19.6191	19.8217	19.5352	19.5676	19.7879	19.6769	-0.111046	0.262555	-0.0644935	0.0644935	0.861999				-0.111046	19.7762	-0.915455	0.363726	0.899197	-4.70945		ENSG00000181163	NPM1	nucleophosmin 1	-			Nucleoli (Enhanced)
P14625	18.7993	18.8276	18.7325	18.905	18.8383	18.8677	18.7319	18.8215	19.0847	18.5458	19.0102	19.2062	19.0418	18.7257	18.8146	18.9194	0.104819	0.269963	0.0596102	0.0596102	0.871746				0.104819	18.8187	0.911784	0.36564	0.899197	-4.71098		ENSG00000166598	HSP90B1	heat shock protein 90 beta family member 1	-			Endoplasmic reticulum (Enhanced)
P31939	18.4454	18.9859	18.3705	18.8629	18.966	18.5468	18.6461	18.6575	18.6702	18.396	19.2325	18.6372	18.3297	17.8548	18.6891	18.5397	-0.149361	0.434348	-0.0540931	0.0540931	0.882891				-0.149361	18.9191	-0.915559	0.363672	0.899197	-4.7094		ENSG00000138363	ATIC	5-aminoimidazole-4-carboxamide ribonucleotide formyltransferase/IMP cyclohydrolase	mito-interacting			Cytosol;Plasma membrane (Enhanced)
P12277	20.6466	19.3613	20.8597	19.4347	21.1572	20.2297	20.1868	21.0689	20.687	20.4247	20.0232	20.2169	20.5545	21.2272	20.268	20.6004	0.332355	0.299289	0.174124	0.174124	0.669693				0.332355	19.6234	0.90908	0.367053	0.899363	-4.71211		ENSG00000166165	CKB	creatine kinase B	-			Cytosol (Supported)
P29218	18.9993	18.9706	18.4321	18.9178	19.2346	19.2379	19.0522	18.7829	18.823	18.688	18.6474	18.671	18.566	18.9184	18.9778	18.7281	-0.249691	0.0456709	-0.334676	0.334676	0.462726				-0.249691	18.6457	-0.890645	0.376783	0.899419	-4.71971		ENSG00000133731	IMPA1	inositol monophosphatase 1	-			Mitochondria (Approved)
P14314	17.0212	16.6997	16.7652	17.6473	17.3385	17.649	17.5811	17.8658	16.6855	17.0307	16.2653	17.3107	17.4741	15.3034	17.2431	16.8479	-0.3952	0.2942	-0.209992	0.209992	0.616606				-0.3952	16.9605	-0.887884	0.378254	0.899419	-4.72084		ENSG00000130175	PRKCSH	protein kinase C substrate 80K-H	-			Endoplasmic reticulum (Enhanced)
Q6IBS0	14.8911	15.5402	15.616	14.9484	15.0765	15.634	15.6324	14.2571	14.1357	15.3851	15.1695	15.3187	14.4366	16.1315	15.3341	14.9763	-0.357779	0.262179	-0.208014	0.208014	0.619421				-0.357779	14.6527	-0.874601	0.385382	0.899419	-4.72621		ENSG00000247596	TWF2	twinfilin actin binding protein 2	-			Plasma membrane (Supported)
P82909	17.8809	18.009	17.3605	17.683	18.1755	17.9981	17.5536	18.4771	17.818	18.2435	17.8109	17.9838	17.9145	18.0364	17.8087	18.0406	0.231937	0.129108	0.206203	0.206203	0.622009				0.231937	17.9396	0.86708	0.389455	0.899419	-4.72922		ENSG00000134056|ENSG00000278461	MRPS36	mitochondrial ribosomal protein S36	+	Matrix	Mitochondrial central dogma;Translation;Mitochondrial ribosome;Metabolism;Carbohydrate metabolism;TCA cycle;SSU	Mitochondria (Enhanced)	Ribo
Q9UNH7	15.0448	15.1685	13.735	14.529	14.343	14.9875	15.6847	15.6036	15.1369	14.187	15.5209	14.7833	14.8647	15.9601	14.7846	15.1509	0.366283	0.288666	0.197648	0.197648	0.634384				0.366283	14.8143	0.858361	0.39421	0.899419	-4.73267		ENSG00000129515	SNX6	sorting nexin 6	-			Endosomes;Lysosomes (Supported)
P60228	13.6512	14.6083	15.3535	15.4662	15.1501	15.4805	14.3794	15.4686	14.8347	14.9182	14.7742	14.9667	15.5899	16.0347	14.8699	15.2267	0.356798	0.281225	0.196576	0.196576	0.635951				0.356798	14.4412	0.870634	0.387527	0.899419	-4.7278		ENSG00000104408	EIF3E	eukaryotic translation initiation factor 3 subunit E	-			Cytosol (Supported)
P13535	16.813	16.9763	16.8673	17.5201	16.8417	16.6086	18.3966	16.3004	17.7242	16.584	15.0603	17.5922	16.3776	17.4541	17.1462	16.7276	-0.418667	0.346772	-0.192568	0.192568	0.641847				-0.418667	17.3393	-0.863908	0.391181	0.899419	-4.73048		ENSG00000133020	MYH8	myosin heavy chain 8	-
P11216	16.1425	16.3647	15.3547	15.0721	15.3709	14.613	16.328	13.5399	15.7894	16.348	14.5533	15.6051	16.0526	14.3391	15.6066	15.1754	-0.431207	0.376071	-0.183147	0.183147	0.655924				-0.431207	15.5348	-0.862078	0.392179	0.899419	-4.7312		ENSG00000100994	PYGB	glycogen phosphorylase B	-			Cytosol (Approved)
P54619	16.5901	17.0973	16.8282	16.852	16.9571	16.788	17.0677	15.8872	16.9304	17.0888	17.3739	16.9084	16.7157	15.0198	16.8829	16.5606	-0.322293	0.330105	-0.155135	0.155135	0.699625				-0.322293	16.6989	-0.877556	0.383789	0.899419	-4.72502		ENSG00000181929	PRKAG1	protein kinase AMP-activated non-catalytic subunit gamma 1	-			Cytosol (Approved)
Q9Y676	13.7492	12.9805	12.585	13.4056	13.5229	13.8865	13.8352	14.2716	13.1041	13.0594	12.5947	14.0427	12.4321	12.104	13.4236	13.087	-0.336598	0.364429	-0.14756	0.14756	0.711934				-0.336598	13.2655	-0.904024	0.369705	0.899419	-4.71421		ENSG00000203624|ENSG00000204568|ENSG00000223775|ENSG00000226111|ENSG00000227420|ENSG00000229861|ENSG00000233813	MRPS18B	mitochondrial ribosomal protein S18B	+	Matrix	Mitochondrial central dogma;Translation;Mitochondrial ribosome;SSU	Mitochondria (Supported)	Ribo
P58546	17.5629	18.6957	17.5943	18.3749	18.0944	17.8652	17.7677	17.5471	18.4353	17.857	17.323	17.7817	17.251	18.0038	17.9936	17.7427	-0.25092	0.281525	-0.138127	0.138127	0.727566				-0.25092	18.0554	-0.875418	0.384941	0.899419	-4.72588		ENSG00000105887	MTPN	myotrophin	-			Cytosol;Plasma membrane (Approved)
P34932	19.665	19.8839	20.142	19.5693	19.8068	19.6167	19.8859	19.6157	19.9579	19.6541	19.6955	19.7254	19.5837	19.0998	19.7957	19.6189	-0.17679	0.177754	-0.132625	0.132625	0.736844				-0.17679	19.6321	-0.873153	0.386164	0.899419	-4.72679		ENSG00000170606	HSPA4	heat shock protein family A (Hsp70) member 4	-			Cytosol;Nucleoplasm (Supported)
P47985	21.0482	20.9768	20.6509	20.6515	20.9319	20.7291	21.1765	21.1708	20.6781	21.1273	20.9303	21.0367	20.9435	21.4609	20.8807	21.0497	0.168969	0.185981	0.123437	0.123437	0.752598				0.168969	20.8726	0.876721	0.384239	0.899419	-4.72536		ENSG00000169021	UQCRFS1	ubiquinol-cytochrome c reductase, Rieske iron-sulfur polypeptide 1	+	MIM	OXPHOS;Complex III;CIII subunits;Metabolism;Metals and cofactors;Fe-S-containing proteins;OXPHOS;OXPHOS subunits	Mitochondria (Approved)	CIII
Q9Y277	21.8979	21.711	22.4995	21.5697	21.9875	21.8471	22.0199	22.0453	21.9475	22.2002	22.5672	22.2996	22.5797	21.4088	21.9332	22.1498	0.216523	0.275179	0.121336	0.121336	0.756247				0.216523	22.0077	0.871017	0.38732	0.899419	-4.72765		ENSG00000078668	VDAC3	voltage dependent anion channel 3	+	MOM	Signaling;Calcium homeostasis;Mitochondrial permeability transition pore;Small molecule transport	Mitochondria (Supported)
O95202	18.7781	18.5384	18.6757	18.474	18.8755	18.7299	18.5627	18.733	18.7413	18.7547	18.0543	18.4821	18.6381	17.9719	18.662	18.4822	-0.179834	0.216061	-0.119665	0.119665	0.759162				-0.179834	18.4483	-0.879886	0.382536	0.899419	-4.72408		ENSG00000168924	LETM1	leucine zipper and EF-hand containing transmembrane protein 1	+	MIM	Signaling;Calcium homeostasis;Calcium cycle	Mitochondria (Supported)
Q96QR8	14.181	13.8122	14.1163	13.1464	13.2561	12.659	13.5828	12.9296	13.5664	14.2978	11.4186	13.0065	12.9124	14.262	13.5362	13.199	-0.337195	0.445231	-0.118495	0.118495	0.761211				-0.337195	13.365	-0.873567	0.38594	0.899419	-4.72662		ENSG00000146676	PURB	purine rich element binding protein B	-			Nucleoplasm (Supported)
P13645	23.9851	22.3706	23.0458	23.8161	23.6835	23.2807	23.4298	23.2635	21.6008	23.4739	22.8491	23.4971	23.577	23.3022	23.3731	23.0805	-0.292571	0.398555	-0.116886	0.116886	0.764037				-0.292571	23.0596	-0.860524	0.393027	0.899419	-4.73182		ENSG00000186395	KRT10	keratin 10	-
Q14914	15.7918	15.528	15.1256	16.1062	15.9354	15.7588	15.2735	16.3507	15.5764	15.3413	16.3489	15.9203	15.6485	15.8492	15.6456	15.8622	0.216578	0.293272	0.115378	0.115378	0.766694				0.216578	16.0491	0.884469	0.380078	0.899419	-4.72223		ENSG00000106853	PTGR1	prostaglandin reductase 1	-
O75531	13.3208	14.3186	14.5336	14.546	13.1728	12.8855	12.357	13.194	13.712	12.8909	11.9274	12.962	13.661	14.426	13.5906	13.2533	-0.337292	0.463384	-0.112675	0.112675	0.77148				-0.337292	13.4764	-0.860537	0.39302	0.899419	-4.73181		ENSG00000175334	BANF1	BAF nuclear assembly factor 1	-			Nucleoplasm (Supported)
Q00013	14.551	14.9264	14.8647	15.0393	14.7319	15.2224	14.5705	15.2105	14.8053	15.1461	15.1062	15.1924	15.0809	14.544	14.8437	15.0122	0.168458	0.224606	0.109258	0.109258	0.777574				0.168458	15.1403	0.859883	0.393378	0.899419	-4.73207		ENSG00000130830	MPP1	membrane palmitoylated protein 1	-			Plasma membrane (Supported)
Q3ZCQ8	16.512	16.1624	15.9783	15.8508	16.3277	16.3869	15.3042	15.8851	15.9408	16.1711	16.4425	16.3854	16.5868	16.5543	16.0746	16.2809	0.206238	0.297076	0.108714	0.108714	0.778548				0.206238	15.9076	0.870512	0.387593	0.899419	-4.72785		ENSG00000105197	TIMM50	translocase of inner mitochondrial membrane 50	+	MIM	Protein import, sorting and homeostasis;Protein import and sorting;TIM23 presequence pathway	Mitochondria;Nucleoplasm (Supported)
O00159	15.8835	15.7748	16.4159	15.9385	16.2058	16.1868	15.9302	16.3184	16.1968	16.357	16.9456	15.9035	16.7482	15.3978	16.0479	16.2668	0.218834	0.324135	0.10707	0.10707	0.781502				0.218834	16.1858	0.889802	0.377231	0.899419	-4.72006		ENSG00000197879	MYO1C	myosin IC	-			Nuclear bodies;Plasma membrane (Enhanced)
Q9UHV9	15.7053	15.5495	15.6961	15.345	15.4554	15.5994	15.2821	15.9257	15.7571	15.5016	16.4071	15.407	15.6773	15.2485	15.519	15.7035	0.184483	0.265435	0.10627	0.10627	0.782943				0.184483	15.8571	0.904819	0.369287	0.899419	-4.71388		ENSG00000143256	PFDN2	prefoldin subunit 2	-			Cytosol (Enhanced)
P48556	14.7293	14.6448	14.9435	14.4638	14.5088	14.2194	14.6882	14.5573	14.3727	15.0753	14.8632	14.1556	15.1518	15.4066	14.5997	14.7975	0.197828	0.322602	0.0971995	0.0971995	0.799467				0.197828	14.7603	0.889382	0.377455	0.899419	-4.72023		ENSG00000099341	PSMD8	proteasome 26S subunit, non-ATPase 8	-			Cytosol (Approved)
Q6PGP7	13.7597	14.1192	13.7662	13.9441	13.731	13.795	13.3605	13.1257	14.0579	13.5775	14.3651	13.8105	14.3015	14.7273	13.7822	13.9951	0.212828	0.355117	0.0956934	0.0956934	0.802244				0.212828	13.929	0.900252	0.371692	0.899419	-4.71577		ENSG00000198677	TTC37	tetratricopeptide repeat domain 37	-			Nucleoplasm (Supported)
Q9UK76	13.8098	14.2495	12.9978	13.2132	13.5441	13.1424	14.0792	13.5835	14.1072	12.8438	13.9751	13.7502	13.7648	14.7071	13.5766	13.8188	0.242253	0.406249	0.0947712	0.0947712	0.80395				0.242253	13.7515	0.887795	0.378301	0.899419	-4.72088		ENSG00000189159	JPT1	Jupiter microtubule associated homolog 1	-			Nucleoplasm (Supported)
Q6ZVM7	13.8117	13.1941	12.6853	13.0245	12.9292	12.9344	13.5329	13.0486	13.1224	12.7819	13.1903	13.2294	12.7761	12.7055	13.1589	12.9792	-0.179678	0.308773	-0.0917005	0.0917005	0.809654				-0.179678	13.2966	-0.895706	0.374096	0.899419	-4.71764		ENSG00000175662	TOM1L2	target of myb1 like 2 membrane trafficking protein	-			Intermediate filaments (Supported)
Q15555	18.1974	18.465	18.0754	17.893	18.4908	18.1	18.3969	17.8679	18.3961	18.2758	18.3145	18.1061	17.8241	17.7792	18.2312	18.0805	-0.150688	0.266249	-0.0866021	0.0866021	0.819215				-0.150688	18.1742	-0.873709	0.385864	0.899419	-4.72657		ENSG00000166974	MAPRE2	microtubule associated protein RP/EB family member 2	-			Nucleoplasm (Uncertain)
P22105	14.9075	13.9096	15.0326	15.3817	13.9958	14.1788	14.1644	12.9438	14.6682	14.5764	13.7491	13.7243	14.6817	15.3368	14.5101	14.24	-0.270023	0.486007	-0.0846137	0.0846137	0.822974				-0.270023	14.3341	-0.89633	0.373765	0.899419	-4.71739		ENSG00000168477|ENSG00000206258|ENSG00000229341|ENSG00000229353|ENSG00000231608|ENSG00000233323|ENSG00000236221|ENSG00000236236	TNXB	tenascin XB	-
P07602	17.9706	18.3834	18.6084	18.7063	18.5797	18.1898	17.7287	17.8145	18.0706	18.1729	17.6355	18.1388	18.4348	18.6243	18.3096	18.1274	-0.182214	0.350629	-0.082935	0.082935	0.826162				-0.182214	18.1228	-0.887431	0.378495	0.899419	-4.72102		ENSG00000197746	PSAP	prosaposin	-			Vesicles (Supported)
O75323	20.9154	20.925	21.0533	20.4324	20.9401	20.9158	20.9216	20.8292	21.0561	20.8419	20.2168	21.0582	20.8331	20.1	20.8719	20.7051	-0.166872	0.331665	-0.0799818	0.0799818	0.831799				-0.166872	20.728	-0.864079	0.391088	0.899419	-4.73041		ENSG00000146729	NIPSNAP2	nipsnap homolog 2	+	Matrix	Mitochondrial dynamics and surveillance;Mitophagy;Mitochondrial dynamics and surveillance;Autophagy	Mitochondria (Supported)
O00483	20.6988	20.9873	20.464	20.8296	21.2545	20.9445	20.6482	20.9576	20.4002	20.8632	20.7479	20.8164	20.7179	20.2879	20.8324	20.6844	-0.147984	0.295689	-0.0783078	0.0783078	0.835011				-0.147984	20.8888	-0.862218	0.392102	0.899419	-4.73115		ENSG00000189043	NDUFA4	NDUFA4 mitochondrial complex associated	+	MIM	OXPHOS;Complex IV;CIV subunits;OXPHOS;OXPHOS subunits	Mitochondria (Supported)	CIV
Q8NBN7	16.8302	16.4215	16.7548	16.5804	16.923	16.957	16.4121	16.7683	16.7192	16.9876	16.7096	16.9731	16.9415	16.6578	16.697	16.8224	0.125442	0.237703	0.0782716	0.0782716	0.835081				0.125442	16.7218	0.899317	0.372186	0.899419	-4.71616		ENSG00000160439|ENSG00000273944|ENSG00000274418|ENSG00000274504|ENSG00000275474|ENSG00000276341|ENSG00000276684|ENSG00000276826|ENSG00000278149|ENSG00000278284	RDH13	retinol dehydrogenase 13	+	MIM	Metabolism;Vitamin metabolism;Vitamin A metabolism	Cytosol;Mitochondria (Supported)
P00338	22.4331	23.7106	21.8403	22.7221	22.1446	23.2022	22.6725	21.7865	22.7447	22.4015	23.178	22.9091	22.3962	21.6537	22.6751	22.4385	-0.236524	0.473759	-0.0767383	0.0767383	0.838034				-0.236524	23.2094	-0.862129	0.392151	0.899419	-4.73118		ENSG00000134333|ENSG00000288299	LDHA	lactate dehydrogenase A	-			Cytosol (Supported)
Q9UBQ7	18.9518	19.0702	19.24	18.809	19.1011	19.1487	18.6699	18.7926	18.9428	18.9936	18.6403	18.7175	18.9006	19.1413	18.9987	18.8755	-0.123126	0.241579	-0.0759613	0.0759613	0.839535				-0.123126	18.9414	-0.869336	0.388231	0.899419	-4.72832		ENSG00000137106	GRHPR	glyoxylate and hydroxypyruvate reductase	+	Matrix	Metabolism;Amino acid metabolism;Glyoxylate metabolism	Cytosol (Approved)
Q7Z3D6	20.2221	19.8035	20.2652	19.3129	19.6191	19.08	19.567	20.0108	20.2169	20.1117	19.2776	19.071	20.1302	20.5077	19.6957	19.9037	0.20804	0.437291	0.0747343	0.0747343	0.84191				0.20804	19.5068	0.862504	0.391946	0.899419	-4.73103		ENSG00000133943	DGLUCY	D-glutamate cyclase	+	Matrix	Metabolism;Amino acid metabolism	Cytosol (Supported)
Q16401	13.4766	13.707	13.6732	13.5815	13.148	13.8643	13.8103	13.486	14.0249	13.8908	13.6759	14.0167	13.9764	13.2464	13.6087	13.7596	0.150878	0.322029	0.0742478	0.0742478	0.842854				0.150878	13.7021	0.874207	0.385595	0.899419	-4.72637		ENSG00000095261	PSMD5	proteasome 26S subunit, non-ATPase 5	-			Cytosol (Approved)
P35998	18.9232	19.2092	19.1802	19.2119	18.8303	18.7188	18.8663	18.9583	19.1443	18.8275	18.8122	18.6716	19.0554	18.5755	18.9914	18.8635	-0.127876	0.264226	-0.0739156	0.0739156	0.843499				-0.127876	18.8892	-0.898638	0.372544	0.899419	-4.71644		ENSG00000161057	PSMC2	proteasome 26S subunit, ATPase 2	-			Cytoplasmic bodies;Cytosol (Supported)
P23588	16.8855	16.5851	16.4108	16.8553	16.8081	17.1068	17.0222	16.8614	16.8111	16.4599	16.3485	17.2468	16.4809	16.3893	16.8106	16.6568	-0.153742	0.338953	-0.0722374	0.0722374	0.846764				-0.153742	16.8213	-0.874014	0.385699	0.899419	-4.72645		ENSG00000063046	EIF4B	eukaryotic translation initiation factor 4B	-			Cytosol (Enhanced)
Q9BRF8	17.0047	16.9794	17.4412	17.4897	17.004	16.7636	16.9676	16.4183	16.815	17.0264	16.839	16.6949	17.1062	17.6206	17.0929	16.9315	-0.161368	0.374838	-0.0687681	0.0687681	0.853556				-0.161368	16.9525	-0.865173	0.390492	0.899419	-4.72997		ENSG00000103381	CPPED1	calcineurin like phosphoesterase domain containing 1	-			Cytosol (Supported)
P17612	19.0555	19.7155	19.479	19.1659	19.542	19.6389	19.5675	18.9754	19.605	19.5535	19.5164	19.5612	19.2879	18.5771	19.452	19.2966	-0.155388	0.388377	-0.063825	0.063825	0.863326				-0.155388	19.3535	-0.875694	0.384792	0.899419	-4.72577		ENSG00000072062|ENSG00000288516	PRKACA	protein kinase cAMP-activated catalytic subunit alpha	+	MIM	Signaling;cAMP-PKA signaling	Cytosol (Approved)
Q01484	14.164	14.0576	13.6823	14.2187	14.8813	13.5262	14.3541	14.9297	13.8282	13.7627	14.2504	14.21	14.2688	14.9002	14.1263	14.3071	0.180825	0.470495	0.0592101	0.0592101	0.872549				0.180825	14.3349	0.864528	0.390843	0.899419	-4.73023		ENSG00000145362	ANK2	ankyrin 2	-			Plasma membrane (Supported)
Q13405	15.1729	14.8052	14.5363	15.2014	14.3331	15.4345	14.5348	14.87	14.4975	15.4281	14.7848	14.8348	14.6931	13.594	14.8598	14.6717	-0.188013	0.486405	-0.0588483	0.0588483	0.873276				-0.188013	14.8871	-0.872441	0.386549	0.899419	-4.72708		ENSG00000149792	MRPL49	mitochondrial ribosomal protein L49	+	Matrix	Mitochondrial central dogma;Translation;Mitochondrial ribosome;LSU		Ribo
Q16851	22.5037	22.6969	22.39	22.4415	22.5848	22.2037	22.4398	22.2677	22.6509	22.4803	22.3696	22.3489	22.4322	21.9539	22.4658	22.3576	-0.108114	0.302305	-0.0561709	0.0561709	0.878677				-0.108114	22.382	-0.907621	0.367817	0.899419	-4.71272		ENSG00000169764	UGP2	UDP-glucose pyrophosphorylase 2	-			Centrosome;Mitochondria (Approved)
Q13310	19.5039	19.7671	19.5583	19.4057	19.4311	19.2071	19.3934	19.8392	19.3698	19.4823	19.554	19.378	19.0436	18.6121	19.4667	19.3256	-0.141088	0.402811	-0.0557155	0.0557155	0.879598				-0.141088	19.4213	-0.858425	0.394175	0.899419	-4.73264		ENSG00000090621	PABPC4	poly(A) binding protein cytoplasmic 4	-			Cytosol (Enhanced)
P50502	20.2152	20.4279	20.6815	20.2651	20.5391	20.3683	20.4863	20.3689	20.5937	20.1448	19.6102	20.4831	20.0532	20.759	20.4262	20.2876	-0.138652	0.397818	-0.0555046	0.0555046	0.880026				-0.138652	20.2909	-0.894881	0.374533	0.899419	-4.71798		ENSG00000100380	ST13	ST13 Hsp70 interacting protein	-			Cytosol (Enhanced)
Q8NI60	20.5903	19.8459	21.3381	19.8324	20.1015	20.7514	20.5081	20.7946	20.3055	20.4165	19.9367	20.7657	20.7868	21.2378	20.424	20.6062	0.182274	0.496167	0.0554791	0.0554791	0.880077				0.182274	20.3439	0.857613	0.39462	0.899419	-4.73296		ENSG00000163050	COQ8A	coenzyme Q8A	+	MIM	Metabolism;Metals and cofactors;Coenzyme Q metabolism	Mitochondria (Supported)
O95817	20.3871	20.1943	20.055	20.305	20.5284	20.1682	20.091	20.2108	20.1107	19.9214	20.2956	19.9144	20.2972	20.2774	20.247	20.1468	-0.100234	0.290035	-0.0538804	0.0538804	0.883323				-0.100234	20.2005	-0.874899	0.385221	0.899419	-4.72609		ENSG00000151929	BAG3	BAG cochaperone 3	-			Cytosol;Plasma membrane (Enhanced)
P55010	16.5426	16.6487	16.5393	16.3646	16.4506	16.5946	16.7753	15.8993	16.5262	16.1939	16.2993	16.7845	16.2574	17.1319	16.5594	16.4418	-0.11759	0.484736	-0.0369815	0.0369815	0.918372				-0.11759	16.6136	-0.881294	0.38178	0.899419	-4.72351		ENSG00000100664	EIF5	eukaryotic translation initiation factor 5	-			Cytosol (Enhanced)
Q9Y623	17.5931	18.4802	16.5458	19.3688	16.9059	16.7487	16.3184	17.2091	18.0833	16.4018	16.0047	16.688	16.7958	17.1977	17.423	16.9115	-0.511542	0.322746	-0.251238	0.251238	0.56074				-0.511542	17.74	-0.849084	0.39931	0.899853	-4.73631		ENSG00000264424	MYH4	myosin heavy chain 4	-
P53701	16.1133	16.3136	15.5856	16.0994	16.4049	16.3607	16.1451	16.3117	16.2035	16.8149	15.7222	16.4952	16.4408	17.1258	16.1461	16.4449	0.298784	0.158704	0.238852	0.238852	0.576964				0.298784	16.0327	0.84942	0.399124	0.899853	-4.73618		ENSG00000004961	HCCS	holocytochrome c synthase	+	IMS	Metabolism;Metals and cofactors;Heme synthesis and processing;OXPHOS;OXPHOS subunits;OXPHOS;Cytochrome C	Mitochondria (Enhanced)
P24310	19.0844	18.8546	18.809	18.9532	19.4031	18.7805	18.4741	18.9349	18.7251	18.3436	18.2044	19.0105	18.8971	18.8381	18.9084	18.7077	-0.200741	0.234045	-0.126607	0.126607	0.747124				-0.200741	18.8826	-0.852043	0.397679	0.899853	-4.73515		ENSG00000161281	COX7A1	cytochrome c oxidase subunit 7A1	+	MIM	OXPHOS;Complex IV;CIV subunits;OXPHOS;OXPHOS subunits		CIV
Q86UP2	17.6396	17.9205	17.5389	17.7791	17.9867	18.0124	17.5707	17.9958	18.0626	17.68	17.8501	17.8424	17.8935	18.0251	17.7783	17.9071	0.128793	0.179754	0.0959922	0.0959922	0.801692				0.128793	17.8544	0.854069	0.396565	0.899853	-4.73436		ENSG00000126777	KTN1	kinectin 1	-			Endoplasmic reticulum (Enhanced)
O95881	15.3004	15.1771	15.2833	14.8572	14.9586	15.0492	15.3074	15.5912	15.1776	15.0767	15.2348	15.4622	14.8001	15.5999	15.1333	15.2775	0.144164	0.290195	0.0774607	0.0774607	0.836641				0.144164	15.2954	0.850351	0.398611	0.899853	-4.73581		ENSG00000117862	TXNDC12	thioredoxin domain containing 12	-
P49589	14.2481	14.5701	14.4076	14.0239	14.6024	14.2417	15.192	13.8616	14.2817	14.4662	15.173	14.3153	14.8611	15.914	14.4694	14.6961	0.226683	0.457214	0.0770452	0.0770452	0.837442				0.226683	14.7677	0.856027	0.39549	0.899853	-4.73359		ENSG00000110619|ENSG00000278191	CARS1	cysteinyl-tRNA synthetase 1	-			Cytosol (Enhanced)
Q9BSJ8	13.6857	14.7743	14.2212	15.1303	14.4349	14.01	13.5871	13.9696	14.3893	14.3461	15.2993	15.1191	14.983	13.3306	14.2633	14.491	0.227638	0.515135	0.0655779	0.0655779	0.859849				0.227638	14.6476	0.850404	0.398582	0.899853	-4.73579		ENSG00000139641	ESYT1	extended synaptotagmin 1	-			Endoplasmic reticulum (Supported)
P51149	18.6836	18.9401	18.9158	18.7262	18.9967	18.9394	18.7907	18.7195	19.0918	18.6614	19.1085	19.1022	19.0639	18.9749	18.8561	18.9603	0.104207	0.245509	0.0635594	0.0635594	0.863854				0.104207	18.8547	0.853474	0.396892	0.899853	-4.73459		ENSG00000075785	RAB7A	RAB7A, member RAS oncogene family	mito-interacting			Lysosomes (Supported)
O00233	16.602	16.8572	16.3058	16.0209	16.9558	16.6498	17.1805	16.7726	16.9517	16.8204	16.1547	16.6808	16.2799	14.8872	16.6531	16.3639	-0.289256	0.366335	-0.126151	0.126151	0.747909				-0.289256	16.5064	-0.847397	0.400241	0.900342	-4.73696		ENSG00000110801	PSMD9	proteasome 26S subunit, non-ATPase 9	-			Cytosol (Supported)
P49257	16.784	16.3093	16.143	16.0282	16.4302	16.0266	15.995	16.1341	16.6755	15.9233	16.2824	16.6186	16.6776	16.7297	16.2452	16.4345	0.189285	0.2668	0.108614	0.108614	0.778728				0.189285	16.1609	0.846654	0.400652	0.900342	-4.73725		ENSG00000074695	LMAN1	lectin, mannose binding 1	-			Cytosol (Uncertain)
Q5VWP3	17.9857	18.2157	17.7554	17.8647	17.8162	17.867	18.0475	18.2642	18.3553	17.6395	17.4008	17.7439	18.0342	16.8976	17.936	17.7622	-0.173786	0.407461	-0.0677615	0.0677615	0.855536				-0.173786	17.9383	-0.843952	0.402148	0.902436	-4.7383		ENSG00000146147	MLIP	muscular LMNA interacting protein	-			Nucleoplasm (Approved)
Q14315	26.1051	26.1365	26.0661	26.2399	26.1703	25.7406	26.1131	25.8168	25.9291	25.7765	26.1132	26.0043	26.0329	26.1435	26.0817	25.9737	-0.107932	0.204871	-0.0743134	0.0743134	0.842726				-0.107932	26.0732	-0.841088	0.403737	0.904733	-4.73941		ENSG00000128591	FLNC	filamin C	-			Cytosol;Plasma membrane (Supported)
P52943	13.529	13.3257	13.7367	13.8827	14.0458	14.9439	14.8183	13.9061	14.3089	15.1186	14.1731	14.3458	14.0268	14.5112	14.0403	14.3415	0.301199	0.301008	0.157052	0.157052	0.696543				0.301199	14.0803	0.836391	0.406352	0.906692	-4.74122		ENSG00000182809	CRIP2	cysteine rich protein 2	-			Nucleoli (Approved)
P62993	16.8849	16.7451	17.3013	16.3659	17.9268	16.6525	16.4266	16.6692	16.6709	17.1767	15.1759	16.1448	16.1084	18.1272	16.9004	16.5819	-0.318563	0.449046	-0.110767	0.110767	0.774877				-0.318563	16.8752	-0.835711	0.406732	0.906692	-4.74148		ENSG00000177885	GRB2	growth factor receptor bound protein 2	-			Nucleoplasm (Enhanced)
P21266	18.3348	17.9902	17.9494	18.1771	17.6271	17.8949	18.4635	18.0728	17.9875	17.7582	18.8103	18.1214	17.7347	16.4835	18.0624	17.8526	-0.209815	0.47738	-0.0673792	0.0673792	0.85629				-0.209815	17.991	-0.835449	0.406878	0.906692	-4.74158		ENSG00000134202	GSTM3	glutathione S-transferase mu 3	-			Cytosol (Supported)
Q13642	23.0965	23.2797	23.5114	23.0727	23.4548	22.7489	22.7764	22.5932	23.2277	22.9636	23.1062	23.3688	23.2819	22.3092	23.1343	22.9787	-0.155685	0.42116	-0.0584677	0.0584677	0.874042				-0.155685	23.0235	-0.83761	0.405673	0.906692	-4.74075		ENSG00000022267	FHL1	four and a half LIM domains 1	-			Cytosol (Supported)
P00387	17.8143	17.9479	18.1426	17.8524	17.9748	18.014	17.5634	17.6576	18.1539	17.7531	18.0403	18.1442	18.3656	18.5261	17.9013	18.0915	0.190189	0.187759	0.138153	0.138153	0.727523				0.190189	17.6706	0.832455	0.408551	0.907392	-4.74273		ENSG00000100243	CYB5R3	cytochrome b5 reductase 3	+	MOM	Metabolism;Detoxification;Xenobiotic metabolism;Metabolism;Detoxification;Amidoxime reducing complex;Metabolism;Lipid metabolism	Endoplasmic reticulum (Supported)
P04179	22.6861	22.4413	22.6354	22.7706	22.8292	22.6639	22.8265	22.8945	23.3431	22.9563	22.5038	22.7196	22.6541	22.6859	22.6933	22.8225	0.129163	0.286517	0.070116	0.070116	0.850911				0.129163	22.5796	0.831997	0.408808	0.907392	-4.74291		ENSG00000112096|ENSG00000285441	SOD2	superoxide dismutase 2	+	Matrix	Metabolism;Detoxification;ROS and glutathione metabolism	Mitochondria (Enhanced)
P51648	17.1366	16.7366	17.1776	16.7384	17.1906	17.0248	16.8045	16.8515	16.8644	16.6037	17.063	17.1285	17.0947	16.3672	16.9727	16.8533	-0.119425	0.384334	-0.049596	0.049596	0.89208				-0.119425	16.857	-0.831843	0.408894	0.907392	-4.74297		ENSG00000072210	ALDH3A2	aldehyde dehydrogenase 3 family member A2	+	Membrane	Metabolism;Detoxification;ROS and glutathione metabolism
P15954	17.0438	18.2511	17.2005	18.9509	18.5361	17.6526	16.6917	18.1944	17.8075	17.1603	16.0654	17.661	17.9301	16.3833	17.761	17.3146	-0.446365	0.332554	-0.213424	0.213424	0.611753				-0.446365	17.5028	-0.828249	0.410909	0.908388	-4.74434		ENSG00000127184	COX7C	cytochrome c oxidase subunit 7C	+	MIM	OXPHOS;Complex IV;CIV subunits;OXPHOS;OXPHOS subunits		CIV
P02766	16.6082	18.0976	17.6015	17.5016	18.0381	18.0078	18.5006	17.7987	18.3904	18.1073	15.9038	18.4544	16.6876	16.2466	17.7651	17.3698	-0.395241	0.410973	-0.152637	0.152637	0.70366				-0.395241	17.592	-0.825123	0.412667	0.908388	-4.74553		ENSG00000118271	TTR	transthyretin	-			Golgi apparatus (Approved)
Q86VF7	20.9399	20.9142	21.0528	21.3236	21.2367	21.0037	20.7867	20.6566	20.7361	20.7261	21.0058	20.773	21.2087	21.0221	21.0368	20.8755	-0.161295	0.149274	-0.133233	0.133233	0.735813				-0.161295	20.8211	-0.824615	0.412953	0.908388	-4.74572		ENSG00000197893	NRAP	nebulin related anchoring protein	-
Q7Z434	16.6541	16.169	16.2586	16.6163	16.3352	16.2033	16.2142	16.5433	16.2035	16.4216	16.8896	16.1257	16.8598	16.5699	16.3501	16.5162	0.166119	0.241921	0.102383	0.102383	0.789981				0.166119	16.4414	0.828705	0.410653	0.908388	-4.74416		ENSG00000088888	MAVS	mitochondrial antiviral signaling protein	+	MOM	Signaling;Immune response	Mitochondria (Enhanced)
O43837	17.7373	18.2536	18.1299	17.8885	18.1878	18.2492	18.1189	18.0854	18.3454	18.3324	18.0008	18.3334	17.8862	18.629	18.0808	18.2304	0.149607	0.23958	0.0928387	0.0928387	0.807535				0.149607	18.0697	0.82397	0.413317	0.908388	-4.74596		ENSG00000101365	IDH3B	isocitrate dehydrogenase (NAD(+)) 3 non-catalytic subunit beta	+	Matrix	Metabolism;Carbohydrate metabolism;TCA cycle	Mitochondria (Enhanced)
P02763	18.2206	18.297	17.963	18.0159	18.4578	17.8733	18.8517	18.7524	18.3949	18.5365	18.3001	18.3668	17.8994	18.576	18.2399	18.4037	0.163817	0.336028	0.0775879	0.0775879	0.836396				0.163817	18.4726	0.824786	0.412857	0.908388	-4.74565		ENSG00000229314	ORM1	orosomucoid 1	-			Vesicles (Approved)
Q00610	16.0941	16.4949	16.3114	16.3752	16.705	16.6285	16.2852	16.1153	16.6733	16.4491	16.6505	16.3875	16.6801	16.9144	16.4134	16.5529	0.139441	0.290787	0.0747998	0.0747998	0.841783				0.139441	16.3086	0.826583	0.411845	0.908388	-4.74497		ENSG00000141367	CLTC	clathrin heavy chain	-			Endosomes;Lysosomes;Vesicles (Enhanced)
P04632	17.299	17.5024	17.9759	17.7539	17.519	17.8973	18.1107	17.2789	17.4707	17.9095	18.2276	18.0361	17.596	16.3902	17.7226	17.5584	-0.164152	0.534479	-0.0446607	0.0446607	0.902276				-0.164152	17.7312	-0.821934	0.414465	0.909662	-4.74673		ENSG00000126247	CAPNS1	calpain small subunit 1	-			Cytosol;Nucleoplasm (Approved)
P30049	19.9941	19.7394	20.0672	20.2437	19.8341	19.4561	19.1423	19.6423	20.0649	20.03	19.5332	19.8983	20.1972	20.6678	19.7824	20.0048	0.222385	0.291393	0.119092	0.119092	0.760165				0.222385	19.5418	0.815095	0.418337	0.910676	-4.74931		ENSG00000099624	ATP5F1D	ATP synthase F1 subunit delta	+	MIM	OXPHOS;Complex V;CV subunits;OXPHOS;OXPHOS subunits		CV
P09972	19.2607	20.5919	20.1307	20.0344	19.6508	19.4692	18.8809	18.675	20.4824	18.8103	17.7738	19.701	19.2333	20.9841	19.717	19.38	-0.336954	0.488221	-0.104922	0.104922	0.785377				-0.336954	19.8877	-0.815581	0.418061	0.910676	-4.74913		ENSG00000109107	ALDOC	aldolase, fructose-bisphosphate C	-			Nucleoli fibrillar center;Nucleoplasm (Approved)
Q14103	17.0528	17.3496	16.6586	16.6351	16.2216	17.3441	17.474	17.4974	17.4956	16.0314	16.5914	16.9402	16.9777	15.4627	16.9623	16.7138	-0.248493	0.472137	-0.0809918	0.0809918	0.829866				-0.248493	16.9299	-0.82002	0.415547	0.910676	-4.74746		ENSG00000138668	HNRNPD	heterogeneous nuclear ribonucleoprotein D	-			Nucleoplasm (Enhanced)
P13693	20.1147	20.4372	20.9162	20.1202	20.546	20.2938	19.9884	20.8771	20.3753	20.3964	20.6932	20.4982	20.907	19.8831	20.3452	20.5186	0.173409	0.353911	0.078226	0.078226	0.835168				0.173409	20.5867	0.815087	0.418342	0.910676	-4.74931		ENSG00000133112	TPT1	tumor protein, translationally-controlled 1	-			Cytosol (Supported)
P40925	23.5265	23.1988	23.4225	23.5172	23.5404	23.3543	23.743	23.592	23.3084	23.6079	23.8014	23.3977	23.4312	24.1405	23.4718	23.6113	0.139491	0.287768	0.0754586	0.0754586	0.840507				0.139491	23.3726	0.817764	0.416824	0.910676	-4.74831		ENSG00000014641	MDH1	malate dehydrogenase 1	mito-interacting
Q9Y291	15.5128	14.8409	14.966	14.8327	14.6849	15.2503	15.4071	15.5385	15.0894	15.3402	15.7075	15.382	15.3765	14.2246	15.0706	15.237	0.166322	0.462874	0.0556409	0.0556409	0.87975				0.166322	15.1323	0.818783	0.416247	0.910676	-4.74792		ENSG00000090263	MRPS33	mitochondrial ribosomal protein S33	+	Matrix	Mitochondrial central dogma;Translation;Mitochondrial ribosome;SSU		Ribo
Q9Y2K3	20.9031	20.105	21.5498	20.8603	20.3931	20.3685	20.124	20.7054	20.084	20.1202	19.5057	20.2294	21.0674	19.9248	20.6148	20.2338	-0.381002	0.193087	-0.27213	0.27213	0.534404				-0.381002	20.07	-0.813615	0.419178	0.911256	-4.74986		ENSG00000144821	MYH15	myosin heavy chain 15	-
P43487	15.3914	16.4864	15.7297	15.6283	15.4817	15.1785	16.9651	16.7131	16.8877	16.6554	14.5309	15.3597	16.04	17.6906	15.8373	16.2682	0.430905	0.374311	0.183896	0.183896	0.654793				0.430905	15.8858	0.812074	0.420054	0.911923	-4.75044		ENSG00000099901	RANBP1	RAN binding protein 1	-			Cytosol (Enhanced)
Q14197	13.3159	12.6067	12.8448	12.2864	12.2662	12.6819	12.4579	12.3745	12.4009	13.059	12.0053	13.3336	13.3704	13.6963	12.6371	12.8914	0.25431	0.374563	0.108457	0.108457	0.77901				0.25431	12.5607	0.809198	0.421694	0.914241	-4.75151		ENSG00000167862	MRPL58	mitochondrial ribosomal protein L58	+	Matrix	Mitochondrial central dogma;Translation;Mitochondrial ribosome;Mitochondrial central dogma;Translation;Translation factors;LSU	Mitochondria;Nucleoplasm (Supported)	Ribo
Q9UJU6	14.3437	13.4303	14.9928	14.1127	14.3615	14.6185	12.8314	15.0132	14.6969	13.8638	13.8691	14.6031	14.5783	14.7513	14.0987	14.4822	0.383545	0.260711	0.223929	0.223929	0.597133				0.383545	13.621	0.807107	0.422887	0.914254	-4.75229		ENSG00000136279	DBNL	drebrin like	-			Cytosol (Supported)
P40227	19.458	19.51	19.6291	19.4788	19.631	19.6441	19.4437	19.5917	19.7241	19.4404	19.6873	19.6062	19.7904	19.7608	19.5421	19.6573	0.115176	0.0652706	0.136517	0.136517	0.73027				0.115176	19.5107	0.800562	0.426637	0.914254	-4.75471		ENSG00000146731	CCT6A	chaperonin containing TCP1 subunit 6A	-			Cytosol (Approved)
P68104	15.4765	15.0219	15.0744	15.6068	15.4631	16.1904	15.5847	15.6506	15.9654	15.5203	16.0471	15.7648	15.8265	15.1423	15.4883	15.7024	0.214162	0.273487	0.120587	0.120587	0.757554				0.214162	15.419	0.803821	0.424767	0.914254	-4.75351		ENSG00000156508	EEF1A1	eukaryotic translation elongation factor 1 alpha 1	-			Cytosol (Supported)
Q92667	17.1129	17.0264	17.5737	17.2233	17.3486	17.0182	16.9374	17.4027	17.0444	16.8172	16.8228	17.3357	17.2556	16.0765	17.1772	16.965	-0.212235	0.290855	-0.113827	0.113827	0.769437				-0.212235	16.8136	-0.800206	0.426842	0.914254	-4.75484		ENSG00000121057	AKAP1	A-kinase anchoring protein 1	+	MOM	Signaling;cAMP-PKA signaling	Mitochondria (Supported)
Q12983	15.9499	15.9934	15.4368	15.9575	15.9781	15.4124	15.4554	15.191	15.6701	15.636	14.652	15.93	15.9123	15.6704	15.7405	15.5231	-0.217396	0.305802	-0.111863	0.111863	0.772924				-0.217396	15.6798	-0.800267	0.426807	0.914254	-4.75482		ENSG00000176171	BNIP3	BCL2 interacting protein 3	+	MOM	Mitochondrial dynamics and surveillance;Apoptosis	Cytosol (Uncertain)
Q96QA5	14.8623	12.9069	13.7879	14.3487	14.9334	13.9933	13.9234	13.2102	12.442	14.3533	13.5973	14.1358	14.538	14.3166	14.108	13.799	-0.308951	0.442786	-0.109309	0.109309	0.777484				-0.308951	13.5925	-0.804054	0.424634	0.914254	-4.75342		ENSG00000167914	GSDMA	gasdermin A	-			Cytosol;Plasma membrane (Supported)
Q16795	18.4207	17.8681	18.7923	17.1629	18.5717	18.554	17.4686	18.3627	17.4732	18.6893	17.4477	17.4679	18.3293	17.2695	18.1198	17.8628	-0.256977	0.438623	-0.0919744	0.0919744	0.809144				-0.256977	17.9409	-0.803684	0.424846	0.914254	-4.75356		ENSG00000139180	NDUFA9	NADH:ubiquinone oxidoreductase subunit A9	+	MIM	OXPHOS;Complex I;CI subunits;OXPHOS;OXPHOS subunits	Mitochondria;Nucleoplasm (Supported)	CI
P62942	16.5373	16.1474	16.5253	15.3251	16.4493	16.2243	16.3768	15.4567	15.8294	16.6595	16.6164	16.3019	16.8036	17.539	16.2265	16.4581	0.231584	0.459262	0.0782615	0.0782615	0.8351				0.231584	16.4618	0.802031	0.425794	0.914254	-4.75417		ENSG00000088832	FKBP1A	FKBP prolyl isomerase 1A	-
P82979	16.5508	16.5538	17.2138	17.0824	16.8028	16.8634	16.7322	17.2245	17.0463	17.0158	16.432	16.9242	16.5983	17.4032	16.8284	16.9492	0.120739	0.462689	0.0404128	0.0404128	0.911144				0.120739	16.9032	0.807892	0.422439	0.914254	-4.752		ENSG00000205323	SARNP	SAP domain containing ribonucleoprotein	-			Nuclear speckles (Supported)
P01009	21.3677	21.6898	21.6455	21.6169	22.027	21.5421	21.9843	21.7128	21.9407	21.8059	21.3623	21.7912	21.3813	20.894	21.6962	21.5555	-0.140729	0.407666	-0.0548416	0.0548416	0.88137				-0.140729	21.7432	-0.797156	0.428597	0.915561	-4.75597		ENSG00000197249|ENSG00000277377	SERPINA1	serpin family A member 1	-			Vesicles (Enhanced)
P22033	17.4134	17.0018	17.39	17.6085	17.9652	17.8565	17.9779	18.0835	18.0276	17.8121	17.9382	18.0695	17.9221	16.5748	17.6019	17.7754	0.173497	0.491838	0.0534679	0.0534679	0.884162				0.173497	17.7073	0.797849	0.428198	0.915561	-4.75571		ENSG00000146085	MMUT	methylmalonyl-CoA mutase	+	Matrix	Metabolism;Carbohydrate metabolism;Propanoate metabolism;Metabolism;Lipid metabolism;Fatty acid oxidation;Metabolism;Vitamin metabolism;Vitamin B12 metabolism	Cytosol (Approved)
P12814	17.6127	18.118	18.4306	17.5935	18.5505	17.9151	17.4997	17.4024	17.9624	18.2851	17.8201	17.7215	18.5765	16.0804	17.96	17.6926	-0.267404	0.451985	-0.0922213	0.0922213	0.808684				-0.267404	17.7877	-0.788045	0.433864	0.923116	-4.75929		ENSG00000072110	ACTN1	actinin alpha 1	-			Actin filaments;Focal adhesion sites;Plasma membrane (Approved)
Q9BYV2	16.4126	16.9138	16.7241	16.9504	17.0307	17.011	16.3095	16.4272	16.9372	16.4892	16.8468	16.6453	17.0825	15.8097	16.7646	16.6054	-0.159163	0.430262	-0.0582963	0.0582963	0.874387				-0.159163	16.5995	-0.788782	0.433437	0.923116	-4.75902		ENSG00000138100	TRIM54	tripartite motif containing 54	-			Cytosol;Plasma membrane (Approved)
O75251	18.4625	18.4397	18.6434	17.8051	18.7487	18.5693	17.7704	18.5225	17.8032	18.7582	18.3412	18.5668	18.7004	18.8691	18.3484	18.5088	0.160312	0.441655	0.0568974	0.0568974	0.877208				0.160312	18.3324	0.788144	0.433807	0.923116	-4.75925		ENSG00000115286	NDUFS7	NADH:ubiquinone oxidoreductase core subunit S7	+	MIM	OXPHOS;Complex I;CI subunits;Metabolism;Metals and cofactors;Fe-S-containing proteins;OXPHOS;OXPHOS subunits		CI
P26640	15.1362	15.0276	14.9853	15.9204	15.0096	15.4297	15.5908	15.5008	15.7173	14.8628	15.6067	15.0808	14.5132	14.1643	15.2999	15.0637	-0.236244	0.381197	-0.098951	0.098951	0.796249				-0.236244	15.2876	-0.785431	0.435383	0.925117	-4.76024		ENSG00000096171|ENSG00000204394|ENSG00000224264|ENSG00000226589|ENSG00000227686|ENSG00000231116|ENSG00000231945	VARS1	valyl-tRNA synthetase 1	-			Cytosol (Enhanced)
Q9Y371	17.9982	17.964	17.6199	17.6177	17.895	17.7429	17.3499	18.1831	17.8329	17.2957	18.3474	17.5548	18.1644	18.4565	17.7411	17.9764	0.2353	0.226419	0.151789	0.151789	0.705035				0.2353	17.515	0.781368	0.437749	0.925847	-4.7617		ENSG00000097033	SH3GLB1	SH3 domain containing GRB2 like, endophilin B1	-			Cytosol (Supported)
Q9NUJ1	14.2286	14.3098	14.5937	14.0644	13.6034	13.6463	14.1093	14.1418	14.7541	14.1755	13.8575	13.7262	14.275	14.8247	14.0793	14.2507	0.171337	0.422232	0.064157	0.064157	0.862667				0.171337	13.8409	0.779949	0.438578	0.925847	-4.76221		ENSG00000144827	ABHD10	abhydrolase domain containing 10, depalmitoylase	+	Matrix	Metabolism;Detoxification;Xenobiotic metabolism	Mitochondria (Approved)
Q9NXA8	15.9081	15.8291	16.8852	16.6943	16.5006	16.0039	16.1593	16.7975	16.1076	16.2262	16.0424	16.2438	16.6792	16.9717	16.2829	16.4383	0.155409	0.472004	0.0506719	0.0506719	0.889873				0.155409	16.2406	0.781324	0.437775	0.925847	-4.76172		ENSG00000124523	SIRT5	sirtuin 5	+	Matrix	Metabolism;Metals and cofactors;NAD biosynthesis and metabolism	Mitochondria (Supported)
P00390	17.389	17.1184	17.704	17.5786	17.5817	17.7183	17.575	17.1583	17.5329	17.5817	17.7087	17.7254	17.3802	16.7669	17.5236	17.4077	-0.115828	0.46131	-0.0389191	0.0389191	0.914284				-0.115828	17.5505	-0.780957	0.437989	0.925847	-4.76185		ENSG00000104687	GSR	glutathione-disulfide reductase	+	Matrix	Metabolism;Detoxification;ROS and glutathione metabolism	Cytosol (Supported)
O95831	20.8448	20.7776	20.6374	20.6156	20.6307	20.9536	20.6285	20.8399	20.6095	20.6398	21.1267	21.3002	20.8732	20.3914	20.7269	20.8258	0.0989266	0.456837	0.0336587	0.0336587	0.925425				0.0989266	20.8996	0.779876	0.43862	0.925847	-4.76224		ENSG00000156709	AIFM1	apoptosis inducing factor mitochondria associated 1	+	MIM	Protein import, sorting and homeostasis;Protein import and sorting;MIA40;OXPHOS;Complex I;CI assembly factors;OXPHOS;OXPHOS assembly factors;Mitochondrial dynamics and surveillance;Apoptosis
P50402	16.4179	16.4621	16.2085	15.9285	16.445	16.5657	16.5245	16.1268	16.6321	16.247	14.7247	16.4572	16.3622	15.5849	16.3646	16.0193	-0.345318	0.214266	-0.231033	0.231033	0.587444				-0.345318	15.9019	-0.749345	0.456664	0.926758	-4.773		ENSG00000102119	EMD	emerin	-			Endoplasmic reticulum;Nuclear membrane (Enhanced)
O75821	16.6529	17.1109	16.5503	17.5821	17.2016	17.0056	17.2155	17.1717	17.1215	16.4318	16.1829	17.1302	16.6987	16.7271	17.0455	16.7806	-0.264988	0.202984	-0.183514	0.183514	0.655369				-0.264988	16.6262	-0.714113	0.478009	0.926758	-4.7849		ENSG00000130811	EIF3G	eukaryotic translation initiation factor 3 subunit G	-			Cytosol (Enhanced)
Q14247	16.6905	16.2013	15.4428	16.5118	16.4961	16.2934	16.2583	16.2482	16.518	16.6383	16.7211	16.4219	16.7551	16.2377	16.2706	16.5058	0.23516	0.197489	0.16566	0.16566	0.682873				0.23516	16.1448	0.723083	0.472522	0.926758	-4.78193		ENSG00000085733|ENSG00000288401	CTTN	cortactin	-			Cytosol;Plasma membrane (Supported)
P60509	18.4624	19.2064	18.0416	18.7156	19.1259	18.8757	19.6778	19.0202	19.2199	17.8409	18.7125	18.5101	17.7373	18.8489	18.8722	18.5557	-0.31652	0.304559	-0.163428	0.163428	0.686391				-0.31652	18.9318	-0.743721	0.460034	0.926758	-4.77494
P06753	27.0545	26.6439	27.3215	26.8168	27.0187	26.6857	26.8782	26.8852	27.108	26.8846	25.9829	26.8759	26.6209	26.4942	26.917	26.6931	-0.223944	0.202849	-0.155155	0.155155	0.699593				-0.223944	26.3413	-0.773172	0.442546	0.926758	-4.76464		ENSG00000143549	TPM3	tropomyosin 3	-			Actin filaments (Approved)
Q01995	17.023	17.005	15.6786	16.7681	17.0187	18.5577	15.9514	16.1648	17.1078	18.0229	17.9168	16.9728	18.1419	16.4506	16.8575	17.2539	0.396432	0.406926	0.154801	0.154801	0.700163				0.396432	16.6848	0.746639	0.458283	0.926758	-4.77394		ENSG00000149591	TAGLN	transgelin	-			Microtubules;Mitochondria (Approved)
Q03135	18.572	19.4068	18.9778	18.5045	19.5288	19.6194	19.2174	19.6706	19.6227	19.363	19.6392	19.3761	19.7045	18.3643	19.1181	19.3915	0.27342	0.289304	0.147277	0.147277	0.712399				0.27342	18.9694	0.729381	0.46869	0.926758	-4.77982		ENSG00000105974	CAV1	caveolin 1	-			Golgi apparatus (Supported)
Q13409	14.9948	14.9683	15.2223	14.9962	14.959	14.4907	14.9983	14.397	14.8244	14.8956	14.6074	15.2144	14.7618	14.6242	14.9471	14.7607	-0.18641	0.172778	-0.142139	0.142139	0.720876				-0.18641	14.648	-0.757592	0.451748	0.926758	-4.77014		ENSG00000077380	DYNC1I2	dynein cytoplasmic 1 intermediate chain 2	-			Cytosol;Endoplasmic reticulum (Supported)
Q8WW12	14.0051	14.212	13.1747	13.1186	13.9782	14.1665	13.9652	14.7446	14.1713	12.9742	13.9187	14.2855	14.0369	14.4419	13.8029	14.0819	0.278954	0.327332	0.135296	0.135296	0.732326				0.278954	13.7921	0.749715	0.456443	0.926758	-4.77288		ENSG00000081154	PCNP	PEST proteolytic signal containing nuclear protein	-			Nucleoplasm (Enhanced)
O00629	15.1837	15.6537	16.1124	15.151	15.8069	15.3848	14.4192	15.519	15.3442	15.5665	14.6696	14.8669	15.7747	13.7997	15.3874	15.0772	-0.310142	0.369276	-0.134183	0.134183	0.734205				-0.310142	14.9942	-0.767684	0.445775	0.926758	-4.76659		ENSG00000186432	KPNA4	karyopherin subunit alpha 4	-			Nucleoplasm (Enhanced)
Q13501	16.1909	16.3804	15.8734	16.2791	16.5758	16.148	15.2411	16.4833	15.6118	15.5323	16.5808	16.6239	16.5196	17.3347	16.0984	16.3838	0.285392	0.341475	0.133176	0.133176	0.735909				0.285392	16.101	0.678375	0.500219	0.926758	-4.79641		ENSG00000161011|ENSG00000284099	SQSTM1	sequestosome 1	-			Cytosol;Vesicles (Enhanced)
P23246	16.0193	16.2192	16.3375	15.9453	16.4172	16.7242	15.9739	16.7661	16.4374	16.5851	16.2785	16.6501	16.1833	16.0668	16.2338	16.4239	0.190093	0.214337	0.127154	0.127154	0.746184				0.190093	16.2367	0.718894	0.475079	0.926758	-4.78332		ENSG00000116560	SFPQ	splicing factor proline and glutamine rich	-			Nucleoplasm (Enhanced)
Q08554	17.0262	15.5016	14.4255	16.4459	16.4626	16.751	16.3537	16.5346	15.3481	16.1927	15.9533	15.798	16.3746	14.285	16.1381	15.7838	-0.354305	0.440773	-0.126056	0.126056	0.748072				-0.354305	15.8761	-0.740157	0.462177	0.926758	-4.77616		ENSG00000134765	DSC1	desmocollin 1	-
Q16718	19.1286	18.9841	17.6063	18.9824	18.9548	18.795	17.815	17.7374	18.3561	18.6633	18.9029	18.2705	18.2988	18.2321	18.6095	18.3516	-0.257863	0.364388	-0.113057	0.113057	0.770803				-0.257863	18.4166	-0.712785	0.478823	0.926758	-4.78534		ENSG00000128609	NDUFA5	NADH:ubiquinone oxidoreductase subunit A5	+	MIM	OXPHOS;Complex I;CI subunits;OXPHOS;OXPHOS subunits		CI
P48681	17.15	16.9892	16.8991	17.8761	17.9514	17.5494	17.2681	17.7772	17.8415	17.5843	17.7516	17.1224	17.9784	17.1557	17.3833	17.6016	0.21826	0.30367	0.112971	0.112971	0.770955				0.21826	17.301	0.753857	0.453971	0.926758	-4.77144		ENSG00000132688	NES	nestin	-			Intermediate filaments (Enhanced)
Q9NX14	19.3035	19.1918	18.8956	18.9794	19.2372	19.113	18.4096	19.1152	18.9818	19.5586	18.2515	19.1041	18.8503	17.3978	19.0186	18.7513	-0.26722	0.379907	-0.112319	0.112319	0.772114				-0.26722	18.8238	-0.724372	0.471736	0.926758	-4.7815		ENSG00000147123	NDUFB11	NADH:ubiquinone oxidoreductase subunit B11	+	MIM	OXPHOS;Complex I;CI subunits;OXPHOS;OXPHOS subunits	Mitochondria (Approved)	CI
O00232	14.6016	16.0572	15.7006	15.7085	16.0644	16.2223	16.2226	15.5308	15.9358	15.4705	16.8122	15.8627	15.9603	16.9209	15.7967	16.0705	0.273743	0.389337	0.112146	0.112146	0.772422				0.273743	15.6534	0.732919	0.466546	0.926758	-4.77862		ENSG00000197170	PSMD12	proteasome 26S subunit, non-ATPase 12	-			Microtubules (Approved)
Q9H7C9	20.7701	20.642	19.4964	21.1429	20.9744	20.5829	20.9024	20.0646	20.3976	20.1738	20.0548	20.7615	20.6038	20.7965	20.6444	20.4075	-0.236926	0.338583	-0.111434	0.111434	0.773688				-0.236926	20.4811	-0.762147	0.449046	0.926758	-4.76854		ENSG00000087884	AAMDC	adipogenesis associated Mth938 domain containing	-			Nucleoplasm (Approved)
P31151	15.9062	15.3178	15.5346	15.5069	15.0617	16.6694	15.6147	14.5297	14.9195	17.4394	14.6851	13.594	16.8706	14.9645	15.6587	15.2861	-0.372616	0.51213	-0.108289	0.108289	0.779311				-0.372616	15.6039	-0.710716	0.480096	0.926758	-4.78602		ENSG00000143556	S100A7	S100 calcium binding protein A7	-			Cytosol (Uncertain)
Q9UQ80	16.9654	17.6634	17.2478	16.9581	16.6582	17.6162	17.6705	17.776	17.4018	17.5619	16.9689	17.555	16.931	18.1232	17.2542	17.474	0.219773	0.342885	0.102162	0.102162	0.790384				0.219773	17.0766	0.693388	0.490821	0.926758	-4.79165		ENSG00000170515	PA2G4	proliferation-associated 2G4	-			Cytosol (Approved)
Q8TAE8	16.227	16.1844	15.6133	16.0652	16.0619	16.3127	15.6132	16.6035	16.1698	16.7543	14.9612	16.1703	16.1525	16.9831	16.0111	16.2564	0.245304	0.383554	0.102089	0.102089	0.790517				0.245304	15.7895	0.695816	0.48931	0.926758	-4.79087		ENSG00000179271	GADD45GIP1	GADD45G interacting protein 1	+	Matrix	Mitochondrial central dogma;Translation;Mitochondrial ribosome;LSU	Mitochondria (Enhanced)	Ribo
Q9UNE7	17.0723	17.4399	17.374	17.6849	16.3631	16.6987	17.4785	16.5374	17.4136	17.2575	16.5375	16.4528	16.4336	17.7548	17.1588	16.9125	-0.24633	0.386708	-0.10164	0.10164	0.791335				-0.24633	16.8234	-0.760937	0.449763	0.926758	-4.76897		ENSG00000103266	STUB1	STIP1 homology and U-box containing protein 1	-			Cytosol;Nucleoplasm (Supported)
P29508	16.9597	15.9986	16.2048	15.8879	16.5627	17.7361	16.8416	15.7989	15.7184	17.914	16.065	15.8229	17.0801	15.6712	16.5988	16.2958	-0.302984	0.471833	-0.098837	0.098837	0.796458				-0.302984	16.3965	-0.703996	0.48424	0.926758	-4.78822		ENSG00000057149	SERPINB3	serpin family B member 3	-			Cytosol (Approved)
Q9UHD8	13.3037	13.2821	13.4898	13.4092	12.864	13.9521	13.5512	13.9014	13.1172	13.8892	13.7598	12.639	14.0125	14.1033	13.4074	13.6318	0.224333	0.368344	0.0973036	0.0973036	0.799275				0.224333	13.3149	0.747803	0.457586	0.926758	-4.77354		ENSG00000184640|ENSG00000282302	SEPTIN9	septin 9	-			Actin filaments (Enhanced)
Q9UHX1	12.7479	13.4891	13.6838	13.2251	13.0942	12.8932	13.1724	13.4346	13.3533	13.5491	13.2858	12.8761	13.5552	13.4589	13.1865	13.359	0.172465	0.275379	0.0965921	0.0965921	0.800586				0.172465	13.259	0.683491	0.497006	0.926758	-4.7948		ENSG00000179950|ENSG00000274081	PUF60	poly(U) binding splicing factor 60	-			Nucleoplasm (Enhanced)
P51572	16.5757	17.4677	17.3716	17.435	16.9979	16.88	16.824	16.6302	17.5324	16.7654	16.476	16.9377	15.4618	17.9093	17.0788	16.8161	-0.26271	0.434712	-0.0950478	0.0950478	0.803438				-0.26271	16.6834	-0.738284	0.463305	0.926758	-4.7768		ENSG00000185825	BCAP31	B cell receptor associated protein 31	-			Endoplasmic reticulum (Enhanced)
P00450	16.3073	15.9148	15.9563	15.5167	16.6427	16.0228	17.0158	16.1442	16.6235	16.7249	16.1252	16.6249	15.4715	17.4153	16.1966	16.4471	0.250448	0.417512	0.0950026	0.0950026	0.803521				0.250448	16.3324	0.748932	0.456911	0.926758	-4.77315		ENSG00000047457	CP	ceruloplasmin	-
P35232	21.5566	21.4373	20.8488	21.2091	21.5098	21.4909	21.3752	21.413	21.2023	21.5528	21.4552	21.4909	21.526	21.8053	21.3468	21.4922	0.145384	0.232663	0.0920679	0.0920679	0.808969				0.145384	21.2079	0.699951	0.486743	0.926758	-4.78953		ENSG00000167085	PHB	prohibitin	+	MIM	Protein import, sorting and homeostasis;Protein homeostasis;Chaperones	Mitochondria (Supported)
P25788	18.0692	18.6976	18.4085	18.1022	18.3601	18.1687	18.4053	17.5912	18.4535	18.3356	17.9983	18.2424	17.8236	18.566	18.3159	18.1444	-0.171576	0.297433	-0.0903539	0.0903539	0.812168				-0.171576	17.9915	-0.733624	0.466119	0.926758	-4.77838		ENSG00000100567	PSMA3	proteasome 20S subunit alpha 3	-
P04004	12.4699	12.4609	13.3548	11.9491	12.6926	11.8726	11.5666	11.9569	12.7499	13.1099	11.3663	12.9031	13.0792	13.0119	12.3381	12.5967	0.258667	0.461872	0.0867772	0.0867772	0.818885				0.258667	12.3985	0.705129	0.483539	0.926758	-4.78785		ENSG00000109072	VTN	vitronectin	-			Endoplasmic reticulum;Vesicles (Supported)
P05109	17.3721	16.9703	17.0374	16.8033	16.8591	17.7687	17.7629	16.4589	16.5602	19.0158	17.3746	14.7567	15.5626	18.4199	17.2248	16.8784	-0.346453	0.569239	-0.0847789	0.0847789	0.822661				-0.346453	17.2626	-0.70759	0.482021	0.926758	-4.78705		ENSG00000143546	S100A8	S100 calcium binding protein A8	-			Intermediate filaments (Supported)
Q8IVN3	16.4391	16.1592	16.4725	16.4919	15.9713	15.9771	17.1104	15.7067	14.9203	17.3489	15.0681	15.7713	16.0926	17.6944	16.3745	16.0861	-0.288453	0.51477	-0.083186	0.083186	0.825684				-0.288453	16.4618	-0.771485	0.443537	0.926758	-4.76524		ENSG00000272573	MUSTN1	musculoskeletal, embryonic nuclear protein 1	-
P00915	20.7271	20.6546	21.0141	20.6525	21.7292	20.5397	21.4338	21.1048	20.6638	21.4606	20.1535	20.7033	20.4633	20.7572	20.9644	20.7581	-0.206347	0.396778	-0.0828386	0.0828386	0.826345				-0.206347	21.0098	-0.702176	0.485365	0.926758	-4.78881		ENSG00000133742	CA1	carbonic anhydrase 1	-
Q99700	12.4796	12.6327	12.3168	12.8388	12.3831	12.0055	11.766	12.5922	12.1591	12.6379	11.8627	12.2167	12.9728	13.4577	12.3461	12.557	0.210918	0.408388	0.0820318	0.0820318	0.827882				0.210918	12.4775	0.690233	0.492788	0.926758	-4.79265		ENSG00000204842	ATXN2	ataxin 2	-			Cytosol (Enhanced)
Q7Z7B0	14.7203	15.3757	14.7204	12.8323	14.9943	14.5854	14.8176	15.3646	14.5416	13.9904	14.9438	14.8462	14.7471	15.4105	14.578	14.8349	0.256875	0.486897	0.0802898	0.0802898	0.831209				0.256875	14.2911	0.765351	0.447152	0.926758	-4.76741		ENSG00000118407	FILIP1	filamin A interacting protein 1	-			Actin filaments;Plasma membrane (Approved)
Q8WVM8	15.5876	15.4713	15.3862	15.2396	15.9108	15.6414	15.1897	15.5926	15.3822	15.2867	15.6436	15.5716	16.0155	16.0016	15.4895	15.642	0.152479	0.303102	0.0790466	0.0790466	0.833592				0.152479	15.4756	0.732781	0.46663	0.926758	-4.77867		ENSG00000092108	SCFD1	sec1 family domain containing 1	-			Nucleoplasm (Approved)
P46940	13.3586	13.9778	13.8913	14.3401	13.7576	14.384	13.6314	14.4238	14.193	14.1369	14.5054	13.5532	14.5732	13.3404	13.9058	14.1037	0.197886	0.404034	0.0778845	0.0778845	0.835825				0.197886	13.9781	0.72865	0.469134	0.926758	-4.78006		ENSG00000140575	IQGAP1	IQ motif containing GTPase activating protein 1	-			Cell Junctions;Plasma membrane (Supported)
Q15056	16.9575	17.2479	16.6501	16.8922	16.947	16.7758	17.5252	17.1175	17.4084	16.8954	16.8394	16.9984	17.009	17.9504	16.9994	17.1741	0.17468	0.363254	0.0768225	0.0768225	0.837872				0.17468	17.1829	0.683442	0.497036	0.926758	-4.79481		ENSG00000106682	EIF4H	eukaryotic translation initiation factor 4H	-			Cytosol;Nuclear bodies;Nucleoplasm (Approved)
P01861	16.679	17.0581	16.2012	17.4837	17.1905	16.181	17.6202	17.8016	17.7267	16.3612	17.5421	17.5646	16.0536	17.083	16.9163	17.1618	0.24558	0.487282	0.076675	0.076675	0.838156				0.24558	16.947	0.703774	0.484376	0.926758	-4.78829
Q9Y285	15.2998	15.2653	15.3781	14.9659	15.1682	14.9243	14.6433	15.3315	15.1317	15.2565	15.1527	15.2502	14.9255	15.547	15.0921	15.2279	0.135715	0.288233	0.0733208	0.0733208	0.844655				0.135715	14.9826	0.701583	0.485732	0.926758	-4.789		ENSG00000179115	FARSA	phenylalanyl-tRNA synthetase subunit alpha	-			Cytosol (Supported)
P14621	19.5971	19.8714	19.4042	20.1447	19.7325	19.4509	20.0815	19.3425	19.9213	19.6016	19.7476	19.6222	19.1162	19.848	19.7546	19.5999	-0.154721	0.335863	-0.0733128	0.0733128	0.84467				-0.154721	19.8592	-0.722955	0.472599	0.926758	-4.78197		ENSG00000170634	ACYP2	acylphosphatase 2	-			Nucleoplasm (Approved)
P01011	17.0912	17.4735	16.2536	16.7435	17.7967	17.1857	17.8312	17.248	17.3701	17.2982	17.2406	17.1007	16.9102	15.6263	17.1965	16.9706	-0.225916	0.48812	-0.0703667	0.0703667	0.85042				-0.225916	17.2735	-0.759128	0.450836	0.926758	-4.7696		ENSG00000196136	SERPINA3	serpin family A member 3	-
O76003	17.4232	17.4222	16.6753	17.1205	17.2634	16.9828	17.0979	17.3618	17.3623	17.6665	16.6116	17.14	16.5691	15.8764	17.1407	16.9411	-0.199649	0.447826	-0.0696557	0.0696557	0.851813				-0.199649	17.2369	-0.743506	0.460163	0.926758	-4.77501		ENSG00000108010	GLRX3	glutaredoxin 3	-
P53814	17.4477	17.1752	16.8922	17.1283	17.0376	17.0862	16.1021	16.7335	17.0563	17.347	16.1804	16.9881	17.4527	15.5867	16.9813	16.7635	-0.217806	0.479998	-0.0694279	0.0694279	0.85226				-0.217806	16.6895	-0.678039	0.500431	0.926758	-4.79651		ENSG00000183963	SMTN	smoothelin	-			Nucleoplasm (Supported)
P04350	14.8671	14.4832	15.2912	15.3046	15.3846	14.8085	13.7069	13.7183	14.763	15.1132	15.8883	15.1129	15.3615	15.5385	14.8352	15.0708	0.23565	0.508741	0.0691641	0.0691641	0.852778				0.23565	15.0076	0.716915	0.47629	0.926758	-4.78398		ENSG00000104833	TUBB4A	tubulin beta 4A class IVa	-			Microtubules (Supported)
Q86WU2	17.3654	16.8337	17.3903	16.7114	16.9219	16.7999	17.078	17.2626	17.2146	17.4489	16.4296	17.0853	17.1816	17.6068	17.0144	17.1756	0.161254	0.374189	0.0688407	0.0688407	0.853413				0.161254	16.9113	0.722649	0.472786	0.926758	-4.78207		ENSG00000166816	LDHD	lactate dehydrogenase D	+	MIM	Metabolism;Carbohydrate metabolism	Cytosol (Approved)
Q9H4M9	15.9976	16.0122	15.9039	16.1952	16.574	16.3268	15.76	16.2245	16.0118	15.8749	16.5329	16.5043	16.6259	16.0346	16.11	16.2584	0.148459	0.351887	0.0673408	0.0673408	0.856366				0.148459	16.1357	0.744052	0.459835	0.926758	-4.77483		ENSG00000110047	EHD1	EH domain containing 1	-			Plasma membrane (Supported)
P41091	15.6858	15.823	15.2508	15.0732	16.4463	15.8211	15.9378	15.3805	16.0841	15.1988	16.3221	16.1112	15.7542	16.5531	15.7197	15.9149	0.195161	0.45634	0.0664937	0.0664937	0.858038				0.195161	15.7993	0.673976	0.502991	0.926758	-4.79778		ENSG00000130741	EIF2S3	eukaryotic translation initiation factor 2 subunit gamma	-
Q9Y230	15.4516	15.3636	15.243	15.3631	15.8706	15.9693	15.9809	15.9852	15.465	15.7212	15.8805	15.8217	15.2804	16.1687	15.606	15.7604	0.154374	0.373329	0.0660578	0.0660578	0.858899				0.154374	15.5969	0.691441	0.492034	0.926758	-4.79227		ENSG00000183207	RUVBL2	RuvB like AAA ATPase 2	-			Cytosol;Nucleoplasm (Supported)
Q16644	13.9674	14.4586	14.4124	14.4109	14.5072	14.284	13.8235	13.4864	14.4742	14.2419	14.3279	14.5767	13.7204	13.8984	14.2663	14.1037	-0.162583	0.394506	-0.0656749	0.0656749	0.859657				-0.162583	14.2685	-0.726564	0.470402	0.926758	-4.78076		ENSG00000114738	MAPKAPK3	MAPK activated protein kinase 3	-			Nucleoplasm (Supported)
P55209	14.3893	15.478	14.9033	14.7123	15.3309	15.2761	14.2943	15.1419	15.6526	14.9858	15.8712	15.1461	15.3536	13.7542	14.912	15.1293	0.217307	0.500483	0.0653247	0.0653247	0.86035				0.217307	15.2825	0.72966	0.468521	0.926758	-4.77972		ENSG00000187109	NAP1L1	nucleosome assembly protein 1 like 1	-			Microtubules (Uncertain)
O43598	15.8657	16.3119	16.6857	15.7238	15.9744	15.6073	15.2945	15.5481	15.8324	15.5231	15.806	15.3221	15.9036	16.3044	15.9233	15.7485	-0.174823	0.425899	-0.0648058	0.0648058	0.861379				-0.174823	16.1592	-0.765204	0.447239	0.926758	-4.76747		ENSG00000112667	DNPH1	2'-deoxynucleoside 5'-phosphate N-hydrolase 1	-			Nucleoplasm (Approved)
P47756	21.1141	20.9189	20.7753	20.9221	20.9806	20.8454	20.8402	20.4963	20.6491	20.7481	21.0588	20.8682	20.6545	21.1327	20.9138	20.8011	-0.112704	0.267852	-0.0644782	0.0644782	0.862029				-0.112704	20.875	-0.735529	0.464968	0.926758	-4.77774		ENSG00000077549	CAPZB	capping actin protein of muscle Z-line subunit beta	-			Cytosol;Nucleoplasm (Approved)
Q92614	18.4277	18.0874	17.8593	17.3826	18.0932	17.5549	17.3332	17.8965	18.3018	17.7932	18.2938	18.4347	18.305	17.0204	17.8198	18.0065	0.186713	0.457813	0.0633538	0.0633538	0.864264				0.186713	17.7169	0.740319	0.462079	0.926758	-4.77611		ENSG00000196535	MYO18A	myosin XVIIIA	-
Q9H446	14.5995	14.3014	13.121	15.1407	15.0066	14.729	14.9178	14.8939	14.2502	14.6737	14.7316	14.8651	13.6752	13.0912	14.5451	14.3116	-0.233565	0.537341	-0.063004	0.063004	0.86496				-0.233565	14.5954	-0.697407	0.488322	0.926758	-4.79035		ENSG00000111832	RWDD1	RWD domain containing 1	-
Q96I99	20.8791	20.5265	20.9754	20.3629	20.5703	20.7904	20.9095	21.157	20.7734	21.1478	20.4834	20.7812	20.8581	20.7157	20.7163	20.8452	0.12894	0.325539	0.0628451	0.0628451	0.865276				0.12894	20.6952	0.775318	0.441287	0.926758	-4.76387		ENSG00000172340	SUCLG2	succinate-CoA ligase GDP-forming subunit beta	+	Matrix	Metabolism;Carbohydrate metabolism;TCA cycle;Metabolism;Carbohydrate metabolism;Itaconate metabolism;Metabolism;Nucleotide metabolism;Nucleotide synthesis and processing	Mitochondria;Plasma membrane (Supported)
Q9Y2B0	13.3688	13.0609	12.7047	13.2451	13.011	12.7762	12.7137	13.0751	13.3725	12.4909	13.0794	13.4492	12.7532	13.8032	12.9829	13.1462	0.163299	0.417042	0.0620244	0.0620244	0.866913				0.163299	13.1136	0.709237	0.481006	0.926758	-4.78651		ENSG00000257727	CNPY2	canopy FGF signaling regulator 2	-			Cytosol (Supported)
Q9NX46	15.7512	16.6645	16.6061	16.7336	16.9612	16.3676	17.5543	16.6313	16.797	16.6006	16.9689	16.6018	16.7493	17.5841	16.6626	16.8476	0.184938	0.467194	0.0611226	0.0611226	0.868715				0.184938	16.9385	0.768395	0.445356	0.926758	-4.76634		ENSG00000116863	ADPRS	ADP-ribosylserine hydrolase	-			Nucleoplasm (Enhanced)
P28072	18.2789	18.6694	18.4858	17.8349	17.4677	17.7195	18.6007	18.3828	18.444	18.8711	17.7898	17.969	17.9362	18.9696	18.151	18.3375	0.186528	0.471749	0.0608621	0.0608621	0.869236				0.186528	18.1357	0.740352	0.462059	0.926758	-4.77609		ENSG00000142507	PSMB6	proteasome 20S subunit beta 6	-			Nucleoplasm (Supported)
Q641Q2	14.7915	14.1992	14.2062	14.3361	14.1786	14.3063	13.6487	14.7205	14.2697	13.8622	13.8133	14.7027	14.4592	15.0332	14.2381	14.4087	0.170584	0.440785	0.0606891	0.0606891	0.869583				0.170584	14.2025	0.742432	0.460808	0.926758	-4.77538		ENSG00000099290	WASHC2A	WASH complex subunit 2A	-			Vesicles (Supported)
P01857	22.2281	21.5213	21.2548	22.0455	22.1795	21.5185	22.5603	22.3965	21.969	22.1686	22.3014	21.8096	21.4757	22.4028	21.9011	22.0748	0.173649	0.448187	0.0605237	0.0605237	0.869914				0.173649	22.1213	0.707847	0.481862	0.926758	-4.78696
P46060	12.7214	12.4322	11.4206	12.1628	12.3461	12.1754	12.3975	13.2165	12.3067	12.6315	12.5928	11.9159	11.7908	12.459	12.2366	12.4162	0.17961	0.463208	0.0600298	0.0600298	0.870904				0.17961	12.5335	0.708421	0.481508	0.926758	-4.78678		ENSG00000100401	RANGAP1	Ran GTPase activating protein 1	-			Nuclear membrane (Enhanced)
Q92995	16.6385	16.8542	16.8694	16.2459	16.8716	16.0675	16.2279	16.1021	16.5856	16.2371	16.4363	15.8455	16.5076	16.9547	16.5393	16.3813	-0.158032	0.420771	-0.059413	0.059413	0.872142				-0.158032	16.2731	-0.725776	0.470881	0.926758	-4.78103		ENSG00000058056	USP13	ubiquitin specific peptidase 13	-			Cytosol;Nucleoplasm (Approved)
P00734	14.0843	14.2731	14.3595	14.4886	14.4044	14.1172	14.767	14.7848	14.5755	14.6856	13.7554	14.7982	14.1733	14.7723	14.3563	14.5064	0.150134	0.405165	0.0589077	0.0589077	0.873157				0.150134	14.3568	0.694711	0.489997	0.926758	-4.79122		ENSG00000180210	F2	coagulation factor II, thrombin	-
O94905	19.9825	20.0611	19.8757	19.7546	19.902	19.6875	19.5206	19.9273	20.0906	19.3364	19.4252	19.8723	20.1284	18.9218	19.8263	19.6717	-0.154578	0.418659	-0.0584521	0.0584521	0.874073				-0.154578	19.7214	-0.728209	0.469402	0.926758	-4.78021		ENSG00000147475	ERLIN2	ER lipid raft associated 2	-			Endoplasmic reticulum (Supported)
Q92841	15.3474	15.8432	15.792	14.9611	15.1163	15.5855	14.8145	15.3248	15.7462	15.7901	14.9728	15.9195	14.6753	16.3552	15.3514	15.5406	0.189132	0.493798	0.0579598	0.0579598	0.875065				0.189132	15.3447	0.680298	0.49901	0.926758	-4.7958		ENSG00000100201	DDX17	DEAD-box helicase 17	-			Nuclear speckles (Supported)
P62263	15.8303	16.6754	16.4481	16.1405	16.5509	16.4475	16.7296	16.834	16.319	16.4513	16.9658	16.1458	15.952	17.3255	16.4032	16.5705	0.167298	0.462428	0.0560375	0.0560375	0.878947				0.167298	16.5462	0.718471	0.475338	0.926758	-4.78346		ENSG00000164587	RPS14	ribosomal protein S14	-			Cytosol;Endoplasmic reticulum (Supported)
O00330	21.2546	21.0777	21.0431	21.0058	21.0815	20.9887	21.2128	21.1972	21.0592	21.1287	21.2264	21.0455	21.0449	21.6839	21.0949	21.198	0.103084	0.293258	0.0549178	0.0549178	0.881216				0.103084	21.2307	0.770284	0.444243	0.926758	-4.76567		ENSG00000110435	PDHX	pyruvate dehydrogenase complex component X	+	Matrix	Metabolism;Carbohydrate metabolism;Pyruvate metabolism	Nucleoplasm;Plasma membrane (Approved)
Q13586	15.6722	15.8294	15.8199	15.5629	15.7292	15.4005	15.3108	15.4263	15.5519	15.3987	16.0739	15.5242	15.7405	16.6815	15.6178	15.771	0.153144	0.438448	0.0548383	0.0548383	0.881377				0.153144	15.9315	0.718947	0.475047	0.926758	-4.7833		ENSG00000167323	STIM1	stromal interaction molecule 1	-			Endoplasmic reticulum (Enhanced)
Q9NVH6	14.5514	14.0319	15.4065	13.851	14.3309	14.6758	15.0894	14.9321	14.3608	14.8956	14.4849	14.8132	14.3902	12.4936	14.5624	14.3386	-0.223788	0.569828	-0.0546615	0.0546615	0.881736				-0.223788	14.3914	-0.683042	0.497287	0.926758	-4.79494		ENSG00000185973	TMLHE	trimethyllysine hydroxylase, epsilon	+	Matrix	Metabolism;Metals and cofactors;Carnitine synthesis and transport	Mitochondria (Supported)
P50897	15.6976	15.6448	15.7213	15.6741	15.5043	15.9339	15.8296	15.4534	15.6056	16.0418	15.2516	15.2561	15.424	16.0759	15.7151	15.5869	-0.128179	0.378444	-0.0540913	0.0540913	0.882894				-0.128179	15.4401	-0.714169	0.477974	0.926758	-4.78489		ENSG00000131238	PPT1	palmitoyl-protein thioesterase 1	-			Golgi apparatus;Vesicles (Supported)
O60237	18.9317	18.7214	18.7021	18.8633	18.762	18.7124	18.4236	18.6602	18.8266	18.6262	18.4589	18.7206	18.7935	18.3276	18.7309	18.6305	-0.1004	0.29276	-0.0535621	0.0535621	0.883971				-0.1004	18.5375	-0.698817	0.487446	0.926758	-4.7899		ENSG00000077157	PPP1R12B	protein phosphatase 1 regulatory subunit 12B	-			Actin filaments;Plasma membrane (Approved)
Q9Y2J8	19.7944	19.3411	19.8684	19.3733	19.5168	19.4744	20.1906	19.5242	19.5231	19.732	20.2852	19.9111	19.2316	20.4363	19.6513	19.8062	0.154933	0.457955	0.0525498	0.0525498	0.886034				0.154933	19.6771	0.676177	0.501603	0.926758	-4.7971		ENSG00000117115	PADI2	peptidyl arginine deiminase 2	-
P35244	14.7486	14.3755	14.4962	14.3067	14.226	14.3686	14.3608	14.1931	14.4924	14.2209	14.5042	14.4281	14.2057	14.1759	14.4118	14.3172	-0.0946091	0.290161	-0.0508393	0.0508393	0.88953				-0.0946091	14.5036	-0.732006	0.467099	0.926758	-4.77893		ENSG00000106399	RPA3	replication protein A3	-
P46109	18.1419	17.8105	17.9208	17.6921	17.7697	18.2875	18.2735	18.0563	17.8811	17.6862	17.7827	17.798	17.6264	18.2496	17.9851	17.8686	-0.116547	0.367629	-0.0506503	0.0506503	0.889917				-0.116547	17.9882	-0.709441	0.48088	0.926758	-4.78644		ENSG00000099942	CRKL	CRK like proto-oncogene, adaptor protein	-			Nucleoplasm (Enhanced)
Q12906	18.0056	18.053	17.8916	17.9888	17.9558	18.1393	18.1419	17.9628	18.2517	18.1445	17.8949	17.9209	17.9141	17.2832	18.0252	17.9103	-0.114863	0.362971	-0.0505543	0.0505543	0.890114				-0.114863	18.0212	-0.742349	0.460858	0.926758	-4.77541		ENSG00000129351	ILF3	interleukin enhancer binding factor 3	-			Mitochondria;Nucleoli;Nucleoplasm (Supported)
P14927	20.1846	20.3817	20.0288	20.4156	19.9852	20.1619	20.0411	20.2019	19.7295	20.6503	19.801	20.006	20.074	19.8879	20.1713	20.0501	-0.121167	0.383333	-0.0504567	0.0504567	0.890314				-0.121167	20.2999	-0.696794	0.488702	0.926758	-4.79055		ENSG00000156467	UQCRB	ubiquinol-cytochrome c reductase binding protein	+	MIM	OXPHOS;Complex III;CIII subunits;OXPHOS;OXPHOS subunits		CIII
P09651	15.4399	15.671	15.6933	15.7285	15.0697	15.1801	14.6054	15.6639	15.7395	15.571	15.4381	15.2888	15.5734	15.1045	15.3411	15.4828	0.141648	0.441678	0.0502701	0.0502701	0.890697				0.141648	15.3491	0.684331	0.496479	0.926758	-4.79453		ENSG00000135486	HNRNPA1	heterogeneous nuclear ribonucleoprotein A1	-			Nucleoplasm (Enhanced)
Q9H8H3	15.483	15.2108	15.3922	14.5869	15.7953	15.7005	14.2842	14.4497	14.8629	15.5553	15.8841	15.0274	15.2892	14.009	15.2076	15.0111	-0.196482	0.555728	-0.0501299	0.0501299	0.890984				-0.196482	15.3371	-0.774612	0.441701	0.926758	-4.76413		ENSG00000185432	METTL7A	methyltransferase like 7A	-			Lipid droplets (Supported)
O95182	21.1498	20.7727	20.5608	20.6442	20.916	20.7762	20.6214	20.7898	20.3711	21.0325	20.6576	20.8421	20.6554	20.277	20.7773	20.6608	-0.116526	0.372964	-0.0499121	0.0499121	0.891431				-0.116526	20.7619	-0.769165	0.444902	0.926758	-4.76606		ENSG00000267855	NDUFA7	NADH:ubiquinone oxidoreductase subunit A7	+	MIM	OXPHOS;Complex I;CI subunits;OXPHOS;OXPHOS subunits	Mitochondria (Supported)	CI
Q04760	19.885	20.1319	20.5398	19.5071	20.0585	19.6602	20.4747	19.5814	20.075	19.3775	19.9188	19.8417	19.4034	20.8942	20.0367	19.8703	-0.166472	0.511074	-0.0485294	0.0485294	0.894274				-0.166472	20.1772	-0.677586	0.500716	0.926758	-4.79665		ENSG00000124767	GLO1	glyoxalase I	-			Cytosol;Nucleoplasm;Plasma membrane (Supported)
O75390	22.2773	21.9764	22.2961	22.2907	22.1202	22.4705	22.2897	22.311	22.3578	22.3531	22.1949	22.4684	22.3821	22.2262	22.2458	22.3276	0.0817823	0.25755	0.0481811	0.0481811	0.894991				0.0817823	22.3154	0.714594	0.477713	0.926758	-4.78475		ENSG00000062485	CS	citrate synthase	+	Matrix	Metabolism;Carbohydrate metabolism;TCA cycle	Mitochondria (Enhanced)
Q9NQC3	17.836	18.2046	18.3251	18.0894	18.2221	18.065	17.8438	17.8105	18.1502	18.054	18.7779	18.2392	18.6735	17.796	18.0837	18.2145	0.130759	0.436516	0.0470732	0.0470732	0.897277				0.130759	18.2215	0.719037	0.474992	0.926758	-4.78327		ENSG00000115310	RTN4	reticulon 4	-			Endoplasmic reticulum (Enhanced)
P09211	19.9561	19.7446	20.3172	19.0703	19.7766	19.5154	20.1109	20.241	19.5752	20.1668	19.8191	19.5896	19.0834	18.864	19.7844	19.6199	-0.164562	0.520101	-0.0467212	0.0467212	0.898005				-0.164562	19.8459	-0.73214	0.467018	0.926758	-4.77889		ENSG00000084207	GSTP1	glutathione S-transferase pi 1	-			Cytosol;Mitochondria (Supported)
P13073	23.4347	23.195	23.3336	23.162	23.3662	23.1224	23.2888	23.272	23.4528	23.4859	22.9476	23.4942	23.4281	23.4647	23.2718	23.3636	0.0917681	0.310655	0.0465927	0.0465927	0.898271				0.0917681	23.3011	0.719231	0.474874	0.926758	-4.78321		ENSG00000131143	COX4I1	cytochrome c oxidase subunit 4I1	+	MIM	OXPHOS;Complex IV;CIV subunits;OXPHOS;OXPHOS subunits	Mitochondria (Supported)	CIV
Q16836	21.2137	20.9687	21.4475	20.5437	21.3815	21.3112	21.2411	21.1077	21.0477	21.2887	20.802	21.2996	20.8728	20.847	21.1582	21.0379	-0.120285	0.410627	-0.0464963	0.0464963	0.89847				-0.120285	20.9297	-0.686343	0.495219	0.926758	-4.79389		ENSG00000138796	HADH	hydroxyacyl-CoA dehydrogenase	+	Matrix	Metabolism;Lipid metabolism;Fatty acid oxidation;Metabolism;Amino acid metabolism;Lysine metabolism	Mitochondria (Supported)
O95425	18.209	18.7181	18.9381	18.4617	18.7855	18.266	18.0143	18.2584	18.5316	18.1249	18.0195	18.5202	18.8233	18.1946	18.4847	18.3532	-0.131453	0.447072	-0.0459587	0.0459587	0.899583				-0.131453	18.3696	-0.693538	0.490728	0.926758	-4.7916		ENSG00000197321	SVIL	supervillin	-			Plasma membrane (Supported)
Q15404	16.0266	15.6209	15.4891	15.5795	15.9197	16.3308	16.2054	15.9121	15.6181	15.5584	16.3856	15.3756	15.8406	15.5429	15.8817	15.7476	-0.134104	0.463631	-0.0447677	0.0447677	0.902054				-0.134104	15.8033	-0.673227	0.503465	0.926758	-4.79802		ENSG00000148484	RSU1	Ras suppressor protein 1	-			Vesicles (Approved)
Q08752	16.3061	16.7424	16.8573	17.0684	16.6668	16.4908	16.9267	16.7621	16.8439	15.8769	16.94	16.5934	16.1397	16.9413	16.7226	16.5853	-0.137319	0.475757	-0.0443012	0.0443012	0.903023				-0.137319	16.7287	-0.676747	0.501244	0.926758	-4.79692		ENSG00000171497	PPID	peptidylprolyl isomerase D	-			Cytosol;Nucleoli (Supported)
P09622	21.649	21.2363	21.4465	21.3964	21.4496	21.5359	21.4748	21.4863	21.5236	21.5856	21.5204	21.709	21.6237	21.2907	21.4555	21.5342	0.0786831	0.275315	0.0440759	0.0440759	0.903492				0.0786831	21.4172	0.674745	0.502506	0.926758	-4.79754		ENSG00000091140	DLD	dihydrolipoamide dehydrogenase	+	Matrix	Metabolism;Carbohydrate metabolism;Pyruvate metabolism;Metabolism;Carbohydrate metabolism;TCA cycle;Metabolism;Amino acid metabolism;Branched-chain amino acid metabolism;Metabolism;Amino acid metabolism;Branched-chain amino acid dehydrogenase complex;Metabolism;Amino acid metabolism;Lysine metabolism;Metabolism;Amino acid metabolism;Glycine metabolism;Metabolism;Amino acid metabolism;Glycine clea…	Mitochondria (Supported)
Q9UI12	13.5032	13.4689	14.2468	13.8866	13.5311	13.469	13.6626	12.4282	13.8683	13.4042	13.5949	13.4818	13.9115	14.0074	13.6812	13.528	-0.15313	0.518983	-0.0436186	0.0436186	0.904443				-0.15313	13.5633	-0.70134	0.485883	0.926758	-4.78908		ENSG00000047249	ATP6V1H	ATPase H+ transporting V1 subunit H	-			Actin filaments (Approved)
P17987	19.3432	19.5235	19.4358	19.2205	19.5276	19.5781	19.4283	19.3714	19.5942	19.0079	19.5827	19.5125	19.4147	18.816	19.4367	19.3285	-0.10824	0.396044	-0.0435404	0.0435404	0.904606				-0.10824	19.3496	-0.771436	0.443566	0.926758	-4.76526		ENSG00000120438	TCP1	t-complex 1	-
Q13263	14.5435	14.7116	14.5804	14.6608	14.1081	14.1974	13.9991	13.4312	14.9971	13.9876	13.9907	13.9706	14.5906	14.7645	14.4001	14.2475	-0.152663	0.528957	-0.0422235	0.0422235	0.907353				-0.152663	14.2741	-0.757664	0.451706	0.926758	-4.77011		ENSG00000130726	TRIM28	tripartite motif containing 28	-			Nucleoplasm (Enhanced)
P30084	22.0115	22.2188	22.3609	21.9304	21.9266	22.3388	22.171	22.3207	22.3767	22.317	21.6586	22.4432	22.2747	22.2986	22.1369	22.2413	0.104495	0.40532	0.0409833	0.0409833	0.909948				0.104495	22.0748	0.67478	0.502484	0.926758	-4.79753		ENSG00000127884	ECHS1	enoyl-CoA hydratase, short chain 1	+	Matrix	Metabolism;Lipid metabolism;Fatty acid oxidation;Metabolism;Amino acid metabolism;Branched-chain amino acid metabolism;Metabolism;Amino acid metabolism;Lysine metabolism	Mitochondria (Enhanced)
Q16821	20.1655	20.4188	19.9661	20.0275	20.2057	20.0692	19.4501	19.3918	20.1406	19.5654	19.4908	20.3038	20.1982	20.2749	20.0433	19.9094	-0.133891	0.496165	-0.0407528	0.0407528	0.910431				-0.133891	20.1327	-0.671582	0.504504	0.926758	-4.79853		ENSG00000154415	PPP1R3A	protein phosphatase 1 regulatory subunit 3A	-
Q9H2U2	16.4338	16.3016	16.4272	16.1438	16.4944	16.6273	16.6336	16.2058	16.4498	16.5075	16.6833	16.7812	16.3334	15.1043	16.4374	16.295	-0.142325	0.533122	-0.0388794	0.0388794	0.914367				-0.142325	16.2915	-0.777504	0.440007	0.926758	-4.76309		ENSG00000138777	PPA2	inorganic pyrophosphatase 2	+	Matrix	Mitochondrial central dogma;mtDNA maintenance;Mitochondrial central dogma;mtRNA metabolism;Mitochondrial central dogma;Translation;Metabolism;Nucleotide metabolism	Mitochondria (Approved)
P08237	22.8307	23.1929	22.4603	22.9042	22.8714	22.8332	23.0216	22.1349	22.7986	22.6965	22.843	23.0765	22.4863	23.2545	22.8735	22.7558	-0.117722	0.485127	-0.0369817	0.0369817	0.918371				-0.117722	23.2698	-0.683599	0.496938	0.926758	-4.79476		ENSG00000152556	PFKM	phosphofructokinase, muscle	-			Endoplasmic reticulum (Approved)
P05388	18.3162	18.7168	18.5297	18.4593	18.5702	18.6361	18.623	18.6156	18.6699	18.2878	18.6129	18.6125	18.3012	18.1461	18.5502	18.4637	-0.0864691	0.376668	-0.0366665	0.0366665	0.919038				-0.0864691	18.5131	-0.740329	0.462073	0.926758	-4.7761		ENSG00000089157	RPLP0	ribosomal protein lateral stalk subunit P0	-			Cytosol;Endoplasmic reticulum (Supported)
Q9Y3F4	17.9648	18.2497	18.0613	18.5344	18.3089	18.1781	18.6417	18.5506	18.2442	18.0228	18.5497	18.2535	17.9487	17.5554	18.277	18.1607	-0.116284	0.486973	-0.0363382	0.0363382	0.919733				-0.116284	18.345	-0.671719	0.504417	0.926758	-4.79849		ENSG00000023734	STRAP	serine/threonine kinase receptor associated protein	-			Cytosol (Enhanced)
Q13326	17.1824	17.0159	16.8384	16.5906	16.8929	16.9463	16.9194	16.8579	17.146	16.5091	17.1347	16.6646	16.4706	16.9003	16.9123	16.8119	-0.100378	0.435417	-0.036246	0.036246	0.919928				-0.100378	16.8926	-0.760387	0.450089	0.926758	-4.76916		ENSG00000102683	SGCG	sarcoglycan gamma	-
Q12931	18.8747	18.6838	19.1046	18.7239	18.8412	18.8792	18.8002	18.7867	19.0547	18.7621	18.6939	19.0968	18.9302	19.1524	18.844	18.9253	0.0812968	0.362118	0.0358641	0.0358641	0.920738				0.0812968	18.785	0.723321	0.472376	0.926758	-4.78185		ENSG00000126602	TRAP1	TNF receptor associated protein 1	+	Matrix	Protein import, sorting and homeostasis;Protein homeostasis;Chaperones	Mitochondria (Enhanced)
P07737	21.0742	21.4873	21.2026	21.2262	21.2939	21.245	21.5026	21.337	21.4731	21.1774	21.4601	21.5089	20.8107	20.4673	21.2903	21.1764	-0.113905	0.492235	-0.0350632	0.0350632	0.922437				-0.113905	21.476	-0.684069	0.496644	0.926758	-4.79461		ENSG00000108518	PFN1	profilin 1	-			Cytosol (Supported)
P35573	22.7138	22.933	22.7559	22.7398	22.9976	22.4526	22.3418	22.2214	22.7043	22.3675	22.5763	23.1139	22.849	22.337	22.7049	22.5956	-0.109277	0.479381	-0.0348943	0.0348943	0.922796				-0.109277	22.9406	-0.741586	0.461317	0.926758	-4.77567		ENSG00000162688	AGL	amylo-alpha-1, 6-glucosidase, 4-alpha-glucanotransferase	-			Nucleoplasm (Supported)
Q96CT7	17.2624	17.5814	17.3564	17.3	17.4534	17.2346	17.8969	17.108	17.3334	17.3711	16.6603	17.323	17.139	18.2598	17.4407	17.3135	-0.127192	0.542337	-0.033799	0.033799	0.925126				-0.127192	17.5769	-0.730039	0.468291	0.926758	-4.77959		ENSG00000007080	CCDC124	coiled-coil domain containing 124	-			Cytosol;Plasma membrane (Enhanced)
Q8WW22	17.5958	16.9943	17.5759	17.1906	18.0105	17.782	17.6488	17.9675	16.9898	17.535	17.9318	17.7266	17.609	15.9394	17.5426	17.3856	-0.15697	0.610782	-0.0336094	0.0336094	0.92553				-0.15697	17.3192	-0.755909	0.452749	0.926758	-4.77072		ENSG00000140403	DNAJA4	DnaJ heat shock protein family (Hsp40) member A4	-			Cytosol;Plasma membrane (Approved)
P24752	23.2064	23.1985	23.496	23.1865	23.2972	23.552	23.064	23.0264	23.4566	23.3792	22.5994	23.2302	23.1313	23.4728	23.2858	23.1851	-0.100675	0.467295	-0.033264	0.033264	0.926267				-0.100675	23.1408	-0.677781	0.500593	0.926758	-4.79659		ENSG00000075239	ACAT1	acetyl-CoA acetyltransferase 1	+	Matrix	Metabolism;Carbohydrate metabolism;Ketone metabolism;Metabolism;Lipid metabolism;Fatty acid oxidation;Metabolism;Amino acid metabolism;Branched-chain amino acid metabolism;Metabolism;Amino acid metabolism;Lysine metabolism	Mitochondria (Enhanced)
O00487	15.6046	15.7938	15.264	15.5489	15.8205	15.6497	15.5701	15.3505	15.539	15.1717	15.7878	15.6428	16.0825	14.8991	15.6074	15.4962	-0.111156	0.512638	-0.0322562	0.0322562	0.928419				-0.111156	15.7324	-0.675105	0.502279	0.926758	-4.79743		ENSG00000115233	PSMD14	proteasome 26S subunit, non-ATPase 14	-			Nucleoplasm (Supported)
O00231	17.952	18.4063	18.3294	18.6526	18.2636	18.4741	18.0149	18.2501	18.2562	18.3615	18.2641	18.0089	18.2629	18.0946	18.299	18.2141	-0.0849154	0.431248	-0.0310173	0.0310173	0.931071				-0.0849154	18.3496	-0.768317	0.445401	0.926758	-4.76636		ENSG00000108671	PSMD11	proteasome 26S subunit, non-ATPase 11	-			Golgi apparatus;Nucleoplasm (Approved)
P05091	20.3055	19.6884	20.6101	20.2464	20.3522	20.3395	20.5237	20.5432	20.3936	20.5209	20.5052	20.5039	20.4483	19.8454	20.2951	20.3944	0.099228	0.509331	0.0290738	0.0290738	0.935247				0.099228	20.3173	0.685212	0.495927	0.926758	-4.79425		ENSG00000111275	ALDH2	aldehyde dehydrogenase 2 family member	+	Matrix	Metabolism;Detoxification;Xenobiotic metabolism
P61026	18.3545	18.5273	18.6065	18.5385	18.5794	18.4774	18.5217	18.2039	18.4799	18.3991	18.66	18.7129	18.5771	18.016	18.515	18.4356	-0.0794504	0.442765	-0.0281117	0.0281117	0.937321				-0.0794504	18.5125	-0.676822	0.501197	0.926758	-4.79689		ENSG00000084733	RAB10	RAB10, member RAS oncogene family	-
O15061	21.782	21.6256	22.0187	21.5619	21.7367	21.1799	21.2579	21.4831	21.4804	21.1755	21.0099	21.6739	21.82	21.8224	21.5947	21.495	-0.0996351	0.550533	-0.0258271	0.0258271	0.942265				-0.0996351	21.5667	-0.728228	0.469391	0.926758	-4.7802		ENSG00000182253	SYNM	synemin	-			Intermediate filaments (Supported)
P13639	20.3763	20.8465	20.9478	20.6046	20.6028	20.7983	21.0896	20.5415	20.7439	20.6039	21.2031	21.1693	20.6802	20.9483	20.7523	20.8415	0.0891841	0.525247	0.0249391	0.0249391	0.944193				0.0891841	20.849	0.687323	0.494606	0.926758	-4.79358		ENSG00000167658	EEF2	eukaryotic translation elongation factor 2	-			Cytosol;Plasma membrane (Enhanced)
Q15149	24.8348	24.9775	24.9063	24.7306	24.8686	24.4599	24.1977	24.3989	24.8256	24.3291	24.586	24.4969	24.8316	24.8849	24.7108	24.6219	-0.0889097	0.527251	-0.0247153	0.0247153	0.94468				-0.0889097	24.5922	-0.674609	0.502592	0.926758	-4.79759		ENSG00000178209	PLEC	plectin	-			Cytosol;Intermediate filaments (Enhanced)
Q5HYK3	17.9705	18.0918	18.7667	18.2415	18.3361	18.7504	18.5152	18.1523	18.3663	18.6447	18.1385	18.9515	18.6389	18.8075	18.3818	18.5285	0.146758	0.398298	0.0586726	0.0586726	0.87363				0.146758	18.2746	0.670126	0.505425	0.927385	-4.79898		ENSG00000110871	COQ5	coenzyme Q5, methyltransferase	+	MIM	Metabolism;Metals and cofactors;Coenzyme Q metabolism	Nucleoli (Uncertain)
P01860	17.1701	17.2136	16.4394	17.2812	17.0456	16.5225	16.9081	16.4739	17.8551	17.5478	16.7875	16.865	16.4836	17.92	16.9401	17.1333	0.19322	0.486498	0.0604622	0.0604622	0.870037				0.19322	17.0709	0.669199	0.506012	0.927398	-4.79927
P42025	12.4841	12.0613	11.5968	12.1346	12.0768	11.9515	11.97	11.7618	12.3441	11.7895	12.55	12.0753	11.6563	13.0721	12.0393	12.1784	0.13914	0.534628	0.0378389	0.0378389	0.91656				0.13914	12.2725	0.66422	0.50917	0.932119	-4.8008		ENSG00000115073	ACTR1B	actin related protein 1B	-			Microtubules (Approved)
Q12846	14.7184	15.4208	15.0745	15.7205	15.1889	15.1524	14.5193	15.405	15.0928	14.7849	14.9429	15.2324	15.8615	15.7061	15.1136	15.2894	0.175799	0.42598	0.0651531	0.0651531	0.86069				0.175799	15.3289	0.661754	0.510738	0.93392	-4.80156		ENSG00000103496	STX4	syntaxin 4	-			Plasma membrane (Enhanced)
Q96KP4	17.1876	16.3235	16.3671	16.4054	16.273	16.0722	16.6592	16.7772	16.5344	16.5601	16.9342	16.2813	16.8172	16.567	16.4697	16.6388	0.169065	0.310842	0.0857937	0.0857937	0.820741				0.169065	16.3729	0.659197	0.512366	0.935829	-4.80234		ENSG00000133313	CNDP2	carnosine dipeptidase 2	-			Cytosol;Nucleoplasm (Enhanced)
O95299	21.2441	20.9413	21.3324	20.358	21.3304	21.0853	21.3369	21.2581	20.9357	21.4687	20.5638	21.2122	20.7943	20.0089	21.0898	20.8917	-0.1981	0.406527	-0.0774394	0.0774394	0.836682				-0.1981	20.7839	-0.653271	0.516151	0.935947	-4.80414		ENSG00000130414	NDUFA10	NADH:ubiquinone oxidoreductase subunit A10	+	MIM	OXPHOS;Complex I;CI subunits;OXPHOS;OXPHOS subunits	Mitochondria (Supported)	CI
P30048	21.3486	21.4493	21.537	21.4766	21.3022	21.434	21.8147	21.6112	21.6497	21.6073	21.6112	21.5725	21.2636	21.7772	21.4803	21.5847	0.104325	0.250637	0.0626944	0.0626944	0.865577				0.104325	21.4495	0.653138	0.516236	0.935947	-4.80418		ENSG00000165672	PRDX3	peroxiredoxin 3	+	Matrix	Metabolism;Detoxification;ROS and glutathione metabolism
P26885	14.833	14.2901	14.7822	14.5847	14.385	14.4178	14.5021	14.488	14.74	14.7385	14.1441	14.5859	14.5325	13.6055	14.5421	14.4049	-0.137201	0.439374	-0.0490035	0.0490035	0.893298				-0.137201	14.6885	-0.65413	0.515601	0.935947	-4.80388		ENSG00000173486	FKBP2	FKBP prolyl isomerase 2	-			Plasma membrane (Approved)
Q96DB5	18.2249	18.1484	17.8477	18.9457	18.2528	18.516	18.8159	18.8064	18.1123	18.1144	18.8819	18.6955	18.2595	18.8249	18.393	18.5278	0.134796	0.508038	0.0396438	0.0396438	0.912759				0.134796	18.5423	0.652686	0.516526	0.935947	-4.80432		ENSG00000176623	RMDN1	regulator of microtubule dynamics 1	+	MOM		Centrosome (Supported)
Q9NP72	16.7516	16.7863	16.8745	16.9015	16.8102	16.8832	16.8795	16.739	16.965	16.6163	16.9617	17.2326	16.9572	16.9579	16.841	16.9185	0.0775289	0.334145	0.0369088	0.0369088	0.918525				0.0775289	16.8518	0.654754	0.515202	0.935947	-4.80369		ENSG00000099246	RAB18	RAB18, member RAS oncogene family	-
Q92665	16.9891	16.714	16.392	16.2871	16.35	16.819	16.5106	16.7972	16.804	16.7672	16.7508	16.982	16.6072	16.0574	16.5803	16.6808	0.100549	0.515817	0.0289084	0.0289084	0.935603				0.100549	16.5508	0.656606	0.514019	0.935947	-4.80313		ENSG00000102738	MRPS31	mitochondrial ribosomal protein S31	+	Matrix	Mitochondrial central dogma;Translation;Mitochondrial ribosome;SSU	Mitochondria (Supported)	Ribo
Q9UNN5	15.5339	14.8484	15.5886	15.3003	15.1991	15.1334	15.3495	15.3266	15.3159	15.0893	14.3425	15.3812	15.1193	15.6425	15.279	15.1739	-0.105113	0.573644	-0.0253697	0.0253697	0.943258				-0.105113	15.1454	-0.655318	0.514842	0.935947	-4.80352		ENSG00000185104	FAF1	Fas associated factor 1	-			Nucleoplasm (Enhanced)
P24298	19.119	18.9002	19.9945	19.5765	19.7654	19.5874	19.9589	19.795	19.1045	19.928	19.5088	19.5184	19.593	20.5502	19.5574	19.714	0.156587	0.510504	0.0457235	0.0457235	0.90007				0.156587	19.6929	0.651354	0.517379	0.936432	-4.80472		ENSG00000167701	GPT	glutamic--pyruvic transaminase	-
P0CG30	15.4022	15.7962	16.6379	15.0646	16.8358	15.07	15.3409	14.9642	15.51	16.5785	15.3607	15.0508	15.472	15.5311	15.7354	15.4953	-0.240027	0.493972	-0.0735195	0.0735195	0.844268				-0.240027	16.1353	-0.648683	0.519092	0.937093	-4.80552		ENSG00000133433|ENSG00000278695	GSTT2B	glutathione S-transferase theta 2B	-			Cytosol (Supported)
P26641	19.5155	19.7988	19.7148	19.8553	19.9079	20.0533	19.9542	19.8262	19.818	19.732	19.732	19.9765	19.6563	19.3454	19.8285	19.7266	-0.101945	0.325975	-0.0496284	0.0496284	0.892014				-0.101945	19.7972	-0.647134	0.520087	0.937093	-4.80599		ENSG00000254772	EEF1G	eukaryotic translation elongation factor 1 gamma	-			Mitochondria (Approved)
Q13616	14.3262	15.1634	14.5423	14.7762	14.8971	14.6902	14.7093	14.5033	14.801	14.0641	15.0493	14.8401	14.2726	14.7642	14.7292	14.6135	-0.115726	0.497208	-0.0351184	0.0351184	0.92232				-0.115726	14.85	-0.647395	0.519919	0.937093	-4.80591		ENSG00000055130	CUL1	cullin 1	-			Nucleoplasm (Supported)
P54578	17.6118	18.0334	18.6132	17.9504	17.9136	17.7855	18.4211	18.4794	18.0247	18.4251	17.9158	17.9761	17.5062	17.1643	18.047	17.9274	-0.119644	0.599767	-0.026563	0.026563	0.940669				-0.119644	18.068	-0.64861	0.519139	0.937093	-4.80555		ENSG00000101557	USP14	ubiquitin specific peptidase 14	-			Cytosol (Supported)
Q96EK5	11.8237	12.6731	12.1279	13.0507	12.5954	12.6934	12.7201	12.539	12.0155	11.853	12.352	12.8269	12.5574	12.2114	12.5263	12.3365	-0.189872	0.364193	-0.0832909	0.0832909	0.825485				-0.189872	12.3935	-0.640935	0.524078	0.94058	-4.80784		ENSG00000198954	KIFBP	kinesin family binding protein	-
Q8WZ42	28.0765	26.6091	27.6841	28.5807	28.8166	27.8305	26.8051	26.7371	28.393	26.6061	27.7626	27.8627	28.4394	26.7852	27.7718	27.5123	-0.25951	0.560912	-0.0651643	0.0651643	0.860668				-0.25951	27.6612	-0.640944	0.524072	0.94058	-4.80784		ENSG00000155657	TTN	titin	-
P20929	27.4983	27.6848	27.7292	27.7505	27.933	27.0695	27.0259	27.0625	27.74	27.0079	27.4171	27.66	27.6456	27.3785	27.5273	27.416	-0.111366	0.531047	-0.030611	0.030611	0.931942				-0.111366	27.4996	-0.64159	0.523655	0.94058	-4.80764		ENSG00000183091	NEB	nebulin	-
O75874	18.1959	18.3055	18.3223	18.2348	18.3348	18.3447	17.859	18.0923	18.4049	18.1168	18.2043	18.3039	18.3278	17.5197	18.2282	18.1385	-0.0896047	0.501177	-0.0268822	0.0268822	0.939978				-0.0896047	18.1307	-0.640477	0.524374	0.94058	-4.80797		ENSG00000138413	IDH1	isocitrate dehydrogenase (NADP(+)) 1	-			Cytosol;Nuclear bodies (Approved)
Q9NYK5	15.3406	14.7761	14.8634	14.9083	14.8563	15.3153	14.8249	15.2289	15.0098	15.2621	14.947	15.336	15.2156	14.658	14.9835	15.0939	0.110379	0.402929	0.0435744	0.0435744	0.904536				0.110379	15.0647	0.639371	0.525087	0.940806	-4.8083		ENSG00000154719	MRPL39	mitochondrial ribosomal protein L39	+	Matrix	Mitochondrial central dogma;Translation;Mitochondrial ribosome;LSU		Ribo
Q9UL25	13.0871	13.8514	14.0813	13.7856	14.0628	13.66	13.7059	13.8729	13.7217	13.5473	13.7873	14.0979	13.8464	14.4727	13.7477	13.9066	0.158875	0.367336	0.0691005	0.0691005	0.852903				0.158875	13.3791	0.63839	0.525721	0.940888	-4.80859		ENSG00000080371	RAB21	RAB21, member RAS oncogene family	-
O43169	17.0483	16.8636	17.9274	17.4951	17.319	16.8741	17.2455	17.7952	17.4872	17.6289	16.132	17.2505	17.5848	18.1191	17.2533	17.4283	0.174984	0.540938	0.0466949	0.0466949	0.89806				0.174984	17.1903	0.636176	0.527153	0.942396	-4.80925		ENSG00000103018	CYB5B	cytochrome b5 type B	+	MOM	Metabolism;Metals and cofactors;Heme-containing proteins;Metabolism;Detoxification;Xenobiotic metabolism;Metabolism;Detoxification;Amidoxime reducing complex;Metabolism;Electron carriers;Cytochromes	Endoplasmic reticulum (Approved)
O95168	16.7052	16.6874	15.4024	15.7853	16.4236	15.9303	15.8613	16.477	16.0458	15.438	16.5949	14.3655	15.4377	17.0881	16.1136	15.921	-0.192639	0.633545	-0.0381854	0.0381854	0.915829				-0.192639	16.0473	-0.635216	0.527774	0.942454	-4.80953		ENSG00000065518	NDUFB4	NADH:ubiquinone oxidoreductase subunit B4	+	MIM	OXPHOS;Complex I;CI subunits;OXPHOS;OXPHOS subunits	Mitochondria (Supported)	CI
P18077	15.5094	16.079	15.2565	15.1472	15.1783	15.0951	15.4775	15.1917	15.1566	15.83	16.0213	14.9826	14.3981	14.7633	15.3918	15.192	-0.199881	0.442394	-0.0707959	0.0707959	0.84958				-0.199881	15.3641	-0.633611	0.528814	0.943258	-4.81		ENSG00000182899	RPL35A	ribosomal protein L35a	-
P59998	15.0384	14.1329	14.6291	14.6739	14.395	14.5431	14.8372	14.2585	15.219	14.5309	14.6025	14.0429	13.7736	14.5776	14.6071	14.4293	-0.177778	0.408851	-0.0690552	0.0690552	0.852992				-0.177778	14.7191	-0.630181	0.53104	0.944071	-4.811		ENSG00000241553	ARPC4	actin related protein 2/3 complex subunit 4	-
Q9NRG7	17.5583	17.5035	18.584	17.2923	17.9419	18.2223	17.2504	16.873	18.3105	18.4198	17.0363	18.1859	18.3841	18.5816	17.7647	17.9702	0.205496	0.541732	0.0547062	0.0547062	0.881645				0.205496	17.5551	0.630276	0.530978	0.944071	-4.81098		ENSG00000100445	SDR39U1	short chain dehydrogenase/reductase family 39U member 1	+	unknown		Cytosol;Nucleoplasm (Approved)
P53990	15.7855	16.3368	15.6191	15.9468	16.0581	16.188	16.3463	15.8493	16.1384	16.177	16.3889	15.9493	15.6854	15.1923	16.0401	15.9115	-0.128543	0.491508	-0.0396515	0.0396515	0.912743				-0.128543	16.0587	-0.630359	0.530924	0.944071	-4.81095		ENSG00000182149	IST1	IST1 factor associated with ESCRT-III	-			Vesicles (Supported)
P52565	18.0826	19.0626	18.9396	18.5691	18.9442	18.881	18.294	18.7782	19.0584	19.2189	18.0287	18.7263	18.5539	16.8696	18.6819	18.462	-0.219869	0.522224	-0.0620345	0.0620345	0.866893				-0.219869	18.4317	-0.628554	0.532097	0.944302	-4.81148		ENSG00000141522	ARHGDIA	Rho GDP dissociation inhibitor alpha	-			Cytosol (Supported)
P02533	21.6865	19.6042	21.69	21.3084	21.2918	21.4844	21.2096	21.8454	20.5044	21.8524	20.6118	20.4604	20.9142	20.5371	21.1821	20.9608	-0.221281	0.550927	-0.0572911	0.0572911	0.876413				-0.221281	21.136	-0.627635	0.532695	0.944302	-4.81175		ENSG00000186847	KRT14	keratin 14	-			Intermediate filaments (Enhanced)
P11277	20.1508	20.3752	20.2491	20.2224	20.2167	20.4204	20.3373	20.2459	20.5635	20.1011	19.784	20.0446	20.0698	20.6039	20.2817	20.2018	-0.0798794	0.508962	-0.0234298	0.0234298	0.94748				-0.0798794	20.2406	-0.627258	0.53294	0.944302	-4.81186		ENSG00000070182	SPTB	spectrin beta, erythrocytic	-			Cytosol (Approved)
Q9NQW7	16.5748	16.712	17.1206	17.0987	17.0295	17.2781	17.3547	16.8174	16.826	16.8272	17.3871	17.0749	16.7788	16.5528	17.0241	16.8949	-0.129174	0.397025	-0.0518222	0.0518222	0.887519				-0.129174	16.8794	-0.624914	0.534467	0.945959	-4.81254		ENSG00000108039	XPNPEP1	X-prolyl aminopeptidase 1	-			Cytosol (Enhanced)
P09104	16.1653	19.0484	15.9258	16.8935	17.6802	18.2833	18.1376	14.3721	18.1516	17.614	15.5678	17.3216	16.4433	19.3184	17.4477	16.9698	-0.477913	0.543209	-0.126663	0.126663	0.747029				-0.477913	17.7784	-0.622495	0.536045	0.946658	-4.81323		ENSG00000111674	ENO2	enolase 2	-			Cytosol;Plasma membrane (Supported)
P23381	18.1405	18.0645	17.0999	17.5547	18.1458	17.9795	17.987	18.2398	17.9436	17.7811	17.7666	17.8518	17.979	18.5091	17.8531	18.0101	0.15701	0.397884	0.0628423	0.0628423	0.865282				0.15701	17.6482	0.622675	0.535927	0.946658	-4.81318		ENSG00000140105	WARS1	tryptophanyl-tRNA synthetase 1	-			Cytosol (Enhanced)
Q01469	14.173	13.7591	14.2788	13.9155	14.0869	14.6733	14.2341	14.1637	13.571	14.9672	13.8512	14.5424	14.5239	15.072	14.1601	14.3845	0.224388	0.362578	0.098865	0.098865	0.796407				0.224388	13.8589	0.612456	0.542619	0.951319	-4.81611		ENSG00000164687	FABP5	fatty acid binding protein 5	-			Cytosol (Supported)
P23297	19.0602	19.2408	18.1436	19.3412	18.8271	18.8216	18.215	18.314	18.7295	18.0997	19.2556	18.3129	18.7597	18.7223	18.8071	18.5991	-0.207946	0.38462	-0.0862911	0.0862911	0.819802				-0.207946	18.8264	-0.614561	0.541237	0.951319	-4.81551		ENSG00000160678	S100A1	S100 calcium binding protein A1	-
Q15293	17.3304	16.8821	16.4272	16.7244	17.1212	17.0033	17.1743	17.3239	17.0123	16.7952	17.1593	17.0414	16.5798	15.1673	16.9518	16.7256	-0.226234	0.462908	-0.0756767	0.0756767	0.840085				-0.226234	16.5794	-0.612465	0.542613	0.951319	-4.81611		ENSG00000049449	RCN1	reticulocalbin 1	-			Endoplasmic reticulum (Supported)
P61106	14.5361	14.8924	14.6846	15.0996	15.075	15.6433	15.2848	14.38	15.1453	14.5986	15.6898	14.5871	15.2434	14.4163	15.0308	14.8658	-0.165046	0.495643	-0.0503113	0.0503113	0.890612				-0.165046	14.9549	-0.611996	0.542922	0.951319	-4.81624		ENSG00000119396	RAB14	RAB14, member RAS oncogene family	-			Vesicles (Supported)
Q13155	13.052	13.6782	12.7896	13.8541	13.4437	13.2814	14.0519	13.8801	13.3816	12.8728	14.1128	13.1262	13.4874	14.5375	13.4501	13.6284	0.178229	0.532446	0.0487857	0.0487857	0.893746				0.178229	13.5093	0.611205	0.543441	0.951319	-4.81646		ENSG00000106305	AIMP2	aminoacyl tRNA synthetase complex interacting multifunctional protein 2	-			Cytosol (Approved)
O43491	14.0039	14.1598	14.2027	13.7373	14.256	14.5262	14.3412	14.1446	14.0853	14.4161	14.3663	14.059	14.0562	14.9052	14.1753	14.2904	0.11507	0.459119	0.0389024	0.0389024	0.914319				0.11507	14.1405	0.615843	0.540396	0.951319	-4.81514		ENSG00000079819	EPB41L2	erythrocyte membrane protein band 4.1 like 2	-			Plasma membrane (Enhanced)
Q16531	16.0003	16.4056	16.4933	16.3029	16.7323	16.8965	16.9398	16.523	16.3694	16.431	16.8754	16.9506	16.0532	15.704	16.5387	16.4152	-0.123477	0.566261	-0.0304968	0.0304968	0.932187				-0.123477	16.6104	-0.61348	0.541946	0.951319	-4.81582		ENSG00000167986	DDB1	damage specific DNA binding protein 1	-			Nucleoplasm (Enhanced)
P07900	21.419	21.6554	21.9808	21.7289	21.5414	21.5285	21.6564	21.4653	21.7135	21.4378	21.582	21.855	21.6187	21.3999	21.6443	21.5817	-0.0625997	0.509557	-0.0183296	0.0183296	0.958673				-0.0625997	21.5961	-0.61318	0.542144	0.951319	-4.8159		ENSG00000080824	HSP90AA1	heat shock protein 90 alpha family class A member 1	-			Cytosol (Supported)
P50993	20.7733	21.142	20.8398	21.1086	20.9369	20.9592	20.7097	20.7829	20.8685	20.5961	20.7085	20.912	21.0515	20.7283	20.9242	20.8068	-0.11736	0.186203	-0.0856746	0.0856746	0.820966				-0.11736	20.7742	-0.607899	0.545617	0.952414	-4.8174		ENSG00000018625	ATP1A2	ATPase Na+/K+ transporting subunit alpha 2	-
Q15119	14.6318	14.8735	14.5759	15.185	15.247	15.2426	15.5965	15.0369	15.0395	15.1118	15.3788	15.7132	14.7269	15.3967	15.0503	15.2006	0.150229	0.43322	0.0545771	0.0545771	0.881907				0.150229	15.0802	0.608409	0.545281	0.952414	-4.81725		ENSG00000005882	PDK2	pyruvate dehydrogenase kinase 2	+	Matrix	Metabolism;Carbohydrate metabolism;Pyruvate metabolism	Mitochondria;Nucleoplasm (Supported)
Q9Y2Q9	17.2663	17.115	16.6338	16.779	17.1898	17.2465	16.6259	17.194	17.2976	17.3171	16.6805	17.4137	17.2754	16.5541	16.9795	17.1046	0.125148	0.473118	0.0406767	0.0406767	0.910591				0.125148	16.9655	0.607541	0.545853	0.952414	-4.8175		ENSG00000147586	MRPS28	mitochondrial ribosomal protein S28	+	Matrix	Mitochondrial central dogma;Translation;Mitochondrial ribosome;SSU	Mitochondria (Supported)	Ribo
Q9P0P8	15.5163	15.7404	15.9395	14.8268	15.5432	15.9358	16.1798	15.7064	15.9063	15.8058	15.342	16.1772	15.0208	14.0921	15.6688	15.4358	-0.233044	0.471505	-0.0760921	0.0760921	0.839282				-0.233044	15.4081	-0.604707	0.547721	0.954634	-4.81829		ENSG00000130349	MTRES1	mitochondrial transcription rescue factor 1	+	Matrix	Mitochondrial central dogma;mtRNA metabolism;Transcription;Mitochondrial central dogma;Translation
Q96EL3	14.1247	13.9348	12.9646	13.0267	13.2054	13.75	13.5056	13.7817	13.8002	13.8597	13.7637	13.2763	13.4939	13.8558	13.5017	13.6902	0.188516	0.342976	0.0876101	0.0876101	0.817316				0.188516	13.5189	0.594151	0.554711	0.95602	-4.82123		ENSG00000204822	MRPL53	mitochondrial ribosomal protein L53	+	Matrix	Mitochondrial central dogma;Translation;Mitochondrial ribosome;LSU	Mitochondria (Supported)	Ribo
Q7KZF4	14.1506	14.8724	13.7047	13.7089	14.7369	14.8176	14.7344	13.4383	15.0228	13.8816	15.1546	14.6094	14.6784	15.5226	14.3894	14.6154	0.226043	0.518643	0.064452	0.064452	0.862081				0.226043	14.3721	0.597717	0.552345	0.95602	-4.82024		ENSG00000197157	SND1	staphylococcal nuclease and tudor domain containing 1	+	unknown		Cytosol (Enhanced)
P01903	15.326	15.6019	15.5029	15.9756	15.9022	15.9261	15.3185	15.6405	15.523	15.3982	15.9831	15.2429	15.8327	14.9868	15.6505	15.5153	-0.135123	0.437211	-0.0485509	0.0485509	0.89423				-0.135123	15.4864	-0.593944	0.554849	0.95602	-4.82129		ENSG00000204287|ENSG00000206308|ENSG00000226260|ENSG00000227993|ENSG00000228987|ENSG00000230726|ENSG00000234794	HLA-DRA	major histocompatibility complex, class II, DR alpha	-
P30153	19.0903	18.9978	19.0101	19.0273	19.0884	18.9023	18.9332	18.6217	18.7275	18.9817	19.2027	18.8014	18.8232	19.2202	19.0071	18.9112	-0.0958785	0.316441	-0.0479112	0.0479112	0.895548				-0.0958785	18.989	-0.598594	0.551764	0.95602	-4.82		ENSG00000105568	PPP2R1A	protein phosphatase 2 scaffold subunit Aalpha	-			Cytosol (Approved)
Q14324	21.6594	23.0007	20.4139	22.3766	21.7039	20.5159	21.0076	20.8369	21.639	20.4181	21.6037	22.0773	21.2733	21.3135	21.5254	21.3088	-0.216602	0.612283	-0.0461465	0.0461465	0.899194				-0.216602	22.0151	-0.590886	0.556882	0.95602	-4.82213		ENSG00000086967	MYBPC2	myosin binding protein C2	-
P56556	19.0487	19.1264	18.9991	18.7844	19.1652	19.0004	19.2508	18.651	18.7223	19.4981	18.8247	19.1954	18.8656	18.8411	19.0536	18.9426	-0.110999	0.397127	-0.0445185	0.0445185	0.902571				-0.110999	19.0432	-0.59138	0.556553	0.95602	-4.82199		ENSG00000184983|ENSG00000272765|ENSG00000273397|ENSG00000277365|ENSG00000281013	NDUFA6	NADH:ubiquinone oxidoreductase subunit A6	+	MIM	OXPHOS;Complex I;CI subunits;OXPHOS;OXPHOS subunits		CI
Q96Q06	21.321	20.8884	21.0427	20.6593	21.5181	21.2351	20.4343	21.2294	21.5655	20.0976	21.2956	20.7804	21.5276	21.7475	21.0141	21.1777	0.163556	0.539335	0.0438561	0.0438561	0.903949				0.163556	20.9472	0.594609	0.554407	0.95602	-4.8211		ENSG00000167676	PLIN4	perilipin 4	-			Lipid droplets;Plasma membrane (Supported)
Q8NBU5	15.7266	15.6248	16.169	15.8318	16.2986	16.5055	16.1866	16.4745	15.7637	16.29	16.9909	16.4366	16.8008	14.7978	16.049	16.2221	0.173079	0.581192	0.0407914	0.0407914	0.91035				0.173079	16.1643	0.59857	0.55178	0.95602	-4.82001		ENSG00000138138|ENSG00000283024	ATAD1	ATPase family AAA domain containing 1	+	MOM	Protein import, sorting and homeostasis;Protein homeostasis;Proteases	Nucleoli (Approved)
O95810	18.3916	18.4169	18.6897	18.2418	18.7253	18.8694	18.6498	18.6759	18.5864	18.6601	18.5593	18.2381	18.5327	18.0119	18.5692	18.4663	-0.102896	0.429429	-0.037774	0.037774	0.916697				-0.102896	18.4235	-0.597136	0.55273	0.95602	-4.8204		ENSG00000168497	CAVIN2	caveolae associated protein 2	-			Plasma membrane (Enhanced)
Q8N335	20.0069	20.4572	20.1424	20.5651	20.2844	19.9698	20.316	20.161	20.4208	20.0906	20.4503	20.1877	20.3784	20.7431	20.2488	20.3474	0.0985898	0.42426	0.0367117	0.0367117	0.918942				0.0985898	20.1589	0.599042	0.551467	0.95602	-4.81988		ENSG00000152642	GPD1L	glycerol-3-phosphate dehydrogenase 1 like	-
Q9BXK5	17.7087	17.9415	18.5717	17.617	18.054	17.7614	17.3663	17.6419	17.9786	17.5861	17.1094	17.6426	18.1623	17.9963	17.8601	17.731	-0.129054	0.524407	-0.0361778	0.0361778	0.920073				-0.129054	17.5903	-0.591315	0.556596	0.95602	-4.82201		ENSG00000099968	BCL2L13	BCL2 like 13	+	MOM	Mitochondrial dynamics and surveillance;Mitophagy;Mitochondrial dynamics and surveillance;Autophagy;Mitochondrial dynamics and surveillance;Apoptosis	Mitochondria (Enhanced)
P62906	17.6788	18.2055	18.0956	17.5725	18.0063	17.9871	17.6239	18.2639	17.7062	18.522	18.3851	17.9938	18.1129	17.0609	17.8814	18.0064	0.125009	0.562662	0.0312213	0.0312213	0.930634				0.125009	18.1181	0.596924	0.552871	0.95602	-4.82046		ENSG00000198755	RPL10A	ribosomal protein L10a	-			Cytosol;Endoplasmic reticulum (Supported)
Q13148	14.1552	14.1501	15.295	14.1612	14.2733	13.9493	15.1806	13.6607	14.674	14.7879	15.1092	14.2784	14.0779	15.6038	14.4521	14.5988	0.146734	0.656779	0.0267908	0.0267908	0.940176				0.146734	14.5591	0.592349	0.555909	0.95602	-4.82173		ENSG00000120948	TARDBP	TAR DNA binding protein	-			Nucleoplasm (Enhanced)
Q00688	21.1648	21.0109	21.2208	20.8069	20.749	20.5275	20.2714	20.4564	21.0297	20.7946	20.3792	21.1805	20.7123	20.4775	20.8216	20.7186	-0.103008	0.563961	-0.0256232	0.0256232	0.942707				-0.103008	20.85	-0.601196	0.550041	0.95602	-4.81928		ENSG00000100442	FKBP3	FKBP prolyl isomerase 3	-			Cytosol (Supported)
Q9UJW0	11.9042	12.6059	13.5585	12.2262	12.6591	12.7798	12.343	11.7466	12.5591	12.5796	11.2221	12.5749	12.4155	13.5861	12.5824	12.3834	-0.198965	0.572929	-0.0481295	0.0481295	0.895098				-0.198965	12.4848	-0.587777	0.558953	0.958217	-4.82298		ENSG00000132912	DCTN4	dynactin subunit 4	-			Centrosome;Nucleoplasm (Approved)
O75116	14.8492	15.205	16.0025	15.1769	15.5315	15.2272	14.9301	15.1331	15.2525	14.8829	14.4235	15.3064	15.2422	15.6513	15.2746	15.1274	-0.147193	0.49099	-0.0454718	0.0454718	0.900592				-0.147193	14.9544	-0.587168	0.559359	0.958217	-4.82314		ENSG00000134318	ROCK2	Rho associated coiled-coil containing protein kinase 2	-			Cytosol (Supported)
P02765	17.5313	18.1394	17.9262	18.006	17.8276	17.7814	18.6206	18.1958	18.5204	18.231	17.017	18.1303	17.1072	16.99	17.9761	17.7417	-0.234403	0.426029	-0.0868606	0.0868606	0.818727				-0.234403	17.8778	-0.582197	0.56268	0.959065	-4.82449		ENSG00000145192	AHSG	alpha 2-HS glycoprotein	-			Golgi apparatus (Enhanced)
Q15185	15.8512	15.9774	14.4774	15.5116	15.5005	15.9074	15.6956	15.6089	15.5952	15.7196	16.1195	15.6193	14.5685	14.0168	15.5601	15.3211	-0.239028	0.496823	-0.0726163	0.0726163	0.846026				-0.239028	15.4256	-0.583417	0.561864	0.959065	-4.82416		ENSG00000110958	PTGES3	prostaglandin E synthase 3	-			Cytosol (Approved)
Q8WWI1	16.9991	17.3597	17.0089	16.7781	17.0961	17.1234	17.0446	17.1538	17.4827	16.0376	16.1427	17.3053	17.3826	16.6099	17.0586	16.8735	-0.185046	0.451903	-0.0638324	0.0638324	0.863312				-0.185046	16.9215	-0.584065	0.561431	0.959065	-4.82399		ENSG00000136153	LMO7	LIM domain 7	-			Actin filaments (Supported)
P35579	20.8248	20.868	20.6246	21.0468	20.8085	21.3348	20.665	21.0887	21.2842	20.8224	21.1032	20.7827	21.2014	20.6326	20.8818	20.9879	0.106085	0.429486	0.0389387	0.0389387	0.914242				0.106085	20.8445	0.583299	0.561943	0.959065	-4.82419		ENSG00000100345	MYH9	myosin heavy chain 9	-			Actin filaments;Plasma membrane (Supported)
P08758	19.8186	20.5859	19.7791	20.3926	19.8351	20.1293	20.2967	19.6414	20.5287	20.0403	19.8523	19.6494	19.8087	20.6024	20.1196	20.0176	-0.102029	0.606488	-0.0221584	0.0221584	0.950258				-0.102029	20.0474	-0.581941	0.562852	0.959065	-4.82456		ENSG00000164111	ANXA5	annexin A5	-			Nuclear membrane (Approved)
Q99615	13.5211	13.5105	14.0978	15.3591	13.8789	13.99	15.0291	15.4557	14.3336	15.1124	13.213	13.8011	14.0321	15.6148	14.1981	14.5089	0.310863	0.491158	0.0959881	0.0959881	0.8017				0.310863	14.1811	0.57912	0.56474	0.960238	-4.82532		ENSG00000168259	DNAJC7	DnaJ heat shock protein family (Hsp40) member C7	-			Nucleoplasm (Supported)
Q15019	16.7591	16.5375	16.8416	16.6717	16.6962	16.8376	16.529	17.0849	16.5918	16.9142	17.3098	16.5425	17.0102	16.1724	16.6961	16.8037	0.10759	0.499045	0.0324772	0.0324772	0.927946				0.10759	16.8047	0.579792	0.56429	0.960238	-4.82514		ENSG00000168385	SEPTIN2	septin 2	-			Actin filaments (Enhanced)
P27695	15.9643	15.9786	14.1433	15.912	15.8745	16.428	15.9751	15.651	16.1102	15.6895	16.4342	16.1587	15.6718	16.2818	15.7537	15.9996	0.245901	0.433245	0.0893275	0.0893275	0.81409				0.245901	15.5015	0.574498	0.567842	0.961996	-4.82656		ENSG00000100823	APEX1	apurinic/apyrimidinic endodeoxyribonuclease 1	+	Matrix	Mitochondrial central dogma;mtDNA maintenance;mtDNA repair	Nucleoplasm (Supported)
Q15772	16.7982	17.045	16.8324	16.6392	16.7699	16.1248	16.0269	16.3825	17.2705	16.7812	16.0786	16.6668	16.8564	17.5128	16.6052	16.7927	0.187466	0.440651	0.0667201	0.0667201	0.85759				0.187466	16.5657	0.572387	0.569262	0.961996	-4.82712		ENSG00000072195	SPEG	striated muscle enriched protein kinase	-			Vesicles (Approved)
O75223	18.9824	18.9141	17.3885	19.2024	18.8513	18.9033	19.0774	18.8056	18.7244	18.6127	19.0968	18.871	18.4309	17.3855	18.7599	18.561	-0.198917	0.538757	-0.0534304	0.0534304	0.884239				-0.198917	18.4783	-0.573144	0.568752	0.961996	-4.82692		ENSG00000006625	GGCT	gamma-glutamylcyclotransferase	-
P01040	15.5333	15.2088	14.8044	15.6621	15.8163	16.0675	15.7639	16.0546	15.0346	16.5329	15.6327	15.2909	16.137	15.3684	15.5509	15.7216	0.170664	0.521237	0.0482919	0.0482919	0.894763				0.170664	15.729	0.571922	0.569575	0.961996	-4.82724		ENSG00000121552	CSTA	cystatin A	-			Cytosol;Nucleoplasm (Approved)
P82650	15.2778	14.7873	15.1856	15.5145	15.1679	15.2008	15.376	15.6421	15.087	15.3035	15.2738	15.2144	15.5092	15.1687	15.2157	15.3141	0.0983934	0.40076	0.0390736	0.0390736	0.913958				0.0983934	15.1877	0.570423	0.570584	0.961996	-4.82764		ENSG00000175110	MRPS22	mitochondrial ribosomal protein S22	+	Matrix	Mitochondrial central dogma;Translation;Mitochondrial ribosome;SSU	Mitochondria (Supported)	Ribo
Q8WTS6	15.3639	15.0846	14.5837	15.3054	15.0504	15.1728	15.5843	14.6586	15.1097	15.0281	15.6453	15.4987	14.8764	14.4189	15.1636	15.0337	-0.129929	0.534346	-0.0353637	0.0353637	0.921799				-0.129929	15.2521	-0.574772	0.567658	0.961996	-4.82648		ENSG00000145391	SETD7	SET domain containing 7, histone lysine methyltransferase	-			Nucleoli (Enhanced)
P62280	17.5153	18.1424	17.6355	16.9863	17.4307	17.9321	17.8218	17.3626	17.2557	17.6913	17.8825	17.5765	17.1625	17.8048	17.6377	17.5337	-0.104021	0.568772	-0.0254916	0.0254916	0.942993				-0.104021	17.6333	-0.570907	0.570258	0.961996	-4.82751		ENSG00000142534	RPS11	ribosomal protein S11	-			Cytosol;Endoplasmic reticulum (Supported)
P25325	18.6766	18.459	18.8717	18.437	18.6117	18.1447	18.3937	18.5717	18.7759	18.5381	18.0282	18.3759	18.5436	18.1995	18.5135	18.4333	-0.0802211	0.54748	-0.0209884	0.0209884	0.952822				-0.0802211	18.3653	-0.571789	0.569664	0.961996	-4.82728		ENSG00000128309	MPST	mercaptopyruvate sulfurtransferase	+	MIM	Metabolism;Detoxification;Xenobiotic metabolism;Metabolism;Sulfur metabolism	Mitochondria (Approved)
P07741	13.8198	14.8489	14.5593	14.8625	14.9352	15.2358	15.0633	15.1973	14.8193	14.5343	15.2688	14.9236	14.4171	15.1977	14.7607	14.9083	0.147602	0.509355	0.0432443	0.0432443	0.905223				0.147602	15.1485	0.569315	0.571331	0.962146	-4.82793		ENSG00000198931	APRT	adenine phosphoribosyltransferase	-			Cytosol;Nucleoplasm (Supported)
Q2TAL5	17.0189	16.8288	16.1394	17.1569	17.1675	17.1335	16.9827	16.3677	16.6275	16.0605	16.8103	17.3787	16.5972	17.4966	16.9183	16.7627	-0.155611	0.528134	-0.043144	0.043144	0.905432				-0.155611	16.967	-0.568185	0.572093	0.962146	-4.82823		ENSG00000188176	SMTNL2	smoothelin like 2	-
Q9BS92	18.7292	18.5432	18.2837	18.3793	18.3445	18.3979	18.5194	18.5454	18.537	19.1344	18.2919	18.2521	18.2186	19.0218	18.4568	18.5716	0.114841	0.463036	0.0384011	0.0384011	0.915375				0.114841	18.3926	0.565834	0.573679	0.962146	-4.82885		ENSG00000165028	NIPSNAP3B	nipsnap homolog 3B	+	Matrix
O60493	17.7591	17.7153	17.5604	17.4651	17.6764	17.5494	17.8276	17.8744	17.7351	17.3399	17.7491	17.6115	17.5704	18.3791	17.6505	17.7514	0.100881	0.459488	0.03407	0.03407	0.924549				0.100881	17.8449	0.567518	0.572542	0.962146	-4.82841		ENSG00000112335	SNX3	sorting nexin 3	-
Q9Y5Z4	20.1932	20.0778	19.9646	20.0603	20.0851	19.7681	20.1663	20.1673	20.1165	19.7351	19.9289	19.8839	19.7978	20.1832	20.0451	19.9733	-0.0717971	0.42857	-0.0264197	0.0264197	0.94098				-0.0717971	20.0942	-0.566682	0.573107	0.962146	-4.82863		ENSG00000051620	HEBP2	heme binding protein 2	-
O00442	15.9928	16.1736	15.9549	15.5595	16.3266	15.98	16.221	15.6585	15.9094	16.4913	16.4058	16.1445	16.0911	16.9757	16.0298	16.2395	0.209689	0.286843	0.113726	0.113726	0.769616				0.209689	15.8845	0.526635	0.600446	0.962182	-4.8388		ENSG00000137996	RTCA	RNA 3'-terminal phosphate cyclase	-			Nucleoplasm (Enhanced)
P02724	13.3198	13.5219	13.1612	13.0977	14.205	13.3894	13.7845	13.2536	13.5928	13.5351	12.0027	12.954	12.5169	14.6964	13.4971	13.2216	-0.275441	0.455841	-0.0939767	0.0939767	0.805422				-0.275441	13.2102	-0.556712	0.579857	0.962182	-4.83123		ENSG00000170180	GYPA	glycophorin A (MNS blood group)	-			Cytosol;Nucleoplasm;Plasma membrane (Approved)
P60983	14.5762	14.1829	13.3304	14.7807	13.6063	14.2026	14.5802	13.9868	14.2075	12.7769	14.1648	13.7493	14.2985	14.4287	14.1799	13.9447	-0.235243	0.437922	-0.0843589	0.0843589	0.823457				-0.235243	13.8895	-0.545116	0.587754	0.962182	-4.8342		ENSG00000197045	GMFB	glia maturation factor beta	-			Cytosol;Nucleoplasm (Approved)
P29972	14.0468	14.3586	15.1435	14.2906	14.2915	14.8126	13.9041	14.5354	14.6246	14.2047	14.4453	13.8909	15.1313	15.5697	14.4068	14.6289	0.222048	0.424056	0.0827301	0.0827301	0.826551				0.222048	13.9119	0.495886	0.62184	0.962182	-4.84611		ENSG00000240583	AQP1	aquaporin 1 (Colton blood group)	-			Plasma membrane (Supported)
Q8N183	17.616	17.3622	16.46	17.0271	17.479	17.199	17.0078	17.8933	17.5182	17.6664	17.9403	17.703	17.686	15.522	17.1645	17.4185	0.254008	0.484231	0.0799992	0.0799992	0.831765				0.254008	16.9518	0.546141	0.587054	0.962182	-4.83394		ENSG00000164182	NDUFAF2	NADH:ubiquinone oxidoreductase complex assembly factor 2	+	MIM	OXPHOS;Complex I;CI assembly factors;OXPHOS;OXPHOS assembly factors	Mitochondria (Enhanced)
Q07955	16.0688	16.2735	15.4638	16.0276	16.3811	16.4567	16.4801	16.8526	16.63	15.8423	15.4461	16.4686	16.3528	17.02	16.1645	16.3732	0.208709	0.420353	0.078555	0.078555	0.834536				0.208709	15.9554	0.563911	0.574979	0.962182	-4.82936		ENSG00000136450	SRSF1	serine and arginine rich splicing factor 1	-			Nucleoplasm (Approved)
P53041	16.6006	16.9949	16.2487	16.5839	16.7947	16.6397	17.2571	16.9548	17.0414	17.0686	16.6228	16.6723	16.6129	17.2621	16.7314	16.8907	0.159342	0.327445	0.0772586	0.0772586	0.837031				0.159342	16.7431	0.541009	0.590564	0.962182	-4.83523		ENSG00000011485	PPP5C	protein phosphatase 5 catalytic subunit	-			Cytosol;Vesicles (Supported)
Q13976	14.375	14.4365	14.3107	14.3363	14.6863	14.3733	14.4298	13.9588	15.2138	14.9171	13.6977	14.4547	14.9001	15.1259	14.4211	14.6097	0.188598	0.424347	0.070211	0.070211	0.850725				0.188598	14.4458	0.53935	0.5917	0.962182	-4.83565		ENSG00000185532	PRKG1	protein kinase cGMP-dependent 1	-			Cytosol;Vesicles (Approved)
P25398	18.0948	17.8846	17.6851	18.0976	18.3093	18.1933	17.5018	18.3663	18.1132	17.9748	18.1187	18.397	18.0007	17.7701	17.9666	18.1058	0.139196	0.332588	0.0665487	0.0665487	0.857929				0.139196	17.9677	0.516658	0.607351	0.962182	-4.84122		ENSG00000112306	RPS12	ribosomal protein S12	-			Cytosol (Supported)
Q9HBI1	14.4345	15.9584	15.4048	15.4806	15.9098	15.6991	15.2876	15.6508	15.8429	15.4267	15.9991	15.6698	16.0466	14.8131	15.4535	15.6356	0.182053	0.483136	0.0575162	0.0575162	0.875959				0.182053	15.4086	0.520418	0.604744	0.962182	-4.84031		ENSG00000188677	PARVB	parvin beta	-			Cytosol (Approved)
P23786	19.0461	18.4071	18.2534	18.5876	18.7962	18.8896	18.7558	18.7866	19.038	18.4148	18.9437	19.0037	18.7862	18.6154	18.6766	18.7983	0.121787	0.384235	0.0505907	0.0505907	0.89004				0.121787	18.4748	0.530362	0.597876	0.962182	-4.83788		ENSG00000157184	CPT2	carnitine palmitoyltransferase 2	+	MIM	Metabolism;Lipid metabolism;Fatty acid oxidation;Metabolism;Metals and cofactors;Carnitine synthesis and transport;Metabolism;Metals and cofactors;Carnitine shuttle	Mitochondria;Nucleoli;Nucleoplasm (Supported)
P61247	16.0405	16.0372	15.9435	14.3165	15.9067	16.4067	16.6082	14.878	15.4522	16.6033	16.383	16.435	14.7806	15.1691	15.8942	15.6716	-0.222585	0.595254	-0.0501479	0.0501479	0.890947				-0.222585	15.8914	-0.535777	0.594152	0.962182	-4.83654		ENSG00000145425	RPS3A	ribosomal protein S3A	-			Cytosol;Endoplasmic reticulum;Nucleoli (Enhanced)
P13489	17.9108	18.2667	17.688	18.2317	17.7664	17.6232	17.7422	17.453	18.1	17.8513	17.7826	17.7225	17.5092	17.9739	17.8899	17.7704	-0.119492	0.384557	-0.0495939	0.0495939	0.892085				-0.119492	17.6478	-0.531575	0.597041	0.962182	-4.83758		ENSG00000023191|ENSG00000276230	RNH1	ribonuclease/angiogenin inhibitor 1	-			Cytosol;Nucleoplasm (Enhanced)
Q9Y450	14.2291	14.0043	13.2116	13.9904	14.1861	14.0387	13.7202	13.1908	14.358	13.527	12.6686	14.097	13.1514	15.0086	13.9115	13.7145	-0.197031	0.566353	-0.0486493	0.0486493	0.894027				-0.197031	13.7995	-0.502767	0.617023	0.962182	-4.84451		ENSG00000112339	HBS1L	HBS1 like translational GTPase	-			Cytosol;Nuclear bodies (Approved)
P16989	19.1416	19.5028	18.8376	18.2443	18.863	18.8873	19.3378	18.6803	18.9978	19.0856	18.2597	18.6447	18.2911	19.7132	18.9735	18.8104	-0.163116	0.520829	-0.0462115	0.0462115	0.89906				-0.163116	18.827	-0.526469	0.600561	0.962182	-4.83884		ENSG00000060138	YBX3	Y-box binding protein 3	-			Cytosol (Supported)
Q13203	19.1996	19.702	17.1039	19.3656	17.6993	19.3576	19.1823	18.8473	19.4541	18.8076	19.6413	18.9898	18.9252	18.402	18.8015	19.0096	0.208139	0.616391	0.0437391	0.0437391	0.904192				0.208139	18.6313	0.489995	0.625977	0.962182	-4.84746		ENSG00000133055	MYBPH	myosin binding protein H	-			Mitochondria;Nucleoplasm (Approved)
O75533	12.4258	11.8793	11.185	12.5202	11.8188	11.859	12.2552	13.1918	12.405	11.7127	13.1196	11.8159	12.382	10.7053	11.9919	12.1903	0.198426	0.602222	0.043702	0.043702	0.90427				0.198426	12.1672	0.51613	0.607717	0.962182	-4.84134		ENSG00000115524	SF3B1	splicing factor 3b subunit 1	-			Nuclear speckles (Enhanced)
Q9P2R7	22.31	22.3178	22.2197	22.4356	22.5931	22.4561	22.6328	22.2455	22.5404	22.6339	22.1875	22.6119	22.383	21.4801	22.4236	22.2975	-0.12612	0.451034	-0.043611	0.043611	0.904459				-0.12612	22.2602	-0.500261	0.618776	0.962182	-4.84509		ENSG00000136143	SUCLA2	succinate-CoA ligase ADP-forming subunit beta	+	Matrix	Metabolism;Carbohydrate metabolism;TCA cycle;Metabolism;Carbohydrate metabolism;Itaconate metabolism;Metabolism;Nucleotide metabolism;Nucleotide synthesis and processing	Mitochondria (Enhanced)
O43852	20.5829	20.4084	19.1233	19.7355	20.5257	20.0948	20.1216	20.7347	20.441	20.5405	20.3629	20.4253	20.6635	18.719	20.0846	20.2695	0.184949	0.582741	0.0433749	0.0433749	0.904951				0.184949	19.9889	0.492812	0.623998	0.962182	-4.84681		ENSG00000128595	CALU	calumenin	-			Endoplasmic reticulum (Supported)
Q9Y512	19.732	19.2569	19.3698	19.4576	19.6527	19.499	19.9042	19.6111	19.0382	19.6922	20.3093	19.7071	19.3344	20.1227	19.5532	19.6879	0.134688	0.478997	0.0430554	0.0430554	0.905617				0.134688	19.566	0.516026	0.607789	0.962182	-4.84137		ENSG00000100347	SAMM50	SAMM50 sorting and assembly machinery component	+	MOM	Protein import, sorting and homeostasis;Protein import and sorting;SAM;Mitochondrial dynamics and surveillance;Intramitochondrial membrane interactions	Mitochondria (Supported)
P19013	14.106	14.9146	15.3982	15.9973	16.5996	15.994	15.5912	16.7666	15.5506	16.6153	13.3131	14.9802	16.4186	16.696	15.5144	15.7629	0.248476	0.671209	0.0430216	0.0430216	0.905688				0.248476	15.2733	0.484031	0.630178	0.962182	-4.84881
Q08043	21.2137	23.9805	22.1943	23.3784	21.7981	21.9955	21.3411	22.9636	23.0405	21.045	21.1587	22.5072	22.6559	24.2153	22.2717	22.5123	0.240661	0.682293	0.0399568	0.0399568	0.912101				0.240661	22.8945	0.498075	0.620306	0.962182	-4.8456		ENSG00000248746	ACTN3	actinin alpha 3	-			Actin filaments (Uncertain)
P07305	17.9998	18.5887	19.0594	17.0342	17.7239	19.3693	18.913	18.1343	17.8076	18.9557	17.8235	18.4428	17.2618	18.8934	18.384	18.1884	-0.195595	0.626567	-0.0397121	0.0397121	0.912616				-0.195595	18.1524	-0.510004	0.611975	0.962182	-4.8428		ENSG00000189060	H1-0	H1.0 linker histone	-			Nuclear bodies;Nucleoplasm (Supported)
Q15046	16.4005	15.4167	15.4787	15.2359	16.0063	16.2243	16.2134	15.0037	15.4489	15.6319	16.6284	16.3052	16.2217	16.9536	15.8537	16.0276	0.173966	0.591231	0.0397065	0.0397065	0.912627				0.173966	15.7452	0.522214	0.603501	0.962182	-4.83987		ENSG00000065427	KARS1	lysyl-tRNA synthetase 1	+	Matrix	Mitochondrial central dogma;Translation;mt-tRNA synthetases	Cytosol (Supported)
Q96FV2	13.7316	14.1489	13.3706	13.591	13.9987	13.6196	13.6502	14.2134	13.5871	13.6015	13.863	13.6561	13.2914	14.9064	13.7301	13.8741	0.144041	0.535332	0.0390893	0.0390893	0.913925				0.144041	14.2147	0.520675	0.604566	0.962182	-4.84025		ENSG00000141295	SCRN2	secernin 2	-			Nucleoplasm (Supported)
P54646	13.3739	13.7784	14.3661	12.3703	13.5334	13.4613	13.7786	12.8826	13.3438	13.8468	13.2499	13.2861	12.3962	14.4151	13.5231	13.3458	-0.177367	0.606393	-0.0385322	0.0385322	0.915098				-0.177367	13.3307	-0.491856	0.624669	0.962182	-4.84703		ENSG00000162409	PRKAA2	protein kinase AMP-activated catalytic subunit alpha 2	-			Nuclear speckles (Supported)
O94874	15.7667	15.9332	15.3101	15.6031	15.7638	15.6043	15.3333	15.8363	15.7555	15.2369	16.0039	15.6186	15.8932	15.7019	15.6164	15.7209	0.10454	0.430061	0.0383107	0.0383107	0.915565				0.10454	15.4342	0.487337	0.627848	0.962182	-4.84806		ENSG00000014123	UFL1	UFM1 specific ligase 1	-			Endoplasmic reticulum (Supported)
Q13033	15.2576	15.3502	15.4044	15.4254	15.4125	15.2602	14.3435	14.6801	15.288	14.3992	15.2922	15.1514	15.4413	15.2549	15.2077	15.0724	-0.135238	0.523384	-0.0380263	0.0380263	0.916165				-0.135238	14.9471	-0.551683	0.583275	0.962182	-4.83252		ENSG00000196792	STRN3	striatin 3	-			Cytosol (Supported)
Q9BY44	14.8083	14.6079	14.2753	14.7552	14.9731	15.0867	14.5037	14.7064	14.7612	15.1107	15.4982	15.0358	14.8075	14.0236	14.7158	14.8491	0.133314	0.52014	0.0378453	0.0378453	0.916547				0.133314	14.9587	0.505938	0.614809	0.962182	-4.84376		ENSG00000144895	EIF2A	eukaryotic translation initiation factor 2A	-			Cytosol;Mitochondria (Approved)
Q8N3L3	19.4392	19.5118	19.7959	19.257	19.4896	19.3502	18.8096	19.0901	19.4755	19.3844	18.7376	19.1572	19.6247	19.3687	19.379	19.2626	-0.116445	0.478907	-0.0372332	0.0372332	0.91784				-0.116445	19.0265	-0.502322	0.617334	0.962182	-4.84461		ENSG00000164440	TXLNB	taxilin beta	-
O00217	18.4458	18.6049	19.2646	18.2083	19.1302	18.7626	17.8267	19.2813	18.7235	19.2132	18.16	18.9882	19.3173	17.7012	18.6061	18.7692	0.163103	0.599735	0.0362156	0.0362156	0.919993				0.163103	18.5448	0.500812	0.61839	0.962182	-4.84497		ENSG00000110717	NDUFS8	NADH:ubiquinone oxidoreductase core subunit S8	+	MIM	OXPHOS;Complex I;CI subunits;Metabolism;Metals and cofactors;Fe-S-containing proteins;OXPHOS;OXPHOS subunits	Mitochondria (Supported)	CI
P04196	14.4361	15.3492	15.1078	14.6191	14.9758	15.3156	15.4574	14.4569	15.4519	15.1248	13.8615	15.724	14.2553	15.2584	15.0373	14.8761	-0.161187	0.599233	-0.0358487	0.0358487	0.92077				-0.161187	14.9066	-0.553852	0.581799	0.962182	-4.83197		ENSG00000113905	HRG	histidine rich glycoprotein	-
Q99584	17.7778	18.9255	17.2239	18.5981	17.422	18.3591	17.3022	17.5149	18.202	18.1551	19.1735	17.9585	17.9966	17.7825	17.9441	18.1119	0.167795	0.614892	0.0354386	0.0354386	0.92164				0.167795	18.4882	0.49643	0.621458	0.962182	-4.84598		ENSG00000189171	S100A13	S100 calcium binding protein A13	-			Cytosol;Plasma membrane (Approved)
P21953	13.2515	12.3555	12.8289	12.3653	13.3698	13.2496	12.1665	12.8142	12.35	13.1313	13.4519	13.1794	13.4199	12.2855	12.7982	12.9475	0.14931	0.580203	0.0353	0.0353	0.921934				0.14931	12.6659	0.53441	0.595091	0.962182	-4.83688		ENSG00000083123	BCKDHB	branched chain keto acid dehydrogenase E1 subunit beta	+	MIM	Metabolism;Amino acid metabolism;Branched-chain amino acid metabolism;Metabolism;Amino acid metabolism;Branched-chain amino acid dehydrogenase complex	Mitochondria (Supported)
P12883	28.735	27.6063	29.0397	28.4774	29.2485	28.4842	28.3131	28.8186	29.0534	28.3644	28.4114	28.8284	28.8267	28.5564	28.5578	28.6942	0.13643	0.553679	0.0350274	0.0350274	0.922513				0.13643	27.6885	0.51751	0.60676	0.962182	-4.84101		ENSG00000092054	MYH7	myosin heavy chain 7	-
Q92945	14.6397	15.057	14.4032	14.5952	14.643	14.8827	14.8238	15.2774	15.2696	14.3412	13.8744	14.6047	15.3319	15.3217	14.7207	14.8601	0.139468	0.567422	0.0343222	0.0343222	0.924012				0.139468	14.7962	0.522534	0.60328	0.962182	-4.8398		ENSG00000088247	KHSRP	KH-type splicing regulatory protein	-			Nucleoplasm (Enhanced)
P27797	18.3514	18.5574	18.0355	18.4345	18.6051	18.4353	18.45	18.589	18.4888	18.2713	18.4954	18.7038	18.4297	18.4521	18.4099	18.49	0.0801181	0.372945	0.034319	0.034319	0.924019				0.0801181	18.476	0.511083	0.611224	0.962182	-4.84255		ENSG00000179218	CALR	calreticulin	-			Endoplasmic reticulum (Supported)
Q49B96	15.6619	16.1403	15.4543	15.9612	16.2222	15.8272	15.7015	16.1385	15.5227	15.9353	16.0225	15.6485	15.9925	16.4846	15.8527	15.9635	0.110852	0.496717	0.033687	0.033687	0.925365				0.110852	16.1395	0.51395	0.609231	0.962182	-4.84187		ENSG00000240230	COX19	cytochrome c oxidase assembly factor COX19	+	IMS	OXPHOS;Complex IV;CIV assembly factors;Metabolism;Metals and cofactors;Copper metabolism;OXPHOS;OXPHOS assembly factors	Cytosol (Supported)
P09525	15.4871	15.2764	15.0306	15.0204	15.0697	14.9899	15.3283	15.0843	15.1954	15.2798	15.677	14.7815	15.4606	15.4228	15.1718	15.2716	0.0998331	0.4621	0.0334705	0.0334705	0.925826				0.0998331	15.3756	0.527271	0.600008	0.962182	-4.83864		ENSG00000196975	ANXA4	annexin A4	-			Cytosol (Approved)
P25787	17.3548	16.6503	16.507	16.1724	16.6807	16.4687	17.7596	17.1178	16.6922	17.5523	17.2477	16.5007	16.6741	14.468	16.7991	16.6075	-0.191525	0.668925	-0.0334447	0.0334447	0.925881				-0.191525	16.8276	-0.503578	0.616457	0.962182	-4.84432		ENSG00000106588	PSMA2	proteasome 20S subunit alpha 2	-
P04040	19.3537	18.9591	18.8948	19.1742	19.6315	19.3975	19.7464	19.5017	19.2538	19.7309	19.0657	19.3118	18.9807	20.1841	19.3082	19.4327	0.124497	0.543038	0.0330129	0.0330129	0.926802				0.124497	19.2155	0.505463	0.615141	0.962182	-4.84388		ENSG00000121691	CAT	catalase	+	IMS	Metabolism;Detoxification;ROS and glutathione metabolism	Vesicles (Enhanced)
Q5VTT5	22.2322	22.2034	22.7989	22.309	22.9167	22.0422	22.1634	22.3854	22.4369	22.2041	22.4707	22.7065	22.6518	22.5354	22.3808	22.4844	0.103592	0.48132	0.0328974	0.0328974	0.927049				0.103592	22.1154	0.508097	0.613303	0.962182	-4.84326		ENSG00000142661	MYOM3	myomesin 3	-			Vesicles (Approved)
P50461	21.8927	21.6642	21.2386	21.6221	21.9738	21.7175	21.2906	21.7792	21.3485	21.5357	21.9349	21.7646	21.2781	20.9793	21.6285	21.5172	-0.11131	0.512834	-0.0322825	0.0322825	0.928362				-0.11131	21.5152	-0.53164	0.596996	0.962182	-4.83757		ENSG00000129170	CSRP3	cysteine and glycine rich protein 3	-
Q96JJ7	13.241	13.8232	13.7405	13.7799	14.0758	14.1225	14.0216	13.7487	13.568	13.5458	14.344	14.4218	14.3362	13.6655	13.8292	13.9471	0.117924	0.544019	0.0311775	0.0311775	0.930727				0.117924	13.9128	0.563097	0.575529	0.962182	-4.82957		ENSG00000166479	TMX3	thioredoxin related transmembrane protein 3	-
Q9UBW8	13.822	14.1282	14.5843	14.193	14.0225	14.1696	14.3806	14.1819	14.2533	14.2931	13.9817	14.2518	14.3775	14.5874	14.1857	14.2752	0.0895129	0.454629	0.0306441	0.0306441	0.931871				0.0895129	14.192	0.544651	0.588072	0.962182	-4.83431		ENSG00000111652	COPS7A	COP9 signalosome subunit 7A	-			Nucleoplasm (Supported)
O14737	17.4121	17.7288	17.4637	17.6869	17.8749	17.7586	17.2448	17.5008	17.2288	17.2011	17.6993	17.4467	17.3857	18.0232	17.5957	17.4979	-0.0977474	0.491523	-0.0301507	0.0301507	0.93293				-0.0977474	17.6515	-0.509043	0.612645	0.962182	-4.84303		ENSG00000105185	PDCD5	programmed cell death 5	-			Cytosol (Approved)
P13716	14.7264	15.8143	16.0781	16.0131	16.4222	15.5169	16.9861	14.888	15.899	16.4997	16.1151	15.9029	15.8449	17.639	15.9367	16.1127	0.175935	0.677555	0.0297428	0.0297428	0.933807				0.175935	16.2375	0.498292	0.620154	0.962182	-4.84555		ENSG00000148218	ALAD	aminolevulinate dehydratase	-
Q86VF2	16.3694	17.4339	15.9778	17.0159	16.7455	15.5907	16.1393	15.6192	16.2388	16.8436	16.8816	17.1234	15.923	17.8065	16.4675	16.6337	0.166211	0.663962	0.0295618	0.0295618	0.934197				0.166211	16.78	0.496481	0.621423	0.962182	-4.84597		ENSG00000163395	IGFN1	immunoglobulin like and fibronectin type III domain containing 1	-			Midbody ring (Approved)
P52272	16.8909	17.0294	17.2558	17.1628	17.0196	17.3603	17.5078	17.2907	17.0245	17.3637	17.319	17.102	17.0203	16.399	17.1752	17.0742	-0.101061	0.510036	-0.0295501	0.0295501	0.934222				-0.101061	17.2981	-0.552158	0.582952	0.962182	-4.8324		ENSG00000099783	HNRNPM	heterogeneous nuclear ribonucleoprotein M	-			Nucleoplasm (Enhanced)
P30837	19.2015	18.9708	18.5127	19.1494	19.403	19.0863	19.5066	19.3019	18.8385	19.0768	19.742	18.9514	18.4485	18.639	19.1186	18.9997	-0.118893	0.569932	-0.0290309	0.0290309	0.935339				-0.118893	19.3083	-0.542894	0.589274	0.962182	-4.83476		ENSG00000137124	ALDH1B1	aldehyde dehydrogenase 1 family member B1	+	Matrix	Metabolism;Detoxification;Xenobiotic metabolism	Mitochondria (Supported)
O60271	13.6151	13.3051	13.9075	13.6583	13.2007	12.6303	12.0264	13.5022	13.922	12.6757	12.1463	13.4186	13.6919	14.1238	13.1919	13.3544	0.162439	0.663491	0.0289409	0.0289409	0.935533				0.162439	13.0443	0.524139	0.60217	0.962182	-4.83941		ENSG00000008294	SPAG9	sperm associated antigen 9	-			Centriolar satellite;Cytosol (Enhanced)
P42330	15.936	15.6129	16.2827	16.3831	16.276	17.1096	16.4092	15.0844	16.4919	16.0698	17.4668	17.279	16.2661	16.4462	16.2871	16.4435	0.156384	0.659864	0.0282344	0.0282344	0.937056				0.156384	16.5123	0.562445	0.57597	0.962182	-4.82974		ENSG00000196139	AKR1C3	aldo-keto reductase family 1 member C3	-			Cytosol;Nucleoplasm (Approved)
P19404	21.5435	21.2832	21.4495	20.8051	20.9666	21.2983	21.4045	21.4565	21.3293	21.6476	20.8471	21.1352	21.1198	21.9628	21.2501	21.3569	0.106802	0.54888	0.0278242	0.0278242	0.937942				0.106802	21.1933	0.560446	0.577324	0.962182	-4.83026		ENSG00000178127	NDUFV2	NADH:ubiquinone oxidoreductase core subunit V2	+	MIM	OXPHOS;Complex I;CI subunits;Metabolism;Metals and cofactors;Fe-S-containing proteins;OXPHOS;OXPHOS subunits	Mitochondria (Supported)	CI
Q15642	18.224	18.4927	17.6815	18.1688	18.4627	18.2698	18.4444	17.6771	18.4576	17.9643	17.949	18.4195	18.2595	18.3216	18.2491	18.1498	-0.0993421	0.527703	-0.0275784	0.0275784	0.938473				-0.0993421	18.2694	-0.555294	0.58082	0.962182	-4.83159		ENSG00000125733	TRIP10	thyroid hormone receptor interactor 10	-			Vesicles (Supported)
Q9UNM6	16.6511	16.9654	16.8198	17.0188	17.1212	17.1711	17.0649	16.7171	16.8441	17.0295	17.217	17.0783	17.1513	16.0491	16.9732	16.8695	-0.103691	0.545214	-0.0273157	0.0273157	0.939041				-0.103691	16.9398	-0.554971	0.581039	0.962182	-4.83168		ENSG00000185627	PSMD13	proteasome 26S subunit, non-ATPase 13	-			Nuclear speckles (Approved)
P04217	15.7293	15.8689	15.8014	15.7416	16.1375	15.7474	16.3712	15.7566	16.0944	15.8186	16.2722	16.0737	15.5754	16.494	15.9139	16.0121	0.0981936	0.530157	0.0270617	0.0270617	0.93959				0.0981936	16.0398	0.511012	0.611274	0.962182	-4.84257		ENSG00000121410	A1BG	alpha-1-B glycoprotein	-
P99999	22.6474	22.3035	22.5145	22.6093	22.8089	22.8132	22.533	22.801	21.9625	23.0655	22.4441	22.4006	22.407	22.473	22.6042	22.5077	-0.0965492	0.524762	-0.0270374	0.0270374	0.939642				-0.0965492	22.5878	-0.481126	0.632229	0.962182	-4.84946		ENSG00000172115	CYCS	cytochrome c, somatic	+	IMS	Metabolism;Metals and cofactors;Heme-containing proteins;Metabolism;Electron carriers;Cytochromes;OXPHOS;OXPHOS subunits;OXPHOS;Cytochrome C;Mitochondrial dynamics and surveillance;Apoptosis	Mitochondria (Supported)
O75947	21.8585	21.76	20.951	21.7	21.983	21.7291	21.2427	21.685	21.1248	21.6375	22.062	21.2602	21.631	21.0395	21.6035	21.4914	-0.112058	0.577699	-0.0267031	0.0267031	0.940366				-0.112058	21.6427	-0.520876	0.604427	0.962182	-4.8402		ENSG00000167863	ATP5PD	ATP synthase peripheral stalk subunit d	+	MIM	OXPHOS;Complex V;CV subunits;OXPHOS;OXPHOS subunits	Mitochondria (Supported)	CV
Q9NYU2	13.463	13.4079	13.8095	13.531	13.4421	13.0029	13.9468	13.1156	13.5958	13.2959	14.0923	13.4664	13.5701	12.6672	13.5147	13.4005	-0.114256	0.584353	-0.0266588	0.0266588	0.940462				-0.114256	13.6057	-0.558192	0.578852	0.962182	-4.83085		ENSG00000136731	UGGT1	UDP-glucose glycoprotein glucosyltransferase 1	-			Cytosol (Uncertain)
Q14165	15.6061	16.5269	15.7126	15.9949	16.0526	16.4482	16.1229	15.263	16.5	15.6389	15.6737	16.2246	16.991	17.1543	16.0663	16.2065	0.140188	0.649512	0.026273	0.026273	0.941298				0.140188	16.3327	0.479685	0.633247	0.962182	-4.84978		ENSG00000110917	MLEC	malectin	-
P61009	13.6162	13.7048	13.6244	13.2953	14.2294	14.4684	13.2827	14.0296	13.5106	13.6398	14.6404	14.254	13.756	13.2688	13.7459	13.8713	0.12543	0.618566	0.0261664	0.0261664	0.941529				0.12543	13.912	0.523779	0.602419	0.962182	-4.83949		ENSG00000129128	SPCS3	signal peptidase complex subunit 3	-
Q9UNZ2	19.8213	19.3971	19.341	19.3454	19.5382	19.3732	19.5346	19.4558	19.7135	19.456	19.571	19.4214	19.3651	19.8905	19.4787	19.5533	0.0746442	0.453549	0.025631	0.025631	0.94269				0.0746442	19.3465	0.516228	0.607649	0.962182	-4.84132		ENSG00000088833	NSFL1C	NSFL1 cofactor	-			Cytosol;Nucleoplasm (Enhanced)
Q9BSD7	15.7497	15.2862	14.4648	15.3261	15.3308	15.4765	15.7331	15.1237	15.1777	15.0019	15.6009	15.335	15.7208	16.2427	15.3382	15.4575	0.119358	0.613791	0.0253015	0.0253015	0.943406				0.119358	15.4405	0.532588	0.596344	0.962182	-4.83733		ENSG00000135778	NTPCR	nucleoside-triphosphatase, cancer-related	-			Cytosol (Approved)
P20807	19.469	19.8403	19.6738	19.3239	19.7373	19.6972	19.6489	19.2314	19.6654	19.5275	19.8412	19.9216	19.4645	19.1276	19.6272	19.5399	-0.0872786	0.513406	-0.0252706	0.0252706	0.943473				-0.0872786	19.8083	-0.546882	0.586548	0.962182	-4.83375		ENSG00000092529	CAPN3	calpain 3	-
P51452	20.0197	20.4038	20.2316	19.9924	20.1817	20.0419	19.9847	19.8979	20.0444	20.0549	19.8608	20.2257	19.8575	20.3955	20.1223	20.0481	-0.0741514	0.458594	-0.0251055	0.0251055	0.943832				-0.0741514	20.1632	-0.557228	0.579506	0.962182	-4.83109		ENSG00000108861	DUSP3	dual specificity phosphatase 3	-			Nucleoplasm (Supported)
Q13884	17.8802	18.574	17.645	18.5048	18.1491	18.4535	18.3033	17.5214	18.3893	17.86	17.9616	18.2091	18.2743	18.5579	18.2157	18.1105	-0.10516	0.583797	-0.0245799	0.0245799	0.944975				-0.10516	18.364	-0.547671	0.58601	0.962182	-4.83355		ENSG00000172164	SNTB1	syntrophin beta 1	-
P07814	18.2339	18.1533	18.0579	18.3041	18.4269	18.2596	18.0312	18.1732	18.4073	17.5699	18.3437	18.4815	18.4503	17.3112	18.2096	18.1053	-0.104261	0.584759	-0.0242952	0.0242952	0.945594				-0.104261	18.1095	-0.499426	0.61936	0.962182	-4.84529		ENSG00000136628	EPRS1	glutamyl-prolyl-tRNA synthetase 1	-			Cytosol (Enhanced)
P29144	17.0914	17.7524	17.8988	17.0776	18.0688	17.8703	18.0542	18.0158	17.7608	17.175	17.7126	17.9962	17.6882	16.6248	17.6876	17.5676	-0.12001	0.637591	-0.0234568	0.0234568	0.947421				-0.12001	17.7603	-0.538002	0.592625	0.962182	-4.83599		ENSG00000134900	TPP2	tripeptidyl peptidase 2	-			Cytosol;Nuclear bodies (Supported)
P20774	15.4863	16.3037	15.7881	16.3239	15.7051	16.3849	15.8621	15.0562	16.3694	17.0602	16.543	15.88	15.2504	14.6754	15.9791	15.8335	-0.145635	0.690149	-0.0234555	0.0234555	0.947424				-0.145635	16.1993	-0.490451	0.625657	0.962182	-4.84735		ENSG00000106809	OGN	osteoglycin	-			Endoplasmic reticulum (Supported)
P55084	22.6661	22.8334	23.246	22.4344	22.8941	22.7711	22.8196	22.7601	23.1537	22.7261	22.6835	23.131	22.6154	23.1932	22.8092	22.8947	0.085491	0.532291	0.0234118	0.0234118	0.94752				0.085491	22.5605	0.532535	0.596381	0.962182	-4.83735		ENSG00000138029	HADHB	hydroxyacyl-CoA dehydrogenase trifunctional multienzyme complex subunit beta	+	MIM	Metabolism;Carbohydrate metabolism;Ketone metabolism;Metabolism;Lipid metabolism;Fatty acid oxidation;Metabolism;Amino acid metabolism;Lysine metabolism	Mitochondria (Supported)
Q9H2K0	16.5518	16.1301	16.3282	16.2372	16.5324	16.7211	16.1925	16.5696	16.535	16.5036	16.621	16.8411	16.4278	15.8224	16.3848	16.4744	0.0895957	0.548947	0.0233369	0.0233369	0.947683				0.0895957	16.3819	0.529379	0.598553	0.962182	-4.83812		ENSG00000122033	MTIF3	mitochondrial translational initiation factor 3	+	Matrix	Mitochondrial central dogma;Translation;Translation factors	Mitochondria (Supported)
P52888	14.5955	14.2773	15.0608	13.7723	14.7923	14.6851	15.1696	14.6081	14.3389	15.0854	13.8789	14.9477	14.894	15.4714	14.6218	14.7464	0.124531	0.650001	0.023298	0.023298	0.947768				0.124531	14.6653	0.477224	0.634988	0.962182	-4.85033		ENSG00000172009	THOP1	thimet oligopeptidase 1	-			Cytosol (Supported)
Q9BX68	18.0593	17.7668	18.6022	18.5751	17.8448	17.7661	17.4713	18.3273	17.7455	18.3092	17.8731	17.5796	18.1831	18.8709	18.0122	18.127	0.114721	0.628947	0.0231032	0.0231032	0.948193				0.114721	18.0051	0.481622	0.631879	0.962182	-4.84935		ENSG00000137133	HINT2	histidine triad nucleotide binding protein 2	+	Matrix	Metabolism;Lipid metabolism;Cholesterol, bile acid, steroid synthesis	Mitochondria (Enhanced)
O75608	17.8359	18.1716	17.9793	17.5604	18.4524	18.283	19.1957	18.9199	18.1352	18.3699	19.2272	18.4388	17.9397	17.3688	18.2112	18.3428	0.131595	0.674744	0.0224844	0.0224844	0.949545				0.131595	18.6359	0.500175	0.618836	0.962182	-4.84511		ENSG00000120992	LYPLA1	lysophospholipase 1	+	unknown	Metabolism;Lipid metabolism;Signaling	Cytosol;Nucleoplasm (Approved)
Q8NCW5	19.0842	18.4767	19.1833	18.7109	18.9706	18.756	19.4675	19.5298	18.9291	19.0937	18.7465	18.7961	18.9255	17.8477	18.9499	18.8383	-0.11156	0.635517	-0.0219631	0.0219631	0.950685				-0.11156	19.0534	-0.506263	0.614582	0.962182	-4.84369		ENSG00000163382	NAXE	NAD(P)HX epimerase	+	Matrix	Metabolism;Metals and cofactors;NAD biosynthesis and metabolism	Nucleoplasm (Enhanced)
Q8WW59	16.258	15.7426	16.1457	16.2817	16.3387	16.5201	16.4923	16.2443	16.274	16.2206	16.093	16.5624	16.1356	16.8515	16.2542	16.3402	0.0860387	0.556664	0.0218888	0.0218888	0.950848				0.0860387	16.1646	0.485664	0.629027	0.962182	-4.84844		ENSG00000176422	SPRYD4	SPRY domain containing 4	+	Matrix		Nucleoplasm (Approved)
Q14974	17.335	17.4787	17.4814	17.1757	17.6969	17.244	17.0239	17.1675	17.334	17.2037	17.5054	17.3262	17.5947	17.8673	17.3479	17.4284	0.0804676	0.53498	0.02186	0.02186	0.950911				0.0804676	17.5522	0.502727	0.617051	0.962182	-4.84452		ENSG00000108424	KPNB1	karyopherin subunit beta 1	-			Nuclear membrane (Enhanced)
Q15008	16.2353	15.8584	16.0649	16.2596	15.5807	15.3558	15.6708	16.0925	15.7016	15.8234	15.9232	15.4175	16.2674	16.5	15.8608	15.9608	0.0999744	0.605869	0.0217566	0.0217566	0.951138				0.0999744	15.7358	0.485625	0.629054	0.962182	-4.84845		ENSG00000163636	PSMD6	proteasome 26S subunit, non-ATPase 6	-			Vesicles (Supported)
Q14697	15.2434	15.3348	15.5703	15.0597	15.2763	15.044	14.5252	15.3087	15.4832	15.1102	13.9106	15.4254	15.5175	14.4681	15.1505	15.0319	-0.118573	0.659724	-0.0214187	0.0214187	0.951878				-0.118573	15.0204	-0.503733	0.616348	0.962182	-4.84428		ENSG00000089597	GANAB	glucosidase II alpha subunit	-			Endoplasmic reticulum (Approved)
O95139	18.6374	18.0959	18.6616	17.8359	18.624	18.3982	18.1312	18.8309	17.9633	18.8557	18.4263	18.5751	18.5791	17.8548	18.3406	18.4407	0.100158	0.613445	0.021256	0.021256	0.952235				0.100158	18.4541	0.49059	0.625559	0.962182	-4.84732		ENSG00000165264	NDUFB6	NADH:ubiquinone oxidoreductase subunit B6	+	MIM	OXPHOS;Complex I;CI subunits;OXPHOS;OXPHOS subunits	Mitochondria (Enhanced)	CI
P08397	15.17	15.5832	15.2887	15.0964	15.7887	15.5636	15.579	14.7523	15.3882	15.3332	15.557	15.4371	15.2348	15.7508	15.4385	15.3505	-0.0880334	0.573888	-0.0212312	0.0212312	0.952289				-0.0880334	15.3739	-0.47715	0.63504	0.962182	-4.85035		ENSG00000256269	HMBS	hydroxymethylbilane synthase	-			Lipid droplets (Approved)
Q99426	15.2007	14.2081	14.9847	14.5066	14.2044	14.1164	14.0891	14.5075	14.3388	14.8067	12.6801	14.3004	14.3418	15.3688	14.4729	14.3349	-0.138002	0.703675	-0.021063	0.021063	0.952658				-0.138002	14.2182	-0.491631	0.624827	0.962182	-4.84708		ENSG00000105254	TBCB	tubulin folding cofactor B	-			Cytosol (Supported)
P14550	17.261	17.5153	17.3664	17.2976	17.4439	17.5543	17.6441	17.4651	17.6078	17.4063	17.5646	17.3508	17.3219	17.8009	17.4404	17.5025	0.0621164	0.467924	0.0204875	0.0204875	0.953921				0.0621164	17.4794	0.511607	0.61086	0.962182	-4.84242		ENSG00000117448	AKR1A1	aldo-keto reductase family 1 member A1	-			Cytosol (Supported)
P54920	17.7217	17.7099	17.8294	17.7226	17.9572	17.7324	17.8248	17.7417	17.9046	17.6155	17.8821	17.8844	17.9945	17.829	17.7854	17.836	0.0505497	0.400667	0.0200792	0.0200792	0.954819				0.0505497	17.8786	0.486034	0.628766	0.962182	-4.84836		ENSG00000105402	NAPA	NSF attachment protein alpha	-			Cytosol (Uncertain)
P38159	17.2205	17.311	17.2797	17.3451	17.1646	17.6888	17.5873	17.8232	17.431	17.2754	17.4689	17.4596	17.1564	16.2972	17.371	17.2731	-0.0978964	0.624229	-0.0200351	0.0200351	0.954915				-0.0978964	17.4418	-0.517714	0.606618	0.962182	-4.84096		ENSG00000147274	RBMX	RNA binding motif protein X-linked	-			Nucleoplasm (Approved)
P50990	18.8434	18.9992	18.7427	18.8388	18.8017	19.05	18.9719	18.566	19.108	18.7085	18.9825	19.0751	18.7163	18.63	18.8925	18.8266	-0.0659148	0.499468	-0.0198728	0.0198728	0.955272				-0.0659148	18.8411	-0.480354	0.632774	0.962182	-4.84963		ENSG00000156261	CCT8	chaperonin containing TCP1 subunit 8	-			Intermediate filaments (Approved)
O00303	13.7968	14.7118	14.9545	14.5509	14.8171	14.7909	14.6395	14.7164	14.666	14.2897	15.1869	15.0512	15.1757	13.9145	14.6088	14.7143	0.105574	0.655903	0.019337	0.019337	0.956452				0.105574	14.837	0.483489	0.630561	0.962182	-4.84893		ENSG00000175390	EIF3F	eukaryotic translation initiation factor 3 subunit F	-
P07954	22.8098	22.8019	22.8949	22.699	22.8343	22.7762	22.7763	22.7292	23.0281	22.9414	22.3269	23.0572	22.6962	22.2977	22.7989	22.7252	-0.073669	0.553246	-0.018939	0.018939	0.957329				-0.073669	22.6722	-0.513053	0.609854	0.962182	-4.84208		ENSG00000091483	FH	fumarate hydratase	+	Matrix	Metabolism;Carbohydrate metabolism;TCA cycle	Mitochondria (Enhanced)
Q13555	18.5668	18.4446	18.7584	18.1697	18.6291	18.2515	17.9122	18.571	18.3726	17.7574	18.5592	18.5656	18.6135	18.9204	18.3903	18.48	0.0896486	0.618327	0.018717	0.018717	0.957818				0.0896486	18.4762	0.511181	0.611156	0.962182	-4.84253		ENSG00000148660	CAMK2G	calcium/calmodulin dependent protein kinase II gamma	-			Plasma membrane (Approved)
P50995	18.9723	19.2057	18.9411	19.476	19.2135	19.2525	19.2991	18.8923	19.0993	18.9697	19.4629	19.1467	19.1451	19.1863	19.1943	19.1289	-0.065403	0.518107	-0.0186778	0.0186778	0.957904				-0.065403	19.2577	-0.48856	0.626987	0.962182	-4.84778		ENSG00000122359	ANXA11	annexin A11	-			Nucleoplasm (Supported)
P30040	18.9533	18.1069	18.2172	18.2618	17.856	18.2092	18.3064	18.6007	18.3853	18.3143	18.5326	18.5171	18.2279	17.912	18.273	18.3557	0.0827205	0.602735	0.018188	0.018188	0.958985				0.0827205	18.4475	0.552389	0.582795	0.962182	-4.83234		ENSG00000089248	ERP29	endoplasmic reticulum protein 29	-			Microtubules (Uncertain)
Q5VYK3	15.9588	16.3347	16.5341	16.534	16.5183	16.0767	15.8069	15.7705	16.2204	15.7504	16.7086	16.3141	16.6038	15.7786	16.2519	16.1638	-0.0881722	0.653619	-0.0162832	0.0162832	0.963201				-0.0881722	16.3897	-0.499105	0.619584	0.962182	-4.84536		ENSG00000136813	ECPAS	Ecm29 proteasome adaptor and scaffold	-			Nucleoplasm (Supported)
P21817	20.9184	21.2152	21.0675	21.1378	21.0682	20.6105	20.4834	20.7359	21.231	20.2363	20.9534	20.7575	20.9306	21.0951	20.9287	20.8485	-0.0801682	0.626909	-0.0162577	0.0162577	0.963257				-0.0801682	21.0236	-0.550777	0.583892	0.962182	-4.83275		ENSG00000196218	RYR1	ryanodine receptor 1	-			Golgi apparatus;Vesicles (Approved)
E9PAV3	22.5115	21.5833	21.8462	22.5149	22.1438	22.0907	21.8514	22.0422	21.9414	21.5007	22.1798	21.7866	22.2069	22.3118	22.0774	21.9956	-0.0817896	0.637917	-0.0159683	0.0159683	0.963899				-0.0817896	22.0726	-0.523529	0.602592	0.962182	-4.83956		ENSG00000196531	NACA	nascent polypeptide associated complex subunit alpha	-			Cytosol (Approved)
P46108	16.2609	15.5796	15.4498	15.686	15.9852	15.8644	15.7285	15.6322	15.9201	15.2732	16.2092	15.9847	15.8355	15.116	15.7935	15.7101	-0.0833761	0.65308	-0.0154274	0.0154274	0.965101				-0.0833761	15.9264	-0.477573	0.634741	0.962182	-4.85025		ENSG00000167193	CRK	CRK proto-oncogene, adaptor protein	-			Plasma membrane (Approved)
O95169	18.2674	17.9681	18.1309	17.712	18.1528	17.9527	17.108	17.557	17.9576	18.019	16.9761	17.8403	18.1088	18.1898	17.8989	17.807	-0.0919021	0.6797	-0.0154104	0.0154104	0.965138				-0.0919021	17.6841	-0.492948	0.623902	0.962182	-4.84678		ENSG00000166136	NDUFB8	NADH:ubiquinone oxidoreductase subunit B8	+	MIM	OXPHOS;Complex I;CI subunits;OXPHOS;OXPHOS subunits	Mitochondria (Approved)	CI
P63151	16.9477	17.0226	17.3084	17.0492	17.48	17.338	17.1511	16.9459	17.1243	17.318	17.2752	17.6041	16.9618	16.5459	17.1853	17.1107	-0.0745381	0.621769	-0.0153825	0.0153825	0.9652				-0.0745381	17.2327	-0.543584	0.588802	0.962182	-4.83458		ENSG00000221914	PPP2R2A	protein phosphatase 2 regulatory subunit Balpha	-			Cytosol (Approved)
P51649	20.847	20.243	21.1759	20.8137	20.9812	20.967	20.7131	20.6849	20.6831	20.8779	20.7095	21.1135	20.9258	21.2407	20.8201	20.8908	0.0706249	0.620549	0.0146352	0.0146352	0.966863				0.0706249	20.7354	0.539159	0.591831	0.962182	-4.8357		ENSG00000112294	ALDH5A1	aldehyde dehydrogenase 5 family member A1	+	Matrix	Metabolism;Amino acid metabolism;GABA metabolism	Mitochondria (Supported)
P50570	14.233	14.215	14.1549	14.1636	14.1467	14.1641	13.9957	13.6406	13.9246	13.8021	14.8521	14.4331	14.0511	14.9585	14.1533	14.2374	0.0841637	0.678587	0.0141727	0.0141727	0.967893				0.0841637	14.2764	0.479233	0.633567	0.962182	-4.84988		ENSG00000079805	DNM2	dynamin 2	-			Cytosol;Golgi apparatus (Approved)
P13807	21.2756	21.2415	21.3813	21.3513	21.4273	21.1383	20.8765	20.81	21.1737	21.4453	21.3127	21.2798	21.5186	20.6775	21.2417	21.1739	-0.0677288	0.635149	-0.013351	0.013351	0.969726				-0.0677288	21.2917	-0.49895	0.619693	0.962182	-4.8454		ENSG00000104812	GYS1	glycogen synthase 1	-			Cytosol;Microtubules (Approved)
Q9Y6M9	21.1007	20.1841	20.7056	20.3235	20.2814	20.5025	20.3446	20.3811	20.1264	20.8556	20.1662	20.3124	20.3916	20.7077	20.4918	20.4201	-0.0716289	0.657498	-0.013044	0.013044	0.970412				-0.0716289	20.4183	-0.481032	0.632295	0.962182	-4.84948		ENSG00000147684	NDUFB9	NADH:ubiquinone oxidoreductase subunit B9	+	MIM	OXPHOS;Complex I;CI subunits;OXPHOS;OXPHOS subunits	Mitochondria (Supported)	CI
P11177	22.6781	22.5395	22.6868	22.5169	22.4376	22.8525	22.706	22.597	22.8102	22.813	22.4882	22.8669	22.4319	21.9944	22.6311	22.5717	-0.0594003	0.649335	-0.0111394	0.0111394	0.974677				-0.0594003	22.6377	-0.507427	0.61377	0.962182	-4.84341		ENSG00000168291	PDHB	pyruvate dehydrogenase E1 subunit beta	+	Matrix	Metabolism;Carbohydrate metabolism;Pyruvate metabolism	Mitochondria (Supported)
Q00169	14.4172	14.8509	14.6214	14.6018	15.2059	14.5806	14.9591	15.2694	14.7972	14.7653	14.9543	14.9767	14.2415	13.46	14.7481	14.6378	-0.110369	0.667565	-0.0193705	0.0193705	0.956378				-0.110369	15.0256	-0.474596	0.636849	0.962189	-4.85091		ENSG00000174238	PITPNA	phosphatidylinositol transfer protein alpha	-			Cytosol (Approved)
Q15369	18.329	18.6738	18.1599	18.1752	18.08	17.9522	17.5929	18.0305	18.1893	18.1941	17.3156	18.1848	17.985	18.4367	18.1376	18.048	-0.0895977	0.633907	-0.017738	0.017738	0.95998				-0.0895977	18.2455	-0.475902	0.635923	0.962189	-4.85062		ENSG00000154582	ELOC	elongin C	-			Vesicles (Approved)
Q13418	16.491	16.3473	16.1549	16.284	16.8291	17.1615	16.9246	16.6352	16.3117	16.6274	16.9629	16.8646	16.6022	15.5118	16.5989	16.5023	-0.0966477	0.683711	-0.0159592	0.0159592	0.96392				-0.0966477	16.5735	-0.474994	0.636567	0.962189	-4.85083		ENSG00000166333	ILK	integrin linked kinase	-			Cell Junctions;Focal adhesion sites (Supported)
Q14624	14.6652	15.2688	14.2256	14.4921	14.5647	13.9127	14.9086	14.7593	14.1422	14.7833	13.9677	14.2946	14.2526	14.8865	14.5768	14.4409	-0.135933	0.54053	-0.0363187	0.0363187	0.919774				-0.135933	14.5432	-0.471367	0.639139	0.962457	-4.85162		ENSG00000055955	ITIH4	inter-alpha-trypsin inhibitor heavy chain 4	-			Vesicles (Approved)
Q15172	14.3092	14.5335	14.384	14.6409	14.5311	14.7372	14.8074	14.7666	14.8027	14.1953	14.3458	14.8049	14.715	14.9343	14.5633	14.6521	0.0887593	0.485811	0.0278289	0.0278289	0.937931				0.0887593	14.6169	0.473259	0.637797	0.962457	-4.85121		ENSG00000066027	PPP2R5A	protein phosphatase 2 regulatory subunit B'alpha	-			Cytosol (Supported)
Q99541	17.6692	16.9975	18.332	16.971	18.4667	16.9182	17.4728	17.9508	17.7018	17.872	16.6833	18.2114	16.9879	18.3298	17.5468	17.6767	0.129946	0.707395	0.0195358	0.0195358	0.956014				0.129946	17.5017	0.471859	0.63879	0.962457	-4.85152		ENSG00000147872	PLIN2	perilipin 2	-			Lipid droplets (Supported)
P56378	17.4825	17.283	16.7695	17.1819	17.1398	17.1051	17.4505	17.6156	16.3822	17.0711	18.1189	16.7672	16.7891	18.5212	17.2018	17.3236	0.121862	0.701448	0.0187672	0.0187672	0.957707				0.121862	17.419	0.470954	0.639432	0.962457	-4.85172		ENSG00000156411	ATP5MPL	ATP synthase membrane subunit 6.8PL	+	MIM	OXPHOS;Complex V;CV subunits;OXPHOS;OXPHOS subunits	Mitochondria (Supported)	CV
O43583	16.352	16.1811	15.6593	15.6168	16.0894	16.1868	16.2938	16.1248	15.8117	16.1056	16.3761	15.9921	15.4934	15.5751	16.0542	15.9255	-0.12862	0.44823	-0.044824	0.044824	0.901937				-0.12862	15.7839	-0.469786	0.640262	0.9628	-4.85197		ENSG00000139726	DENR	density regulated re-initiation and release factor	-			Cytosol (Approved)
Q92552	14.7947	14.5221	14.3602	14.7843	15.5941	14.6907	14.5437	15.1246	14.4679	14.926	15.73	14.5478	15.0991	14.561	14.7557	14.9223	0.166658	0.47726	0.0535379	0.0535379	0.88402				0.166658	14.6872	0.465661	0.643194	0.963255	-4.85287		ENSG00000113048	MRPS27	mitochondrial ribosomal protein S27	+	Matrix	Mitochondrial central dogma;Translation;Mitochondrial ribosome;SSU	Mitochondria;Nucleoplasm (Approved)	Ribo
Q9BW91	16.781	17.0342	16.8636	16.7916	16.968	16.8417	16.9816	16.813	17.1426	16.7727	16.5113	17.0639	16.836	16.3887	16.8945	16.7897	-0.104807	0.356019	-0.0470086	0.0470086	0.897411				-0.104807	16.7516	-0.462497	0.645448	0.963255	-4.85355		ENSG00000170502	NUDT9	nudix hydrolase 9	+	Matrix	Metabolism;Nucleotide metabolism;Nucleotide synthesis and processing	Mitochondria;Nuclear bodies (Approved)
P04264	24.6239	22.7446	23.7334	24.2846	24.4391	24.3736	24.1918	24.1997	22.5727	24.475	24.0124	24.2865	24.0474	23.4917	24.0558	23.8693	-0.186489	0.598407	-0.0415878	0.0415878	0.908683				-0.186489	23.9135	-0.465367	0.643403	0.963255	-4.85293		ENSG00000167768	KRT1	keratin 1	-
P12081	15.622	16.3427	15.0666	15.7943	15.8707	15.9188	16.338	16.1031	16.2016	15.3988	16.1802	16.1779	16.0289	15.7833	15.8505	15.982	0.131504	0.522923	0.0370265	0.0370265	0.918277				0.131504	15.9328	0.465158	0.643552	0.963255	-4.85298		ENSG00000170445	HARS1	histidyl-tRNA synthetase 1	-			Cytosol (Enhanced)
O00186	15.5851	15.5063	15.4483	15.2855	15.3513	15.2047	15.6373	15.0731	15.2693	14.7758	16.1549	15.5221	15.1591	15.3097	15.4312	15.3234	-0.107794	0.54761	-0.0281911	0.0281911	0.93715				-0.107794	15.643	-0.46474	0.64385	0.963255	-4.85307		ENSG00000116266	STXBP3	syntaxin binding protein 3	-			Nucleoplasm (Approved)
P06396	21.0481	21.4007	20.8915	21.3854	21.0751	21.3872	21.0868	20.8055	21.554	21.1933	20.9281	21.2425	21.2651	20.6728	21.1821	21.0945	-0.0876151	0.541182	-0.0233632	0.0233632	0.947626				-0.0876151	21.0907	-0.461751	0.645979	0.963255	-4.85371		ENSG00000148180	GSN	gelsolin	-			Actin filaments (Supported)
Q9UM22	16.4417	16.0177	16.6786	15.9976	16.4086	16.487	16.4988	16.1581	16.1707	16.5211	17.1229	16.2282	15.7233	17.4146	16.3614	16.477	0.115571	0.64541	0.0219775	0.0219775	0.950654				0.115571	16.5602	0.465036	0.643639	0.963255	-4.853		ENSG00000086289	EPDR1	ependymin related 1	-
P05026	18.1763	18.6631	18.7612	19.0426	18.5831	18.6297	18.6034	18.7407	18.3428	18.8776	18.8844	18.4899	18.4657	18.0631	18.6371	18.552	-0.0850351	0.580875	-0.0200613	0.0200613	0.954858				-0.0850351	18.6202	-0.461745	0.645983	0.963255	-4.85371		ENSG00000143153	ATP1B1	ATPase Na+/K+ transporting subunit beta 1	-
Q13153	15.2783	15.369	14.6318	15.3522	15.4835	15.4726	14.7128	14.8882	15.2853	14.5273	15.4042	15.2884	15.3032	16.2725	15.1857	15.2813	0.0955538	0.70175	0.0146979	0.0146979	0.966723				0.0955538	15.4178	0.463835	0.644494	0.963255	-4.85326		ENSG00000149269	PAK1	p21 (RAC1) activated kinase 1	-			Cytosol;Plasma membrane (Supported)
Q9H1K1	16.1778	16.0328	14.8108	16.004	15.9852	16.0861	16.2225	16.4558	15.999	15.9484	15.7597	16.419	16.0661	15.6129	15.9027	16.0373	0.134561	0.551539	0.0347739	0.0347739	0.923052				0.134561	15.7954	0.460866	0.646611	0.963293	-4.8539		ENSG00000136003	ISCU	iron-sulfur cluster assembly enzyme	+	Matrix	Metabolism;Metals and cofactors;Fe-S cluster biosynthesis;Metabolism;Metals and cofactors;Fe-S-containing proteins	Cytosol (Supported)
Q6UXV4	20.0299	19.8284	19.2579	19.789	20.1393	19.6167	19.4201	20.0308	20.0237	19.9644	19.2501	19.417	20.0106	20.1262	19.7259	19.8318	0.105932	0.562025	0.026509	0.026509	0.940786				0.105932	19.6928	0.45952	0.647571	0.963826	-4.85419		ENSG00000155008	APOOL	apolipoprotein O like	+	MIM	Mitochondrial dynamics and surveillance;Cristae formation;MICOS complex	Mitochondria (Approved)
Q9Y696	14.1982	14.8752	13.8453	14.4099	15.017	14.9975	15.1171	14.8482	14.673	14.6024	15.311	14.8522	14.6344	14.5693	14.6372	14.7844	0.147182	0.494533	0.0450089	0.0450089	0.901553				0.147182	14.541	0.437154	0.663616	0.964104	-4.85886		ENSG00000169504	CLIC4	chloride intracellular channel 4	-			Cytosol (Supported)
Q13425	13.9383	14.1853	15.1238	15.0321	15.3478	15.0424	15.3527	14.4934	14.9021	14.6505	15.885	14.9922	15.2266	14.9868	14.8604	15.0195	0.159156	0.571198	0.0387089	0.0387089	0.914726				0.159156	14.8036	0.440167	0.661445	0.964104	-4.85825		ENSG00000168807|ENSG00000260873	SNTB2	syntrophin beta 2	-
Q08170	14.5914	14.8169	15.3096	14.6229	14.6315	15.1707	14.1141	14.8674	14.903	15.0484	13.6759	15.3079	15.2594	12.9492	14.751	14.573	-0.178006	0.641358	-0.0343372	0.0343372	0.92398				-0.178006	14.4718	-0.453921	0.651572	0.964104	-4.85538		ENSG00000116350	SRSF4	serine and arginine rich splicing factor 4	-			Nuclear speckles (Supported)
P01042	16.369	16.7908	15.9352	16.2211	16.586	16.3554	17.2706	15.8589	17.1293	16.976	16.6519	16.7749	15.9133	17.2264	16.504	16.6472	0.143217	0.600204	0.0317513	0.0317513	0.929498				0.143217	16.67	0.44912	0.655011	0.964104	-4.85639		ENSG00000113889	KNG1	kininogen 1	-
Q9BT78	18.0894	18.2628	18.0437	18.0534	18.0487	17.863	17.7892	17.7888	18.2512	18.4175	18.0095	17.8419	18.0391	18.4011	18.0215	18.107	0.0855283	0.462602	0.0286342	0.0286342	0.936194				0.0855283	18.1391	0.454994	0.650804	0.964104	-4.85516		ENSG00000138663	COPS4	COP9 signalosome subunit 4	-			Nuclear speckles (Supported)
Q86WC6	14.6394	14.9777	14.768	15.1875	14.8554	14.3827	15.1426	14.6146	14.8453	15.0627	14.9118	14.7062	14.6128	14.5602	14.8505	14.7591	-0.0913525	0.49051	-0.0282601	0.0282601	0.937001				-0.0913525	14.819	-0.450268	0.654188	0.964104	-4.85615		ENSG00000182676|ENSG00000288186	PPP1R27	protein phosphatase 1 regulatory subunit 27	-
P02647	21.6987	21.5942	22.0047	21.9132	22.4439	22.0424	22.2183	21.9908	22.1483	22.0933	21.2466	22.4167	21.6299	21.6186	21.9879	21.8778	-0.110149	0.565429	-0.0272753	0.0272753	0.939128				-0.110149	22.0283	-0.4495	0.654739	0.964104	-4.85631		ENSG00000118137	APOA1	apolipoprotein A1	-			Vesicles (Approved)
Q9H0E2	15.634	15.8922	16.9785	17.0756	15.6913	16.287	15.9704	16.61	16.0695	15.9183	16.5291	15.9847	16.0421	17.3347	16.2184	16.3555	0.137075	0.651014	0.0255522	0.0255522	0.942861				0.137075	16.2198	0.448664	0.655338	0.964104	-4.85649		ENSG00000078902	TOLLIP	toll interacting protein	-			Cytosol;Plasma membrane (Approved)
O43741	15.9332	16.3965	15.4735	15.9704	16.2678	15.8261	16.066	16.2754	15.9666	15.1763	16.2277	16.3216	16.3004	14.7738	15.9905	15.8631	-0.127373	0.637682	-0.0248882	0.0248882	0.944304				-0.127373	15.8588	-0.448148	0.655708	0.964104	-4.85659		ENSG00000131791	PRKAB2	protein kinase AMP-activated non-catalytic subunit beta 2	-			Nucleoplasm (Approved)
P50395	18.7061	18.8171	19.1958	18.7711	18.9126	18.8202	19.5417	19.0841	18.7128	19.2936	19.4524	18.8309	18.7018	19.3743	18.9664	19.0643	0.0978978	0.564279	0.0243282	0.0243282	0.945522				0.0978978	19.007	0.440224	0.661404	0.964104	-4.85823		ENSG00000057608	GDI2	GDP dissociation inhibitor 2	-
Q9H4A4	16.769	16.6378	17.2922	16.8344	16.8964	16.755	17.3364	16.0603	16.6482	17.2142	17.4144	16.9824	16.8309	16.6195	16.9316	16.8243	-0.107326	0.59593	-0.0241275	0.0241275	0.945959				-0.107326	16.942	-0.451193	0.653525	0.964104	-4.85596		ENSG00000176393	RNPEP	arginyl aminopeptidase	-			Golgi apparatus (Supported)
P27338	19.0906	19.3761	19.879	19.3158	19.1079	18.9202	19.4048	18.93	19.7686	19.6311	18.9526	19.1146	19.5246	19.9044	19.2992	19.4037	0.10451	0.595093	0.0235581	0.0235581	0.9472				0.10451	19.088	0.450463	0.654048	0.964104	-4.85611		ENSG00000069535	MAOB	monoamine oxidase B	+	MOM	Metabolism;Amino acid metabolism;Catechol metabolism;Metabolism;Detoxification;Xenobiotic metabolism
Q3LXA3	16.0631	15.6567	15.8262	15.6333	15.5464	15.7133	15.3556	15.956	15.8565	15.2706	16.4205	15.5474	16.0875	15.306	15.6849	15.7778	0.0928466	0.617114	0.0194639	0.0194639	0.956172				0.0928466	15.8196	0.44762	0.656087	0.964104	-4.8567		ENSG00000149476	TKFC	triokinase and FMN cyclase	-			Cytosol;Nucleoplasm (Approved)
P05198	18.0333	18.3634	18.1468	17.9332	18.3528	18.2489	18.2244	18.1676	18.2547	18.4141	18.3021	18.2575	18.068	17.2291	18.1861	18.099	-0.0870846	0.601298	-0.0192379	0.0192379	0.95667				-0.0870846	18.1526	-0.451196	0.653523	0.964104	-4.85596		ENSG00000134001	EIF2S1	eukaryotic translation initiation factor 2 subunit alpha	-			Cytosol (Enhanced)
O00571	16.1327	15.8932	16.7301	16.2654	16.1576	15.9786	15.6374	15.6333	15.9555	16.1648	16.3344	16.0203	16.7377	15.225	16.1136	16.0101	-0.10345	0.653344	-0.0191236	0.0191236	0.956922				-0.10345	16.1455	-0.451584	0.653245	0.964104	-4.85587		ENSG00000215301	DDX3X	DEAD-box helicase 3 X-linked	-			Cytosol (Approved)
O14841	12.3812	12.8902	13.5875	12.9507	13.1064	12.8334	13.821	12.1978	12.9508	13.2644	13.7068	13.0584	12.9979	14.2246	13.0815	13.2001	0.11862	0.701992	0.018228	0.018228	0.958897				0.11862	13.3179	0.438863	0.662384	0.964104	-4.85851		ENSG00000178814	OPLAH	5-oxoprolinase, ATP-hydrolysing	-			Nucleoli fibrillar center (Approved)
Q16363	17.4048	16.7603	16.7562	17.0034	17.154	17.7133	16.8721	17.6079	17.9231	16.8634	17.5528	17.2309	17.4701	15.8242	17.0949	17.2103	0.115466	0.702524	0.0177055	0.0177055	0.960051				0.115466	17.0096	0.442332	0.659886	0.964104	-4.8578		ENSG00000112769	LAMA4	laminin subunit alpha 4	-			Cytosol;Plasma membrane (Approved)
Q04837	17.76	17.9558	17.673	18.0076	18.0559	18.0688	18.0448	17.8884	18.4813	18.2586	17.6276	18.1143	17.8324	16.6777	17.938	17.84	-0.097929	0.676976	-0.0165918	0.0165918	0.962516				-0.097929	17.6827	-0.438273	0.662809	0.964104	-4.85863		ENSG00000106028|ENSG00000262771	SSBP1	single stranded DNA binding protein 1	+	Matrix	Mitochondrial central dogma;mtDNA maintenance;mtDNA replication;Mitochondrial central dogma;mtDNA maintenance;mtDNA nucleoid	Mitochondria (Supported)
O14983	23.4669	24.3233	24.0856	24.0804	24.2673	23.8169	23.5361	23.4355	23.8554	23.0931	24.2754	24.24	23.9411	24.086	23.9395	23.8466	-0.0928692	0.665049	-0.0164515	0.0164515	0.962828				-0.0928692	24.2898	-0.43877	0.662451	0.964104	-4.85853		ENSG00000196296	ATP2A1	ATPase sarcoplasmic/endoplasmic reticulum Ca2+ transporting 1	-			Endoplasmic reticulum (Approved)
Q00059	19.1819	18.9897	18.9951	18.9265	19.2154	19.4047	19.2632	19.409	19.5928	19.1149	18.5912	19.7507	19.2123	18.8779	19.1395	19.2213	0.0817399	0.63194	0.0162927	0.0162927	0.96318				0.0817399	19.185	0.438547	0.662612	0.964104	-4.85858		ENSG00000108064	TFAM	transcription factor A, mitochondrial	+	Matrix	Mitochondrial central dogma;mtDNA maintenance;mtDNA replication;Mitochondrial central dogma;mtDNA maintenance;mtDNA nucleoid;Mitochondrial central dogma;mtRNA metabolism;Transcription	Mitochondria (Enhanced)
P78344	14.2923	13.2891	13.4228	13.2773	13.5112	13.3658	12.6051	13.7361	13.3282	12.3539	13.7098	13.5728	13.6026	14.2159	13.3948	13.5028	0.10796	0.712596	0.0158871	0.0158871	0.96408				0.10796	13.5409	0.436584	0.664026	0.964104	-4.85898		ENSG00000110321	EIF4G2	eukaryotic translation initiation factor 4 gamma 2	-			Cytosol (Enhanced)
Q96MF2	17.8728	18.4444	17.5489	17.6595	18.0745	17.7061	17.0491	16.8758	18.1854	16.8408	17.4579	17.9141	18.1105	18.236	17.7651	17.6601	-0.105002	0.716331	-0.0152134	0.0152134	0.965576				-0.105002	17.8228	-0.442391	0.659844	0.964104	-4.85779		ENSG00000185482	STAC3	SH3 and cysteine rich domain 3	-			Nucleoplasm (Enhanced)
Q9Y6G9	16.493	16.8874	16.2607	16.9422	16.941	16.5568	16.4368	17.026	16.8788	16.1049	17.1559	16.6164	17.558	15.8619	16.6454	16.7431	0.0977164	0.700829	0.0150862	0.0150862	0.965859				0.0977164	16.9585	0.437487	0.663375	0.964104	-4.85879		ENSG00000144635	DYNC1LI1	dynein cytoplasmic 1 light intermediate chain 1	-			Centrosome;Cytosol (Supported)
P19367	20.2105	20.5214	20.2804	20.369	20.3738	20.5331	19.9452	20.0254	20.4305	20.4696	20.1285	20.5573	20.3323	19.824	20.319	20.2525	-0.0665033	0.609142	-0.0143169	0.0143169	0.967572				-0.0665033	20.3633	-0.446467	0.656915	0.964104	-4.85694		ENSG00000156515	HK1	hexokinase 1	mito-interacting			Mitochondria (Supported)
P11021	21.0955	21.1923	20.8804	21.0945	21.2511	20.9869	20.706	21.0395	21.1575	20.9477	21.0335	21.2083	21.085	21.0674	21.0295	21.077	0.0474442	0.55531	0.0121203	0.0121203	0.972478				0.0474442	21.0439	0.441698	0.660343	0.964104	-4.85793		ENSG00000044574	HSPA5	heat shock protein family A (Hsp70) member 5	-			Cytosol (Approved)
P17661	24.6058	24.5962	25.2472	24.66	24.9156	24.5984	24.313	24.5263	24.5793	24.4951	24.5208	24.6814	24.9599	24.7497	24.7052	24.6447	-0.0605189	0.646389	-0.0114687	0.0114687	0.973938				-0.0605189	24.6872	-0.445951	0.657285	0.964104	-4.85705		ENSG00000175084	DES	desmin	-			Intermediate filaments (Supported)
O75112	23.5036	23.3025	23.565	23.096	23.4674	23.0847	23.081	23.2365	23.3039	22.7699	23.2529	23.0853	23.2828	23.734	23.3	23.2379	-0.06213	0.654663	-0.0114308	0.0114308	0.974023				-0.06213	23.339	-0.444843	0.658081	0.964104	-4.85728		ENSG00000122367	LDB3	LIM domain binding 3	-			Cytosol;Focal adhesion sites (Supported)
O14880	17.0068	17.1018	15.1925	16.1512	17.0674	17.5346	16.5011	16.1423	17.0471	16.8292	16.3728	16.7069	16.4102	15.8252	16.6508	16.4762	-0.174521	0.612763	-0.0371219	0.0371219	0.918075				-0.174521	16.6489	-0.432925	0.666668	0.964445	-4.85972		ENSG00000143198	MGST3	microsomal glutathione S-transferase 3	+	MOM	Metabolism;Lipid metabolism;Eicosanoid metabolism	Nucleoplasm (Approved)
Q14011	18.0261	18.0377	18.0024	18.136	17.8227	18.015	18.0162	18.1798	18.1098	18.0151	18.0003	18.2533	17.959	17.9128	18.008	18.0614	0.0534099	0.379151	0.0224956	0.0224956	0.949521				0.0534099	17.8853	0.430026	0.668763	0.964445	-4.8603		ENSG00000099622	CIRBP	cold inducible RNA binding protein	-			Nucleoplasm (Supported)
P68400	16.3343	16.0777	16.0707	15.776	16.2928	16.4807	16.2285	16.0045	16.0306	16.4322	16.102	16.1938	16.0244	15.9617	16.1801	16.107	-0.0730501	0.504126	-0.0217295	0.0217295	0.951197				-0.0730501	16.0948	-0.430946	0.668097	0.964445	-4.86012		ENSG00000101266	CSNK2A1	casein kinase 2 alpha 1	-			Nucleoplasm (Supported)
P55809	16.9837	16.9457	17.8262	16.9401	17.9631	17.8635	16.8819	17.3882	17.7956	17.9229	17.4256	17.3141	16.7311	15.9129	17.3435	17.2129	-0.130536	0.693911	-0.0207156	0.0207156	0.95342				-0.130536	17.1479	-0.431503	0.667695	0.964445	-4.86		ENSG00000083720	OXCT1	3-oxoacid CoA-transferase 1	+	Matrix	Metabolism;Carbohydrate metabolism;Ketone metabolism	Mitochondria (Enhanced)
O00410	14.0248	14.8309	14.9327	13.6307	14.3142	14.1627	14.2252	14.3198	14.3205	14.7574	14.1099	14.3182	13.5461	15.6069	14.303	14.4255	0.12253	0.684722	0.0201544	0.0201544	0.954653				0.12253	14.5216	0.433676	0.666125	0.964445	-4.85957		ENSG00000065150	IPO5	importin 5	-			Cytosol;Nucleoplasm (Supported)
Q9NX40	16.1367	16.0499	16.7921	16.0048	15.7812	16.4445	15.6853	15.7142	16.3995	16.2641	15.9445	16.5621	16.4365	16.1972	16.1278	16.2169	0.0890899	0.635449	0.0175435	0.0175435	0.96041				0.0890899	16.1812	0.433539	0.666224	0.964445	-4.85959		ENSG00000109180	OCIAD1	OCIA domain containing 1	+	MOM		Mitochondria (Approved)
Q9Y4W6	19.8347	19.9412	19.9705	19.8988	19.8906	19.8621	19.9625	19.7965	19.9094	19.932	19.9051	19.978	20.0031	19.4731	19.9086	19.8568	-0.0518651	0.480934	-0.0164887	0.0164887	0.962745				-0.0518651	20	-0.429582	0.669084	0.964445	-4.86039		ENSG00000141385	AFG3L2	AFG3 like matrix AAA peptidase subunit 2	+	MIM	Protein import, sorting and homeostasis;Protein homeostasis;Proteases	Mitochondria (Supported)
P10636	19.699	19.6038	19.3804	19.3054	18.7998	18.8528	19.0863	19.421	19.3721	19.1509	18.6479	19.2666	19.7432	18.4674	19.2468	19.1527	-0.0940361	0.669507	-0.0163853	0.0163853	0.962974				-0.0940361	19.2587	-0.431104	0.667984	0.964445	-4.86009		ENSG00000186868|ENSG00000276155|ENSG00000277956	MAPT	microtubule associated protein tau	-			Plasma membrane (Supported)
P41567	18.1301	18.1951	18.4869	18.2824	17.9951	18.2646	18.2028	17.619	17.8877	18.1895	16.9753	18.104	18.6056	19.0977	18.2224	18.0684	-0.15407	0.570487	-0.0375552	0.0375552	0.917159				-0.15407	18.0524	-0.421308	0.675081	0.964488	-4.86203		ENSG00000173812	EIF1	eukaryotic translation initiation factor 1	-
P52294	15.2254	15.0444	14.2212	14.242	13.0319	14.6786	15.2758	12.8072	14.5223	14.1536	15.2415	14.4652	13.3931	15.6749	14.5313	14.3225	-0.20878	0.671225	-0.0361465	0.0361465	0.920139				-0.20878	14.2801	-0.422013	0.674568	0.964488	-4.86189		ENSG00000114030	KPNA1	karyopherin subunit alpha 1	-			Nucleoplasm (Enhanced)
Q99536	14.7042	15.9667	14.8377	16.4443	15.4137	15.2785	16.2947	15.9362	16.8168	15.546	16.5999	15.2679	16.1903	13.9147	15.5629	15.7531	0.190275	0.681089	0.0317372	0.0317372	0.929529				0.190275	15.5698	0.421224	0.675141	0.964488	-4.86205		ENSG00000108828	VAT1	vesicle amine transport 1	-
P02511	23.3281	23.024	23.5108	23.101	23.5425	23.4326	23.364	23.0287	23.4751	23.3688	22.924	23.2477	23.1032	23.556	23.329	23.2433	-0.0856833	0.476361	-0.0275955	0.0275955	0.938436				-0.0856833	22.9524	-0.427612	0.67051	0.964488	-4.86078		ENSG00000109846	CRYAB	crystallin alpha B	-			Cytosol;Plasma membrane (Enhanced)
P11766	17.4408	17.8323	17.6748	17.4487	17.7832	17.7696	17.3953	17.0802	17.3834	17.4091	18.14	17.8493	17.513	17.3611	17.6207	17.5337	-0.0869487	0.573919	-0.0209676	0.0209676	0.952867				-0.0869487	17.6744	-0.42549	0.672047	0.964488	-4.86121		ENSG00000197894	ADH5	alcohol dehydrogenase 5 (class III), chi polypeptide	-
P43243	16.1726	15.8419	16.3447	15.6963	15.5843	15.7754	16.6224	16.472	16.1846	16.0693	15.8046	15.704	15.5365	17.0118	16.0054	16.1118	0.106468	0.66492	0.0188694	0.0188694	0.957482				0.106468	16.0065	0.421574	0.674887	0.964488	-4.86198		ENSG00000015479|ENSG00000280987	MATR3	matrin 3	-			Nucleoplasm (Approved)
O60256	14.4859	15.408	14.5857	14.5858	14.7018	14.8406	14.5514	15.1106	14.7355	14.1946	15.0324	14.9749	14.1886	14.2589	14.737	14.6422	-0.0947943	0.641007	-0.0183083	0.0183083	0.95872				-0.0947943	14.7462	-0.424244	0.67295	0.964488	-4.86145		ENSG00000141127	PRPSAP2	phosphoribosyl pyrophosphate synthetase associated protein 2	-			Cytosol;Nucleoplasm (Approved)
P17655	15.2484	15.4884	14.9719	16.0849	15.855	15.9693	15.2058	16.1065	15.425	15.3672	16.2545	15.8946	16.358	14.2361	15.5462	15.6631	0.116911	0.72319	0.016455	0.016455	0.96282				0.116911	15.6187	0.4215	0.674941	0.964488	-4.86199		ENSG00000162909	CAPN2	calpain 2	-			Cytosol (Supported)
P52907	14.0688	13.1162	13.3786	13.8387	13.7258	13.4168	12.6329	14.0395	13.648	13.4177	12.1907	13.2449	13.8688	13.0178	13.454	13.3468	-0.1072	0.724197	-0.0150234	0.0150234	0.965999				-0.1072	13.663	-0.426521	0.6713	0.964488	-4.861		ENSG00000116489	CAPZA1	capping actin protein of muscle Z-line subunit alpha 1	-
Q8WUM4	18.6981	18.922	18.5977	18.9211	18.7957	19.2057	18.3932	18.516	18.9156	18.5015	18.9631	18.9554	18.9749	18.2574	18.7905	18.7263	-0.0642344	0.67381	-0.0110138	0.0110138	0.974959				-0.0642344	18.9879	-0.427643	0.670488	0.964488	-4.86078		ENSG00000170248	PDCD6IP	programmed cell death 6 interacting protein	-			Vesicles (Enhanced)
Q9NVE7	15.6333	16.3618	16.5649	15.7952	16.1088	15.8202	15.6742	16.2386	15.9887	15.7245	15.8667	15.9026	16.1608	16.6004	15.994	16.0689	0.074834	0.67693	0.0126811	0.0126811	0.971223				0.074834	15.9995	0.420388	0.675749	0.964494	-4.86221		ENSG00000157881|ENSG00000273494	PANK4	pantothenate kinase 4 (inactive)	-			Cytosol (Approved)
Q6P5Q4	17.9966	17.4924	17.8012	17.621	18.0613	17.5545	17.2141	17.5634	17.5672	17.6579	17.4979	17.2151	17.9006	17.3904	17.6773	17.5418	-0.135533	0.347373	-0.0622371	0.0622371	0.866489				-0.135533	17.154	-0.415225	0.679502	0.966	-4.86322		ENSG00000170807	LMOD2	leiomodin 2	-
P49591	13.7522	13.6494	12.339	13.4627	13.4852	14.0478	13.9079	13.3805	13.536	13.2178	13.7482	14.1915	13.4107	13.9913	13.5206	13.6394	0.118819	0.644515	0.0226668	0.0226668	0.949146				0.118819	13.5426	0.413956	0.680426	0.966	-4.86346		ENSG00000031698	SARS1	seryl-tRNA synthetase 1	-			Cytosol (Enhanced)
O95359	17.3704	16.6199	17.3479	17.0217	16.9669	16.898	16.3187	16.9809	16.8929	16.6578	16.1079	16.8572	17.0279	17.4299	16.9348	16.8506	-0.0841314	0.693495	-0.0133733	0.0133733	0.969676				-0.0841314	16.8573	-0.41712	0.678124	0.966	-4.86285		ENSG00000138162	TACC2	transforming acidic coiled-coil containing protein 2	-			Cytosol;Nucleoplasm (Supported)
P13798	19.3738	19.3954	19.4442	19.0963	19.3969	19.2072	19.6057	19.3576	19.4751	19.2805	19.3175	19.4979	19.1439	19.8482	19.3599	19.4172	0.0573261	0.596096	0.0128803	0.0128803	0.970778				0.0573261	19.4307	0.417516	0.677835	0.966	-4.86277		ENSG00000164062	APEH	acylaminoacyl-peptide hydrolase	-			Cytosol (Enhanced)
Q9NQR4	17.9863	17.8806	17.5729	17.5597	17.9697	17.9107	17.8919	17.9615	18.0779	17.8968	17.8239	17.9981	17.7558	16.7645	17.8245	17.7541	-0.0704778	0.70699	-0.010613	0.010613	0.975859				-0.0704778	17.6818	-0.414144	0.680289	0.966	-4.86343		ENSG00000114021	NIT2	nitrilase family member 2	+	unknown	Metabolism;Detoxification	Cytosol (Supported)
Q8N142	21.0473	21.416	21.6273	21.4262	21.0769	21.2629	21.2924	20.9453	21.3492	21.4041	20.7459	21.4857	21.0685	21.7647	21.307	21.2519	-0.0550793	0.725377	-0.00768004	0.00768004	0.982471				-0.0550793	21.4411	-0.415976	0.678956	0.966	-4.86307		ENSG00000185100	ADSS1	adenylosuccinate synthase 1	-
P47929	16.7895	15.419	15.6713	15.9956	16.6192	15.629	15.3321	15.8965	15.3367	17.1879	15.1659	15.5586	16.0331	14.9006	15.9222	15.7256	-0.196609	0.594504	-0.0444033	0.0444033	0.902811				-0.196609	15.7965	-0.404807	0.687102	0.966806	-4.86521
Q9NX63	21.4355	21.1936	21.4467	21.1789	21.2724	21.0607	20.8971	20.9501	21.1999	21.2023	20.6779	21.2657	21.3547	21.1621	21.2121	21.1161	-0.0960553	0.416668	-0.0365212	0.0365212	0.919346				-0.0960553	20.8982	-0.402664	0.688669	0.966806	-4.86561		ENSG00000106554	CHCHD3	coiled-coil-helix-coiled-coil-helix domain containing 3	+	MIM	Mitochondrial dynamics and surveillance;Cristae formation;MICOS complex;Mitochondrial dynamics and surveillance;Intramitochondrial membrane interactions	Mitochondria (Supported)
Q9NUB1	17.2324	17.0174	17.1911	16.278	17.1509	17.0654	16.8352	17.2577	17.348	17.2203	16.481	16.8746	16.8896	17.4448	16.9672	17.0737	0.10652	0.563719	0.0265168	0.0265168	0.940769				0.10652	16.4189	0.408807	0.68418	0.966806	-4.86445		ENSG00000154930	ACSS1	acyl-CoA synthetase short chain family member 1	+	MIM	Metabolism;Lipid metabolism;Fatty acid oxidation
Q14195	19.6496	19.4485	19.8664	19.9433	20.0946	20.1429	19.9201	20.2847	20.2765	19.9428	19.7804	20.0135	19.7641	19.6155	19.8665	19.9539	0.0874789	0.526884	0.0243441	0.0243441	0.945488				0.0874789	19.1972	0.406625	0.685773	0.966806	-4.86486		ENSG00000113657	DPYSL3	dihydropyrimidinase like 3	-			Cytosol (Supported)
Q9BZQ8	15.9393	17.3406	15.6217	16.8831	16.339	16.6255	15.6114	15.2463	16.8844	15.6935	16.0021	16.5036	16.4	16.6551	16.3372	16.1978	-0.139381	0.681014	-0.0232548	0.0232548	0.947862				-0.139381	16.6958	-0.401592	0.689454	0.966806	-4.86581		ENSG00000135842	NIBAN1	niban apoptosis regulator 1	-			Cytosol;Plasma membrane (Supported)
Q96C23	17.7541	17.9645	18.0198	17.0991	17.4665	17.865	17.1175	16.7721	17.9463	17.66	17.431	17.4824	17.9029	17.3337	17.6123	17.5041	-0.108276	0.615582	-0.0228154	0.0228154	0.948822				-0.108276	17.594	-0.40988	0.683397	0.966806	-4.86424		ENSG00000143891	GALM	galactose mutarotase	-			Nucleoplasm (Approved)
Q9P0J1	13.7866	14.4273	14.0788	13.8988	13.9326	14.4565	14.6048	14.8861	14.6101	14.6345	14.3204	14.346	14.0396	13.1689	14.1693	14.2865	0.117194	0.641098	0.0226273	0.0226273	0.949233				0.117194	14.489	0.403286	0.688214	0.966806	-4.86549		ENSG00000164951	PDP1	pyruvate dehyrogenase phosphatase catalytic subunit 1	+	MIM	Metabolism;Carbohydrate metabolism;Pyruvate metabolism	Nucleoplasm (Supported)
P14854	19.0291	18.8156	18.8725	18.6371	18.0582	17.8841	18.1825	18.7216	18.4761	19.2748	17.5794	18.3233	18.3822	19.5213	18.497	18.6112	0.114227	0.707508	0.0171647	0.0171647	0.961248				0.114227	18.47	0.40599	0.686237	0.966806	-4.86498		ENSG00000126267	COX6B1	cytochrome c oxidase subunit 6B1	+	MIM	OXPHOS;Complex IV;CIV subunits;OXPHOS;OXPHOS subunits	Mitochondria (Supported)	CIV
P23327	16.7949	16.5765	16.7025	15.4046	16.1713	16.0175	16.6237	15.3082	16.306	16.3968	16.0112	16.9079	15.8969	16.7087	16.3273	16.2194	-0.107899	0.703206	-0.0164997	0.0164997	0.962721				-0.107899	16.1723	-0.401823	0.689284	0.966806	-4.86577		ENSG00000130528	HRC	histidine rich calcium binding protein	-
Q9BRT2	16.8026	17.5581	16.8508	17.7792	17.2153	17.1703	16.7782	17.6618	17.3421	17.4403	16.8269	17.2832	16.9599	15.9438	17.1649	17.0654	-0.0995072	0.709636	-0.014823	0.014823	0.966445				-0.0995072	17.0271	-0.404305	0.687469	0.966806	-4.8653		ENSG00000137288	UQCC2	ubiquinol-cytochrome c reductase complex assembly factor 2	+	MIM	OXPHOS;Complex III;CIII assembly factors;OXPHOS;OXPHOS assembly factors	Mitochondria (Supported)
Q6NZI2	19.8702	20.3491	19.864	19.7491	19.9685	20.4904	19.8861	19.7342	20.2244	20.2698	19.7981	19.6794	20.4572	20.5192	20.0254	20.0975	0.0721283	0.67957	0.0121007	0.0121007	0.972522				0.0721283	20.0049	0.408063	0.684723	0.966806	-4.86459		ENSG00000177469	CAVIN1	caveolae associated protein 1	-			Plasma membrane (Supported)
P40926	23.9446	23.7503	23.4073	23.7566	23.6591	24.0355	24.01	23.712	23.6341	23.9552	23.8899	24.0905	23.51	24.1977	23.7948	23.8556	0.0608365	0.63899	0.0118331	0.0118331	0.973121				0.0608365	23.8295	0.410944	0.682621	0.966806	-4.86404		ENSG00000146701	MDH2	malate dehydrogenase 2	+	Matrix	Metabolism;Carbohydrate metabolism;Gluconeogenesis;Metabolism;Carbohydrate metabolism;Malate-aspartate shuttle;Metabolism;Carbohydrate metabolism;TCA cycle	Mitochondria (Enhanced)
P98160	20.7247	20.8241	21.0977	20.7348	21.0697	21.0224	20.5021	20.7596	20.9484	20.6755	20.9803	20.6841	21.0786	21.2515	20.8536	20.9111	0.0575053	0.630476	0.0115201	0.0115201	0.973823				0.0575053	20.7275	0.402541	0.688759	0.966806	-4.86563		ENSG00000142798	HSPG2	heparan sulfate proteoglycan 2	-			Cytosol;Nucleoplasm;Plasma membrane (Approved)
O43813	18.2998	18.1643	17.3555	18.1232	18.0682	18.0491	18.177	17.0899	17.9294	18.2836	18.245	17.6785	17.4234	18.971	18.0339	17.9458	-0.0880338	0.743794	-0.0113165	0.0113165	0.974279				-0.0880338	18.2647	-0.411173	0.682454	0.966806	-4.864		ENSG00000115365	LANCL1	LanC like 1	-			Microtubules (Uncertain)
Q9UJY1	18.0884	18.2599	18.1434	18.5328	18.3748	18.1869	17.8704	18.2855	18.1994	18.2414	18.7644	18.4418	18.3053	17.6411	18.2081	18.2684	0.0603295	0.6947	0.00954428	0.00954428	0.978263				0.0603295	18.4499	0.400468	0.690276	0.967112	-4.86602		ENSG00000152137	HSPB8	heat shock protein family B (small) member 8	-			Cytosol (Supported)
P08473	14.4324	14.3223	14.9913	14.4798	14.8295	14.8544	15.345	14.3244	14.8198	15.2711	15.4666	14.6325	14.7161	14.6037	14.7507	14.8335	0.0827835	0.69178	0.013248	0.013248	0.969956				0.0827835	14.9604	0.399375	0.691077	0.967387	-4.86623		ENSG00000196549	MME	membrane metalloendopeptidase	-
O95298	19.3323	19.2231	18.7768	18.2887	19.2987	19.0953	18.6645	19.0057	18.4796	19.9379	18.8059	19.0263	18.6622	19.9854	18.9542	19.129	0.174837	0.529999	0.048207	0.048207	0.894938				0.174837	18.6049	0.387482	0.699811	0.967601	-4.86841		ENSG00000151366	NDUFC2	NADH:ubiquinone oxidoreductase subunit C2	+	MIM	OXPHOS;Complex I;CI subunits;OXPHOS;OXPHOS subunits	Mitochondria (Supported)	CI
P61956	17.1782	17.4915	16.5264	16.6514	17.4108	17.4269	17.4521	17.7966	17.661	17.2523	16.1997	17.4957	17.5904	14.6475	17.1625	16.949	-0.213448	0.650735	-0.0398284	0.0398284	0.912371				-0.213448	16.8469	-0.390393	0.69767	0.967601	-4.86788		ENSG00000188612	SUMO2	small ubiquitin like modifier 2	-			Nuclear bodies;Nucleoplasm (Approved)
P02675	17.9232	17.9393	17.8172	17.9315	18.8269	18.2169	18.4105	17.7607	18.5661	18.5168	17.9997	18.0634	17.6487	17.6756	18.1522	18.033	-0.11922	0.559267	-0.0300888	0.0300888	0.933064				-0.11922	18.1641	-0.386954	0.7002	0.967601	-4.8685		ENSG00000171564	FGB	fibrinogen beta chain	-			Endoplasmic reticulum (Enhanced)
P30050	17.8991	17.8496	17.7083	17.9105	17.8613	17.9386	17.6074	17.8082	17.8202	17.5323	18.6946	17.9189	18.0404	17.6111	17.825	17.9179	0.0929886	0.552276	0.0239765	0.0239765	0.946288				0.0929886	18.0279	0.393203	0.695604	0.967601	-4.86737		ENSG00000197958	RPL12	ribosomal protein L12	-			Golgi apparatus (Approved)
P02751	17.0454	17.3629	16.7918	17.2694	17.4974	17.1205	17.1557	16.9807	17.633	17.2749	16.9873	17.2258	16.8999	17.895	17.1776	17.271	0.0933632	0.58137	0.0219914	0.0219914	0.950624				0.0933632	17.1285	0.389869	0.698055	0.967601	-4.86797		ENSG00000115414	FN1	fibronectin 1	-
Q9Y6N5	12.5036	13.076	13.8889	12.7804	13.5288	12.9883	12.3631	12.67	13.0881	12.5727	13.0712	12.9352	13.5565	14.1175	13.0184	13.1445	0.126036	0.669911	0.0219281	0.0219281	0.950762				0.126036	12.8988	0.395215	0.694128	0.967601	-4.867		ENSG00000137767	SQOR	sulfide quinone oxidoreductase	+	MIM	Metabolism;Electron carriers;Q-linked reactions, other;Metabolism;Sulfur metabolism	Mitochondria (Supported)
Q13404	18.5644	19.3206	19.1647	18.8822	18.8407	18.6762	19.4284	19.0822	18.8616	18.9853	18.1845	18.7677	18.6854	19.5851	18.9825	18.8788	-0.103644	0.618725	-0.02161	0.02161	0.951459				-0.103644	19.0849	-0.397023	0.692801	0.967601	-4.86666
Q15366	13.6632	13.9544	14.2902	14.2258	14.1652	13.9373	13.6979	14.0008	14.1971	13.9519	14.3705	14.1158	14.3295	13.5496	13.9906	14.0736	0.083042	0.567492	0.0204317	0.0204317	0.954044				0.083042	14.2193	0.397133	0.69272	0.967601	-4.86664		ENSG00000197111	PCBP2	poly(rC) binding protein 2	-			Nucleoplasm (Supported)
O14828	14.4351	14.6242	14.6274	14.6318	14.4408	14.4953	14.0773	12.9066	14.8848	14.383	14.7203	14.2001	14.4298	14.9859	14.476	14.3586	-0.117353	0.676908	-0.0198879	0.0198879	0.955239				-0.117353	14.2828	-0.39234	0.696238	0.967601	-4.86752		ENSG00000116521|ENSG00000263290	SCAMP3	secretory carrier membrane protein 3	-			Vesicles (Supported)
P42765	21.6355	21.6607	21.9597	21.2822	21.6077	21.6403	21.5817	21.6381	21.8933	21.6349	21.4476	22.1126	21.5982	21.5311	21.624	21.6937	0.0697055	0.554261	0.0178645	0.0178645	0.9597				0.0697055	21.4073	0.388193	0.699288	0.967601	-4.86828		ENSG00000167315	ACAA2	acetyl-CoA acyltransferase 2	+	Matrix	Metabolism;Carbohydrate metabolism;Ketone metabolism;Metabolism;Lipid metabolism;Fatty acid oxidation;Metabolism;Amino acid metabolism;Lysine metabolism	Mitochondria (Supported)
P12270	15.2716	15.1365	15.2791	14.7676	15.1264	15.1801	15.561	15.5595	15.5419	14.9861	14.9029	15.0638	15.185	15.6217	15.1889	15.2659	0.0769554	0.605506	0.0167672	0.0167672	0.962128				0.0769554	15.2327	0.386368	0.700631	0.967601	-4.86861		ENSG00000047410	TPR	translocated promoter region, nuclear basket protein	-			Nuclear membrane (Enhanced)
P51888	15.9298	15.3011	15.2169	15.6109	15.3923	15.5113	15.1471	14.8512	15.5087	15.5132	16.3593	15.1535	14.8316	16.6195	15.4442	15.5481	0.103931	0.721049	0.0147619	0.0147619	0.966581				0.103931	15.578	0.385175	0.70151	0.967601	-4.86882		ENSG00000188783	PRELP	proline and arginine rich end leucine rich repeat protein	-
Q6NUK1	13.6509	14.0212	12.6874	14.0275	13.6796	13.5635	14.1183	13.1904	13.9977	13.6571	13.9906	13.6698	13.3305	14.5844	13.6783	13.7743	0.0960072	0.71378	0.0140589	0.0140589	0.968147				0.0960072	13.7827	0.389413	0.698391	0.967601	-4.86806		ENSG00000085491|ENSG00000284468	SLC25A24	solute carrier family 25 member 24	+	MIM	Metabolism;Nucleotide metabolism;Nucleotide import;Signaling;Calcium homeostasis;EF hand proteins;Small molecule transport;SLC25A family	Mitochondria (Enhanced)
P31150	16.8265	17.0883	17.2507	16.5924	17.2401	17.2936	17.1586	16.6472	17.2659	17.1552	17.1584	17.4234	17.2085	16.0203	17.0643	16.9827	-0.0816244	0.702768	-0.0125039	0.0125039	0.971619				-0.0816244	16.998	-0.396342	0.693301	0.967601	-4.86679		ENSG00000203879	GDI1	GDP dissociation inhibitor 1	-			Vesicles (Approved)
Q5JRA6	14.1406	14.331	14.5052	15.0116	14.2883	14.3021	13.6772	14.6779	14.2568	14.5924	13.7508	14.0069	14.6933	13.7035	14.3223	14.2403	-0.0820342	0.717699	-0.0118177	0.0118177	0.973156				-0.0820342	14.3501	-0.389696	0.698182	0.967601	-4.86801		ENSG00000154305	MIA3	MIA SH3 domain ER export factor 3	-			Vesicles (Enhanced)
O75746	21.5253	21.6746	21.4737	21.8802	21.676	21.977	21.5661	21.2753	21.5988	21.6577	21.9542	21.4028	21.9253	21.5569	21.6818	21.6244	-0.0574224	0.635162	-0.0113189	0.0113189	0.974274				-0.0574224	21.9012	-0.388811	0.698833	0.967601	-4.86817		ENSG00000115840	SLC25A12	solute carrier family 25 member 12	+	MIM	Metabolism;Carbohydrate metabolism;Malate-aspartate shuttle;Metabolism;Amino acid metabolism;Glutamate metabolism;Signaling;Calcium homeostasis;EF hand proteins;Small molecule transport;SLC25A family	Nuclear speckles (Uncertain)
P15374	18.3112	18.6731	18.2179	18.1585	18.3676	18.1433	18.5315	18.4499	18.5658	18.0691	18.6943	18.2571	18.1226	18.5938	18.3433	18.3932	0.0499468	0.682494	0.00828623	0.00828623	0.981101				0.0499468	18.42	0.385759	0.70108	0.967601	-4.86872		ENSG00000118939	UCHL3	ubiquitin C-terminal hydrolase L3	-			Cytosol;Nucleoplasm (Supported)
P46783	17.4259	17.9496	17.7986	17.0575	16.926	16.9156	17.8503	18.2485	17.6113	17.9594	16.4104	16.9062	17.4446	18.2646	17.4176	17.5493	0.131648	0.682141	0.0218702	0.0218702	0.950889				0.131648	17.3058	0.384184	0.70224	0.967773	-4.869		ENSG00000124614	RPS10	ribosomal protein S10	-			Cytosol (Approved)
O75128	16.4971	17.1216	16.3425	16.6357	16.4964	16.3201	15.8738	15.8959	16.7041	16.0344	16.4733	16.4699	16.8898	17.3488	16.4696	16.5452	0.0755803	0.753856	0.00927458	0.00927458	0.978871				0.0755803	16.8046	0.383004	0.703111	0.968139	-4.86921		ENSG00000106078	COBL	cordon-bleu WH2 repeat protein	-			Cell Junctions;Plasma membrane (Approved)
Q7Z406	18.9866	18.9278	19.0346	18.8805	18.8778	18.6232	18.103	18.8461	19.1284	18.4608	18.4283	18.6169	18.9381	18.5122	18.7762	18.7044	-0.0718146	0.660252	-0.0129475	0.0129475	0.970627				-0.0718146	18.4549	-0.380559	0.704915	0.969788	-4.86965		ENSG00000105357	MYH14	myosin heavy chain 14	-			Nucleoplasm (Approved)
P17096	15.7894	15.3037	14.6281	13.6402	14.0803	14.4268	15.2088	13.6495	14.9859	15.3892	14.213	14.1801	13.3301	16.0828	14.7253	14.5472	-0.178079	0.710016	-0.026486	0.026486	0.940836				-0.178079	14.5448	-0.379542	0.705665	0.969987	-4.86983		ENSG00000137309	HMGA1	high mobility group AT-hook 1	-			Nucleoplasm (Approved)
[truncated: 438 more rows]

## Sheet: S-TI PREvsPOST Reisman
UNIPROT	Z-S-PRE-I	W-S-PRE-I	V-S-PRE-I	T-S-PRE-I	S-S-PRE-I	Q-S-PRE-I	P-S-PRE-I	D-S-PRE-I	z-S-POST-I	w-S-POST-I	V-S-POST-I	t-S-POST-I	S-S-POST-I	Q-S-POST-I	P-S-POST-I	D-S-POST-I	Mean - PRE	Mean - POST	fold-change	p value	xiao	Positive Xiao	10-PositiveXiao	Significant Fusion	Increase Post	Decrease Post	log2FC	AveExpr	t	P value	adj.P.Val	B	Significant Limma	EnsemblGeneID	Symbol	Description	MitoCarta3.0_List	MitoCarta3.0_SubMitoLocalization	MitoCarta3.0_MitoPathways	MitoCarta3.0Main_Location	ComplexSub
[truncated: 1,602 more rows]

[truncated: 3 more sheets: M-TII PREvsPOST Reisman, S-TII PREvsPOST Reisman, Fig4c M-TI PREvsPOST Deshmukh]
