# Supplementary material for: Fibre-specific mitochondrial protein abundance is linked to resting and post-training mitochondrial content in the muscle of men
Source: Nat Commun. 2024 Sep 3;15:7677. doi: 10.1038/s41467-024-50632-2 (PMC11371815; doi:10.1038/s41467-024-50632-2)
Supplement: Supplementary file 8 — Supplementary Data 5 [file 41467_2024_50632_MOESM8_ESM.xlsx]

## Sheet: Fig 5a - MICT POST IvII
Log2 intensities following normalisation for Type I vs Type II samples POST MICT
UNIPROT	X-M-POST-I	R-M-POST-I	N-M-POST-I	M-M-POST-I	K-M-POST-I	G-M-POST-I	E-M-POST-I	E-M-POST-I	X-M-POST-II	R-M-POST-II	N-M-POST-II	M-M-POST-II	J-M-POST-II	K-M-POST-II	G-M-POST-II	E-M-POST-II	Mean - I	Mean - II	fold-difference	pvalue	xiao	Positive Xiao	10-PositiveXiao	Significant Fusion	Higher in type I	Higher in Type II	log2FC	AveExpr	t	P Value	adj.P.Val	B	Significant Limma	EnsemblGeneID	Symbol	Description	MitoCarta3.0_List	MitoCarta3.0_SubMitoLocalization	MitoCarta3.0_MitoPathways	MitoCarta3.0 Main_Location	ComplexSub
Q96A32	24.1201	24.2887	24.7475	24.7859	25.1512	25.1099	24.3967	24.3967	26.9019	26.7726	27.1885	26.8885	27.3708	26.6438	26.8546	26.9595	24.6246	26.9475	2.32293	6.68116e-10	21.3132	21.3132	4.86193e-22	+		+	2.29037	26.047	9.3823	2.98693e-13	4.77909e-10	19.8413	+	ENSG00000180209	MYL11	myosin light chain, phosphorylatable, fast skeletal muscle	-
P45378	22.0955	22.4185	23.0043	22.8903	23.2187	23.3876	22.5664	22.5664	24.87	24.6881	25.3789	24.6943	24.9142	25.682	25.1883	24.8296	22.7685	25.0307	2.26222	1.74406e-08	17.5513	17.5513	2.80991e-18	+		+	2.23336	24.2351	8.33528	1.62781e-11	8.68164e-09	16.0096	+	ENSG00000130595|ENSG00000288250	TNNT3	troponin T3, fast skeletal type	-
P12829	15.2852	15.4446	16.2419	14.0484	15.2878	15.2606	14.7687	14.7687	16.9642	17.3133	16.9356	17.7493	17.8842	17.3195	17.4647	17.2082	15.1382	17.3549	2.21666	5.06637e-07	13.9545	13.9545	1.11041e-14	+		+	2.16386	16.4955	6.25493	5.0773e-08	6.76974e-06	8.27792	+	ENSG00000198336	MYL4	myosin light chain 4	-			Plasma membrane (Approved)
P48788	22.0074	22.1487	22.9063	22.7248	23.3695	23.1175	22.7572	22.7572	24.3869	24.9992	25.2855	24.9214	25.863	23.848	24.6249	25.2215	22.7236	24.8938	2.17022	1.30324e-06	12.7717	12.7717	1.69152e-13	+		+	2.17503	24.032	6.101	9.14562e-08	1.12562e-05	7.71288	+	ENSG00000130598|ENSG00000288219	TNNI2	troponin I2, fast skeletal type	-			Plasma membrane (Approved)
P16615	23.2606	23.2526	22.6171	23.2305	23.4339	23.28	23.2823	23.2823	20.9063	21.1976	20.4924	21.4896	21.387	21.4938	21.4584	22.2148	23.2049	21.33	-1.87494	1.7264e-07	-12.68	12.68	2.08951e-13	+	+		-1.86388	22.272	-8.45519	1.02585e-11	8.20677e-09	16.4527	+	ENSG00000174437	ATP2A2	ATPase sarcoplasmic/endoplasmic reticulum Ca2+ transporting 2	-
P13805	24.007	24.579	24.1262	23.583	24.3372	23.9622	24.5717	24.5717	20.7865	22.4032	21.3996	22.0996	22.5273	21.4783	22.3946	22.987	24.2172	22.0095	-2.20775	2.12417e-06	-12.5241	12.5241	2.99139e-13	+	+		-2.15711	23.1274	-7.20441	1.29849e-09	2.96797e-07	11.8016	+	ENSG00000105048	TNNT1	troponin T1, slow skeletal type	-			Cytosol;Golgi apparatus;Nucleoplasm (Approved)
P05976	24.9667	25.1762	25.7188	25.389	25.4403	25.6566	25.4341	25.4341	26.7933	26.6861	27.1613	26.7432	27.038	26.7384	27.0382	26.6287	25.402	26.8534	1.45146	2.79986e-09	12.4142	12.4142	3.85317e-13	+		+	1.45605	26.3591	8.20601	2.67996e-11	1.07198e-08	15.5309	+	ENSG00000168530	MYL1	myosin light chain 1	-
P12883	28.8186	29.0534	28.3644	28.4114	28.8284	28.8267	28.5564	28.5564	26.0821	26.6187	25.6989	27.0224	26.8307	27.0336	26.8974	27.805	28.677	26.7486	-1.92837	1.40584e-06	-11.2849	11.2849	5.18868e-12	+	+		-1.9456	27.6885	-7.62211	2.5684e-10	8.21889e-08	13.3595	+	ENSG00000092054	MYH7	myosin heavy chain 7	-
P19237	23.5658	23.9756	23.6024	22.8979	23.8523	23.4262	23.6241	23.6241	20.2242	22.5283	20.3802	20.6983	21.2834	20.9655	21.4861	22.737	23.571	21.2879	-2.28316	1.29494e-05	-11.1595	11.1595	6.92571e-12	+	+		-2.27559	22.3791	-5.46256	1.01715e-06	8.13723e-05	5.40376	+	ENSG00000159173	TNNI1	troponin I1, slow skeletal type	-			Nucleoplasm (Uncertain)
P02585	22.1568	23.1152	22.6532	22.0927	23.2513	23.0334	21.3229	21.3229	24.7933	24.7113	25.2975	24.6511	25.4462	22.7136	25.0419	24.7901	22.3686	24.6806	2.31206	5.32786e-05	9.88048	9.88048	1.31681e-10	+		+	2.16269	23.9491	5.98562	1.41928e-07	1.4548e-05	7.29113	+	ENSG00000101470	TNNC2	troponin C2, fast skeletal type	-			Nucleoplasm (Approved)
Q14195	20.2847	20.2765	19.9428	19.7804	20.0135	19.7641	19.6155	19.6155	18.1273	18.0724	18.2384	18.4125	18.5801	18.2945	18.487	19.2619	19.9116	18.4343	-1.47739	3.14508e-07	-9.60655	9.60655	2.47426e-10	+	+		-1.5197	19.1972	-7.29561	9.11545e-10	2.43079e-07	12.1418	+	ENSG00000113657	DPYSL3	dihydropyrimidinase like 3	-			Cytosol (Supported)
P10916	26.6771	26.7328	26.4522	26.1826	26.7359	26.3612	26.0496	26.0496	24.0633	24.4261	23.836	24.4321	24.8524	24.9239	24.8398	26.0087	26.4051	24.6728	-1.73232	9.41849e-06	-8.70666	8.70666	1.96489e-09	+	+		-1.78311	25.5534	-7.00455	2.81816e-09	5.63632e-07	11.0566	+	ENSG00000111245	MYL2	myosin light chain 2	-			Microtubules (Uncertain)
Q9NPC6	22.2881	22.7996	21.8225	21.9587	21.515	21.8775	21.639	21.639	20.3767	19.5789	18.7384	20.1278	20.5681	20.347	20.0287	21.2405	21.9424	20.1258	-1.81666	2.90836e-05	-8.24103	8.24103	5.74077e-09	+	+		-1.86001	20.9395	-4.99275	5.72021e-06	0.000381348	3.75408	+	ENSG00000172399	MYOZ2	myozenin 2	-			Cytosol;Nucleoplasm (Approved)
P63316	23.6751	23.7803	23.387	23.0066	23.4181	22.8588	22.801	22.801	20.7495	21.2188	20.2091	21.3787	21.8304	21.2464	21.7875	22.7848	23.216	21.4007	-1.81533	3.7383e-05	-8.03705	8.03705	9.18226e-09	+	+		-1.87461	22.3238	-6.67544	1.00688e-08	1.46455e-06	9.83248	+	ENSG00000114854	TNNC1	troponin C1, slow skeletal and cardiac type	-			Actin filaments;Mitochondria;Nucleoplasm (Approved)
O00151	20.768	21.0418	20.0227	20.6945	21.0436	20.303	20.72	20.72	18.6107	19.3195	17.7743	19.1997	19.2297	18.3965	19.2884	19.9718	20.6642	18.9738	-1.69037	2.0864e-05	-7.91195	7.91195	1.22476e-08	+	+		-1.6824	19.635	-6.77424	6.87347e-09	1.22195e-06	10.1995	+	ENSG00000107438	PDLIM1	PDZ and LIM domain 1	-			Actin filaments (Supported)
Q9UKX2	27.0226	27.9281	27.3373	27.3606	28.1267	27.8103	27.2929	27.2929	29.1253	29.2064	29.0631	29.1917	29.6411	27.8539	29.1099	29.0771	27.5214	29.0336	1.51213	1.02693e-05	7.54321	7.54321	2.8628e-08	+		+	1.47949	28.4843	5.74107	3.5824e-07	3.01676e-05	6.4032	+	ENSG00000125414	MYH2	myosin heavy chain 2	-
P08590	26.3319	26.3531	26.2136	25.9068	26.6916	25.9882	26.1758	26.1758	23.2741	24.621	22.9236	24.7508	24.8317	24.2404	24.4915	25.9046	26.2296	24.3797	-1.84991	8.92245e-05	-7.49124	7.49124	3.22669e-08	+	+		-1.8576	25.2504	-6.70803	8.87788e-09	1.42046e-06	9.95347	+	ENSG00000160808	MYL3	myosin light chain 3	-			Mitochondria;Nucleoli (Approved)
P00558	23.5307	24.1209	24.1323	24.1501	24.2942	24.0204	23.8366	23.8366	24.8137	25.1558	25.4533	24.4628	25.1445	25.4969	24.9031	25.0349	23.9902	25.0581	1.0679	4.30256e-06	5.73067	5.73067	1.85924e-06	+		+	1.04595	24.6872	5.99998	1.34386e-07	1.4548e-05	7.34352	+	ENSG00000102144	PGK1	phosphoglycerate kinase 1	-
P13929	24.6306	25.2478	25.5217	25.2898	25.2611	25.132	24.747	24.747	25.8155	26.2892	26.5066	25.754	26.2989	26.4966	25.955	26.0769	25.0721	26.1491	1.07696	6.28473e-06	5.60201	5.60201	2.50027e-06	+		+	1.0305	25.7914	5.97912	1.4548e-07	1.4548e-05	7.26741	+	ENSG00000108515	ENO3	enolase 3	-			Cytosol;Plasma membrane (Supported)
Q9NUB1	17.2577	17.348	17.2203	16.481	16.8746	16.8896	17.4448	17.4448	16.2123	16.4259	16.0093	15.5969	16.297	15.1018	15.6061	16.0889	17.1201	15.9173	-1.20282	2.9339e-05	-5.45187	5.45187	3.53292e-06	+	+		-1.15644	16.4189	-4.58379	2.46333e-05	0.00131377	2.36529	+	ENSG00000154930	ACSS1	acyl-CoA synthetase short chain family member 1	+	MIM	Metabolism;Lipid metabolism;Fatty acid oxidation
O75891	18.8279	18.9048	18.9546	19.0824	18.9331	18.9579	18.6788	18.6788	19.6897	19.4669	19.5131	19.7855	19.5873	19.7901	19.6135	19.4381	18.8773	19.6105	0.733265	4.64746e-08	5.37687	5.37687	4.19882e-06	+		+	0.704907	19.4227	5.14414	3.296e-06	0.000239709	4.28	+	ENSG00000144908	ALDH1L1	aldehyde dehydrogenase 1 family member L1	+	Matrix	Metabolism;Vitamin metabolism;Folate and 1-C metabolism	Cytosol (Supported)
P12277	21.0689	20.687	20.4247	20.0232	20.2169	20.5545	21.2272	21.2272	19.0669	17.8527	18.7646	19.4706	18.7268	20.0948	19.252	20.151	20.6787	19.1724	-1.50628	0.00027876	-5.35449	5.35449	4.42086e-06	+	+		-1.42793	19.6234	-4.03386	0.000161741	0.00533847	0.587324	+	ENSG00000166165	CKB	creatine kinase B	-			Cytosol (Supported)
P00338	21.7865	22.7447	22.4015	23.178	22.9091	22.3962	21.6537	21.6537	23.2893	24.1034	23.7777	23.657	23.5029	24.3328	23.4283	23.2929	22.3404	23.673	1.33261	0.000100033	5.33024	5.33024	4.67477e-06	+		+	1.23451	23.2094	4.64736	1.96916e-05	0.00108643	2.57782	+	ENSG00000134333|ENSG00000288299	LDHA	lactate dehydrogenase A	-			Cytosol (Supported)
Q14324	20.8369	21.639	20.4181	21.6037	22.0773	21.2733	21.3135	21.3135	22.4261	23.1407	22.278	22.7034	23.7748	21.7977	22.4686	22.9846	21.3094	22.6967	1.38732	0.000203883	5.12006	5.12006	7.58481e-06	+		+	1.38789	22.0151	3.91032	0.000243135	0.00720399	0.204633	+	ENSG00000086967	MYBPC2	myosin binding protein C2	-
P13533	17.0396	17.6412	16.1061	16.9823	17.2391	16.2694	15.1994	15.1994	18.0367	19.3179	19.3525	17.4117	18.8834	16.0269	18.6898	18.5706	16.4596	18.2862	1.82664	0.0030937	4.58398	4.58398	2.60627e-05	+		+	1.64661	17.7645	3.30416	0.00163266	0.0318567	-1.5667	+	ENSG00000197616	MYH6	myosin heavy chain 6	-
P29972	14.5354	14.6246	14.2047	14.4453	13.8909	15.1313	15.5697	15.5697	11.8895	12.8619	13.6524	14.1733	13.2055	14.287	13.2637	13.0348	14.7465	13.296	-1.45044	0.000959466	-4.37739	4.37739	4.19386e-05	+	+		-1.33283	13.9119	-3.07414	0.00321011	0.0498658	-2.18677	+	ENSG00000240583	AQP1	aquaporin 1 (Colton blood group)	-			Plasma membrane (Supported)
Q99733	18.8126	18.6863	18.526	18.4687	18.5452	18.4477	17.9102	17.9102	19.3853	19.2714	19.6616	19.0973	18.9386	19.6049	19.3962	19.3133	18.4134	19.3336	0.920204	1.81813e-05	4.36211	4.36211	4.34401e-05	+		+	0.848323	18.9301	5.79946	2.87405e-07	2.55471e-05	6.61439	+	ENSG00000205531|ENSG00000273562	NAP1L4	nucleosome assembly protein 1 like 4	-			Nucleoplasm (Supported)
Q14847	15.8497	15.9923	16.2934	15.9372	15.219	16.3896	16.8175	16.8175	14.6875	15.6299	15.3981	15.3366	15.1653	13.9004	14.3499	14.7513	16.1645	14.9024	-1.26215	0.000499175	-4.1673	4.1673	6.80293e-05	+	+		-1.16887	15.2555	-2.55395	0.0132878	0.113692	-3.4663		ENSG00000002834	LASP1	LIM and SH3 protein 1	-			Cytosol;Plasma membrane (Supported)
Q9UJU6	15.0132	14.6969	13.8638	13.8691	14.6031	14.5783	14.7513	14.7513	13.2953	13.441	12.5229	13.8336	13.0798	11.8755	14.4699	13.0772	14.5159	13.1994	-1.31647	0.000936061	-3.9872	3.9872	0.000102991	+	+		-1.28284	13.621	-2.78807	0.00714931	0.0841095	-2.91262		ENSG00000136279	DBNL	drebrin like	-			Cytosol (Supported)
P09417	19.7443	19.4161	19.1927	19.0974	19.7192	19.1867	18.85	18.85	20.1455	19.7403	20.3836	20.0653	19.918	20.7474	20.1695	20.2617	19.2571	20.1789	0.921869	5.95071e-05	3.89529	3.89529	0.000127265	+		+	0.863718	19.8849	5.93383	1.72789e-07	1.62625e-05	7.10236	+	ENSG00000151552	QDPR	quinoid dihydropteridine reductase	+	Matrix	Metabolism;Metals and cofactors;Tetrahydobiopterin synthesis;Metabolism;Vitamin metabolism;Folate and 1-C metabolism	Mitochondria (Approved)
P15259	24.1197	24.647	24.5446	24.574	24.694	24.4856	24.2471	24.2471	24.9071	25.4583	25.3973	24.9113	25.3088	25.6312	24.9842	25.2729	24.4449	25.2339	0.789018	1.44996e-05	3.81778	3.81778	0.000152133	+		+	0.760758	24.9993	4.69498	1.66383e-05	0.00101421	2.73786	+	ENSG00000164708	PGAM2	phosphoglycerate mutase 2	-			Nucleoplasm (Approved)
Q02641	18.3942	18.5562	17.9549	18.3334	18.7761	18.6837	17.9773	17.9773	18.9434	18.8101	19.137	19.3614	19.2119	19.2876	19.2931	19.2172	18.3316	19.1577	0.826059	2.63677e-05	3.78247	3.78247	0.000165019	+		+	0.775437	18.8103	4.57021	2.58363e-05	0.00133349	2.32005	+	ENSG00000067191	CACNB1	calcium voltage-gated channel auxiliary subunit beta 1	-
Q9HAN9	13.5483	14.4013	14.0197	14.336	14.4851	14.0871	13.7932	13.7932	14.7378	14.7327	15.4931	14.8279	14.383	15.3564	15.2349	15.2692	14.058	15.0044	0.946378	0.000125534	3.69204	3.69204	0.000203215	+		+	0.908558	14.715	4.69374	1.67116e-05	0.00101421	2.73368	+	ENSG00000173614	NMNAT1	nicotinamide nucleotide adenylyltransferase 1	-			Nuclear bodies;Nucleoplasm (Supported)
Q9UL25	13.8729	13.7217	13.5473	13.7873	14.0979	13.8464	14.4727	14.4727	13.1385	13.1869	12.3452	13.3732	13.2238	13.2762	12.47	13.2669	13.9774	13.0351	-0.94226	0.000161353	-3.57326	3.57326	0.00026714	+	+		-0.871495	13.3791	-3.61669	0.000624519	0.0149139	-0.676695	+	ENSG00000080371	RAB21	RAB21, member RAS oncogene family	-
P16298	15.1505	15.8444	15.716	15.4396	16.0382	15.6242	15.7306	15.7306	16.0753	16.6827	16.6638	16.3025	16.4316	16.2074	16.312	16.8457	15.6593	16.4401	0.780862	4.17493e-05	3.41967	3.41967	0.000380481	+		+	0.791056	16.2773	4.01466	0.000172386	0.00547494	0.527417	+	ENSG00000107758	PPP3CB	protein phosphatase 3 catalytic subunit beta	-			Mitochondria (Approved)
P43490	18.3487	18.8693	18.8644	18.7819	18.8764	18.4845	18.1278	18.1278	19.6364	19.1796	19.4951	19.3298	19.248	19.3245	19.1093	19.3437	18.5601	19.3333	0.773231	3.85021e-05	3.41344	3.41344	0.000385977	+		+	0.711471	19.1457	4.36931	5.19514e-05	0.00225101	1.65837	+	ENSG00000105835	NAMPT	nicotinamide phosphoribosyltransferase	-			Nuclear speckles (Approved)
P60228	15.4686	14.8347	14.9182	14.7742	14.9667	15.5899	16.0347	16.0347	14.6463	14.06	13.3224	14.92	14.9222	12.4927	13.5417	14.263	15.3277	14.0211	-1.30665	0.00247447	-3.4058	3.4058	0.000392824	+	+		-1.20565	14.4412	-3.03842	0.00355654	0.053189	-2.28024		ENSG00000104408	EIF3E	eukaryotic translation initiation factor 3 subunit E	-			Cytosol (Supported)
Q08J23	14.5164	13.3352	13.7919	13.8736	13.7683	13.8523	14.2276	14.2276	12.9306	12.8813	13.378	12.9111	13.7617	11.4899	12.313	12.9413	13.9491	12.8259	-1.12324	0.00106803	-3.33761	3.33761	0.000459609	+	+		-1.08346	13.2914	-3.0115	0.0038403	0.0553556	-2.35014		ENSG00000037474	NSUN2	NOP2/Sun RNA methyltransferase 2	+	Matrix	Mitochondrial central dogma;mtRNA metabolism;mt-tRNA modifications	Nucleoplasm (Approved)
A8MZF0	15.3794	15.6992	15.3292	15.3734	16.1703	15.8595	15.5371	15.5371	16.5959	16.4993	16.8508	16.457	16.8354	15.3933	17.0491	16.7517	15.6106	16.5541	0.943423	0.00044398	3.16296	3.16296	0.000687139	+		+	0.932914	16.3776	3.68227	0.00050751	0.0133113	-0.483451	+
Q99807	15.8307	16.0289	16.3381	16.0283	16.1063	15.0403	16.5655	16.5655	15.2324	14.9168	14.9074	13.6595	16.0091	13.354	15.1402	15.197	16.063	14.8021	-1.26089	0.00313631	-3.15675	3.15675	0.000697026	+	+		-1.1891	15.4827	-3.288	0.00171361	0.0326401	-1.61127	+	ENSG00000167186	COQ7	coenzyme Q7, hydroxylase	+	MIM	Metabolism;Metals and cofactors;Coenzyme Q metabolism	Plasma membrane (Approved)
P19013	16.7666	15.5506	16.6153	13.3131	14.9802	16.4186	16.696	16.696	14.2005	13.2827	13.9766	14.5242	15.9593	12.2846	15.0742	14.4424	15.8795	14.2181	-1.66145	0.0128586	-3.14148	3.14148	0.000721973	+	+		-1.54482	15.2733	-3.108	0.00291113	0.0465781	-2.09748	+
Q93100	18.0361	18.6171	18.2513	18.8346	18.84	18.4892	17.8713	17.8713	19.4981	19.4	19.1653	19.4299	19.8015	18.2485	19.476	19.4711	18.3513	19.3113	0.959962	0.000574094	3.11125	3.11125	0.000774007	+		+	0.891378	19.1039	4.27288	7.23047e-05	0.00290788	1.34595	+	ENSG00000102893	PHKB	phosphorylase kinase regulatory subunit beta	-			Golgi apparatus (Approved)
Q9Y623	17.2091	18.0833	16.4018	16.0047	16.688	16.7958	17.1977	17.1977	16.3519	18.6916	17.1166	18.4225	18.9625	19.8709	18.4683	19.3005	16.9472	18.3981	1.45087	0.00728573	3.10128	3.10128	0.000791993	+		+	1.48665	17.74	2.54855	0.0134739	0.114671	-3.47862		ENSG00000264424	MYH4	myosin heavy chain 4	-
P14649	24.3092	24.9607	24.6115	23.1025	23.8637	23.1912	23.0818	23.0818	21.9491	22.9049	21.5125	22.0887	22.7595	21.6826	21.8332	24.3986	23.7753	22.3911	-1.38413	0.0063776	-3.03863	3.03863	0.000914883	+	+		-1.4832	22.8375	-2.67192	0.00976347	0.0935422	-3.19202		ENSG00000196465	MYL6B	myosin light chain 6B	-			Vesicles (Approved)
P34949	18.3887	17.9987	18.0723	18.2696	17.7966	17.5859	16.7745	16.7745	19.0173	17.9696	18.4585	19.3829	18.5321	19.569	19.1132	18.5169	17.7076	18.8199	1.11235	0.00194218	3.01637	3.01637	0.000963011	+		+	0.979055	18.3421	3.94794	0.00021489	0.00656179	0.32046	+	ENSG00000178802	MPI	mannose phosphate isomerase	-			Cytosol (Approved)
P24534	20.7435	20.7134	20.3916	20.6391	20.8462	20.4808	20.009	20.009	21.3108	20.8467	21.2682	21.4382	20.9061	21.7546	21.4279	21.1611	20.4791	21.2642	0.78515	0.000173694	2.95233	2.95233	0.00111601	+		+	0.718	20.9327	4.67718	1.77214e-05	0.00101421	2.67794	+	ENSG00000114942|ENSG00000283391	EEF1B2	eukaryotic translation elongation factor 1 beta 2	-			Cytosol;Nucleoli fibrillar center (Approved)
P38117	21.3143	21.2702	21.4776	21.1309	21.3921	21.0837	21.7802	21.7802	20.6595	20.9296	20.5774	20.5015	20.8084	19.4544	20.5159	20.8641	21.4037	20.5389	-0.864797	0.000447763	-2.89616	2.89616	0.00127009	+	+		-0.811004	20.7488	-3.51227	0.000865435	0.0197814	-0.979841	+	ENSG00000105379	ETFB	electron transfer flavoprotein subunit beta	+	Matrix	Metabolism;Lipid metabolism;Fatty acid oxidation;Metabolism;Amino acid metabolism;Branched-chain amino acid metabolism;Metabolism;Amino acid metabolism;Lysine metabolism;Metabolism;Amino acid metabolism;Glycine metabolism;Metabolism;Vitamin metabolism;Choline and betaine metabolism;Metabolism;Electron carriers;Q-linked reactions, other	Mitochondria (Enhanced)
Q9GZV1	22.4634	21.7061	22.0545	22.4593	22.3209	21.9305	22.5642	22.5642	21.8873	21.5492	21.4027	21.6177	20.8285	21.0715	20.9353	21.9346	22.2579	21.4033	-0.85454	0.000449041	-2.86076	2.86076	0.00137799	+	+		-0.810786	21.7074	-3.76097	0.000394672	0.0105246	-0.248771	+	ENSG00000165887	ANKRD2	ankyrin repeat domain 2	-			Vesicles (Enhanced)
Q05682	17.4698	18.0615	18.0757	17.9901	17.8813	18.2143	18.2087	18.2087	17.019	17.0738	17.1228	17.8071	17.6673	16.3725	17.4448	16.6594	18.0138	17.1458	-0.867917	0.000507699	-2.85926	2.85926	0.00138274	+	+		-0.840074	17.5561	-3.32313	0.00154225	0.0312355	-1.51421	+	ENSG00000122786	CALD1	caldesmon 1	-			Actin filaments;Plasma membrane (Enhanced)
O00757	20.7314	21.1655	20.9324	20.563	21.4867	21.1767	21.2329	21.2329	21.5451	21.6899	21.993	21.5271	21.5856	22.2378	21.7771	22.1335	21.0652	21.8111	0.745963	0.00014747	2.858	2.858	0.00138674	+		+	0.769917	21.6622	4.44875	3.9474e-05	0.0018576	1.91831	+	ENSG00000130957	FBP2	fructose-bisphosphatase 2	-			Nucleoplasm;Plasma membrane (Approved)
Q93045	13.0024	12.5775	12.0813	12.5498	12.8652	12.5645	13.0606	13.0606	11.3895	12.6974	11.6376	11.559	12.396	11.3479	11.7904	11.9253	12.7202	11.8429	-0.87733	0.000875332	-2.68272	2.68272	0.00207623	+	+		-0.828705	12.0345	-3.03512	0.00359026	0.053189	-2.28883		ENSG00000104435	STMN2	stathmin 2	-			Vesicles (Approved)
P02511	23.0287	23.4751	23.3688	22.924	23.2477	23.1032	23.556	23.556	22.6897	22.4201	22.0418	22.9685	22.2055	22.9791	22.4401	22.6729	23.2824	22.5522	-0.730192	0.000214733	-2.67842	2.67842	0.00209692	+	+		-0.691114	22.9524	-3.5622	0.000740894	0.0174328	-0.835587	+	ENSG00000109846	CRYAB	crystallin alpha B	-			Cytosol;Plasma membrane (Enhanced)
P49773	17.6126	16.4406	15.9421	16.1477	16.4139	16.4689	15.5525	15.5525	16.2976	16.9227	17.8173	17.6046	17.0801	18.4276	18.0326	17.065	16.2664	17.4059	1.13956	0.00450671	2.67357	2.67357	0.00212045	+		+	1.03759	16.9609	3.38716	0.00127075	0.0271094	-1.3355	+	ENSG00000169567	HINT1	histidine triad nucleotide binding protein 1	+	unknown	Metabolism;Nucleotide metabolism;Nucleotide synthesis and processing	Cytosol (Supported)
Q6ZVM7	13.0486	13.1224	12.7819	13.1903	13.2294	12.7761	12.7055	12.7055	13.7647	13.475	13.951	13.5839	13.5174	13.1123	13.5656	13.8792	12.945	13.6061	0.661155	9.54703e-05	2.65793	2.65793	0.00219821	+		+	0.626947	13.2966	3.22787	0.0020493	0.0360316	-1.77579	+	ENSG00000175662	TOM1L2	target of myb1 like 2 membrane trafficking protein	-			Intermediate filaments (Supported)
P09493	22.777	24.9373	23.862	22.7177	24.7168	23.845	23.9717	23.9717	25.6205	25.787	25.9779	25.2721	26.0538	22.5384	25.3647	25.3632	23.8499	25.2472	1.39729	0.0126277	2.653	2.653	0.0022233	+		+	1.41469	24.8643	2.89614	0.00531189	0.0686731	-2.64456		ENSG00000140416	TPM1	tropomyosin 1	-			Actin filaments (Approved)
Q9Y376	17.9252	17.62	17.6188	17.9019	17.7084	17.6505	17.2213	17.2213	18.4168	17.9715	18.5146	18.1308	18.3274	18.7738	17.9223	18.4307	17.6084	18.311	0.702595	0.000173207	2.64276	2.64276	0.00227634	+		+	0.647289	18.1377	4.41559	4.4281e-05	0.00202427	1.80952	+	ENSG00000135932	CAB39	calcium binding protein 39	-			Nucleoli fibrillar center (Approved)
P61970	19.052	18.9881	19.3029	18.7089	18.9629	18.7545	17.5146	17.5146	19.0678	19.1476	20.5035	19.3969	19.2138	20.6512	20.2088	19.6139	18.5998	19.7254	1.12564	0.00450334	2.64127	2.64127	0.00228417	+		+	0.97061	19.3035	3.78873	0.000360951	0.010132	-0.165303	+	ENSG00000102898	NUTF2	nuclear transport factor 2	-			Microtubules (Approved)
P60174	24.3637	24.5438	24.6315	24.7324	24.7546	24.4039	24.1578	24.1578	24.7318	25.0635	25.4337	24.8831	25.2856	25.4828	24.9707	25.2119	24.4682	25.1329	0.664703	0.000117135	2.61316	2.61316	0.00243693	+		+	0.620358	24.9548	4.1826	9.82417e-05	0.00383382	1.05671	+	ENSG00000111669	TPI1	triosephosphate isomerase 1	mito-interacting			Nucleoplasm (Approved)
P31415	22.6232	23.2695	22.569	22.4118	22.627	22.7619	22.3428	22.3428	23.034	23.5209	23.4673	23.487	23.65	23.2293	22.8807	23.2936	22.6185	23.3203	0.701839	0.000212046	2.57825	2.57825	0.00264087	+		+	0.662456	23.1438	4.45164	3.90796e-05	0.0018576	1.92782	+	ENSG00000143318	CASQ1	calsequestrin 1	-			Mitochondria;Nucleoplasm (Uncertain)
P27338	18.93	19.7686	19.6311	18.9526	19.1146	19.5246	19.9044	19.9044	19.0497	18.5802	18.6336	18.5994	18.876	18.7308	18.6054	18.788	19.4663	18.7329	-0.733413	0.000350855	-2.53385	2.53385	0.00292517	+	+		-0.670822	19.088	-2.98623	0.00412576	0.0586984	-2.41536		ENSG00000069535	MAOB	monoamine oxidase B	+	MOM	Metabolism;Amino acid metabolism;Catechol metabolism;Metabolism;Detoxification;Xenobiotic metabolism
Q6P5Q4	17.5634	17.5672	17.6579	17.4979	17.2151	17.9006	17.3904	17.3904	16.4516	17.5223	16.1915	16.7616	16.9863	15.7069	16.5699	17.1084	17.5229	16.6623	-0.860546	0.00120708	-2.5113	2.5113	0.00308105	+	+		-0.879473	17.154	-2.78277	0.00725292	0.0842237	-2.92556		ENSG00000170807	LMOD2	leiomodin 2	-
Q9UHQ9	21.7674	21.6864	21.6309	21.4594	21.7028	21.7171	21.5498	21.5498	20.8306	20.3252	20.284	21.1359	20.667	21.7699	20.964	20.9581	21.633	20.8668	-0.766134	0.000545419	-2.5001	2.5001	0.00316155	+	+		-0.778017	21.1654	-4.03062	0.000163491	0.00533847	0.57721	+	ENSG00000159348	CYB5R1	cytochrome b5 reductase 1	-			Cytosol;Mitochondria;Nucleoli (Uncertain)
P00387	17.6576	18.1539	17.7531	18.0403	18.1442	18.3656	18.5261	18.5261	16.582	16.3079	16.6706	18.1908	16.8072	18.2921	17.067	17.2558	18.1459	17.1467	-0.999181	0.00343355	-2.46224	2.46224	0.00344955	+	+		-0.944866	17.6706	-4.27129	7.26969e-05	0.00290788	1.34084	+	ENSG00000100243	CYB5R3	cytochrome b5 reductase 3	+	MOM	Metabolism;Detoxification;Xenobiotic metabolism;Metabolism;Detoxification;Amidoxime reducing complex;Metabolism;Lipid metabolism	Endoplasmic reticulum (Supported)
O14983	23.4355	23.8554	23.0931	24.2754	24.24	23.9411	24.086	24.086	24.6023	24.556	24.1208	24.9819	24.6048	25.2338	24.5544	24.695	23.8765	24.6686	0.792077	0.000807204	2.44991	2.44991	0.00354889	+		+	0.821995	24.2898	4.01096	0.000174514	0.00547494	0.51589	+	ENSG00000196296	ATP2A1	ATPase sarcoplasmic/endoplasmic reticulum Ca2+ transporting 1	-			Endoplasmic reticulum (Approved)
P49441	14.7471	15.2291	14.5525	15.6636	15.1573	14.9312	15.8986	15.8986	16.5297	15.4492	16.0576	16.3747	16.0246	16.7622	16.3381	15.7451	15.2598	16.1601	0.900387	0.00195338	2.43934	2.43934	0.00363631	+		+	0.991656	15.6931	4.55017	2.77161e-05	0.00138581	2.25344	+	ENSG00000151689	INPP1	inositol polyphosphate-1-phosphatase	-			Centriolar satellite (Approved)
P00568	22.5073	23.0079	22.5104	22.7456	23.0585	22.6259	23.55	23.55	23.5752	23.5798	24.0292	23.6779	23.5317	24.0035	23.5795	23.5316	22.9445	23.6885	0.744091	0.000558708	2.42039	2.42039	0.00379849	+		+	0.830591	23.3187	5.37327	1.41727e-06	0.000107983	5.08642	+	ENSG00000106992	AK1	adenylate kinase 1	-			Cytosol (Supported)
P51687	17.0228	16.5402	17.4414	16.1713	16.5263	16.7625	17.413	17.413	16.0235	16.3387	15.7942	15.7578	16.1782	16.3797	16.2012	16.2598	16.9113	16.1166	-0.794669	0.000963454	-2.39686	2.39686	0.00401	+	+		-0.723	16.4298	-3.23805	0.00198842	0.0353496	-1.74808	+	ENSG00000139531	SUOX	sulfite oxidase	+	IMS	Metabolism;Metals and cofactors;Molybdenum cofactor synthesis and proteins;Metabolism;Sulfur metabolism
P42167	14.6985	15.4577	14.7119	14.5088	14.641	14.8125	14.818	14.818	13.943	13.6414	14.189	14.6224	14.3644	13.5167	14.2088	14.1334	14.8083	14.0774	-0.730917	0.000526355	-2.39647	2.39647	0.00401355	+	+		-0.729534	14.3816	-4.05214	0.000152195	0.00533847	0.644525	+
P30085	17.064	16.8786	16.1476	16.921	16.2132	15.7017	15.0326	15.0326	17.069	16.9219	17.2456	16.9404	17.0944	17.2379	17.293	17.1786	16.1239	17.1226	0.998659	0.00420466	2.37308	2.37308	0.00423564	+		+	0.842754	16.3397	2.04221	0.0456648	0.227861	-4.53784		ENSG00000162368	CMPK1	cytidine/uridine monophosphate kinase 1	-			Nucleoplasm (Supported)
P21980	17.397	17.3987	16.9062	17.2205	17.1086	17.4027	17.3501	17.3501	16.9536	16.8101	16.4359	16.8932	16.6075	14.9756	16.0425	16.302	17.2667	16.3775	-0.889187	0.00215344	-2.37134	2.37134	0.00425262	+	+		-0.877278	16.5655	-3.24398	0.00195375	0.0351236	-1.73192	+	ENSG00000198959	TGM2	transglutaminase 2	-			Cytosol (Approved)
Q00169	15.2694	14.7972	14.7653	14.9543	14.9767	14.2415	13.46	13.46	15.2082	14.7072	15.7344	15.784	15.1624	16.0851	15.6617	15.5378	14.4905	15.4851	0.994562	0.00417113	2.3668	2.3668	0.00429731	+		+	0.847346	15.0256	3.76314	0.000391928	0.0105246	-0.242253	+	ENSG00000174238	PITPNA	phosphatidylinositol transfer protein alpha	-			Cytosol (Approved)
P30566	17.4939	18.1777	17.9058	17.7504	17.9264	18.1822	17.5141	17.5141	18.542	18.6388	18.4267	18.1237	18.4228	18.5032	18.2159	18.4416	17.8081	18.4143	0.606246	0.000146099	2.32517	2.32517	0.00472967	+		+	0.564252	18.2872	3.46636	0.000997307	0.0218588	-1.11132	+	ENSG00000239900	ADSL	adenylosuccinate lyase	-			Cytosol (Enhanced)
Q13698	16.0012	16.2096	15.1475	16.0479	16.1211	16.1968	15.5345	15.5345	16.1362	16.3335	16.4265	16.4991	16.8767	16.8761	16.7501	16.7534	15.8491	16.5815	0.732319	0.00068921	2.31534	2.31534	0.00483798	+		+	0.687368	16.2953	3.94447	0.000217359	0.00656179	0.309742	+	ENSG00000081248	CACNA1S	calcium voltage-gated channel subunit alpha1 S	-
Q01469	14.1637	13.571	14.9672	13.8512	14.5424	14.5239	15.072	15.072	14.1736	14.0189	13.259	13.4679	14.0133	12.6341	12.9693	13.5608	14.4704	13.5121	-0.958311	0.00397919	-2.30014	2.30014	0.00501022	+	+		-0.872372	13.8589	-2.45918	0.0169152	0.128918	-3.6795		ENSG00000164687	FABP5	fatty acid binding protein 5	-			Cytosol (Supported)
Q15124	17.9275	17.3595	18.0779	17.482	17.8521	17.7441	17.5993	17.5993	16.761	16.9983	16.6468	16.8142	16.645	17.9501	16.9564	17.0128	17.7052	16.9731	-0.732164	0.000773746	-2.27806	2.27806	0.00527161	+	+		-0.747291	17.5147	-3.43322	0.00110412	0.0238729	-1.20553	+	ENSG00000154330	PGM5	phosphoglucomutase 5	-			Cytosol (Uncertain)
P60709	19.4146	19.8796	19.7341	19.7854	19.5826	19.8615	20.3034	20.3034	19.2597	19.445	19.6068	19.2463	19.1139	18.4977	18.9352	19.095	19.8581	19.1499	-0.708136	0.000664496	-2.25011	2.25011	0.00562201	+	+		-0.644523	19.3836	-2.62999	0.0109044	0.0999498	-3.29062		ENSG00000075624	ACTB	actin beta	-
P36871	22.344	22.814	22.6082	22.4811	23.0117	22.7753	22.4249	22.4249	23.1232	23.0372	23.4091	23.0483	23.6346	23.3923	22.8148	23.3529	22.6105	23.2266	0.616026	0.000224957	2.2472	2.2472	0.00565979	+		+	0.589514	23.1163	4.03292	0.000162249	0.00533847	0.584376	+	ENSG00000079739	PGM1	phosphoglucomutase 1	-			Cytosol (Approved)
P30533	15.1945	15.7907	15.5008	15.2892	15.9558	15.9586	15.7649	15.7649	16.1929	15.9262	16.6495	16.1095	16.2618	16.4592	16.5133	16.1825	15.6524	16.2869	0.634427	0.00029699	2.23779	2.23779	0.00578376	+		+	0.650494	16.1473	3.64734	0.000566936	0.0141734	-0.586635	+	ENSG00000163956	LRPAP1	LDL receptor related protein associated protein 1	-			Endoplasmic reticulum (Supported)
P04406	25.707	26.0164	25.9717	25.9609	26.2114	26.0013	26.5659	26.5659	26.4858	26.5979	27.2087	26.7023	26.7547	27.2168	26.835	26.5332	26.1251	26.7918	0.66673	0.000469996	2.21881	2.21881	0.00604209	+		+	0.729706	26.5837	5.09278	3.97618e-06	0.000276604	4.10094	+	ENSG00000111640	GAPDH	glyceraldehyde-3-phosphate dehydrogenase	mito-interacting			Cytosol;Plasma membrane (Supported)
Q8N0X4	12.6449	16.4637	16.0637	14.1981	15.6264	16.6391	14.6587	14.6587	15.3372	16.3245	17.2712	15.9527	15.6203	17.5837	16.7531	17.253	15.1191	16.512	1.39282	0.0259471	2.20888	2.20888	0.00618186	+		+	1.32703	15.7789	2.21124	0.0309566	0.186908	-4.20599		ENSG00000125246	CLYBL	citramalyl-CoA lyase	+	Matrix	Metabolism;Carbohydrate metabolism;Itaconate metabolism	Cytosol (Approved)
P43155	21.3934	21.7011	21.648	21.2989	21.8658	21.5899	21.9756	21.9756	21.0817	21.2072	21.0874	21.3101	21.0074	20.7531	21.0628	21.3464	21.681	21.107	-0.574025	0.000144796	-2.20382	2.20382	0.00625428	+	+		-0.531941	21.3077	-3.80319	0.000344494	0.00984268	-0.121668	+	ENSG00000095321	CRAT	carnitine O-acetyltransferase	+	MIM	Metabolism;Lipid metabolism;Fatty acid oxidation	Nuclear membrane;Nucleoplasm (Approved)
P46020	17.8524	18.2509	18.168	18.8871	18.5847	18.0149	17.5249	17.5249	18.8913	18.8215	18.3833	19.4097	19.6043	18.4557	18.9328	18.9932	18.101	18.9365	0.83551	0.00232282	2.20072	2.20072	0.00629912	+		+	0.753211	18.744	3.67716	0.000515813	0.0133113	-0.498579	+	ENSG00000067177	PHKA1	phosphorylase kinase regulatory subunit alpha 1	-			Vesicles (Approved)
Q9BXW7	16.2911	15.8364	16.4879	15.1444	15.4507	15.9019	16.1169	16.1169	15.6739	15.584	15.5564	14.0752	15.3932	13.8025	14.5735	14.8447	15.9183	14.9379	-0.980336	0.00579684	-2.19282	2.19282	0.00641468	+	+		-0.951965	15.351	-2.62254	0.0111194	0.0999498	-3.30802		ENSG00000069998	HDHD5	haloacid dehalogenase like hydrolase domain containing 5	+	Matrix		Mitochondria (Approved)
P63098	17.8756	18.2473	17.8327	18.1109	18.614	17.9821	17.4057	17.4057	18.4741	18.7764	19.0071	18.6572	19.1636	17.9919	18.5924	18.9223	17.9342	18.6981	0.763885	0.00145687	2.16682	2.16682	0.00681048	+		+	0.688384	18.4842	4.36874	5.20545e-05	0.00225101	1.6565	+	ENSG00000221823	PPP3R1	protein phosphatase 3 regulatory subunit B, alpha	-			Cytosol;Plasma membrane (Approved)
P07737	21.337	21.4731	21.1774	21.4601	21.5089	20.8107	20.4673	20.4673	22.0287	21.5772	22.1936	21.5295	21.4719	22.3051	21.8097	21.8504	21.0877	21.8458	0.758036	0.00144534	2.15285	2.15285	0.00703321	+		+	0.669399	21.476	4.15199	0.000108931	0.00414975	0.95936	+	ENSG00000108518	PFN1	profilin 1	-			Cytosol (Supported)
Q5VTT5	22.3854	22.4369	22.2041	22.4707	22.7065	22.6518	22.5354	22.5354	22.4654	22.2275	21.6948	21.5371	21.9111	21.3515	21.5917	21.9683	22.4908	21.8434	-0.64736	0.000480907	-2.1479	2.1479	0.00711376	+	+		-0.640989	22.1154	-3.24702	0.00193621	0.0351236	-1.72363	+	ENSG00000142661	MYOM3	myomesin 3	-			Vesicles (Approved)
Q5HYK3	18.1523	18.3663	18.6447	18.1385	18.9515	18.6389	18.8075	18.8075	18.1297	18.2161	18.0672	17.822	17.9445	17.6985	17.8383	17.9691	18.5634	17.9607	-0.602715	0.000276727	-2.14443	2.14443	0.00717085	+	+		-0.567846	18.2746	-2.67793	0.00960909	0.0931791	-3.17778		ENSG00000110871	COQ5	coenzyme Q5, methyltransferase	+	MIM	Metabolism;Metals and cofactors;Coenzyme Q metabolism	Nucleoli (Uncertain)
P0CG30	14.9642	15.51	16.5785	15.3607	15.0508	15.472	15.5311	15.5311	15.8198	15.6244	17.0468	16.1524	16.3978	17.3262	17.1105	16.0174	15.4998	16.4369	0.937126	0.00555117	2.1138	2.1138	0.00769492	+		+	0.941595	16.1353	2.62816	0.0109569	0.0999498	-3.2949		ENSG00000133433|ENSG00000278695	GSTT2B	glutathione S-transferase theta 2B	-			Cytosol (Supported)
Q9Y2Z0	16.332	15.7543	15.9746	16.0059	16.4717	15.5649	16.5675	16.5675	15.0375	16.311	15.2473	15.4275	15.3968	15.0392	15.0917	15.5268	16.1548	15.3847	-0.77007	0.00182832	-2.10841	2.10841	0.0077909	+	+		-0.711109	15.7483	-2.52855	0.0141838	0.118147	-3.52408		ENSG00000165416	SUGT1	SGT1 homolog, MIS12 kinetochore complex assembly cochaperone	-			Cytosol;Nucleoplasm (Approved)
Q9NRG7	16.873	18.3105	18.4198	17.0363	18.1859	18.3841	18.5816	18.5816	16.418	16.5293	17.5415	17.1589	17.6566	16.2884	17.6955	17.1703	18.0466	17.0573	-0.989292	0.00746622	-2.10412	2.10412	0.0078682	+	+		-0.912862	17.5551	-2.89166	0.00537844	0.0686731	-2.65582		ENSG00000100445	SDR39U1	short chain dehydrogenase/reductase family 39U member 1	+	unknown		Cytosol;Nucleoplasm (Approved)
P30049	19.6423	20.0649	20.03	19.5332	19.8983	20.1972	20.6678	20.6678	19.075	18.5752	18.597	19.6689	19.8582	17.9285	19.8319	19.5959	20.0877	19.1413	-0.946347	0.00601386	-2.10169	2.10169	0.00791242	+	+		-0.86347	19.5418	-3.26861	0.00181572	0.0341782	-1.66454	+	ENSG00000099624	ATP5F1D	ATP synthase F1 subunit delta	+	MIM	OXPHOS;Complex V;CV subunits;OXPHOS;OXPHOS subunits		CV
P06753	26.8852	27.108	26.8846	25.9829	26.8759	26.6209	26.4942	26.4942	25.3965	26.5024	25.5332	25.5849	26.6232	24.7931	25.615	26.3315	26.6682	25.7975	-0.870749	0.00420092	-2.06947	2.06947	0.00852177	+	+		-0.895615	26.3413	-3.19354	0.00226781	0.0381946	-1.86879	+	ENSG00000143549	TPM3	tropomyosin 3	-			Actin filaments (Approved)
Q96FJ2	16.6553	16.6284	16.3372	16.3152	17.0395	17.3173	16.2111	16.2111	17.4606	17.6473	17.3158	17.5285	17.3558	16.6186	17.45	17.1412	16.5894	17.3147	0.725336	0.00141414	2.06685	2.06685	0.00857335	+		+	0.671299	17.1129	3.50382	0.000888374	0.0200197	-1.00411	+	ENSG00000264364	DYNLL2	dynein light chain LC8-type 2	-			Cytosol;Nucleoplasm (Uncertain)
P15090	18.7155	18.341	18.0824	19.1647	18.7475	18.7335	18.5697	18.5697	18.0177	18.3203	18.4401	17.6496	18.3412	16.9566	17.5024	16.9805	18.6155	17.776	-0.839443	0.00351848	-2.05969	2.05969	0.00871576	+	+		-0.845989	18.1689	-2.53556	0.0139311	0.117304	-3.50817		ENSG00000170323	FABP4	fatty acid binding protein 4	-
P40939	23.4874	23.7803	23.5583	23.6921	24.1909	23.6399	24.1174	24.1174	23.3553	23.0511	22.9909	23.4105	23.3455	23.1813	23.1022	23.5378	23.823	23.2468	-0.57614	0.000280935	-2.0461	2.0461	0.00899286	+	+		-0.534082	23.384	-4.06785	0.000144432	0.00525206	0.69377	+	ENSG00000084754	HADHA	hydroxyacyl-CoA dehydrogenase trifunctional multienzyme complex subunit alpha	+	MIM	Metabolism;Lipid metabolism;Fatty acid oxidation;Metabolism;Lipid metabolism;Cardiolipin synthesis;Metabolism;Amino acid metabolism;Branched-chain amino acid metabolism	Mitochondria (Enhanced)
P31939	18.6575	18.6702	18.396	19.2325	18.6372	18.3297	17.8548	17.8548	19.0414	18.8836	18.9512	19.3459	19.0783	19.733	19.3229	19.1333	18.4541	19.1862	0.732088	0.00165424	2.03623	2.03623	0.00919957	+		+	0.64648	18.9191	4.09277	0.00013289	0.00494475	0.772135	+	ENSG00000138363	ATIC	5-aminoimidazole-4-carboxamide ribonucleotide formyltransferase/IMP cyclohydrolase	mito-interacting			Cytosol;Plasma membrane (Enhanced)
O14639	11.9536	13.9173	13.868	13.9573	12.1902	13.5294	14.616	14.616	12.3316	11.8379	11.9612	12.5609	12.5127	12.2085	13.4404	12.9086	13.581	12.4702	-1.11076	0.0148185	-2.03179	2.03179	0.00929406	+	+		-0.962891	13.0163	-2.19368	0.0322606	0.191174	-4.24149		ENSG00000099204	ABLIM1	actin binding LIM protein 1	-			Cytosol (Supported)
Q702N8	21.3851	20.3653	20.5152	20.6191	20.0818	21.1028	21.3826	21.3826	20.3668	19.8539	19.2268	20.3733	20.3924	19.7701	20.0398	20.2727	20.8543	20.037	-0.817327	0.00361174	-1.99614	1.99614	0.0100892	+	+		-0.741859	20.5254	-3.09782	0.00299818	0.047496	-2.1244	+	ENSG00000168334	XIRP1	xin actin binding repeat containing 1	-			Actin filaments;Plasma membrane (Approved)
P08237	22.1349	22.7986	22.6965	22.843	23.0765	22.4863	23.2545	23.2545	23.4507	23.4943	23.5249	23.8137	23.2904	24.1916	23.5458	22.9731	22.8181	23.5356	0.71746	0.00173005	1.98158	1.98158	0.0104332	+		+	0.779804	23.2698	4.67674	1.77487e-05	0.00101421	2.67648	+	ENSG00000152556	PFKM	phosphofructokinase, muscle	-			Endoplasmic reticulum (Approved)
P07195	21.9751	21.4107	21.672	21.0809	21.6586	21.5137	20.7291	20.7291	20.8889	20.255	20.3916	20.4076	19.481	21.2175	19.9706	21.1711	21.3461	20.4729	-0.87324	0.00549207	-1.97375	1.97375	0.010623	+	+		-0.96139	20.7899	-3.77913	0.000372285	0.0102699	-0.194205	+	ENSG00000111716	LDHB	lactate dehydrogenase B	+	unknown	Metabolism;Amino acid metabolism;Glyoxylate metabolism
P40925	23.592	23.3084	23.6079	23.8014	23.3977	23.4312	24.1405	24.1405	23.0955	23.1222	23.0103	23.0912	22.957	23.2349	22.8842	23.3777	23.6775	23.0966	-0.580848	0.000431848	-1.95436	1.95436	0.0111081	+	+		-0.514694	23.3726	-3.11634	0.00284158	0.0459246	-2.07537	+	ENSG00000014641	MDH1	malate dehydrogenase 1	mito-interacting
Q9P0J1	14.8861	14.6101	14.6345	14.3204	14.346	14.0396	13.1689	13.1689	15.1622	14.8817	15.6904	14.3747	14.3271	15.7749	15.2336	15.1239	14.1468	15.0711	0.924261	0.00786019	1.94517	1.94517	0.0113457	+		+	0.784559	14.489	2.78835	0.00714381	0.0841095	-2.91193		ENSG00000164951	PDP1	pyruvate dehyrogenase phosphatase catalytic subunit 1	+	MIM	Metabolism;Carbohydrate metabolism;Pyruvate metabolism	Nucleoplasm (Supported)
Q7Z7B0	15.3646	14.5416	13.9904	14.9438	14.8462	14.7471	15.4105	15.4105	13.8697	13.8935	13.9568	15.0875	14.8949	12.2423	13.3056	13.7982	14.9068	13.8811	-1.02576	0.0127469	-1.9434	1.9434	0.011392	+	+		-0.953813	14.2911	-2.93506	0.00476528	0.064614	-2.54619		ENSG00000118407	FILIP1	filamin A interacting protein 1	-			Actin filaments;Plasma membrane (Approved)
P05166	16.7377	16.5257	16.8764	16.344	17.0745	16.4732	16.9039	16.9039	16.3552	16.2835	16.4458	15.9283	15.9462	15.3673	16.1517	16.2733	16.7299	16.0939	-0.636007	0.000930793	-1.92783	1.92783	0.0118078	+	+		-0.611151	16.2426	-2.43488	0.0179791	0.132565	-3.73313		ENSG00000114054	PCCB	propionyl-CoA carboxylase subunit beta	+	Matrix	Metabolism;Carbohydrate metabolism;Propanoate metabolism;Metabolism;Lipid metabolism;Fatty acid oxidation
Q2TBA0	17.7311	17.9859	17.9277	18.1948	17.9677	18.4963	18.5567	18.5567	17.1262	17.8011	17.0981	18.0269	17.4972	17.4023	17.5181	17.7223	18.1771	17.524	-0.653086	0.00119333	-1.90913	1.90913	0.0123275	+	+		-0.598856	17.9607	-3.21514	0.00212791	0.0365608	-1.81036	+	ENSG00000157119	KLHL40	kelch like family member 40	-
P27348	15.6451	14.9436	15.3687	15.1001	15.1249	15.0489	15.5372	15.5372	14.4596	14.265	15.0323	14.6593	14.9953	13.2952	14.3422	15.0129	15.2882	14.5077	-0.7805	0.0038115	-1.88795	1.88795	0.0129433	+	+		-0.744926	14.7817	-2.70128	0.00903076	0.0903076	-3.12226		ENSG00000134308	YWHAQ	tyrosine 3-monooxygenase/tryptophan 5-monooxygenase activation protein theta	-			Cytosol (Supported)
P35754	16.2239	16.1142	15.5563	16.0503	16.4436	16.5936	15.8506	15.8506	16.6786	16.5989	16.5499	17.4642	17.5817	15.8127	17.3725	17.1076	16.0854	16.8958	0.810387	0.00483498	1.87654	1.87654	0.0132881	+		+	0.776852	16.6937	3.3821	0.00129043	0.0271669	-1.34969	+	ENSG00000173221	GLRX	glutaredoxin	-			Cytosol;Plasma membrane (Approved)
O75915	12.9868	13.6268	12.8582	13.4143	13.6454	13.698	12.0332	12.0332	13.5772	13.4108	14.1627	14.081	13.6521	13.6405	14.3072	14.4952	13.037	13.9158	0.878849	0.00750414	1.86729	1.86729	0.0135741	+		+	0.735456	13.7394	2.52669	0.0142514	0.118147	-3.52829		ENSG00000144746	ARL6IP5	ADP ribosylation factor like GTPase 6 interacting protein 5	-			Endoplasmic reticulum (Approved)
P00352	20.791	21.1884	20.8591	20.3335	20.864	20.7279	21.1241	21.1241	20.462	20.1994	20.5605	20.2576	20.2397	20.2296	20.2381	20.5534	20.8765	20.3425	-0.533993	0.000320483	-1.86587	1.86587	0.0136184	+	+		-0.498626	20.6276	-3.53971	0.000794711	0.0184281	-0.900717	+	ENSG00000165092	ALDH1A1	aldehyde dehydrogenase 1 family member A1	-			Cytosol (Enhanced)
P06744	22.2591	22.6829	22.8764	23.4498	22.9249	22.3664	21.9422	21.9422	23.2896	23.0952	22.8419	23.6216	23.2126	24.0827	23.0505	23.4834	22.5555	23.3347	0.779218	0.00457374	1.82316	1.82316	0.0150259	+		+	0.691607	23.1231	3.62341	0.000611436	0.0149139	-0.656991	+	ENSG00000105220|ENSG00000282019	GPI	glucose-6-phosphate isomerase	mito-interacting			Cytosol;Plasma membrane (Supported)
Q99584	17.5149	18.202	18.1551	19.1735	17.9585	17.9966	17.7825	17.7825	19.2002	19.3094	18.1636	19.7245	19.5697	18.0821	19.1745	18.386	18.0707	18.9512	0.88053	0.00854862	1.82103	1.82103	0.0150998	+		+	0.83936	18.4882	2.56473	0.0129236	0.111171	-3.44166		ENSG00000189171	S100A13	S100 calcium binding protein A13	-			Cytosol;Plasma membrane (Approved)
Q02952	15.1322	14.2132	14.2508	14.7444	14.592	14.6109	15.0136	15.0136	13.5011	14.6442	14.5771	12.8677	14.7417	11.278	13.8017	13.4408	14.6963	13.6065	-1.08981	0.0229361	-1.78672	1.78672	0.0163411	+	+		-1.04448	13.9561	-2.19491	0.0321683	0.191174	-4.23903		ENSG00000131016	AKAP12	A-kinase anchoring protein 12	-			Cytosol;Plasma membrane (Enhanced)
Q00G26	16.4929	16.0328	16.3298	16.3518	16.852	16.2221	17.1209	17.1209	16.3008	15.9091	15.5583	15.423	14.8707	15.945	16.4479	15.9672	16.5654	15.8027	-0.762663	0.0053303	-1.73372	1.73372	0.018462	+	+		-0.683305	15.7967	-2.4497	0.0173234	0.128918	-3.70048		ENSG00000214456	PLIN5	perilipin 5	mito-interacting			Lipid droplets;Vesicles (Supported)
P02652	14.3659	13.7925	14.5276	13.5361	14.2381	13.1694	13.2246	13.2246	14.5018	14.3871	15.2565	13.8859	13.9687	15.2825	14.759	14.6525	13.7598	14.5867	0.826913	0.00820387	1.72493	1.72493	0.0188397	+		+	0.750445	14.146	2.70413	0.00896223	0.0901859	-3.11544		ENSG00000158874	APOA2	apolipoprotein A2	-
P14618	23.5733	24.2123	24.123	24.0035	24.3075	24.1064	24.0063	24.0063	24.4014	24.9492	24.8484	24.5303	24.9021	24.2305	24.3009	24.5282	24.0423	24.5864	0.544058	0.000688091	1.7205	1.7205	0.0190325	+		+	0.538906	24.5383	3.09229	0.00304644	0.0477873	-2.13899	+	ENSG00000067225	PKM	pyruvate kinase M1/2	-			Cytosol (Enhanced)
P16219	22.1065	22.4381	22.2372	21.9303	22.6153	22.0405	22.2633	22.2633	21.8369	21.7083	21.4326	21.6292	21.3586	21.7902	21.7068	22.2019	22.2368	21.7081	-0.528722	0.000596991	-1.70462	1.70462	0.0197417	+	+		-0.524939	21.8166	-3.22029	0.00209579	0.0364485	-1.79639	+	ENSG00000122971	ACADS	acyl-CoA dehydrogenase short chain	+	Matrix	Metabolism;Lipid metabolism;Fatty acid oxidation	Mitochondria (Enhanced)
P68363	18.2667	18.6507	17.7789	18.2952	18.392	18.351	18.7093	18.7093	18.1487	18.0822	17.6635	18.3045	17.722	16.6967	17.3548	17.4011	18.3942	17.6717	-0.722451	0.00470256	-1.68162	1.68162	0.020815	+	+		-0.677427	17.8142	-2.60973	0.0114981	0.102205	-3.33783		ENSG00000123416	TUBA1B	tubulin alpha 1b	-			Microtubules (Supported)
Q5JSH3	13.776	14.4595	13.1553	14.2455	14.3207	14.0905	14.166	14.166	14.0615	14.096	15.0156	14.7671	14.7946	15.1595	15.1667	15.111	14.0475	14.7715	0.724038	0.00482368	1.67732	1.67732	0.0210222	+		+	0.740979	14.5484	3.18008	0.00235929	0.0393215	-1.90506	+	ENSG00000131725	WDR44	WD repeat domain 44	-			Golgi apparatus (Supported)
P62736	17.0323	18.4662	17.5064	18.4541	17.402	16.8033	18.2058	18.2058	16.832	17.3742	16.6541	16.962	16.1538	18.1455	15.4298	16.7486	17.7595	16.7875	-0.97197	0.0188139	-1.67715	1.67715	0.0210303	+	+		-0.908214	16.9522	-2.07201	0.0426995	0.222487	-4.48097		ENSG00000107796	ACTA2	actin alpha 2, smooth muscle	-			Actin filaments (Supported)
P28907	14.2964	15.0929	14.1998	14.8295	14.9331	14.6519	15.2564	15.2564	15.0997	15.2554	15.8704	15.7894	15.2443	16.2282	15.8013	14.9622	14.8146	15.5314	0.716816	0.00476247	1.66457	1.66457	0.0216487	+		+	0.779935	15.1766	3.67171	0.000524825	0.0133289	-0.514723	+	ENSG00000004468	CD38	CD38 molecule	-			Plasma membrane (Supported)
Q14764	16.7174	16.338	15.2112	16.1997	16.0933	15.7818	16.9007	16.9007	15.9984	15.4347	14.6385	16.1121	15.5833	15.5805	14.6053	15.48	16.2678	15.4291	-0.838748	0.0106305	-1.65523	1.65523	0.0221194	+	+		-0.74834	15.5069	-2.24185	0.0287933	0.178563	-4.14351		ENSG00000013364	MVP	major vault protein	-			Cytosol (Supported)
P21695	21.6619	22.085	21.6835	22.2204	22.3079	21.9362	22.4733	22.4733	22.3251	22.6021	22.6587	22.6482	22.9424	23.1012	22.4389	22.7359	22.1052	22.6816	0.576365	0.00134738	1.65446	1.65446	0.0221585	+		+	0.628953	22.4825	4.03841	0.000159313	0.00533847	0.601547	+	ENSG00000167588	GPD1	glycerol-3-phosphate dehydrogenase 1	-
P35237	19.8045	19.7472	19.5666	19.9996	19.5141	19.7921	20.2301	20.2301	19.1089	19.1973	18.8045	19.6167	19.1462	19.8983	18.8704	19.3588	19.8605	19.2502	-0.610369	0.00203996	-1.64212	1.64212	0.0227969	+	+		-0.557577	19.4711	-3.61896	0.000620058	0.0149139	-0.670024	+	ENSG00000124570	SERPINB6	serpin family B member 6	-			Centrosome (Approved)
O00232	15.5308	15.9358	15.4705	16.8122	15.8627	15.9603	16.9209	16.9209	16.0363	15.5601	14.9585	15.4522	16.0945	13.8116	14.6901	15.422	16.1768	15.2532	-0.923591	0.0175606	-1.62133	1.62133	0.0239151	+	+		-0.817291	15.6534	-2.25997	0.027576	0.174845	-4.10617		ENSG00000197170	PSMD12	proteasome 26S subunit, non-ATPase 12	-			Microtubules (Approved)
O75608	18.9199	18.1352	18.3699	19.2272	18.4388	17.9397	17.3688	17.3688	19.3889	18.3024	19.0389	19.3509	18.4791	20.0221	19.0097	19.039	18.221	19.0789	0.857881	0.0133234	1.60886	1.60886	0.0246118	+		+	0.736128	18.6359	2.88969	0.00540801	0.0686731	-2.66078		ENSG00000120992	LYPLA1	lysophospholipase 1	+	unknown	Metabolism;Lipid metabolism;Signaling	Cytosol;Nucleoplasm (Approved)
P28074	14.9793	13.9159	15.1438	14.5797	14.024	14.5863	15.4866	15.4866	14.0758	14.1532	13.6533	12.62	13.4853	15.6008	13.1556	13.7198	14.7753	13.808	-0.967287	0.0223184	-1.59732	1.59732	0.0252744	+	+		-0.865665	14.3803	-2.45113	0.0172615	0.128918	-3.69733		ENSG00000100804	PSMB5	proteasome 20S subunit beta 5	-			Centrosome;Nucleoplasm (Supported)
Q9NZN4	18.8828	18.8663	18.9885	19.2114	18.3266	18.9554	19.6225	19.6225	18.5453	17.41	18.6353	18.6228	18.1614	18.4457	18.7389	18.3153	19.0595	18.3593	-0.700168	0.0054804	-1.58321	1.58321	0.0261089	+	+		-0.619744	18.6717	-2.89397	0.00534414	0.0686731	-2.65004		ENSG00000024422	EHD2	EH domain containing 2	-			Plasma membrane (Supported)
P55209	15.1419	15.6526	14.9858	15.8712	15.1461	15.3536	13.7542	13.7542	15.8284	15.5605	15.9324	15.7716	15.3857	16.4353	16.0397	15.4922	14.9574	15.8057	0.848288	0.0149896	1.54746	1.54746	0.0283494	+		+	0.67639	15.2825	2.34563	0.0224199	0.148846	-3.92635		ENSG00000187109	NAP1L1	nucleosome assembly protein 1 like 1	-			Microtubules (Uncertain)
P20073	17.8682	18.4225	18.5579	18.1847	18.2355	18.0332	18.8273	18.8273	17.6053	18.1627	17.9293	17.5763	18.1213	17.0942	17.4294	17.971	18.3696	17.7362	-0.633373	0.00361437	-1.54668	1.54668	0.0284003	+	+		-0.567987	18.0862	-2.79992	0.00692238	0.0832768	-2.88359		ENSG00000138279	ANXA7	annexin A7	-			Nucleoplasm (Approved)
Q9BXI3	18.1767	17.841	17.9938	18.3271	18.079	17.5017	16.7493	16.7493	18.2666	18.491	18.4415	18.115	18.3442	18.8494	18.2204	18.5075	17.6772	18.4045	0.727228	0.00774788	1.53505	1.53505	0.0291712	+		+	0.594664	18.0404	2.71059	0.00880916	0.0898909	-3.10002		ENSG00000116981	NT5C1A	5'-nucleotidase, cytosolic IA	-
P21291	14.6019	15.7268	15.2238	15.9908	14.7002	15.6939	16.1789	16.1789	14.3984	14.7036	14.6165	14.7004	14.2243	15.5563	15.2494	14.5392	15.5369	14.7485	-0.788368	0.0115717	-1.52676	1.52676	0.0297333	+	+		-0.696652	14.9463	-1.95017	0.0559727	0.253701	-4.70898		ENSG00000159176	CSRP1	cysteine and glycine rich protein 1	-
Q9HA65	16.0089	15.3025	15.3562	15.5942	15.7267	16.2183	16.7992	16.7992	16.2328	15.4452	15.1302	11.8073	16.1444	12.0356	15.8605	14.7167	15.9756	14.6716	-1.30404	0.068477	-1.5185	1.5185	0.0303041	+	+		-1.18639	15.1827	-1.91677	0.060175	0.266704	-4.76936		ENSG00000104946	TBC1D17	TBC1 domain family member 17	-
Q96T66	14.693	13.9184	14.2764	14.0567	13.5805	14.2929	14.0126	14.0126	14.7165	12.8549	12.8736	13.3529	13.4304	13.2935	13.4417	13.0693	14.1054	13.3791	-0.726306	0.00859695	-1.5003	1.5003	0.0316011	+	+		-0.739565	13.6218	-2.05775	0.0440973	0.226153	-4.50828		ENSG00000163864	NMNAT3	nicotinamide nucleotide adenylyltransferase 3	+	Matrix	Metabolism;Metals and cofactors;NAD biosynthesis and metabolism	Mitochondria (Supported)
E7EW31	16.644	16.9395	16.5912	17.0731	16.5274	16.9269	16.3501	16.3501	16.6249	16.8093	17.0936	17.6918	17.311	17.6376	17.5489	17.5267	16.6753	17.2805	0.605198	0.00335818	1.4972	1.4972	0.0318276	+		+	0.558742	17.0856	3.28901	0.00170846	0.0326401	-1.6085	+	ENSG00000228672	PROB1	proline rich basic protein 1	-			Nucleoplasm (Approved)
O00442	15.6585	15.9094	16.4913	16.4058	16.1445	16.0911	16.9757	16.9757	15.4133	15.9985	16.4449	15.0271	16.3667	13.9745	14.6597	15.5956	16.3315	15.435	-0.896464	0.0214528	-1.49576	1.49576	0.0319327	+	+		-0.804441	15.8845	-2.08662	0.0413087	0.217414	-4.45285		ENSG00000137996	RTCA	RNA 3'-terminal phosphate cyclase	-			Nucleoplasm (Enhanced)
Q9UHD8	13.9014	13.1172	13.8892	13.7598	12.639	14.0125	14.1033	14.1033	12.1732	13.2255	12.866	12.4464	12.99	13.9794	12.5612	13.042	13.6907	12.9105	-0.780241	0.0121604	-1.4942	1.4942	0.0320479	+	+		-0.721304	13.3149	-2.48329	0.0159165	0.125166	-3.62589		ENSG00000184640|ENSG00000282302	SEPTIN9	septin 9	-			Actin filaments (Enhanced)
Q8WUM4	18.516	18.9156	18.5015	18.9631	18.9554	18.9749	18.2574	18.2574	19.1602	19.256	19.1823	18.9774	19.0401	19.1026	19.2636	19.361	18.6677	19.1679	0.500231	0.00103549	1.49312	1.49312	0.0321279	+		+	0.441624	18.9879	3.03655	0.00357556	0.053189	-2.2851		ENSG00000170248	PDCD6IP	programmed cell death 6 interacting protein	-			Vesicles (Enhanced)
P00966	17.4459	17.4363	17.2859	17.0765	17.5856	16.6743	17.8147	17.8147	15.8711	15.9499	15.6488	17.0248	16.766	16.2301	17.2605	17.7781	17.3917	16.5662	-0.825589	0.0156205	-1.49126	1.49126	0.0322653	+	+		-0.76516	16.869	-2.75353	0.00784997	0.0845319	-2.99665		ENSG00000130707	ASS1	argininosuccinate synthase 1	-			Cytosol (Approved)
Q9H479	15.7186	15.7654	16.2529	16.0353	15.9938	16.2581	14.9694	14.9694	16.7895	15.8997	16.6667	16.2837	15.6928	17.1878	16.6766	16.7036	15.7454	16.4875	0.742174	0.0109124	1.4562	1.4562	0.034978	+		+	0.631326	16.051	2.79009	0.00711015	0.0841095	-2.90768		ENSG00000167363	FN3K	fructosamine 3 kinase	-			Mitochondria (Approved)
P36955	15.7205	16.3384	15.8474	16.2311	16.0912	15.8931	15.14	15.14	16.2759	16.5338	16.4822	16.425	15.8898	16.8523	16.5605	16.4048	15.8002	16.428	0.627805	0.00482183	1.45449	1.45449	0.0351164	+		+	0.533491	16.1271	3.31337	0.00158817	0.0317635	-1.54125	+	ENSG00000132386|ENSG00000282307	SERPINF1	serpin family F member 1	-
P23381	18.2398	17.9436	17.7811	17.7666	17.8518	17.979	18.5091	18.5091	17.5356	17.8848	17.2869	17.6418	18.0177	16.3718	17.1161	17.357	18.0725	17.4015	-0.671038	0.00680056	-1.45445	1.45445	0.03512	+	+		-0.608663	17.6482	-2.49302	0.0155288	0.12423	-3.60413		ENSG00000140105	WARS1	tryptophanyl-tRNA synthetase 1	-			Cytosol (Enhanced)
O14958	22.1832	22.3249	22.0365	21.9534	21.8369	21.4356	20.5262	20.5262	20.873	19.6388	20.1365	20.8112	20.7881	21.3891	20.3648	21.7702	21.6029	20.7214	-0.881429	0.0239928	-1.42784	1.42784	0.0373384	+	+		-1.03523	21.2147	-3.83532	0.000310457	0.00903149	-0.0243412	+	ENSG00000118729	CASQ2	calsequestrin 2	-
P43304	16.4292	17.0637	16.3017	17.4414	17.3978	17.0625	17.9505	17.9505	17.9345	17.9019	17.4471	18.0651	17.6057	18.5595	18.1282	17.7848	17.1997	17.9284	0.728696	0.0110885	1.42469	1.42469	0.0376103	+		+	0.83596	17.5048	4.30654	6.44474e-05	0.00271357	1.45461	+	ENSG00000115159	GPD2	glycerol-3-phosphate dehydrogenase 2	+	MIM	Metabolism;Carbohydrate metabolism;Glycerol phosphate shuttle;Metabolism;Electron carriers;Q-linked reactions, other
P26885	14.488	14.74	14.7385	14.1441	14.5859	14.5325	13.6055	13.6055	15.0724	14.391	15.2206	15.3097	14.405	14.9613	15.2979	15.0767	14.305	14.9668	0.661827	0.00741725	1.40953	1.40953	0.0389465	+		+	0.561895	14.6885	2.7668	0.00757372	0.0842901	-2.96447		ENSG00000173486	FKBP2	FKBP prolyl isomerase 2	-			Plasma membrane (Approved)
P14621	19.3425	19.9213	19.6016	19.7476	19.6222	19.1162	19.848	19.848	20.3856	20.0272	20.2583	20.3612	19.765	20.7961	20.1112	19.7943	19.6309	20.1874	0.55646	0.00299758	1.40408	1.40408	0.0394388	+		+	0.587469	19.8592	2.83505	0.00628839	0.0762229	-2.79703		ENSG00000170634	ACYP2	acylphosphatase 2	-			Nucleoplasm (Approved)
Q92973	14.8567	14.9025	14.7185	15.378	14.9585	14.9174	13.6328	13.6328	15.8082	15.0003	14.5965	15.5744	14.9202	16.1883	15.7175	15.5424	14.6247	15.4185	0.793812	0.0172952	1.39876	1.39876	0.0399249	+		+	0.652115	15.0766	2.90111	0.00523899	0.0686731	-2.63205		ENSG00000083312	TNPO1	transportin 1	-			Nucleoplasm (Supported)
Q5VWP3	18.2642	18.3553	17.6395	17.4008	17.7439	18.0342	16.8976	16.8976	18.367	18.342	18.7592	17.9959	17.9094	18.8154	18.0973	18.4856	17.6542	18.3465	0.692319	0.00983149	1.38975	1.38975	0.0407618	+		+	0.584239	17.9383	2.93028	0.00482949	0.0649344	-2.55833		ENSG00000146147	MLIP	muscular LMNA interacting protein	-			Nucleoplasm (Approved)
P31946	18.2531	18.166	18.5283	18.0133	18.2778	18.4359	18.8715	18.8715	17.4495	18.3999	17.7207	17.8655	18.4248	17.1169	17.5481	17.8918	18.4272	17.8022	-0.625021	0.00625884	-1.37724	1.37724	0.041953	+	+		-0.561551	18.1479	-2.76313	0.00764911	0.0842901	-2.97337		ENSG00000166913	YWHAB	tyrosine 3-monooxygenase/tryptophan 5-monooxygenase activation protein beta	-			Cytosol (Supported)
Q9UHQ4	15.5036	16.0365	14.8957	15.1512	16.1863	16.167	14.1915	14.1915	15.0161	16.4457	16.7272	15.7859	16.8844	16.2384	16.2418	16.0083	15.2904	16.1685	0.878094	0.0278782	1.3652	1.3652	0.0431316	+		+	0.721104	15.7707	2.02654	0.047295	0.232554	-4.56747		ENSG00000075790|ENSG00000283852	BCAP29	B cell receptor associated protein 29	-			Cytosol (Approved)
Q16740	13.5145	15.8435	15.7243	13.9254	15.4873	15.5735	13.7533	13.7533	15.7877	15.7467	16.4856	15.5294	16.0248	14.1841	15.8225	15.8036	14.6969	15.6731	0.976182	0.0416819	1.34718	1.34718	0.0449591	+		+	0.841385	15.5655	2.36705	0.021273	0.143092	-3.88052		ENSG00000125656	CLPP	caseinolytic mitochondrial matrix peptidase proteolytic subunit	+	Matrix	Protein import, sorting and homeostasis;Protein homeostasis;Proteases	Mitochondria (Supported)
Q08209	16.3638	16.7219	15.6619	16.4914	17.1295	15.9622	15.5456	15.5456	16.8003	16.8724	17.2194	17.7058	17.5637	15.4872	16.9687	17.3711	16.1777	16.9986	0.820819	0.023038	1.34414	1.34414	0.0452756	+		+	0.730506	16.9024	2.85052	0.00602661	0.0741736	-2.75866		ENSG00000138814	PPP3CA	protein phosphatase 3 catalytic subunit alpha	-			Nucleoplasm (Enhanced)
Q13813	19.5545	19.9625	19.6256	19.5815	19.5023	19.7769	19.8249	19.8249	19.3273	19.4153	19.324	19.4827	19.3412	18.8809	19.4654	19.1644	19.7066	19.3002	-0.406494	0.00049706	-1.34289	1.34289	0.0454056	+	+		-0.3896	19.4231	-2.62617	0.0110142	0.0999498	-3.29955		ENSG00000197694	SPTAN1	spectrin alpha, non-erythrocytic 1	-			Microtubules;Vesicles (Approved)
Q9NUJ1	14.1418	14.7541	14.1755	13.8575	13.7262	14.275	14.8247	14.8247	13.4411	13.2857	12.9367	13.9838	13.4853	14.7278	13.3273	13.7455	14.3224	13.6167	-0.705771	0.012581	-1.34117	1.34117	0.0455864	+	+		-0.634024	13.8409	-2.98081	0.00418944	0.0587991	-2.42928		ENSG00000144827	ABHD10	abhydrolase domain containing 10, depalmitoylase	+	Matrix	Metabolism;Detoxification;Xenobiotic metabolism	Mitochondria (Approved)
P35244	14.1931	14.4924	14.2209	14.5042	14.4281	14.2057	14.1759	14.1759	14.8076	14.3419	15.0098	14.5031	14.6662	15.0513	14.8865	14.6033	14.2995	14.7337	0.434181	0.000820793	1.33978	1.33978	0.0457318	+		+	0.41652	14.5036	3.32838	0.00151807	0.03114	-1.49964	+	ENSG00000106399	RPA3	replication protein A3	-
P12429	16.3714	16.739	16.9659	15.9899	15.8757	16.8163	17.3653	17.3653	15.4045	15.645	16.2208	15.8114	15.6675	16.9613	15.9587	16.0066	16.6861	15.9595	-0.726614	0.0150004	-1.32527	1.32527	0.0472858	+	+		-0.629587	16.4228	-2.29654	0.0252583	0.162957	-4.03007		ENSG00000138772	ANXA3	annexin A3	-			Cytosol (Enhanced)
P09669	18.9973	17.5355	18.4802	18.9891	17.5497	18.4613	17.5106	17.5106	19.398	18.1457	18.0603	19.4839	18.9013	19.9876	19.6629	18.2867	18.1293	18.9908	0.861495	0.029917	1.31299	1.31299	0.048642	+		+	0.773113	18.7211	2.59423	0.011972	0.105248	-3.37374		ENSG00000164919	COX6C	cytochrome c oxidase subunit 6C	+	MIM	OXPHOS;Complex IV;CIV subunits;OXPHOS;OXPHOS subunits	Mitochondria (Enhanced)	CIV
Q9BZQ8	15.2463	16.8844	15.6935	16.0021	16.5036	16.4	16.6551	16.6551	17.4343	17.4342	17.0817	17.0926	17.5507	15.515	16.9971	17.2095	16.255	17.0394	0.78439	0.0213058	1.31111	1.31111	0.0488529	+		+	0.841547	16.6958	2.50423	0.0150923	0.121958	-3.57896		ENSG00000135842	NIBAN1	niban apoptosis regulator 1	-			Cytosol;Plasma membrane (Supported)
P36507	16.6661	17.296	15.8644	17.0928	16.3262	16.5307	15.7841	15.7841	17.6078	16.6742	17.0829	17.2497	16.6519	17.8623	17.4147	16.631	16.4181	17.1468	0.728759	0.0159848	1.30907	1.30907	0.0490834	+		+	0.638196	16.6902	2.22336	0.0300831	0.184305	-4.18133		ENSG00000126934	MAP2K2	mitogen-activated protein kinase kinase 2	-			Cytosol (Supported)
P35573	22.2214	22.7043	22.3675	22.5763	23.1139	22.849	22.337	22.337	22.8451	22.9241	22.8809	23.3246	23.4203	22.8828	23.0131	23.197	22.5633	23.061	0.497685	0.00236285	1.3072	1.3072	0.0492945	+		+	0.465358	22.9406	3.26162	0.00185396	0.0342677	-1.68371	+	ENSG00000162688	AGL	amylo-alpha-1, 6-glucosidase, 4-alpha-glucanotransferase	-			Nucleoplasm (Supported)
O60313	19.0721	19.1232	18.9001	19.0414	18.901	19.1446	19.4305	19.4305	18.8206	19.0894	18.3775	18.7801	18.6798	18.2428	18.6856	18.6637	19.1304	18.6674	-0.462978	0.00150436	-1.30682	1.30682	0.0493374	+	+		-0.420106	18.7452	-2.32311	0.0236848	0.154676	-3.97416		ENSG00000198836	OPA1	OPA1 mitochondrial dynamin like GTPase	+	MIM	Mitochondrial dynamics and surveillance;Fusion;Mitochondrial dynamics and surveillance;Cristae formation	Mitochondria;Nucleoplasm (Supported)
Q9UBF9	22.9864	22.6533	22.9122	22.6077	22.909	23.1104	23.2763	23.2763	22.2456	23.1132	22.1151	22.3135	22.7967	21.6286	22.3383	22.5191	22.9665	22.3838	-0.582688	0.00618966	-1.28677	1.28677	0.0516691				-0.538426	22.6459	-3.06666	0.00327995	0.0504608	-2.20641		ENSG00000120729	MYOT	myotilin	-
Q96DG6	20.2302	20.2489	19.8527	20.3149	20.5574	20.4304	20.9777	20.9777	21.0885	20.7735	21.1236	21.0128	21.0497	21.6939	20.4083	21.1871	20.4487	21.0422	0.593453	0.00680916	1.28596	1.28596	0.0517657				0.669022	20.8336	3.47147	0.000981722	0.021816	-1.09673	+	ENSG00000164237	CMBL	carboxymethylenebutenolidase homolog	-
P55084	22.7601	23.1537	22.7261	22.6835	23.131	22.6154	23.1932	23.1932	22.3638	22.173	22.2255	22.5084	22.4453	22.746	22.5708	22.7461	22.932	22.4724	-0.459662	0.00164286	-1.27988	1.27988	0.0524949				-0.422348	22.5605	-2.71714	0.00865615	0.0893538	-3.08432		ENSG00000138029	HADHB	hydroxyacyl-CoA dehydrogenase trifunctional multienzyme complex subunit beta	+	MIM	Metabolism;Carbohydrate metabolism;Ketone metabolism;Metabolism;Lipid metabolism;Fatty acid oxidation;Metabolism;Amino acid metabolism;Lysine metabolism	Mitochondria (Supported)
Q86SX6	18.3515	17.7862	17.4436	18.1409	17.7282	18.3709	18.4926	18.4926	17.755	17.309	17.2011	18.1761	17.2651	17.2452	17.5865	17.5872	18.1008	17.5157	-0.585146	0.00667313	-1.27308	1.27308	0.0533231				-0.529172	17.5892	-2.32486	0.0235845	0.154652	-3.97046		ENSG00000182512	GLRX5	glutaredoxin 5	+	Matrix	Metabolism;Metals and cofactors;Fe-S cluster biosynthesis;Metabolism;Metals and cofactors;Fe-S-containing proteins	Mitochondria (Supported)
P13797	16.9901	16.1612	16.5094	16.84	16.5512	16.7757	16.6434	16.6434	16.0512	16.3642	16.3753	16.4681	16.1507	15.9367	16.2194	16.0051	16.6393	16.1963	-0.442967	0.00139313	-1.26512	1.26512	0.0543104				-0.442378	16.3995	-2.36612	0.0213217	0.143092	-3.88251		ENSG00000102024	PLS3	plastin 3	-			Cytosol;Plasma membrane (Approved)
P07099	16.6971	16.8959	17.3285	17.8786	17.522	17.1057	16.0507	16.0507	18.2578	17.2717	16.7638	18.0165	17.7047	17.9369	18.066	17.5447	16.9411	17.6953	0.754109	0.0211474	1.26294	1.26294	0.0545835				0.626901	17.3557	2.7101	0.00882055	0.0898909	-3.10118		ENSG00000143819	EPHX1	epoxide hydrolase 1	-
Q9UPY8	14.8788	14.2254	14.3764	13.3642	14.449	13.6363	13.705	13.705	14.6118	15.1439	14.8267	14.425	14.1901	14.9706	14.6243	14.5818	14.0425	14.6718	0.629253	0.0100393	1.25743	1.25743	0.0552796				0.581039	14.5723	2.01533	0.0484903	0.234394	-4.58852		ENSG00000084764	MAPRE3	microtubule associated protein RP/EB family member 3	-			Cytosol (Supported)
Q00610	16.1153	16.6733	16.4491	16.6505	16.3875	16.6801	16.9144	16.9144	16.229	16.4022	15.7286	16.3002	16.3314	15.5523	15.9894	16.18	16.5981	16.0892	-0.50892	0.00341286	-1.25544	1.25544	0.0555336				-0.463727	16.3086	-2.83904	0.00621982	0.0759673	-2.78714		ENSG00000141367	CLTC	clathrin heavy chain	-			Endosomes;Lysosomes;Vesicles (Enhanced)
Q96RQ3	14.4524	13.591	13.6138	14.0727	13.2894	13.847	12.9255	12.9255	13.8881	13.1617	12.8742	12.0198	12.6881	12.6522	13.2289	12.3725	13.5897	12.8607	-0.729018	0.0199606	-1.2392	1.2392	0.0576497				-0.823899	13.1831	-1.82468	0.0731776	0.304907	-4.93111		ENSG00000078070	MCCC1	methylcrotonoyl-CoA carboxylase 1	+	Matrix	Metabolism;Amino acid metabolism;Branched-chain amino acid metabolism;Metabolism;Vitamin metabolism;Biotin utilizing proteins	Mitochondria (Supported)
Q9HDC5	17.8397	19.3356	18.2316	17.9508	19.4339	19.4865	17.7028	17.7028	18.8946	19.7061	19.5699	19.3033	19.9332	17.9442	19.3953	19.7387	18.4605	19.3107	0.850198	0.0352548	1.23515	1.23515	0.05819				0.741965	19.1816	2.45452	0.0171148	0.128918	-3.68982		ENSG00000104369	JPH1	junctophilin 1	-			Nucleoplasm (Enhanced)
P46734	15.6349	15.9201	15.8623	15.0566	15.7946	16.7167	15.3346	15.3346	16.4774	16.0595	15.7635	16.69	16.2807	17.1483	16.1086	16.3997	15.7068	16.3659	0.659146	0.0136772	1.22865	1.22865	0.0590677				0.605979	16.1452	2.88079	0.0055432	0.0698356	-2.68312		ENSG00000034152	MAP2K3	mitogen-activated protein kinase kinase 3	-			Cytosol;Nucleoplasm (Supported)
P49755	16.5844	17.4504	16.9359	17.1237	17.2191	17.3597	17.3476	17.3476	16.6576	16.6284	16.3835	16.9408	17.1959	16.1291	16.5107	16.7446	17.1711	16.6488	-0.522242	0.00445296	-1.22797	1.22797	0.0591598				-0.49702	16.8733	-3.02713	0.00367301	0.0539158	-2.30959		ENSG00000170348	TMED10	transmembrane p24 trafficking protein 10	-			Golgi apparatus (Supported)
P52272	17.2907	17.0245	17.3637	17.319	17.102	17.0203	16.399	16.399	16.9873	17.7222	17.7153	17.6146	17.1522	18.0788	17.5636	17.6756	16.9898	17.5637	0.573916	0.0073662	1.22402	1.22402	0.0597004				0.489518	17.2981	2.76225	0.00766737	0.0842901	-2.97551		ENSG00000099783	HNRNPM	heterogeneous nuclear ribonucleoprotein M	-			Nucleoplasm (Enhanced)
Q9BXS1	19.3658	18.9297	18.7072	18.8358	18.4463	18.8853	17.7163	17.7163	17.3661	17.4092	17.4286	17.9429	17.444	18.9789	17.5059	18.4869	18.5753	17.8203	-0.755016	0.0241229	-1.22129	1.22129	0.060077				-0.877734	18.3514	-3.1437	0.0026242	0.042844	-2.00255	+	ENSG00000148377	IDI2	isopentenyl-diphosphate delta isomerase 2	-
P55042	16.4255	15.9073	15.7214	16.5217	15.596	15.7685	16.6826	16.6826	15.8118	15.0373	14.2611	15.5599	14.9998	16.9033	15.4479	15.0419	16.1632	15.3829	-0.780343	0.0276524	-1.21598	1.21598	0.0608159				-0.706138	15.5663	-2.36266	0.0215035	0.143357	-3.88993		ENSG00000166592	RRAD	RRAD, Ras related glycolysis inhibitor and calcium channel regulator	-			Plasma membrane (Approved)
P63244	15.4801	15.8135	15.7008	15.5639	16.0068	15.7771	16.1522	16.1522	15.462	15.9969	14.6977	15.366	15.2786	14.9315	15.3635	15.2856	15.8308	15.2977	-0.533117	0.00537958	-1.20978	1.20978	0.0616914				-0.487201	15.466	-2.0125	0.0487967	0.234585	-4.59383		ENSG00000204628	RACK1	receptor for activated C kinase 1	-			Nucleoplasm;Vesicles (Supported)
O75746	21.2753	21.5988	21.6577	21.9542	21.4028	21.9253	21.5569	21.5569	22.2997	21.6946	21.9962	22.0946	22.4638	21.9388	22.3072	21.8141	21.616	22.0761	0.460144	0.00245878	1.20065	1.20065	0.0630021				0.451704	21.9012	3.15883	0.00251082	0.0414156	-1.96211	+	ENSG00000115840	SLC25A12	solute carrier family 25 member 12	+	MIM	Metabolism;Carbohydrate metabolism;Malate-aspartate shuttle;Metabolism;Amino acid metabolism;Glutamate metabolism;Signaling;Calcium homeostasis;EF hand proteins;Small molecule transport;SLC25A family	Nuclear speckles (Uncertain)
Q96EY7	15.9597	15.4773	15.8891	15.762	15.8196	15.9218	16.2877	16.2877	15.5609	15.451	15.6546	14.9258	15.8972	14.3582	15.5234	15.3142	15.9256	15.3357	-0.589971	0.0092683	-1.19941	1.19941	0.0631814				-0.538242	15.4754	-2.8758	0.00562023	0.0702529	-2.69559		ENSG00000132300	PTCD3	pentatricopeptide repeat domain 3	+	Matrix	Mitochondrial central dogma;Translation;Mitochondrial ribosome;Mitochondrial central dogma;Translation;Mitochondrial ribosome assembly;SSU	Mitochondria (Supported)	Ribo
Q9Y6G9	17.026	16.8788	16.1049	17.1559	16.6164	17.558	15.8619	15.8619	17.7328	16.9305	17.5083	17.1085	17.068	17.9075	16.9275	17.4132	16.633	17.3245	0.691565	0.018673	1.19557	1.19557	0.0637429				0.581406	16.9585	2.68839	0.00934606	0.0920282	-3.15297		ENSG00000144635	DYNC1LI1	dynein cytoplasmic 1 light intermediate chain 1	-			Centrosome;Cytosol (Supported)
P98160	20.7596	20.9484	20.6755	20.9803	20.6841	21.0786	21.2515	21.2515	20.5128	20.7123	20.6462	20.1649	20.2816	20.547	20.7465	20.6227	20.9537	20.5292	-0.424454	0.00175366	-1.16982	1.16982	0.0676364				-0.381912	20.7275	-2.76109	0.00769147	0.0842901	-2.97833		ENSG00000142798	HSPG2	heparan sulfate proteoglycan 2	-			Cytosol;Nucleoplasm;Plasma membrane (Approved)
Q9NZA1	16.9451	17.1855	16.9556	16.7198	17.1352	16.9598	17.0847	17.0847	17.388	16.7878	18.0209	17.4496	17.4917	18.271	17.6006	17.3314	17.0088	17.5426	0.533828	0.00648946	1.1679	1.1679	0.0679355				0.544675	17.4445	3.25993	0.00186331	0.0342677	-1.68834	+	ENSG00000112782	CLIC5	chloride intracellular channel 5	-			Plasma membrane (Supported)
P12694	17.0907	16.1185	17.0372	16.2014	16.7075	17.0327	17.4476	17.4476	16.1583	15.6168	16.0687	16.5064	15.1882	17.2007	16.4519	16.2088	16.8854	16.175	-0.710453	0.0230709	-1.16296	1.16296	0.0687124				-0.630136	16.3205	-2.53355	0.0140032	0.117304	-3.51275		ENSG00000248098	BCKDHA	branched chain keto acid dehydrogenase E1 subunit alpha	+	MIM	Metabolism;Amino acid metabolism;Branched-chain amino acid metabolism;Metabolism;Amino acid metabolism;Branched-chain amino acid dehydrogenase complex
Q13011	20.6659	20.6197	20.8025	21.0448	21.2888	20.5468	21.3177	21.3177	20.4471	20.6941	20.0374	20.7192	20.3045	20.3312	20.1257	20.845	20.9505	20.438	-0.512454	0.00546324	-1.15945	1.15945	0.0692703				-0.459997	20.4929	-2.77074	0.00749343	0.0842901	-2.95489		ENSG00000104823|ENSG00000282853	ECH1	enoyl-CoA hydratase 1	+	Matrix	Metabolism;Lipid metabolism	Mitochondria (Enhanced)
A0FGR8	15.3029	15.9181	15.7751	14.8588	15.5106	15.1547	15.4448	15.4448	15.8885	16.1611	15.6474	16.0507	15.7267	16.3283	15.7847	15.7554	15.4262	15.9179	0.491634	0.0044563	1.15585	1.15585	0.0698481				0.494292	15.7787	2.42794	0.0182937	0.132885	-3.74837		ENSG00000117868	ESYT2	extended synaptotagmin 2	-			Cytosol (Uncertain)
Q96HY6	13.8805	13.6833	13.174	14.4132	13.5836	14.1485	14.6889	14.6889	13.9636	13.7039	13.6186	12.5664	13.6775	11.0804	13.9234	12.7921	14.0326	13.1657	-0.866875	0.0475044	-1.14711	1.14711	0.0712679				-0.773123	13.303	-1.63659	0.107107	0.368093	-5.23926		ENSG00000198171	DDRGK1	DDRGK domain containing 1	-			Endoplasmic reticulum (Supported)
O76003	17.3618	17.3623	17.6665	16.6116	17.14	16.5691	15.8764	15.8764	17.6003	17.5394	17.7932	17.6574	17.3309	16.6716	17.8594	17.6327	16.808	17.5106	0.702595	0.0234445	1.1452	1.1452	0.0715812				0.569511	17.2369	2.19045	0.0325059	0.191917	-4.24801		ENSG00000108010	GLRX3	glutaredoxin 3	-
Q13098	11.7728	12.9797	12.4917	13.392	12.5188	12.2891	13.1787	13.1787	12.847	12.1611	11.5069	12.0888	12.2151	11.4671	12.2604	11.9684	12.7252	12.0643	-0.66087	0.0189258	-1.13864	1.13864	0.0726704				-0.596082	12.3866	-2.04926	0.044948	0.226153	-4.52446		ENSG00000169727	GPS1	G protein pathway suppressor 1	-			Cytosol;Nucleoplasm (Enhanced)
Q9NTM9	13.2823	13.5555	13.3655	14.2888	13.9108	12.8167	12.6447	12.6447	13.9542	13.7106	14.0294	14.1111	13.5799	14.6779	13.8154	13.8386	13.3136	13.9646	0.650999	0.0178363	1.1384	1.1384	0.0727109				0.555444	13.7026	2.67981	0.00956141	0.0931791	-3.17333		ENSG00000119929	CUTC	cutC copper transporter	-			Cytosol;Nucleoplasm (Supported)
Q13228	19.8607	19.1771	19.0553	19.8227	19.6552	19.4434	19.8011	19.8011	18.7122	19.1998	19.046	18.8851	19.5962	18.5423	18.9014	19.4783	19.5771	19.0452	-0.531911	0.00745669	-1.13162	1.13162	0.0738555				-0.499904	19.5552	-2.62295	0.0111073	0.0999498	-3.30705		ENSG00000143416	SELENBP1	selenium binding protein 1	-			Nucleoli (Supported)
Q9UKG1	13.7986	13.7321	13.67	13.415	13.5407	13.645	14.0001	14.0001	13.0701	13.486	13.3642	11.5674	12.1132	14.0116	13.3953	13.0586	13.7252	13.0083	-0.716916	0.0266276	-1.1289	1.1289	0.0743183				-0.677645	13.3921	-2.2547	0.0279256	0.175219	-4.11706		ENSG00000157500	APPL1	adaptor protein, phosphotyrosine interacting with PH domain and leucine zipper 1	-			Centrosome;Mitotic spindle (Uncertain)
O00505	15.7291	16.374	15.9778	16.9349	16.4269	16.5227	16.1805	16.1805	17.4823	16.7024	16.9348	16.7622	16.7446	17.3156	15.9755	17.1804	16.2908	16.8872	0.596427	0.0129481	1.12593	1.12593	0.0748286				0.580666	16.7307	2.42971	0.0182128	0.132885	-3.74448		ENSG00000102753	KPNA3	karyopherin subunit alpha 3	-			Cytosol;Nucleoplasm (Approved)
Q96CN7	17.0521	15.2632	16.5634	16.7059	16.5848	15.6989	17.4827	17.4827	16.993	15.0365	15.919	16.0752	15.9791	14.1854	16.2203	15.4513	16.6042	15.7325	-0.871739	0.051297	-1.12446	1.12446	0.0750821				-0.746243	16.0846	-2.17801	0.0334659	0.194711	-4.273		ENSG00000066583	ISOC1	isochorismatase domain containing 1	-			Endoplasmic reticulum;Vesicles (Approved)
Q9H8H3	14.4497	14.8629	15.5553	15.8841	15.0274	15.2892	14.009	14.009	15.3937	15.2664	14.8353	15.7133	15.7318	15.8447	15.8293	16.1364	14.8858	15.5939	0.708028	0.0259184	1.12321	1.12321	0.0752993				0.582767	15.3371	2.37286	0.0209712	0.142782	-3.86803		ENSG00000185432	METTL7A	methyltransferase like 7A	-			Lipid droplets (Supported)
Q05639	22.6335	22.783	22.6519	22.819	22.9186	22.7223	22.5202	22.5202	22.8984	23.0922	23.1613	23.0609	22.969	23.5564	22.7573	23.2029	22.6961	23.0873	0.391206	0.00134681	1.12303	1.12303	0.0753296				0.366075	23.0183	2.86382	0.00580954	0.0720563	-2.72553		ENSG00000101210	EEF1A2	eukaryotic translation elongation factor 1 alpha 2	-			Cytosol (Supported)
P54289	19.9285	20.3953	19.6046	19.8334	20.0483	20.2936	19.9435	19.9435	20.527	20.5507	20.4373	20.3377	20.9671	20.444	19.8885	20.6095	19.9988	20.4702	0.471413	0.00427942	1.1166	1.1166	0.0764545				0.463504	20.3131	2.67301	0.00973537	0.0935422	-3.18945		ENSG00000153956	CACNA2D1	calcium voltage-gated channel auxiliary subunit alpha2delta 1	-
Q9Y6B6	16.7344	17.2997	17.1304	18.2238	17.6423	17.1173	16.3618	16.3618	17.9889	17.5188	17.0637	18.582	17.6441	18.8745	17.3394	17.8177	17.1089	17.8536	0.744723	0.0317397	1.11589	1.11589	0.0765789				0.637986	17.7154	2.77231	0.00746159	0.0842901	-2.95106		ENSG00000152700	SAR1B	secretion associated Ras related GTPase 1B	mito-interacting			Endoplasmic reticulum (Approved)
Q99447	13.7665	14.7719	13.8305	14.4862	14.1788	14.1423	14.6285	14.6285	14.1927	13.737	14.4432	12.8665	13.2129	12.7012	14.1932	13.6562	14.3041	13.6254	-0.678772	0.0227769	-1.11489	1.11489	0.0767562				-0.632439	13.6773	-1.97533	0.0529733	0.244257	-4.66286		ENSG00000185813	PCYT2	phosphate cytidylyltransferase 2, ethanolamine	-			Centrosome (Supported)
Q9BR39	18.0088	18.3863	17.2322	18.3264	17.8491	18.159	17.9981	17.9981	18.6696	18.1825	18.2505	18.4575	18.607	18.3989	18.6941	18.5231	17.9947	18.4729	0.478174	0.00476333	1.11036	1.11036	0.0775598				0.478649	18.2822	2.90895	0.00512584	0.0677797	-2.61228		ENSG00000149596	JPH2	junctophilin 2	-
Q9P0J0	18.451	18.2624	19.0361	18.0058	18.5622	18.4702	19.1749	19.1749	18.1841	17.4822	17.8889	18.307	18.4481	17.0452	18.6919	17.9288	18.6422	17.997	-0.645151	0.0194776	-1.10351	1.10351	0.0787938				-0.569054	18.3252	-2.36511	0.0213744	0.143092	-3.88467		ENSG00000186010	NDUFA13	NADH:ubiquinone oxidoreductase subunit A13	+	MIM	OXPHOS;Complex I;CI subunits;OXPHOS;OXPHOS subunits	Mitochondria (Supported)	CI
P22307	17.5878	18.1834	17.3737	17.9176	17.1857	16.8816	15.8394	15.8394	18.3695	17.5341	17.8147	17.4544	17.2575	18.5255	18.0019	18.1514	17.1011	17.8886	0.787549	0.0405994	1.09586	1.09586	0.0801938				0.607309	17.2924	2.4266	0.0183548	0.132885	-3.7513		ENSG00000116171	SCP2	sterol carrier protein 2	+	MIM	Metabolism;Lipid metabolism;Cholesterol, bile acid, steroid synthesis	Peroxisomes (Supported)
P15121	21.7566	21.8417	21.4238	21.4849	21.5968	21.4203	20.9496	20.9496	22.0824	21.7347	22.3928	21.65	21.8011	22.5187	21.5202	21.9354	21.4279	21.9544	0.526489	0.00834526	1.09434	1.09434	0.0804751				0.458157	21.8055	3.02066	0.00374143	0.0544208	-2.3264		ENSG00000085662	AKR1B1	aldo-keto reductase family 1 member B	-			Cytosol (Supported)
Q01995	16.1648	17.1078	18.0229	17.9168	16.9728	18.1419	16.4506	16.4506	16.1932	17.2568	16.3326	15.9576	16.3723	15.8696	16.7285	16.5374	17.1535	16.406	-0.747512	0.034435	-1.09361	1.09361	0.0806103				-0.847922	16.6848	-1.64935	0.104458	0.365389	-5.21932		ENSG00000149591	TAGLN	transgelin	-			Microtubules;Mitochondria (Approved)
P04040	19.5017	19.2538	19.7309	19.0657	19.3118	18.9807	20.1841	20.1841	18.6317	19.1731	19.6133	18.9452	18.5708	18.8894	18.5796	19.1113	19.5266	18.9393	-0.587299	0.0137871	-1.09269	1.09269	0.0807819				-0.493374	19.2155	-2.06881	0.0430101	0.222706	-4.48712		ENSG00000121691	CAT	catalase	+	IMS	Metabolism;Detoxification;ROS and glutathione metabolism	Vesicles (Enhanced)
P48735	23.4966	23.2501	23.5868	23.3639	23.8568	23.6124	23.6985	23.6985	23.3687	22.8414	23.2799	23.2019	22.9263	23.2917	23.1931	23.3689	23.5704	23.184	-0.386461	0.00150193	-1.09112	1.09112	0.0810745				-0.368173	23.2113	-2.33275	0.0231356	0.152333	-3.95373		ENSG00000182054	IDH2	isocitrate dehydrogenase (NADP(+)) 2	+	Matrix	Metabolism;Carbohydrate metabolism;TCA cycle	Mitochondria (Supported)
O14949	18.3425	17.4495	18.4779	17.9525	16.9321	16.8525	16.8846	16.8846	18.4168	17.8325	18.7719	17.4619	18.8039	17.2221	18.4654	18.887	17.472	18.2327	0.760669	0.0393591	1.0687	1.0687	0.085368				0.67675	18.05	2.07206	0.0426951	0.222487	-4.48088		ENSG00000164405	UQCRQ	ubiquinol-cytochrome c reductase complex III subunit VII	+	MIM	OXPHOS;Complex III;CIII subunits;OXPHOS;OXPHOS subunits	Mitochondria (Enhanced)	CIII
O14548	17.3397	17.1934	17.1568	16.7778	17.2951	17.2348	17.5447	17.5447	17.0533	16.9434	16.385	16.2685	16.7613	17.195	16.9406	16.7868	17.2609	16.7917	-0.469154	0.00529998	-1.06767	1.06767	0.0855725				-0.428606	16.9312	-2.46455	0.0166883	0.128918	-3.66761		ENSG00000115944	COX7A2L	cytochrome c oxidase subunit 7A2 like	+	MIM	OXPHOS;Complex IV;CIV subunits;OXPHOS;OXPHOS subunits;OXPHOS;OXPHOS assembly factors;OXPHOS;Respirasome assembly	Mitochondria (Enhanced)	CIV
O60869	16.8189	16.6305	16.3765	15.9044	17.0246	16.2469	15.8222	15.8222	16.6528	17.2857	17.546	16.8558	17.0949	15.9833	17.1483	17.0439	16.3308	16.9513	0.620536	0.0192825	1.06412	1.06412	0.0862744				0.547883	16.845	2.40342	0.0194452	0.136761	-3.80191		ENSG00000107223	EDF1	endothelial differentiation related factor 1	-			Cytosol;Nucleoplasm (Supported)
P23368	15.1217	14.5514	15.0538	16.0713	15.4278	15.6018	16.1107	16.1107	15.0277	14.6617	14.7294	14.8585	15.0516	15.508	14.214	14.9496	15.5062	14.8751	-0.63111	0.0208897	-1.06031	1.06031	0.0870348				-0.544747	15.1161	-2.66806	0.00986382	0.0939412	-3.20115		ENSG00000082212	ME2	malic enzyme 2	+	Matrix	Metabolism;Carbohydrate metabolism;TCA-associated	Mitochondria (Supported)
Q06124	15.9621	16.0947	16.089	15.1169	15.7959	16.0857	16.3689	16.3689	16.0408	15.4014	15.8681	14.9934	15.7881	14.6561	15.0884	15.2578	15.9853	15.3868	-0.598502	0.0169407	-1.05999	1.05999	0.0870989				-0.543696	15.7025	-2.52402	0.0143493	0.118268	-3.53434		ENSG00000179295	PTPN11	protein tyrosine phosphatase non-receptor type 11	-			Nucleoli (Supported)
Q8TCA0	17.4867	18.1003	18.0468	17.5254	17.9395	17.7513	18.6619	18.6619	18.0542	18.3252	19.2105	18.4342	18.5639	19.6079	19.2469	18.0323	18.0218	18.6844	0.662628	0.0251463	1.05989	1.05989	0.0871183				0.754083	18.4885	2.95065	0.0045612	0.0623753	-2.50649		ENSG00000172731	LRRC20	leucine rich repeat containing 20	-			Nucleoplasm (Approved)
P08708	16.9778	16.5329	16.6162	15.3921	16.3615	15.4076	14.8625	14.8625	16.3741	16.5115	17.3506	16.1928	16.3366	17.5177	16.6648	16.2437	15.8766	16.649	0.772329	0.0430482	1.05504	1.05504	0.0880974				0.627456	16.4179	2.18502	0.0329216	0.192947	-4.25892		ENSG00000182774|ENSG00000278229	RPS17	ribosomal protein S17	-			Cytosol;Endoplasmic reticulum (Approved)
Q6IBS0	14.2571	14.1357	15.3851	15.1695	15.3187	14.4366	16.1315	16.1315	14.2745	15.377	13.6344	14.7961	14.6228	12.7923	14.3565	14.4906	15.1207	14.293	-0.827687	0.0531948	-1.05458	1.05458	0.0881899				-0.683284	14.6527	-1.72508	0.0898131	0.339987	-5.09803		ENSG00000247596	TWF2	twinfilin actin binding protein 2	-			Plasma membrane (Supported)
Q16762	18.8183	19.115	19.0674	18.8016	19.2542	18.8417	19.1459	19.1459	18.6662	18.2875	18.8975	18.6495	18.5161	18.157	18.8003	18.898	19.0237	18.609	-0.414719	0.00288815	-1.05313	1.05313	0.0884854				-0.397267	18.7405	-2.59999	0.011794	0.104257	-3.36043		ENSG00000128311	TST	thiosulfate sulfurtransferase	+	Matrix	Metabolism;Detoxification;Xenobiotic metabolism;Metabolism;Sulfur metabolism	Mitochondria (Supported)
Q13561	19.3833	19.7367	19.295	19.117	19.1969	19.4261	18.9427	18.9427	19.6394	19.6664	19.5476	19.8068	19.5103	19.5558	19.7038	19.6841	19.2551	19.6393	0.384209	0.00184133	1.05076	1.05076	0.0889692				0.339592	19.4983	3.32922	0.00151422	0.03114	-1.49729	+	ENSG00000175203	DCTN2	dynactin subunit 2	-			Centrosome (Supported)
Q9NY33	17.0038	16.6493	16.6477	17.1064	16.6706	16.5829	16.9451	16.9451	16.2523	16.6248	16.3612	16.5942	16.3594	16.5596	16.4849	16.5103	16.8189	16.4683	-0.35053	0.00103815	-1.04589	1.04589	0.0899724				-0.332499	16.6663	-2.00642	0.0494601	0.235524	-4.6052		ENSG00000254986	DPP3	dipeptidyl peptidase 3	-			Cytosol (Supported)
P01834	17.9072	17.6492	17.7396	18.1394	17.6929	16.7507	16.1414	16.1414	18.1333	17.68	18.4092	17.9773	17.2771	18.9032	17.4505	18.4575	17.2702	18.036	0.765805	0.0432461	1.0446	1.0446	0.0902405				0.604541	17.6809	1.84476	0.070157	0.294623	-4.89644
Q92905	14.387	14.8242	14.4435	14.3563	14.3694	14.1455	13.5435	13.5435	14.2558	14.7205	14.7889	15.1504	14.1653	15.403	15.0204	14.8102	14.2016	14.7893	0.587671	0.0170597	1.03902	1.03902	0.0914075				0.493658	14.4959	2.10387	0.0397162	0.213242	-4.4194		ENSG00000121022	COPS5	COP9 signalosome subunit 5	-			Nucleoplasm (Enhanced)
P21333	19.2137	20.1752	19.6933	20.0289	19.147	20.2762	20.622	20.622	19.2147	19.3046	19.3713	19.2927	18.9697	19.9934	19.5284	19.2686	19.9723	19.3679	-0.604349	0.0193906	-1.03489	1.03489	0.0922798				-0.511537	19.4946	-1.7998	0.0770701	0.312183	-4.97359		ENSG00000196924	FLNA	filamin A	-			Actin filaments;Cytosol;Plasma membrane (Enhanced)
Q5TC12	15.6843	14.7105	15.06	15.8724	15.2234	14.3438	14.27	14.27	16.0349	14.9715	15.6569	15.8006	14.856	16.6825	15.803	15.3309	14.9293	15.642	0.712738	0.0358118	1.0306	1.0306	0.0931966				0.618558	15.1897	2.13971	0.0365776	0.20463	-4.34916		ENSG00000123472	ATPAF1	ATP synthase mitochondrial F1 complex assembly factor 1	+	Matrix	OXPHOS;Complex V;CV assembly factors;OXPHOS;OXPHOS assembly factors	Mitochondria (Approved)
P61088	18.4296	19.2479	18.9597	18.3751	19.1985	18.5119	18.202	18.202	19.7538	19.2931	19.7199	18.7354	19.652	18.2521	19.4642	19.2169	18.6408	19.2609	0.620087	0.0219469	1.02849	1.02849	0.0936499				0.557393	19.2362	2.69692	0.00913622	0.0907948	-3.13265		ENSG00000177889	UBE2N	ubiquitin conjugating enzyme E2 N	-			Nucleoplasm (Supported)
P55036	17.9029	18.2362	18.3048	17.2636	17.9826	18.6098	17.3616	17.3616	18.7004	18.1203	18.4727	18.328	18.2321	18.9459	18.2032	18.5226	17.8779	18.4406	0.562754	0.0150922	1.02491	1.02491	0.0944247				0.488998	18.217	2.41852	0.0187285	0.133775	-3.76899		ENSG00000159352	PSMD4	proteasome 26S subunit, non-ATPase 4	-			Nucleoplasm (Enhanced)
Q9BU61	13.719	12.9138	13.8824	13.4837	14.1664	14.4365	14.5822	14.5822	12.7986	12.9186	12.2216	14.293	12.8256	14.4331	12.5929	13.5274	13.9708	13.2014	-0.769402	0.0465665	-1.02479	1.02479	0.0944525				-0.68206	13.3496	-1.78989	0.0786675	0.31467	-4.99036		ENSG00000178057	NDUFAF3	NADH:ubiquinone oxidoreductase complex assembly factor 3	+	MIM	OXPHOS;Complex I;CI assembly factors;OXPHOS;OXPHOS assembly factors
P62070	13.4621	13.7896	14.3474	14.2758	14.3423	14.0511	15.0781	15.0781	14.0932	13.6588	14.0116	13.2564	14.2261	12.3886	13.3466	13.9165	14.303	13.6122	-0.690813	0.0332977	-1.02073	1.02073	0.0953378				-0.580096	14.0181	-2.37092	0.0210712	0.142856	-3.87219		ENSG00000133818	RRAS2	RAS related 2	-			Cytosol;Nucleoplasm (Approved)
P30046	18.9503	18.09	17.9938	18.1164	18.3016	17.679	17.8027	17.8027	19.0156	18.0413	19.3684	17.8818	18.0076	19.7439	19.2657	18.891	18.0921	18.7769	0.684835	0.0323887	1.02014	1.02014	0.0954695				0.643502	18.263	1.9416	0.0570258	0.256083	-4.72455		ENSG00000099977|ENSG00000275003	DDT	D-dopachrome tautomerase	-			Mitochondria (Approved)
Q99436	17.8991	18.3948	18.9644	18.2171	18.2221	17.751	17.9598	17.9598	18.2262	18.5936	17.0119	16.7636	18.2833	15.9951	16.7931	17.5955	18.171	17.4078	-0.763228	0.0465813	-1.01646	1.01646	0.0962814				-0.793409	17.9152	-1.89358	0.0632487	0.278016	-4.81075		ENSG00000136930	PSMB7	proteasome 20S subunit beta 7	-			Nucleoplasm (Supported)
Q02750	15.5123	15.7114	15.8158	15.3443	15.5791	15.4497	15.5553	15.5553	16.083	16.0372	15.3971	16.0822	16.7098	15.6388	16.0336	16.3029	15.5654	16.0356	0.47017	0.00704609	1.01183	1.01183	0.097313				0.468731	15.8547	2.28078	0.0262357	0.168487	-4.06301		ENSG00000169032	MAP2K1	mitogen-activated protein kinase kinase 1	-			Cytosol;Plasma membrane (Enhanced)
P12235	22.1896	21.8045	22.589	22.3737	22.1512	22.4479	22.8087	22.8087	21.6252	21.3364	22.1422	21.2149	22.2625	21.002	22.5689	22.1573	22.3967	21.7887	-0.607982	0.0217572	-1.01071	1.01071	0.0975646				-0.549125	22.1221	-2.38021	0.0205945	0.140817	-3.85218		ENSG00000151729	SLC25A4	solute carrier family 25 member 4	+	MIM	Metabolism;Nucleotide metabolism;Nucleotide import;Signaling;Calcium homeostasis;Mitochondrial permeability transition pore;Small molecule transport;SLC25A family	Mitochondria (Supported)
Q8IUG5	15.2245	15.3079	14.8038	14.8018	14.9661	15.4999	15.2478	15.2478	14.5669	14.8848	13.6558	15.4243	15.1227	13.4811	14.6621	14.1966	15.1374	14.4993	-0.638151	0.0264954	-1.00626	1.00626	0.09857				-0.622387	14.8027	-2.54341	0.0136531	0.115582	-3.49033		ENSG00000133454	MYO18B	myosin XVIIIB	-			Centrosome;Nucleoplasm (Supported)
P07437	20.7673	20.9288	20.6527	20.8292	20.8437	21.1473	21.3638	21.3638	20.8874	20.5383	20.213	21.014	20.4778	20.2241	20.4125	20.5171	20.9871	20.5355	-0.451542	0.00598924	-1.00361	1.00361	0.099172				-0.397723	20.687	-2.48428	0.0158766	0.125166	-3.62367		ENSG00000183311|ENSG00000196230|ENSG00000224156|ENSG00000227739|ENSG00000229684|ENSG00000232421|ENSG00000232575|ENSG00000235067	TUBB	tubulin beta class I	-			Microtubules (Supported)
Q6DKJ4	13.2444	13.8966	14.2012	13.8877	13.0001	13.3168	14.1876	14.1876	13.5413	13.4348	12.8408	12.2105	12.7072	14.4553	12.0581	12.8771	13.7403	13.0156	-0.724636	0.0419289	-0.998175	0.998175	0.100421				-0.660723	13.1924	-1.72655	0.089547	0.339987	-5.09564		ENSG00000167693|ENSG00000280563|ENSG00000281300	NXN	nucleoredoxin	-			Cytosol;Golgi apparatus (Supported)
Q6JBY9	14.9619	14.7244	14.9396	14.0538	14.7896	14.8488	14.3716	14.3716	14.6782	15.2728	15.3694	15.3812	15.4118	14.8529	14.5975	15.5764	14.6327	15.1425	0.509854	0.0117465	0.984065	0.984065	0.103737				0.472563	15.0651	2.71719	0.00865489	0.0893538	-3.08419		ENSG00000198771	RCSD1	RCSD domain containing 1	-			Plasma membrane (Approved)
Q8TD30	14.8139	14.0725	14.0905	14.6323	14.037	14.6687	13.9483	13.9483	12.7458	13.0141	13.0269	14.3809	12.679	15.1438	13.5333	13.8391	14.2764	13.5454	-0.731063	0.0453223	-0.98232	0.98232	0.104155				-0.777944	13.7428	-2.10396	0.0397075	0.213242	-4.41922		ENSG00000166123	GPT2	glutamic--pyruvic transaminase 2	+	Matrix	Metabolism;Amino acid metabolism;Glutamate metabolism	Mitochondria (Approved)
Q9UN36	19.3245	19.7589	19.0129	19.8402	19.8359	20.0318	18.8531	18.8531	19.5297	20.0493	20.4627	20.1157	19.734	20.6738	19.5833	20.0109	19.4388	20.0199	0.581132	0.0210212	0.974757	0.974757	0.105985				0.497457	19.8394	2.6643	0.00996227	0.0943174	-3.21002		ENSG00000165795	NDRG2	NDRG family member 2	-			Centriolar satellite (Approved)
O95336	15.3336	15.3837	14.757	14.5432	15.2339	15.2951	14.283	14.283	15.6573	15.0671	15.8895	15.221	15.428	14.8345	16.022	15.6267	14.8891	15.4683	0.579215	0.0207644	0.974635	0.974635	0.106014				0.492632	15.4058	2.45276	0.0171908	0.128918	-3.69372		ENSG00000130313	PGLS	6-phosphogluconolactonase	-			Nucleoplasm (Supported)
O14979	17.7674	17.6236	16.895	16.4239	17.4302	17.729	17.718	17.718	16.859	17.3327	18.0608	15.5143	17.1085	15.0155	16.5306	16.533	17.4131	16.6193	-0.793876	0.0595368	-0.972668	0.972668	0.106496				-0.750323	16.8453	-2.05341	0.04453	0.226153	-4.51655		ENSG00000152795	HNRNPDL	heterogeneous nuclear ribonucleoprotein D like	-			Nucleoplasm (Enhanced)
Q6NVY1	18.5265	19.5391	19.3634	18.9799	19.0761	18.9195	18.3562	18.3562	19.3223	19.5025	19.6977	19.326	19.3635	19.0571	19.5841	19.2712	18.8896	19.3905	0.500945	0.0116323	0.968996	0.968996	0.1074				0.424738	19.2371	2.15248	0.0355129	0.200627	-4.32389		ENSG00000198130	HIBCH	3-hydroxyisobutyryl-CoA hydrolase	+	Matrix	Metabolism;Amino acid metabolism;Branched-chain amino acid metabolism	Mitochondria;Nucleoplasm (Approved)
Q562R1	20.433	20.6192	18.8308	20.2466	20.4912	18.6596	18.2608	18.2608	20.9784	21.9009	21.4586	19.1828	20.7582	17.9389	20.8686	20.7934	19.4752	20.485	1.00971	0.10974	0.968955	0.968955	0.10741				0.836223	20.4375	1.68547	0.0972462	0.352821	-5.16208		ENSG00000169067	ACTBL2	actin beta like 2	-
Q96QA5	13.2102	12.442	14.3533	13.5973	14.1358	14.538	14.3166	14.3166	13.5224	12.9431	11.9118	14.4564	13.8405	11.9247	12.5922	13.1861	13.8637	13.0471	-0.816582	0.0651588	-0.968488	0.968488	0.107526				-0.751888	13.5925	-2.02099	0.0478839	0.23287	-4.57791		ENSG00000167914	GSDMA	gasdermin A	-			Cytosol;Plasma membrane (Supported)
P50897	15.4534	15.6056	16.0418	15.2516	15.2561	15.424	16.0759	16.0759	15.6639	14.8831	15.0869	15.2241	15.3518	14.9467	14.9764	15.2519	15.648	15.1731	-0.474929	0.00918164	-0.967468	0.967468	0.107778				-0.4138	15.4401	-2.38117	0.020546	0.140817	-3.85012		ENSG00000131238	PPT1	palmitoyl-protein thioesterase 1	-			Golgi apparatus;Vesicles (Supported)
Q8TDC0	18.833	18.9915	18.8465	18.6888	18.9621	19.4837	20.0249	20.0249	19.877	19.1596	20.2474	20.0205	19.609	20.3443	20.1459	19.326	19.2319	19.8412	0.609286	0.0265218	0.960477	0.960477	0.109527				0.722574	19.489	3.21196	0.00214795	0.0365608	-1.81896	+	ENSG00000164591	MYOZ3	myozenin 3	-
P50579	15.551	15.2133	15.1382	15.3771	14.453	14.0431	15.3655	15.3655	14.6942	14.4375	15.0937	13.9704	14.5625	14.5005	14.1806	14.4838	15.0634	14.4904	-0.572954	0.0213862	-0.956757	0.956757	0.11047				-0.529785	14.6895	-1.91012	0.0610442	0.269808	-4.78129		ENSG00000111142	METAP2	methionyl aminopeptidase 2	-			Cytosol;Plasma membrane (Supported)
P39060	12.8862	12.9787	12.8962	13.472	12.9803	13.5669	13.5907	13.5907	12.7866	13.0114	12.3182	13.2973	12.9156	11.6044	12.446	12.9846	13.2452	12.6705	-0.574696	0.021799	-0.954894	0.954894	0.110945				-0.52534	12.8307	-2.23933	0.028966	0.178941	-4.14867		ENSG00000182871	COL18A1	collagen type XVIII alpha 1 chain	-			Golgi apparatus (Approved)
P54296	23.7564	24.167	24.0829	23.9082	24.4353	24.3061	23.79	23.79	24.3541	24.5025	23.9443	24.4153	24.7642	24.4661	24.4429	24.6683	24.0295	24.4447	0.415261	0.00517807	0.949216	0.949216	0.112405				0.381045	24.3735	2.4294	0.0182272	0.132885	-3.74517		ENSG00000036448|ENSG00000274137	MYOM2	myomesin 2	-
Q8IWX7	19.5471	19.9185	19.4006	20.0961	20.0471	19.861	20.3175	20.3175	20.7932	20.6122	20.6974	20.4851	20.3944	19.8011	20.6482	20.0057	19.9382	20.4297	0.491479	0.0122426	0.93977	0.93977	0.114876				0.54567	20.2157	3.3065	0.00162125	0.0318567	-1.56024	+	ENSG00000141161	UNC45B	unc-45 myosin chaperone B	-			Cytosol (Supported)
Q16134	19.5195	19.9398	19.6196	19.7218	19.7734	19.7764	20.0451	20.0451	19.5009	19.6794	19.4117	19.5135	19.298	18.8837	19.3464	19.6859	19.8051	19.4149	-0.390146	0.00396217	-0.937157	0.937157	0.115569				-0.355852	19.4468	-2.12192	0.0381073	0.207387	-4.38415		ENSG00000171503	ETFDH	electron transfer flavoprotein dehydrogenase	+	MIM	Metabolism;Lipid metabolism;Fatty acid oxidation;Metabolism;Amino acid metabolism;Branched-chain amino acid metabolism;Metabolism;Amino acid metabolism;Lysine metabolism;Metabolism;Amino acid metabolism;Glycine metabolism;Metabolism;Metals and cofactors;Fe-S-containing proteins;Metabolism;Vitamin metabolism;Choline and betaine metabolism;Metabolism;Electron carriers;Q-linked reactions, other
Q9NTK5	19.8092	20.0871	19.936	20.2546	20.1658	19.7857	19.3743	19.3743	20.3223	20.4239	20.2236	20.1488	20.3618	20.5017	19.8728	20.401	19.8484	20.282	0.433608	0.00716275	0.930055	0.930055	0.117475				0.365888	20.1	2.76166	0.0076796	0.0842901	-2.97694		ENSG00000138430	OLA1	Obg like ATPase 1	-			Cytosol (Enhanced)
P39019	19.5937	19.8802	19.5757	19.016	19.3081	19.7153	19.7225	19.7225	18.9622	18.9832	19.2071	19.655	19.3626	19.0325	18.9924	18.9811	19.5668	19.147	-0.419761	0.00663154	-0.914402	0.914402	0.121786				-0.397507	19.3251	-2.66084	0.0100537	0.0946235	-3.21818		ENSG00000105372	RPS19	ribosomal protein S19	-			Nucleoplasm (Supported)
P56181	15.0602	14.2628	15.4073	15.2	13.8924	14.6363	13.5579	13.5579	15.9131	14.7627	14.5412	15.1447	15.7398	14.317	15.5746	15.2329	14.4469	15.1532	0.706388	0.0513334	0.910958	0.910958	0.122756				0.579396	14.9802	2.0613	0.0437457	0.225784	-4.5015		ENSG00000160194	NDUFV3	NADH:ubiquinone oxidoreductase subunit V3	+	MIM	OXPHOS;Complex I;CI subunits;OXPHOS;OXPHOS subunits	Mitochondria (Enhanced)	CI
Q9UJY1	18.2855	18.1994	18.2414	18.7644	18.4418	18.3053	17.6411	17.6411	18.7852	18.325	18.16	18.7297	18.6729	19.1026	18.8579	18.7604	18.19	18.6742	0.484219	0.0135513	0.90453	0.90453	0.124586				0.405803	18.4499	2.78207	0.00726668	0.0842237	-2.92726		ENSG00000152137	HSPB8	heat shock protein family B (small) member 8	-			Cytosol (Supported)
O00487	15.3505	15.539	15.1717	15.7878	15.6428	16.0825	14.8991	14.8991	16.1303	15.7611	15.9773	16.0397	15.9035	16.3192	15.291	15.9748	15.4216	15.9246	0.503031	0.0160658	0.902486	0.902486	0.125174				0.428398	15.7324	2.68721	0.00937538	0.0920282	-3.15577		ENSG00000115233	PSMD14	proteasome 26S subunit, non-ATPase 14	-			Nucleoplasm (Supported)
P07108	19.2398	18.4845	18.2666	19.7819	18.522	18.6983	17.9856	17.9856	19.1003	18.6825	18.9278	18.9983	19.2628	19.5613	19.728	19.529	18.6205	19.2238	0.603227	0.0322852	0.899409	0.899409	0.126064				0.512517	19.1298	2.40421	0.0194071	0.136761	-3.80019		ENSG00000155368	DBI	diazepam binding inhibitor, acyl-CoA binding protein	+	unknown	Metabolism;Lipid metabolism
Q9Y285	15.3315	15.1317	15.2565	15.1527	15.2502	14.9255	15.547	15.547	14.8533	14.4194	14.675	14.714	15.2902	14.0205	15.4722	14.7507	15.2677	14.7744	-0.493333	0.0150587	-0.898959	0.898959	0.126195				-0.453439	14.9826	-2.42095	0.0186156	0.133565	-3.76368		ENSG00000179115	FARSA	phenylalanyl-tRNA synthetase subunit alpha	-			Cytosol (Supported)
P19652	15.5657	16.6696	17.0831	15.4945	17.0152	15.6328	14.6728	14.6728	16.9499	17.0181	17.1144	16.4399	16.4922	15.6678	16.2821	16.9316	15.8508	16.612	0.761175	0.0673751	0.891717	0.891717	0.128317				0.592891	16.37	1.7293	0.0890512	0.339987	-5.09115		ENSG00000228278	ORM2	orosomucoid 2	-			Vesicles (Approved)
Q15785	13.0868	13.7965	15.344	12.7003	14.2141	13.7211	15.4804	15.4804	13.1594	13.2367	13.6857	14.0541	14.0922	11.5586	13.3912	13.7214	14.2279	13.3624	-0.865529	0.0942392	-0.887832	0.887832	0.12947				-0.686604	13.8781	-1.77678	0.0808239	0.319126	-5.01243		ENSG00000025772	TOMM34	translocase of outer mitochondrial membrane 34	+	MOM	Protein import, sorting and homeostasis;Protein import and sorting;TOM
P25787	17.1178	16.6922	17.5523	17.2477	16.5007	16.6741	14.468	14.468	17.6064	16.4678	17.315	17.5345	16.7496	18.4142	16.2717	17.3549	16.3401	17.2143	0.874166	0.0973437	0.884387	0.884387	0.130501				0.606726	16.8276	1.64758	0.104821	0.365389	-5.22208		ENSG00000106588	PSMA2	proteasome 20S subunit alpha 2	-
Q5JTJ3	14.651	14.9403	14.8575	13.8762	14.5761	14.8038	13.7943	13.7943	14.8922	14.904	15.2104	13.7679	14.9205	15.9485	15.591	15.179	14.4117	15.0517	0.640006	0.0426684	0.876741	0.876741	0.132819				0.551804	14.8733	1.96676	0.0539789	0.246804	-4.67863		ENSG00000168275	COA6	cytochrome c oxidase assembly factor 6	+	IMS	OXPHOS;Complex IV;CIV assembly factors;OXPHOS;OXPHOS assembly factors	Mitochondria (Supported)
O00748	16.7948	16.4782	16.2664	17.0673	16.0053	16.983	17.3266	17.3266	16.7733	15.341	15.3455	16.6297	15.6161	17.325	15.969	15.9131	16.781	16.1141	-0.666948	0.0486395	-0.87571	0.87571	0.133134				-0.589004	16.1297	-2.39383	0.0199131	0.138647	-3.82274		ENSG00000172831	CES2	carboxylesterase 2	-			Cytosol;Golgi apparatus (Approved)
P09211	20.241	19.5752	20.1668	19.8191	19.5896	19.0834	18.864	18.864	20.2342	19.6623	20.1927	19.9725	19.7635	20.9281	20.1704	19.8591	19.5254	20.0978	0.572456	0.0308019	0.865224	0.865224	0.136388				0.477968	19.8459	2.19623	0.0320687	0.191174	-4.23636		ENSG00000084207	GSTP1	glutathione S-transferase pi 1	-			Cytosol;Mitochondria (Supported)
Q14112	18.9486	19.1069	18.5223	18.8893	18.7103	18.7315	18.7486	18.7486	18.4971	18.739	18.1768	18.5052	17.9482	18.8508	18.3934	18.0726	18.8008	18.3979	-0.40287	0.00716732	-0.864012	0.864012	0.136769				-0.410322	18.4691	-2.58504	0.0122613	0.10662	-3.39496		ENSG00000087303	NID2	nidogen 2	-			Plasma membrane (Enhanced)
Q9Y371	18.1831	17.8329	17.2957	18.3474	17.5548	18.1644	18.4565	18.4565	17.5535	17.9424	17.6425	17.2508	17.9602	16.1973	17.4314	17.6169	18.0364	17.4494	-0.587029	0.0340233	-0.86189	0.86189	0.137439				-0.527019	17.515	-1.80748	0.0758504	0.309926	-4.96053		ENSG00000097033	SH3GLB1	SH3 domain containing GRB2 like, endophilin B1	-			Cytosol (Supported)
P13693	20.8771	20.3753	20.3964	20.6932	20.4982	20.907	19.8831	19.8831	20.8472	20.5559	21.277	20.6378	20.59	21.6087	21.0354	20.9808	20.4392	20.9416	0.502418	0.0198068	0.855712	0.855712	0.139408				0.422976	20.5867	2.05334	0.0445371	0.226153	-4.51668		ENSG00000133112	TPT1	tumor protein, translationally-controlled 1	-			Cytosol (Supported)
P02794	21.9397	22.2878	21.308	21.8184	22.1949	21.4734	21.5251	21.5251	22.6758	22.0001	22.2199	22.2195	21.8651	22.2279	22.4051	22.0269	21.7591	22.205	0.44597	0.0123507	0.851049	0.851049	0.140913				0.412551	21.9333	2.03953	0.0459401	0.228274	-4.54292		ENSG00000167996	FTH1	ferritin heavy chain 1	+	unknown	Metabolism;Metals and cofactors;Iron homeostasis	Microtubules (Approved)
P52209	18.7841	18.8725	18.3281	18.7598	18.5866	18.651	19.1031	19.1031	18.9133	18.5177	18.5329	18.1273	17.9594	18.535	17.8722	18.1688	18.7735	18.3283	-0.445199	0.0123725	-0.849236	0.849236	0.141503				-0.398122	18.3939	-1.96668	0.0539883	0.246804	-4.67877		ENSG00000142657	PGD	phosphogluconate dehydrogenase	-			Cytosol;Intermediate filaments (Approved)
P29966	14.4173	15.416	15.4601	15.5957	15.4929	15.6452	15.6813	15.6813	14.167	15.3444	14.0693	15.5656	15.3163	13.3132	14.914	15.3269	15.4237	14.7521	-0.671617	0.0556061	-0.842797	0.842797	0.143616				-0.634827	14.8375	-1.29382	0.200834	0.514958	-5.72136		ENSG00000277443	MARCKS	myristoylated alanine rich protein kinase C substrate	-			Plasma membrane (Approved)
P55786	20.7225	21.2636	20.8945	20.9395	21.1308	21.1422	20.545	20.545	21.3217	21.4024	21.0417	21.346	21.3124	21.7331	20.8462	21.4543	20.8979	21.3072	0.409338	0.00910901	0.835267	0.835267	0.146128				0.358921	21.2163	2.72079	0.0085721	0.0893538	-3.07558		ENSG00000141279	NPEPPS	aminopeptidase puromycin sensitive	-			Cytosol (Supported)
O14880	16.1423	17.0471	16.8292	16.3728	16.7069	16.4102	15.8252	15.8252	17.5607	17.1987	16.7695	17.6513	17.2639	15.2147	17.5201	17.3497	16.3949	17.0661	0.671217	0.0571058	0.834537	0.834537	0.146374				0.589832	16.6489	1.51115	0.136155	0.414947	-5.4278		ENSG00000143198	MGST3	microsomal glutathione S-transferase 3	+	MOM	Metabolism;Lipid metabolism;Eicosanoid metabolism	Nucleoplasm (Approved)
O14558	19.8476	20.109	20.4359	19.593	19.9386	20.144	20.5018	20.5018	19.4967	20.1211	18.9409	19.7424	19.6943	19.1163	20.2338	19.7126	20.134	19.6323	-0.50169	0.0229473	-0.822404	0.822404	0.150521				-0.449138	19.8606	-2.02099	0.0478837	0.23287	-4.57791		ENSG00000004776	HSPB6	heat shock protein family B (small) member 6	-			Cytosol (Supported)
Q8N3L3	19.0901	19.4755	19.3844	18.7376	19.1572	19.6247	19.3687	19.3687	18.6829	19.2704	18.4998	18.8953	19.3814	17.9083	18.7277	18.9121	19.2759	18.7847	-0.491127	0.0213498	-0.82048	0.82048	0.151189				-0.477866	19.0265	-2.12902	0.0374901	0.207387	-4.37022		ENSG00000164440	TXLNB	taxilin beta	-
P51649	20.6849	20.6831	20.8779	20.7095	21.1135	20.9258	21.2407	21.2407	20.7173	20.3589	20.6611	20.3263	20.5105	20.1101	20.8522	20.8248	20.9345	20.5451	-0.389356	0.00794756	-0.817557	0.817557	0.15221				-0.345615	20.7354	-2.725	0.00847591	0.0893538	-3.06547		ENSG00000112294	ALDH5A1	aldehyde dehydrogenase 5 family member A1	+	Matrix	Metabolism;Amino acid metabolism;GABA metabolism	Mitochondria (Supported)
Q9Y4W6	19.7965	19.9094	19.932	19.9051	19.978	20.0031	19.4731	19.4731	20.3255	19.9482	20.1895	19.991	19.9957	20.3585	20.056	20.2846	19.8088	20.1436	0.334832	0.00368721	0.814747	0.814747	0.153198				0.286878	20	2.45405	0.0171353	0.128918	-3.69087		ENSG00000141385	AFG3L2	AFG3 like matrix AAA peptidase subunit 2	+	MIM	Protein import, sorting and homeostasis;Protein homeostasis;Proteases	Mitochondria (Supported)
P00403	20.1138	19.349	19.8994	20.3921	19.8529	20.1018	20.7564	20.7564	19.9414	19.0326	19.0792	19.9267	19.6167	20.1367	19.8116	19.3822	20.1527	19.6159	-0.536845	0.0304449	-0.814118	0.814118	0.15342				-0.450606	19.5962	-1.71126	0.0923517	0.343199	-5.12054		ENSG00000198712	MT-CO2	cytochrome c oxidase subunit II	+	MIM	OXPHOS;Complex IV;CIV subunits;OXPHOS;OXPHOS subunits		CIV
Q14258	13.9583	13.7133	13.9482	14.5785	13.1811	14.4124	14.484	14.484	13.332	13.7091	12.7442	14.2314	13.1238	14.2692	13.3792	13.3531	14.095	13.5177	-0.577225	0.0391169	-0.812522	0.812522	0.153985				-0.521655	13.5326	-1.34038	0.185326	0.492079	-5.66206		ENSG00000121060	TRIM25	tripartite motif containing 25	-			Cytosol;Nucleoplasm (Approved)
P07738	15.7706	16.1201	16.3643	15.7094	16.0412	16.5158	17.0336	17.0336	16.9296	16.5512	17.3722	16.7439	16.9009	17.1627	16.6075	16.4814	16.3236	16.8437	0.520109	0.0280848	0.806963	0.806963	0.155968				0.62154	16.6773	2.95099	0.0045569	0.0623753	-2.50563		ENSG00000172331	BPGM	bisphosphoglycerate mutase	-			Nucleoli (Approved)
Q7Z406	18.8461	19.1284	18.4608	18.4283	18.6169	18.9381	18.5122	18.5122	18.2353	18.5028	17.8178	18.3659	18.6982	17.4959	18.4145	18.3197	18.6804	18.2313	-0.449129	0.0166844	-0.798412	0.798412	0.15907				-0.473157	18.4549	-2.58957	0.0121179	0.105949	-3.38451		ENSG00000105357	MYH14	myosin heavy chain 14	-			Nucleoplasm (Approved)
P22061	20.7154	20.4289	20.4144	20.6378	20.1603	20.0419	19.9978	19.9978	20.5029	20.4406	20.9633	20.5766	20.8228	21.1718	20.8436	20.3724	20.2993	20.7117	0.412439	0.0118668	0.794219	0.794219	0.160613				0.369372	20.5617	2.63871	0.0106577	0.0991412	-3.27023		ENSG00000120265	PCMT1	protein-L-isoaspartate (D-aspartate) O-methyltransferase	-			Cytosol (Supported)
O43707	18.027	18.3395	18.3284	18.5521	18.1822	18.7001	18.532	18.532	17.8614	17.3039	17.7837	18.3338	17.6557	18.6552	18.0787	17.927	18.3992	17.9499	-0.449238	0.0170908	-0.793911	0.793911	0.160727				-0.430259	18.1809	-2.44458	0.0175473	0.12998	-3.71177		ENSG00000130402|ENSG00000282844	ACTN4	actinin alpha 4	-			Actin filaments;Nuclear bodies (Approved)
Q3ZCQ8	15.8851	15.9408	16.1711	16.4425	16.3854	16.5868	16.5543	16.5543	15.5629	15.1673	15.3532	16.4126	16.2339	15.5067	16.0542	16.2852	16.315	15.822	-0.493045	0.0248733	-0.790976	0.790976	0.161817				-0.458862	15.9076	-2.00034	0.0501312	0.236607	-4.61655		ENSG00000105197	TIMM50	translocase of inner mitochondrial membrane 50	+	MIM	Protein import, sorting and homeostasis;Protein import and sorting;TIM23 presequence pathway	Mitochondria;Nucleoplasm (Supported)
Q9Y237	13.9517	15.0401	14.5398	14.5952	14.7677	15.1378	14.2909	14.2909	15.439	15.5553	15.6906	14.5472	15.0578	14.8478	14.317	15.4477	14.5768	15.1128	0.536039	0.0335094	0.790568	0.790568	0.161969				0.495206	15.0783	2.09899	0.0401605	0.214189	-4.42887		ENSG00000102309	PIN4	peptidylprolyl cis/trans isomerase, NIMA-interacting 4	-			Nucleoli;Nucleoplasm (Supported)
P04075	24.6264	25.5763	25.009	24.8509	25.458	25.1654	25.9116	25.9116	25.62	26.233	26.1689	25.53	25.7923	25.8675	25.6193	25.5819	25.3136	25.8016	0.48797	0.02507	0.781164	0.781164	0.165515				0.573386	25.7019	2.91646	0.0050197	0.0669293	-2.59333		ENSG00000149925	ALDOA	aldolase, fructose-bisphosphate A	-			Cytosol (Supported)
O95831	20.8399	20.6095	20.6398	21.1267	21.3002	20.8732	20.3914	20.3914	21.248	20.9277	21.0965	21.0238	21.3103	20.9796	21.2597	21.492	20.7715	21.1672	0.395685	0.0106977	0.77978	0.77978	0.166043				0.341385	20.8996	2.77953	0.00731694	0.0842237	-2.93346		ENSG00000156709	AIFM1	apoptosis inducing factor mitochondria associated 1	+	MIM	Protein import, sorting and homeostasis;Protein import and sorting;MIA40;OXPHOS;Complex I;CI assembly factors;OXPHOS;OXPHOS assembly factors;Mitochondrial dynamics and surveillance;Apoptosis
Q86WU2	17.2626	17.2146	17.4489	16.4296	17.0853	17.1816	17.6068	17.6068	17.107	16.6963	16.7673	16.9599	16.6608	16.5694	16.9755	16.7539	17.2295	16.8113	-0.418262	0.0136687	-0.779756	0.779756	0.166052				-0.364369	16.9113	-1.68645	0.0970568	0.352821	-5.16052		ENSG00000166816	LDHD	lactate dehydrogenase D	+	MIM	Metabolism;Carbohydrate metabolism	Cytosol (Approved)
Q14247	16.2482	16.518	16.6383	16.7211	16.4219	16.7551	16.2377	16.2377	16.8007	16.5277	15.5134	15.7372	16.4655	14.6012	15.7824	15.7592	16.4723	15.8984	-0.57385	0.0437774	-0.779718	0.779718	0.166066				-0.607358	16.1448	-1.92879	0.0586334	0.261319	-4.74774		ENSG00000085733|ENSG00000288401	CTTN	cortactin	-			Cytosol;Plasma membrane (Supported)
P30837	19.3019	18.8385	19.0768	19.742	18.9514	18.4485	18.639	18.639	20.2345	19.181	19.3891	19.8828	19.8716	18.328	19.7297	19.5512	18.9546	19.521	0.566364	0.0420311	0.77956	0.77956	0.166127				0.521268	19.3083	2.4583	0.016953	0.128918	-3.68146		ENSG00000137124	ALDH1B1	aldehyde dehydrogenase 1 family member B1	+	Matrix	Metabolism;Detoxification;Xenobiotic metabolism	Mitochondria (Supported)
Q03135	19.6706	19.6227	19.363	19.6392	19.3761	19.7045	18.3643	18.3643	17.9434	19.4499	18.8854	18.9814	19.3177	17.0294	18.6523	18.4503	19.2631	18.5887	-0.674378	0.070721	-0.775839	0.775839	0.167556				-0.802777	18.9694	-2.21174	0.0309201	0.186908	-4.20498		ENSG00000105974	CAV1	caveolin 1	-			Golgi apparatus (Supported)
Q92616	14.15	14.0829	14.3167	14.185	14.341	14.6249	14.9311	14.9311	14.6271	14.432	13.0057	14.2998	14.1969	12.8315	13.6932	13.8647	14.4453	13.8689	-0.576457	0.0453564	-0.77439	0.77439	0.168117				-0.507062	13.9167	-1.8461	0.06996	0.294568	-4.89412		ENSG00000089154	GCN1	GCN1 activator of EIF2AK4	-			Cytosol (Enhanced)
P63241	19.4388	20.1995	19.8867	20.2665	20.0574	19.7035	19.0931	19.0931	19.6137	20.1658	19.6291	20.57	20.1772	20.907	20.5315	20.4253	19.7173	20.2525	0.535122	0.0360388	0.772304	0.772304	0.168926				0.445943	20.0854	2.15226	0.0355309	0.200627	-4.32433		ENSG00000132507|ENSG00000288145	EIF5A	eukaryotic translation initiation factor 5A	-			Cytosol (Supported)
P36776	16.3367	16.2759	16.3183	16.1666	16.6342	16.1232	15.612	15.612	17.023	16.2456	16.7866	16.284	16.2184	16.7823	16.6426	16.6231	16.1349	16.5757	0.440818	0.0177036	0.772286	0.772286	0.168933				0.366122	16.4138	2.16414	0.0345649	0.198221	-4.30072		ENSG00000196365	LONP1	lon peptidase 1, mitochondrial	+	Matrix	Protein import, sorting and homeostasis;Protein homeostasis;Proteases	Mitochondria (Enhanced)
P07305	18.1343	17.8076	18.9557	17.8235	18.4428	17.2618	18.8934	18.8934	16.2485	17.2546	18.5537	17.0749	17.8675	18.4132	17.7134	17.7125	18.2766	17.6048	-0.671788	0.0708876	-0.772173	0.772173	0.168977				-0.583667	18.1524	-1.57179	0.121414	0.400331	-5.33837		ENSG00000189060	H1-0	H1.0 linker histone	-			Nuclear bodies;Nucleoplasm (Supported)
P21953	12.8142	12.35	13.1313	13.4519	13.1794	13.4199	12.2855	12.2855	12.7403	11.9156	12.4196	11.9381	13.0315	11.7714	12.8299	11.7339	12.8647	12.2975	-0.567193	0.0436607	-0.771331	0.771331	0.169305				-0.649933	12.6659	-2.40252	0.0194885	0.136761	-3.80386		ENSG00000083123	BCKDHB	branched chain keto acid dehydrogenase E1 subunit beta	+	MIM	Metabolism;Amino acid metabolism;Branched-chain amino acid metabolism;Metabolism;Amino acid metabolism;Branched-chain amino acid dehydrogenase complex	Mitochondria (Supported)
Q86TX2	21.0443	21.5102	21.227	21.3209	20.4579	21.0897	21.879	21.879	21.1343	19.6171	20.9181	20.6904	20.2688	21.3926	21.181	20.6109	21.301	20.7266	-0.574356	0.0458482	-0.768878	0.768878	0.170264				-0.491781	20.6897	-1.82047	0.0738234	0.306395	-4.93832		ENSG00000184227	ACOT1	acyl-CoA thioesterase 1	-			Mitochondria (Approved)
P46976	21.0933	20.7419	20.939	20.9531	20.5309	20.7661	20.2066	20.2066	21.5142	20.6802	20.8436	21.1966	20.9119	21.7193	21.435	20.837	20.6797	21.1422	0.462533	0.0219059	0.767545	0.767545	0.170787				0.394953	20.8786	2.25724	0.0277567	0.174845	-4.11181		ENSG00000163754	GYG1	glycogenin 1	-			Vesicles (Supported)
P20807	19.2314	19.6654	19.5275	19.8412	19.9216	19.4645	19.1276	19.1276	19.418	19.7999	19.8086	20.2115	19.9405	20.3877	19.571	20.29	19.4884	19.9284	0.440038	0.0180503	0.767212	0.767212	0.170918				0.3885	19.8083	2.51415	0.0147156	0.119518	-3.55663		ENSG00000092529	CAPN3	calpain 3	-
Q8N3V7	18.7135	19.0978	18.8261	18.2527	18.7171	19.2421	19.4988	19.4988	17.9727	18.6967	19.1704	17.5319	19.0608	17.541	18.4798	18.696	18.9808	18.3937	-0.587188	0.0500537	-0.763675	0.763675	0.172316				-0.513199	18.759	-2.07615	0.0423017	0.22191	-4.47303		ENSG00000171992	SYNPO	synaptopodin	-			Cytosol;Nucleoplasm (Approved)
P35813	15.1585	14.784	14.2964	15.0432	14.334	14.3715	15.586	15.586	15.0692	14.9653	14.3699	12.5124	13.7983	15.2639	13.352	14.1524	14.895	14.1854	-0.709517	0.0855265	-0.757692	0.757692	0.174706				-0.610795	14.2825	-1.71794	0.0911187	0.342561	-5.10969		ENSG00000100614	PPM1A	protein phosphatase, Mg2+/Mn2+ dependent 1A	-			Cytosol (Supported)
Q9NVA2	15.6115	15.7459	15.2256	15.6731	15.1441	15.1611	15.7866	15.7866	14.4431	15.6434	15.372	15.0901	14.7487	15.3012	15.1673	14.7943	15.5168	15.07	-0.446809	0.0204467	-0.754829	0.754829	0.175862				-0.408268	15.1925	-2.15621	0.0352075	0.20047	-4.3165		ENSG00000138758	SEPTIN11	septin 11	-			Cytosol (Approved)
Q9BSE5	14.3104	11.6661	11.2165	10.284	11.5875	11.2411	14.0951	14.0951	14.5157	12.3481	12.4552	11.3083	13.3541	15.0088	14.3675	13.2336	12.312	13.3239	1.01194	0.180631	0.752079	0.752079	0.176979				1.26667	12.5647	1.96059	0.0547134	0.249406	-4.68994		ENSG00000116771	AGMAT	agmatinase	+	Matrix	Metabolism;Amino acid metabolism
Q9Y2R9	14.9988	15.0252	15.0797	15.0061	14.5798	14.8733	14.9553	14.9553	15.091	14.688	14.7896	13.739	14.054	15.0961	14.2519	13.9045	14.9342	14.4518	-0.48241	0.0279652	-0.749366	0.749366	0.178088				-0.479394	14.4954	-1.72469	0.089884	0.339987	-5.09867		ENSG00000125445	MRPS7	mitochondrial ribosomal protein S7	+	Matrix	Mitochondrial central dogma;mtRNA metabolism;mtRNA granules;Mitochondrial central dogma;Translation;Mitochondrial ribosome;SSU	Mitochondria (Approved)	Ribo
P05165	16.3775	16.6756	16.3275	16.5478	17.1109	16.7536	16.9775	16.9775	16.0218	16.3587	16.2066	16.7459	16.2738	16.216	16.3581	16.5329	16.7185	16.3392	-0.37926	0.0107248	-0.746995	0.746995	0.179063				-0.342261	16.4549	-2.48224	0.0159586	0.125166	-3.62822		ENSG00000175198	PCCA	propionyl-CoA carboxylase subunit alpha	+	Matrix	Metabolism;Carbohydrate metabolism;Propanoate metabolism;Metabolism;Lipid metabolism;Fatty acid oxidation;Metabolism;Vitamin metabolism;Biotin utilizing proteins	Mitochondria (Supported)
Q9H444	15.8368	16.2254	16.0019	17.6345	15.9796	15.5458	14.4854	14.4854	15.8631	15.9436	15.8785	16.5629	16.0896	17.5888	17.4246	16.9059	15.7744	16.5321	0.75777	0.103576	0.746209	0.746209	0.179387				0.573641	16.3791	1.54534	0.127679	0.408215	-5.37778		ENSG00000101421	CHMP4B	charged multivesicular body protein 4B	-
P11217	23.6864	24.429	24.0865	24.3744	24.7063	24.3028	24.1418	24.1418	24.7452	24.9372	24.416	25.0695	25.2443	23.9061	24.4512	24.807	24.2336	24.6971	0.463419	0.02468	0.745017	0.745017	0.17988				0.450303	24.6342	2.49818	0.0153262	0.123226	-3.59255		ENSG00000068976	PYGM	glycogen phosphorylase, muscle associated	-
Q9Y2K3	20.7054	20.084	20.1202	19.5057	20.2294	21.0674	19.9248	19.9248	19.9075	19.0515	18.7836	20.4402	20.6654	17.6979	18.9799	20.286	20.1952	19.4765	-0.718708	0.093242	-0.740549	0.740549	0.18174				-0.757333	20.07	-1.67029	0.100225	0.359553	-5.18627		ENSG00000144821	MYH15	myosin heavy chain 15	-
P07451	24.8994	25.3451	25.2544	24.3219	24.536	25.0134	24.8784	24.8784	24.1026	24.8018	24.4411	24.3462	24.5918	24.5888	24.0765	24.8331	24.8909	24.4727	-0.418123	0.0185434	-0.724109	0.724109	0.188752				-0.419904	24.7574	-2.11314	0.0388828	0.210177	-4.40133		ENSG00000164879	CA3	carbonic anhydrase 3	-
P31943	17.5467	17.6088	17.4339	17.2133	17.6051	17.6065	17.5058	17.5058	17.3272	17.076	17.2578	17.5003	17.345	16.8699	17.0412	17.2376	17.5033	17.2069	-0.296379	0.00361932	-0.723572	0.723572	0.188985				-0.296011	17.3388	-3.06239	0.00332043	0.050597	-2.2176		ENSG00000169045|ENSG00000284254	HNRNPH1	heterogeneous nuclear ribonucleoprotein H1	-			Nucleoplasm (Enhanced)
O43169	17.7952	17.4872	17.6289	16.132	17.2505	17.5848	18.1191	18.1191	16.9391	16.7675	17.0649	17.0859	17.1966	16.384	17.365	16.9848	17.5146	16.9735	-0.541121	0.0461218	-0.722989	0.722989	0.189239				-0.454762	17.1903	-1.70757	0.0930401	0.343199	-5.12652		ENSG00000103018	CYB5B	cytochrome b5 type B	+	MOM	Metabolism;Metals and cofactors;Heme-containing proteins;Metabolism;Detoxification;Xenobiotic metabolism;Metabolism;Detoxification;Amidoxime reducing complex;Metabolism;Electron carriers;Cytochromes	Endoplasmic reticulum (Approved)
Q9UFN0	15.7163	16.3425	16.2874	15.696	15.9252	16.3696	16.4595	16.4595	16.0129	16.1246	15.708	15.6213	15.4247	15.8098	15.833	15.5768	16.157	15.7639	-0.393121	0.0144939	-0.722877	0.722877	0.189288				-0.349902	15.8381	-1.80392	0.0764135	0.310377	-4.96659		ENSG00000136783	NIPSNAP3A	nipsnap homolog 3A	+	Matrix
P45954	18.7132	19.0215	18.9014	18.0806	18.7338	18.8074	19.0629	19.0629	18.5299	18.1091	18.3936	18.3877	18.1826	18.7951	18.3736	18.5239	18.798	18.4119	-0.386017	0.0135497	-0.721106	0.721106	0.190061				-0.348168	18.4655	-2.51584	0.0146522	0.119518	-3.55282		ENSG00000196177	ACADSB	acyl-CoA dehydrogenase short/branched chain	+	Matrix	Metabolism;Lipid metabolism;Fatty acid oxidation;Metabolism;Amino acid metabolism;Branched-chain amino acid metabolism	Mitochondria (Supported)
Q13508	15.8572	17.1035	16.498	14.8507	16.8249	16.3379	14.6367	14.6367	17.1397	17.2134	17.4312	16.3168	17.2034	14.6111	15.7977	17.5403	15.8432	16.6567	0.813518	0.130753	0.718781	0.718781	0.191081				0.641156	16.5827	1.5163	0.134851	0.414521	-5.42033		ENSG00000156219	ART3	ADP-ribosyltransferase 3 (inactive)	-
Q15517	16.0282	15.2402	15.7653	15.6643	15.5314	15.7867	16.3028	16.3028	15.2898	15.6693	14.5026	15.9408	16.3241	14.7352	14.7808	14.9095	15.8277	15.269	-0.558682	0.0532252	-0.711696	0.711696	0.194225				-0.490813	15.6888	-1.87859	0.0653061	0.28317	-4.83727		ENSG00000137197|ENSG00000204539|ENSG00000206460|ENSG00000237114|ENSG00000237123|ENSG00000237165	CDSN	corneodesmosin	-
P25786	19.8566	19.8607	19.9968	19.8844	19.8739	19.6886	19.2967	19.2967	20.3097	19.9856	19.9414	20.0635	19.9827	20.4335	19.9356	19.9313	19.7193	20.0729	0.353629	0.00973923	0.711317	0.711317	0.194394				0.293259	19.9327	2.72914	0.00838222	0.0893538	-3.0555		ENSG00000129084	PSMA1	proteasome 20S subunit alpha 1	-			Nucleoplasm (Enhanced)
Q5XPI4	14.5273	15.4729	15.5321	14.7102	14.8759	15.7693	15.7147	15.7147	14.5765	15.6753	13.9725	15.1699	15.0535	14.1736	14.6916	14.5523	15.2896	14.7331	-0.556493	0.053559	-0.707396	0.707396	0.196157				-0.495768	14.9252	-1.53104	0.131171	0.408215	-5.39883		ENSG00000164068	RNF123	ring finger protein 123	-			Cytosol (Approved)
P60981	16.9597	16.7876	17.3052	16.8825	17.2435	17.3075	15.8326	15.8326	17.158	16.9587	17.8	17.5556	17.0896	18.0259	16.5094	17.6484	16.7689	17.3432	0.574308	0.0586986	0.707187	0.707187	0.196251				0.440553	17.1465	2.03044	0.0468839	0.231525	-4.5601		ENSG00000125868	DSTN	destrin, actin depolymerizing factor	-
Q49B96	16.1385	15.5227	15.9353	16.0225	15.6485	15.9925	16.4846	16.4846	16.673	15.6471	16.7764	16.6767	16.2765	17.1043	16.8101	16.1195	16.0286	16.5105	0.481822	0.0341101	0.706889	0.706889	0.196386				0.546955	16.1395	2.61904	0.0112218	0.100306	-3.31617		ENSG00000240230	COX19	cytochrome c oxidase assembly factor COX19	+	IMS	OXPHOS;Complex IV;CIV assembly factors;Metabolism;Metals and cofactors;Copper metabolism;OXPHOS;OXPHOS assembly factors	Cytosol (Supported)
O00499	21.8931	22.226	21.9575	21.6577	21.9862	21.9998	21.9383	21.9383	21.9043	22.1575	22.5224	22.15	22.4946	22.119	22.4448	22.2884	21.9496	22.2601	0.310528	0.00529544	0.706791	0.706791	0.196431				0.308909	22.2415	2.52226	0.014414	0.118268	-3.53832		ENSG00000136717	BIN1	bridging integrator 1	-			Cytosol (Supported)
O43768	16.4824	16.3042	17.0216	17.0268	16.0311	16.7262	15.5128	15.5128	16.6717	16.2598	17.1478	16.7892	17.4224	16.7565	16.9818	16.8604	16.3272	16.8612	0.533956	0.0478285	0.70499	0.70499	0.197247				0.41761	16.7346	1.81014	0.0754323	0.309926	-4.95601		ENSG00000143420	ENSA	endosulfine alpha	-			Nucleoli;Nucleoplasm (Approved)
Q8NDY3	17.6929	18.531	18.1595	18.1228	18.3074	18.0844	18.9125	18.9125	18.7539	18.9657	19.2945	19.0383	19.4887	17.9159	18.7357	18.5953	18.3404	18.8485	0.50813	0.0415067	0.702175	0.702175	0.198529				0.589865	18.7218	2.27609	0.0265327	0.169133	-4.07277		ENSG00000153531	ADPRHL1	ADP-ribosylhydrolase like 1	-			Nucleoplasm (Approved)
P23588	16.8614	16.8111	16.4599	16.3485	17.2468	16.4809	16.3893	16.3893	17.1368	17.4822	17.2914	16.6108	16.8968	16.8135	16.8428	17.1453	16.6234	17.0274	0.404055	0.0184194	0.700924	0.700924	0.199102				0.370612	16.8213	2.176	0.0336234	0.194782	-4.27703		ENSG00000063046	EIF4B	eukaryotic translation initiation factor 4B	-			Cytosol (Enhanced)
Q7L0Y3	15.5704	15.9121	16.4661	16.2222	15.97	16.1702	14.6697	14.6697	16.6896	15.9543	16.2496	16.027	15.7131	16.7614	16.4252	16.3625	15.7063	16.2728	0.566546	0.0590691	0.696081	0.696081	0.201335				0.418456	15.9827	2.05519	0.0443528	0.226153	-4.51317		ENSG00000174173	TRMT10C	tRNA methyltransferase 10C, mitochondrial RNase P subunit	+	Matrix	Mitochondrial central dogma;mtRNA metabolism;mtRNA granules;Mitochondrial central dogma;mtRNA metabolism;Polycistronic mtRNA processing;Mitochondrial central dogma;mtRNA metabolism;mt-tRNA modifications	Mitochondria (Supported)
Q9NSD9	16.1765	16.2046	16.4354	17	16.4149	15.7571	15.6207	15.6207	16.8466	16.4016	16.4768	16.4749	16.2965	17.4997	16.9795	16.2829	16.1537	16.6573	0.503575	0.0422476	0.692012	0.692012	0.20323				0.427423	16.3959	2.01226	0.048823	0.234585	-4.59429		ENSG00000116120	FARSB	phenylalanyl-tRNA synthetase subunit beta	-			Nucleoplasm (Supported)
Q8NI60	20.7946	20.3055	20.4165	19.9367	20.7657	20.7868	21.2378	21.2378	20.8189	19.8298	20.7233	19.7302	19.6896	20.2613	20.2142	20.2477	20.6852	20.1894	-0.495813	0.0403305	-0.691346	0.691346	0.203542				-0.416865	20.3439	-2.0257	0.0473829	0.232554	-4.56904		ENSG00000163050	COQ8A	coenzyme Q8A	+	MIM	Metabolism;Metals and cofactors;Coenzyme Q metabolism	Mitochondria (Supported)
O43491	14.1446	14.0853	14.4161	14.3663	14.059	14.0562	14.9052	14.9052	13.4581	13.7202	14.487	13.815	13.9002	13.5055	14.3738	14.1004	14.3672	13.9201	-0.44717	0.0292149	-0.686136	0.686136	0.205999				-0.370322	14.1405	-2.04692	0.0451848	0.226632	-4.5289		ENSG00000079819	EPB41L2	erythrocyte membrane protein band 4.1 like 2	-			Plasma membrane (Enhanced)
P04179	22.8945	23.3431	22.9563	22.5038	22.7196	22.6541	22.6859	22.6859	22.5722	22.3062	22.6475	22.2076	22.6859	21.7437	22.3319	22.772	22.8054	22.4084	-0.397011	0.0192022	-0.681529	0.681529	0.208195				-0.414077	22.5796	-2.75473	0.00782456	0.0845319	-2.99373		ENSG00000112096|ENSG00000285441	SOD2	superoxide dismutase 2	+	Matrix	Metabolism;Detoxification;ROS and glutathione metabolism	Mitochondria (Enhanced)
P62495	13.9638	14.6401	14.2336	14.9055	14.0366	14.6546	15.5071	15.5071	15.4617	14.7971	13.3213	14.5416	14.0321	13.212	12.9407	13.7909	14.681	14.0122	-0.668854	0.0958932	-0.681035	0.681035	0.208432				-0.550838	14.0312	-1.26357	0.211415	0.522677	-5.75883		ENSG00000120705	ETF1	eukaryotic translation termination factor 1	-
O95865	15.0427	15.4002	15.1339	15.0869	15.0831	15.0179	15.6056	15.6056	15.35	14.3595	14.8803	15.3394	15.0317	14.0188	14.5983	14.8185	15.247	14.7996	-0.447415	0.0306089	-0.677455	0.677455	0.210157				-0.396183	14.9271	-2.31944	0.023897	0.155427	-3.98192		ENSG00000206395|ENSG00000213722|ENSG00000225635|ENSG00000226634|ENSG00000227317|ENSG00000228128|ENSG00000233076	DDAH2	dimethylarginine dimethylaminohydrolase 2	-			Cytosol (Supported)
Q9Y3F4	18.5506	18.2442	18.0228	18.5497	18.2535	17.9487	17.5554	17.5554	18.6326	18.2924	18.1571	18.8477	18.2057	19.1049	18.3239	18.6517	18.085	18.527	0.441976	0.0297741	0.674526	0.674526	0.21158				0.366311	18.345	2.1854	0.0328928	0.192947	-4.25817		ENSG00000023734	STRAP	serine/threonine kinase receptor associated protein	-			Cytosol (Enhanced)
Q07955	16.8526	16.63	15.8423	15.4461	16.4686	16.3528	17.02	17.02	15.9058	16.5191	17.1654	14.9459	16.3172	14.1733	15.4721	15.714	16.4541	15.7766	-0.677446	0.101724	-0.672418	0.672418	0.212609				-0.596597	15.9554	-1.66481	0.10132	0.361287	-5.19496		ENSG00000136450	SRSF1	serine and arginine rich splicing factor 1	-			Nucleoplasm (Approved)
Q711Q0	15.725	15.0329	14.5747	15.2733	14.6343	15.9006	13.3847	13.3847	15.2355	14.946	15.3779	15.9537	15.2636	16.2709	14.6365	15.6388	14.7388	15.4154	0.676586	0.101699	0.671637	0.671637	0.212992				0.483153	15.0512	1.65466	0.103371	0.365109	-5.21098		ENSG00000177354	C10orf71	chromosome 10 open reading frame 71	-			Nucleoplasm (Approved)
P05387	19.7636	19.6176	18.714	18.0613	19.2912	19.6742	18.2463	18.2463	19.4385	19.7742	19.7544	19.2994	20.1441	18.1198	20.1198	20.0396	18.9518	19.5862	0.634421	0.0880593	0.669456	0.669456	0.214064				0.533626	19.4497	1.71385	0.0918725	0.342648	-5.11634		ENSG00000177600	RPLP2	ribosomal protein lateral stalk subunit P2	-			Mitochondria (Approved)
Q05086	15.73	16.109	15.9382	15.5756	15.8848	16.0333	15.8346	15.8346	16.1002	16.253	14.8341	15.3272	15.8564	14.1224	14.7805	15.3159	15.8675	15.3237	-0.54379	0.0591553	-0.667777	0.667777	0.214893				-0.548495	15.4928	-1.87541	0.0657496	0.284323	-4.84288		ENSG00000114062	UBE3A	ubiquitin protein ligase E3A	-			Nucleoplasm (Approved)
Q9UQ80	17.776	17.4018	17.5619	16.9689	17.555	16.931	18.1232	18.1232	16.9904	17.5731	17.6648	15.6925	16.8404	17.5803	16.417	17.1236	17.5552	16.9853	-0.569862	0.0679123	-0.665628	0.665628	0.215959				-0.488712	17.0766	-1.59246	0.116692	0.391961	-5.30715		ENSG00000170515	PA2G4	proliferation-associated 2G4	-			Cytosol (Approved)
Q7Z3D6	20.0108	20.2169	20.1117	19.2776	19.071	20.1302	20.5077	20.5077	19.6391	19.0551	19.478	18.4359	19.2252	20.6907	19.2792	19.4618	19.9792	19.4081	-0.571105	0.0713929	-0.654683	0.654683	0.221471				-0.495601	19.5068	-2.12207	0.0380938	0.207387	-4.38385		ENSG00000133943	DGLUCY	D-glutamate cyclase	+	Matrix	Metabolism;Amino acid metabolism	Cytosol (Supported)
P15311	17.2706	17.2202	17.0229	17.109	16.9756	16.7657	16.3055	16.3055	17.6372	17.3836	17.0478	17.4933	17.7572	16.5516	17.2294	17.4514	16.8719	17.3189	0.447065	0.0344218	0.65413	0.65413	0.221753				0.366155	17.2112	1.89209	0.0634509	0.278141	-4.8134		ENSG00000092820	EZR	ezrin	-			Plasma membrane (Enhanced)
Q9BYD2	13.6102	13.3315	13.1526	13.907	13.2688	13.6734	14.0198	14.0198	12.6477	12.6137	12.6988	13.3798	12.9028	14.2029	13.3756	13.2297	13.6229	13.1314	-0.491536	0.0469437	-0.652968	0.652968	0.222348				-0.434834	13.2853	-2.14767	0.0359108	0.201605	-4.33343		ENSG00000143436	MRPL9	mitochondrial ribosomal protein L9	+	Matrix	Mitochondrial central dogma;Translation;Mitochondrial ribosome;LSU	Mitochondria (Supported)	Ribo
P49411	21.4656	21.5797	21.4824	21.4527	21.7929	21.6139	21.879	21.879	21.7622	21.2785	21.242	21.3282	21.2999	20.7062	21.4478	21.3188	21.6432	21.298	-0.345198	0.0130105	-0.650942	0.650942	0.223387				-0.311501	21.282	-2.45396	0.0171391	0.128918	-3.69107		ENSG00000178952	TUFM	Tu translation elongation factor, mitochondrial	+	Matrix	Mitochondrial central dogma;Translation;Translation factors	Mitochondria (Enhanced)
P10636	19.421	19.3721	19.1509	18.6479	19.2666	19.7432	18.4674	18.4674	19.5161	19.67	19.8608	19.3203	19.4755	19.9975	18.9571	19.4521	19.0671	19.5312	0.464101	0.0397236	0.650182	0.650182	0.223778				0.378439	19.2587	1.79183	0.0783523	0.314195	-4.98708		ENSG00000186868|ENSG00000276155|ENSG00000277956	MAPT	microtubule associated protein tau	-			Plasma membrane (Supported)
P61457	17.6028	17.8878	18.2455	18.2381	18.0758	17.2414	16.9927	16.9927	17.7876	18.2929	18.115	17.6517	18.6104	18.2143	17.9644	18.5276	17.6596	18.1455	0.485883	0.0462422	0.648635	0.648635	0.224577				0.390618	17.972	1.50002	0.139007	0.421405	-5.44385		ENSG00000166228	PCBD1	pterin-4 alpha-carbinolamine dehydratase 1	-			Nucleoplasm (Enhanced)
Q15366	14.0008	14.1971	13.9519	14.3705	14.1158	14.3295	13.5496	13.5496	13.743	14.081	14.4921	14.7214	14.0538	15.1869	14.7708	14.685	14.0081	14.4668	0.45865	0.0390459	0.645974	0.645974	0.225957				0.393148	14.2193	1.94182	0.056999	0.256083	-4.72416		ENSG00000197111	PCBP2	poly(rC) binding protein 2	-			Nucleoplasm (Supported)
Q96JY6	14.4268	14.1796	14.5976	13.1442	14.5663	14.6895	15.7803	15.7803	12.236	13.4115	13.6117	15.2742	13.7517	13.6326	15.2263	14.1206	14.6456	13.9081	-0.737516	0.133202	-0.645689	0.645689	0.226106				-0.575415	14.3764	-1.55961	0.124267	0.404486	-5.3566		ENSG00000120913	PDLIM2	PDZ and LIM domain 2	-			Actin filaments;Focal adhesion sites (Supported)
P52943	13.9061	14.3089	15.1186	14.1731	14.3458	14.0268	14.5112	14.5112	13.3169	12.8277	14.0924	14.5419	13.4426	12.9534	12.9961	15.5989	14.3627	13.7212	-0.641469	0.100822	-0.639188	0.639188	0.229516				-0.620263	14.0803	-1.77887	0.0804769	0.31872	-5.00892		ENSG00000182809	CRIP2	cysteine rich protein 2	-			Nucleoli (Approved)
Q9NR12	17.778	18.0119	16.9405	18.2649	18.2589	18.06	19.5971	19.5971	18.1072	18.5391	18.6893	19.6471	18.884	20.0467	19.2835	18.6272	18.3136	18.978	0.664441	0.109754	0.637584	0.637584	0.230365				0.847808	18.5698	2.75249	0.00787204	0.0845319	-2.99917		ENSG00000196923	PDLIM7	PDZ and LIM domain 7	-			Actin filaments;Focal adhesion sites (Enhanced)
Q9UNZ2	19.4558	19.7135	19.456	19.571	19.4214	19.3651	19.8905	19.8905	19.2355	19.5323	19.3656	19.1821	19.5941	18.6852	18.982	19.3611	19.5955	19.2422	-0.353236	0.0159174	-0.635164	0.635164	0.231652				-0.311089	19.3465	-2.222	0.03018	0.184305	-4.1841		ENSG00000088833	NSFL1C	NSFL1 cofactor	-			Cytosol;Nucleoplasm (Enhanced)
O00483	20.9576	20.4002	20.8632	20.7479	20.8164	20.7179	20.2879	20.2879	21.4336	20.6563	21.31	20.8983	21.4151	20.2929	21.3604	21.0646	20.6349	21.0539	0.419015	0.0305947	0.634537	0.634537	0.231987				0.369447	20.8888	2.22316	0.0300976	0.184305	-4.18174		ENSG00000189043	NDUFA4	NDUFA4 mitochondrial complex associated	+	MIM	OXPHOS;Complex IV;CIV subunits;OXPHOS;OXPHOS subunits	Mitochondria (Supported)	CIV
Q15046	15.0037	15.4489	15.6319	16.6284	16.3052	16.2217	16.9536	16.9536	15.5608	15.948	16.4265	15.3047	16.0012	14.014	15.0829	15.7195	16.1434	15.5072	-0.636173	0.102088	-0.630465	0.630465	0.234172				-0.520433	15.7452	-1.61348	0.112044	0.379811	-5.27503		ENSG00000065427	KARS1	lysyl-tRNA synthetase 1	+	Matrix	Mitochondrial central dogma;Translation;mt-tRNA synthetases	Cytosol (Supported)
P52907	14.0395	13.648	13.4177	12.1907	13.2449	13.8688	13.0178	13.0178	13.1491	13.8769	13.8154	14.106	13.5629	14.6749	13.8044	13.6367	13.3056	13.8283	0.52265	0.0634015	0.626083	0.626083	0.236547				0.481524	13.663	1.97868	0.0525851	0.243873	-4.65669		ENSG00000116489	CAPZA1	capping actin protein of muscle Z-line subunit alpha 1	-
O95298	19.0057	18.4796	19.9379	18.8059	19.0263	18.6622	19.9854	19.9854	19.576	18.7424	18.7211	17.4964	19.3973	16.1685	19.4825	18.4409	19.2361	18.5031	-0.732922	0.139894	-0.626062	0.626062	0.236558				-0.625871	18.6049	-1.43257	0.157323	0.451916	-5.53883		ENSG00000151366	NDUFC2	NADH:ubiquinone oxidoreductase subunit C2	+	MIM	OXPHOS;Complex I;CI subunits;OXPHOS;OXPHOS subunits	Mitochondria (Supported)	CI
O00186	15.0731	15.2693	14.7758	16.1549	15.5221	15.1591	15.3097	15.3097	15.6891	15.8108	15.7823	16.1465	15.5708	16.6567	15.1521	15.4993	15.3217	15.7885	0.466743	0.0462637	0.622989	0.622989	0.238238				0.46503	15.643	2.07068	0.0428288	0.222487	-4.48354		ENSG00000116266	STXBP3	syntaxin binding protein 3	-			Nucleoplasm (Approved)
Q15075	18.2822	18.6633	18.0742	18.1122	18.2038	18.4306	18.5382	18.5382	17.9974	18.4761	17.9862	17.7612	18.438	17.3482	17.8579	17.9304	18.3553	17.9744	-0.380921	0.0233292	-0.621701	0.621701	0.238945				-0.354796	18.1281	-2.39347	0.0199305	0.138647	-3.8235		ENSG00000102189	EEA1	early endosome antigen 1	-			Vesicles (Supported)
Q9NXA8	16.7975	16.1076	16.2262	16.0424	16.2438	16.6792	16.9717	16.9717	16.4029	16.322	15.5366	16.2216	16.0926	15.6932	16.283	16.151	16.505	16.0879	-0.417157	0.0330362	-0.617814	0.617814	0.241094				-0.350486	16.2406	-1.81986	0.0739178	0.306395	-4.93937		ENSG00000124523	SIRT5	sirtuin 5	+	Matrix	Metabolism;Metals and cofactors;NAD biosynthesis and metabolism	Mitochondria (Supported)
P20774	15.0562	16.3694	17.0602	16.543	15.88	15.2504	14.6754	14.6754	15.9818	16.1037	15.5875	16.0388	16.1954	17.3585	16.6801	16.694	15.6887	16.33	0.641216	0.109774	0.615247	0.615247	0.242523				0.496453	16.1993	1.72672	0.0895162	0.339987	-5.09536		ENSG00000106809	OGN	osteoglycin	-			Endoplasmic reticulum (Supported)
Q02338	15.583	14.5175	15.4443	15.6445	15.179	15.5574	16.1474	16.1474	14.7598	14.2557	14.968	15.1155	14.4852	16.1421	15.0896	15.1439	15.5276	14.995	-0.532594	0.070932	-0.612034	0.612034	0.244324				-0.444042	14.9292	-1.38996	0.169828	0.470582	-5.59674		ENSG00000161267|ENSG00000275544	BDH1	3-hydroxybutyrate dehydrogenase 1	+	MIM	Metabolism;Carbohydrate metabolism;Ketone metabolism	Mitochondria (Enhanced)
Q8NFV4	14.5368	15.1648	15.7696	15.5452	14.9466	15.7504	16.0927	16.0927	15.7722	14.3368	15.0262	14.8072	14.6841	15.1431	15.2058	14.8955	15.4874	14.9839	-0.503481	0.0613313	-0.610379	0.610379	0.245257				-0.417	14.9857	-1.57073	0.121661	0.400331	-5.33997		ENSG00000106077	ABHD11	abhydrolase domain containing 11	+	Matrix	Metabolism;Carbohydrate metabolism;TCA-associated	Mitochondria (Supported)
P09525	15.0843	15.1954	15.2798	15.677	14.7815	15.4606	15.4228	15.4228	16.0432	15.2273	15.5874	15.9641	15.9043	15.2378	15.7777	15.5657	15.2905	15.6634	0.372921	0.0240239	0.603892	0.603892	0.248948				0.391818	15.3756	2.13726	0.0367849	0.205073	-4.35399		ENSG00000196975	ANXA4	annexin A4	-			Cytosol (Approved)
Q8NCW5	19.5298	18.9291	19.0937	18.7465	18.7961	18.9255	17.8477	17.8477	19.4166	18.2695	19.9313	18.9699	18.8406	20.1072	19.1211	19.4936	18.7145	19.2687	0.554231	0.0824805	0.600592	0.600592	0.250847				0.430397	19.0534	2.01721	0.0482882	0.234125	-4.585		ENSG00000163382	NAXE	NAD(P)HX epimerase	+	Matrix	Metabolism;Metals and cofactors;NAD biosynthesis and metabolism	Nucleoplasm (Enhanced)
P62750	18.277	18.4833	19.257	18.6796	19.0473	17.832	18.2094	18.2094	16.5815	18.1574	18.2511	18.3469	18.8366	17.5625	17.8936	18.0003	18.4994	17.9537	-0.545636	0.0798827	-0.598862	0.598862	0.251848				-0.587061	18.4511	-1.90537	0.0616703	0.271825	-4.78977		ENSG00000198242	RPL23A	ribosomal protein L23a	-			Cytosol;Endoplasmic reticulum;Nucleoli fibrillar center (Approved)
Q13976	13.9588	15.2138	14.9171	13.6977	14.4547	14.9001	15.1259	15.1259	15.5824	14.3766	13.968	13.5434	14.4224	13.2688	13.3378	14.1489	14.6743	14.081	-0.593216	0.0987091	-0.596564	0.596564	0.253184				-0.528697	14.4458	-1.56155	0.12381	0.404279	-5.35371		ENSG00000185532	PRKG1	protein kinase cGMP-dependent 1	-			Cytosol;Vesicles (Approved)
P78417	20.9442	20.8837	20.8345	20.5505	20.4508	20.3689	20.9812	20.9812	20.5385	20.6293	20.1718	19.8482	20.1845	21.0147	20.0959	20.4394	20.7494	20.3653	-0.384085	0.0282856	-0.59473	0.59473	0.254255				-0.350962	20.4633	-2.12448	0.0378834	0.207387	-4.37912		ENSG00000148834	GSTO1	glutathione S-transferase omega 1	mito-interacting			Cytosol (Approved)
P56537	10.8251	12.4147	13.5968	12.5804	11.5159	12.3367	13.6178	13.6178	13.1638	11.7968	10.2267	11.2073	12.3818	11.6443	12.4816	11.7829	12.5631	11.8356	-0.727491	0.153128	-0.592865	0.592865	0.255349				-0.576829	12.4813	-1.24905	0.216641	0.530819	-5.77652		ENSG00000242372	EIF6	eukaryotic translation initiation factor 6	-			Nucleoplasm (Supported)
Q96HC4	23.4882	23.3508	23.5097	23.2865	23.2438	23.1663	22.6963	22.6963	22.9647	23.3287	23.9761	23.1844	23.486	24.2901	23.8788	23.7906	23.1797	23.6124	0.432696	0.0426981	0.592617	0.592617	0.255495				0.363635	23.4889	2.09745	0.0403017	0.214228	-4.43186		ENSG00000163110	PDLIM5	PDZ and LIM domain 5	-			Focal adhesion sites;Nucleoplasm;Plasma membrane (Supported)
Q15582	14.245	14.2677	14.6556	15.1677	14.5899	14.8617	15.2793	15.2793	14.6782	14.5712	14.2907	14.4059	14.3663	14.726	13.7786	14.1617	14.7933	14.3723	-0.420924	0.0391686	-0.592266	0.592266	0.255702				-0.351495	14.5135	-1.87228	0.0661891	0.285452	-4.84839		ENSG00000120708	TGFBI	transforming growth factor beta induced	-
Q13310	19.8392	19.3698	19.4823	19.554	19.378	19.0436	18.6121	18.6121	19.524	19.8453	19.1418	19.7032	19.4299	20.1418	19.7657	19.7458	19.2364	19.6622	0.425802	0.0410708	0.59036	0.59036	0.256827				0.336619	19.4213	2.11526	0.0386937	0.209864	-4.39718		ENSG00000090621	PABPC4	poly(A) binding protein cytoplasmic 4	-			Cytosol (Enhanced)
P67775	15.9463	14.7819	16.0233	14.2963	15.3757	14.6565	16.1125	16.1125	14.654	14.8735	15.2544	14.5768	15.4672	13.7457	15.1487	14.9747	15.4131	14.8369	-0.576257	0.0959188	-0.586685	0.586685	0.259009				-0.47634	15.1566	-1.94417	0.0567085	0.256083	-4.71989		ENSG00000113575	PPP2CA	protein phosphatase 2 catalytic subunit alpha	-
Q14914	16.3507	15.5764	15.3413	16.3489	15.9203	15.6485	15.8492	15.8492	16.3377	15.7416	16.3407	16.852	15.9203	17.2477	16.7818	15.5725	15.8606	16.3493	0.48871	0.0630872	0.58648	0.58648	0.259131				0.487085	16.0491	2.05441	0.0444305	0.226153	-4.51465		ENSG00000106853	PTGR1	prostaglandin reductase 1	-
Q9Y4E8	15.0232	14.9766	14.6756	15.0528	14.9788	14.7591	14.3746	14.3746	14.7962	15.1901	14.7922	15.7796	15.1349	14.8322	15.4823	15.2949	14.7769	15.1628	0.38587	0.0302181	0.586419	0.586419	0.259168				0.328399	15.1527	1.97619	0.0528739	0.244257	-4.66129		ENSG00000135655	USP15	ubiquitin specific peptidase 15	-			Cytosol (Enhanced)
P12955	15.4171	15.4422	15.7104	16.7789	15.6432	16.1155	14.3551	14.3551	16.3498	15.7286	15.6579	16.2707	15.6889	17.231	15.5345	16.1846	15.4772	16.0808	0.603575	0.107631	0.584299	0.584299	0.260436				0.443277	15.8537	1.5223	0.133343	0.412411	-5.4116		ENSG00000124299	PEPD	peptidase D	-			Nucleoplasm (Approved)
Q99615	15.4557	14.3336	15.1124	13.213	13.8011	14.0321	15.6148	15.6148	12.3206	13.1747	15.0194	13.5714	14.1575	16.2434	12.5103	13.8603	14.6472	13.8572	-0.789978	0.183509	-0.581694	0.581694	0.262003				-0.651741	14.1811	-1.25397	0.214859	0.528071	-5.77054		ENSG00000168259	DNAJC7	DnaJ heat shock protein family (Hsp40) member C7	-			Nucleoplasm (Supported)
Q9Y696	14.8482	14.673	14.6024	15.311	14.8522	14.6344	14.5693	14.5693	14.1716	14.7224	14.7284	14.4834	15.1291	13.269	13.9188	13.8736	14.7575	14.287	-0.470448	0.058807	-0.57892	0.57892	0.263682				-0.497333	14.541	-1.5256	0.132519	0.410911	-5.40678		ENSG00000169504	CLIC4	chloride intracellular channel 4	-			Cytosol (Supported)
O75116	15.1331	15.2525	14.8829	14.4235	15.3064	15.2422	15.6513	15.6513	14.7883	15.0824	14.3541	14.6422	15.3238	13.9556	15.1214	14.6745	15.1929	14.7428	-0.450108	0.0519559	-0.578103	0.578103	0.264178				-0.384628	14.9544	-1.58464	0.118461	0.39487	-5.31901		ENSG00000134318	ROCK2	Rho associated coiled-coil containing protein kinase 2	-			Cytosol (Supported)
O43598	15.5481	15.8324	15.5231	15.806	15.3221	15.9036	16.3044	16.3044	17.1914	15.395	15.5068	16.8345	16.3122	16.8258	16.7614	15.8475	15.818	16.3343	0.516331	0.0770809	0.574704	0.574704	0.266254				0.585819	16.1592	2.64823	0.0103939	0.0972531	-3.24788		ENSG00000112667	DNPH1	2'-deoxynucleoside 5'-phosphate N-hydrolase 1	-			Nucleoplasm (Approved)
Q9UHV9	15.9257	15.7571	15.5016	16.4071	15.407	15.6773	15.2485	15.2485	16.6433	15.5243	15.6118	15.6912	16.2926	16.6891	16.5086	15.876	15.6466	16.1046	0.458018	0.0556778	0.574501	0.574501	0.266378				0.401152	15.8571	2.03203	0.0467182	0.231422	-4.55711		ENSG00000143256	PFDN2	prefoldin subunit 2	-			Cytosol (Enhanced)
P49257	16.1341	16.6755	15.9233	16.2824	16.6186	16.6776	16.7297	16.7297	15.7228	16.3534	15.6763	16.8161	16.5316	15.1391	15.9265	15.949	16.4714	16.0144	-0.457001	0.0559168	-0.572375	0.572375	0.267686				-0.420101	16.1609	-1.94069	0.0571385	0.256083	-4.7262		ENSG00000074695	LMAN1	lectin, mannose binding 1	-			Cytosol (Uncertain)
P11047	20.5457	20.8337	20.3117	20.5434	20.3305	20.6472	20.726	20.726	20.1552	20.6378	20.0144	20.3836	20.3739	19.9663	20.0679	20.5688	20.583	20.271	-0.312027	0.0148941	-0.570069	0.570069	0.269111				-0.291603	20.3956	-2.15129	0.0356112	0.200627	-4.32626		ENSG00000135862	LAMC1	laminin subunit gamma 1	-			Endoplasmic reticulum;Plasma membrane (Approved)
P27695	15.651	16.1102	15.6895	16.4342	16.1587	15.6718	16.2818	16.2818	16.2456	15.9761	15.2846	15.4966	15.9093	15.2034	14.2399	15.9652	16.0349	15.5401	-0.49477	0.0704948	-0.569897	0.569897	0.269217				-0.459492	15.5015	-1.10872	0.272107	0.598795	-5.93744		ENSG00000100823	APEX1	apurinic/apyrimidinic endodeoxyribonuclease 1	+	Matrix	Mitochondrial central dogma;mtDNA maintenance;mtDNA repair	Nucleoplasm (Supported)
P06730	15.3187	16.1499	15.4983	15.1451	16.4857	16.2141	15.0841	15.0841	16.6351	16.9766	16.5853	16.5034	16.7719	14.6803	15.2886	16.2945	15.6225	16.2169	0.594446	0.109992	0.56986	0.56986	0.26924				0.517533	16.2273	1.71629	0.0914211	0.342561	-5.11237		ENSG00000151247	EIF4E	eukaryotic translation initiation factor 4E	-			Cytoplasmic bodies;Cytosol (Enhanced)
O00303	14.7164	14.666	14.2897	15.1869	15.0512	15.1757	13.9145	13.9145	15.3314	14.7391	14.604	15.5662	14.8857	15.3785	15.141	14.9275	14.6144	15.0717	0.457318	0.0571964	0.568277	0.568277	0.270223				0.357335	14.837	1.69012	0.0963481	0.351957	-5.15463		ENSG00000175390	EIF3F	eukaryotic translation initiation factor 3 subunit F	-
Q96AE4	15.4373	15.0977	14.8036	13.6083	14.5972	14.4165	14.9288	14.9288	14.398	14.9584	15.31	12.9621	14.6133	12.6293	14.1646	13.7734	14.7273	14.1011	-0.626157	0.12438	-0.566829	0.566829	0.271126				-0.597368	14.4067	-1.56991	0.121851	0.400331	-5.34119		ENSG00000162613	FUBP1	far upstream element binding protein 1	-			Nucleoplasm (Enhanced)
P39059	18.5006	18.1683	17.9712	18.4328	17.7678	18.1531	18.5502	18.5502	17.9952	17.9674	17.7026	17.8519	17.5861	18.7099	17.5131	17.6146	18.2618	17.8676	-0.394161	0.0368149	-0.565217	0.565217	0.272134				-0.35296	17.8844	-2.18186	0.0331661	0.193671	-4.26528		ENSG00000204291	COL15A1	collagen type XV alpha 1 chain	-			Endoplasmic reticulum (Approved)
P30740	17.5644	17.8774	17.6627	18.5762	18.0475	18.2019	17.8079	17.8079	18.4924	18.0404	17.8204	18.763	17.9942	18.9753	18.489	18.2312	17.9432	18.3507	0.407504	0.0421373	0.560454	0.560454	0.275135				0.388175	18.1242	2.17451	0.0337404	0.194782	-4.28001		ENSG00000021355	SERPINB1	serpin family B member 1	-			Cytoplasmic bodies (Supported)
P13807	20.81	21.1737	21.4453	21.3127	21.2798	21.5186	20.6775	20.6775	21.687	21.2507	21.0695	21.4171	21.3671	21.807	21.4966	21.7176	21.1119	21.4766	0.364689	0.0291592	0.559879	0.559879	0.2755				0.302638	21.2917	2.30262	0.0248907	0.161236	-4.01734		ENSG00000104812	GYS1	glycogen synthase 1	-			Cytosol;Microtubules (Approved)
P55795	13.3569	13.6549	13.569	13.047	13.0555	12.8821	13.8684	13.8684	13.1587	13.4007	12.6671	12.6087	12.5397	13.4387	13.2923	12.8702	13.4128	12.997	-0.415763	0.0451357	-0.5594	0.5594	0.275804				-0.350673	13.0526	-1.53435	0.130357	0.408215	-5.39397		ENSG00000126945	HNRNPH2	heterogeneous nuclear ribonucleoprotein H2	-			Nucleoplasm (Enhanced)
Q5VYK3	15.7705	16.2204	15.7504	16.7086	16.3141	16.6038	15.7786	15.7786	16.9303	16.3224	16.0179	16.553	16.4649	17.1476	16.7247	16.1521	16.1156	16.5391	0.423494	0.0485663	0.556329	0.556329	0.277761				0.375353	16.3897	2.1944	0.0322068	0.191174	-4.24006		ENSG00000136813	ECPAS	Ecm29 proteasome adaptor and scaffold	-			Nucleoplasm (Supported)
P47813	16.7782	17.9816	17.9376	16.4595	17.9036	16.972	18.9526	18.9526	16.4221	16.9311	18.705	16.3792	18.1723	15.5413	16.9994	17.097	17.7422	17.0309	-0.711285	0.167297	-0.552321	0.552321	0.280336				-0.538372	17.6473	-1.39792	0.167437	0.466958	-5.58605		ENSG00000173674	EIF1AX	eukaryotic translation initiation factor 1A X-linked	-			Cytosol (Approved)
Q86VF7	20.6566	20.7361	20.7261	21.0058	20.773	21.2087	21.0221	21.0221	21.0845	20.7562	20.0485	20.4358	20.4489	20.6958	20.3062	20.6889	20.8938	20.5581	-0.33573	0.0231276	-0.549211	0.549211	0.282351				-0.317402	20.8211	-1.67592	0.0991121	0.357161	-5.17732		ENSG00000197893	NRAP	nebulin related anchoring protein	-
Q01105	14.5024	15.4	14.2769	14.1711	13.9723	14.6165	14.961	14.961	13.316	13.1181	13.5327	14.9224	14.0127	15.4383	14.284	13.6963	14.6077	14.0401	-0.567584	0.10845	-0.547589	0.547589	0.283408				-0.517102	14.1779	-1.8618	0.0676767	0.288754	-4.86675		ENSG00000119335	SET	SET nuclear proto-oncogene	-			Nucleoplasm (Enhanced)
Q9NY65	18.1541	17.6147	17.5749	18.3316	17.969	17.8762	18.7339	18.7339	17.7361	18.2674	17.6089	17.1787	18.1083	16.9759	18.0151	17.4439	18.1235	17.6668	-0.456734	0.0638267	-0.545797	0.545797	0.284579				-0.369539	17.8866	-1.34925	0.182478	0.488829	-5.65054
O60271	13.5022	13.922	12.6757	12.1463	13.4186	13.6919	14.1238	14.1238	12.7006	13.3232	13.5197	12.2348	13.4798	11.7281	13.1505	12.9103	13.4505	12.8809	-0.569659	0.111717	-0.542248	0.542248	0.286914				-0.473484	13.0443	-1.57789	0.120005	0.399186	-5.3292		ENSG00000008294	SPAG9	sperm associated antigen 9	-			Centriolar satellite;Cytosol (Enhanced)
P20962	17.0126	16.7731	16.2509	16.9442	16.8552	16.9057	17.2925	17.2925	16.545	16.8207	16.4988	16.8893	16.6442	15.43	16.9185	16.0685	16.9158	16.4769	-0.438973	0.0583431	-0.541697	0.541697	0.287278				-0.385164	16.5566	-1.43632	0.156259	0.451916	-5.53366		ENSG00000159335	PTMS	parathymosin	-			Nucleoli (Approved)
Q96DH6	17.1281	16.8265	17.0283	17.5868	16.9563	16.9145	15.8358	15.8358	17.0032	16.8663	17.0927	17.202	16.9174	18.0234	17.5697	17.3518	16.764	17.2533	0.489303	0.0785375	0.540642	0.540642	0.287977				0.356698	17.0359	1.74205	0.0867761	0.334559	-5.07019		ENSG00000153944	MSI2	musashi RNA binding protein 2	-			Cytosol (Supported)
Q14103	17.4974	17.4956	16.0314	16.5914	16.9402	16.9777	15.4627	15.4627	17.2064	17.206	17.9833	17.0739	16.5516	17.3205	16.3404	17.3762	16.5574	17.1323	0.574887	0.11517	0.539624	0.539624	0.288653				0.418505	16.9299	1.42635	0.159104	0.452161	-5.54739		ENSG00000138668	HNRNPD	heterogeneous nuclear ribonucleoprotein D	-			Nucleoplasm (Enhanced)
P09104	14.3721	18.1516	17.614	15.5678	17.3216	16.4433	19.3184	19.3184	18.5034	18.4064	18.8276	18.8078	19.327	16.9052	16.9751	17.2587	17.2634	18.1264	0.862999	0.23806	0.53792	0.53792	0.289788				1.15657	17.7784	1.55587	0.125155	0.405359	-5.36217		ENSG00000111674	ENO2	enolase 2	-			Cytosol;Plasma membrane (Supported)
P46782	16.6131	17.2401	17.5384	16.959	16.9377	17.2437	17.5032	17.5032	17.1628	17.103	16.6663	17.0961	17.1973	16.0838	16.2959	16.6411	17.1923	16.7808	-0.411524	0.049387	-0.53761	0.53761	0.289995				-0.367111	16.9485	-1.65753	0.102787	0.363847	-5.20645		ENSG00000083845	RPS5	ribosomal protein S5	-			Cytosol;Endoplasmic reticulum (Supported)
P49721	17.2784	17.0331	17.2062	17.4973	16.9152	16.7611	16.0022	16.0022	17.1549	17.2182	16.9117	17.3458	17.061	17.9443	17.2366	17.4458	16.837	17.2898	0.452834	0.0660181	0.534497	0.534497	0.292081				0.333589	17.1244	1.66294	0.101695	0.361287	-5.19792		ENSG00000126067	PSMB2	proteasome 20S subunit beta 2	-			Nucleoplasm (Enhanced)
Q04637	18.4748	19.0506	18.536	17.8992	19.0398	19.2787	18.0565	18.0565	19.5343	19.0473	19.1471	18.9053	19.3572	18.0727	18.9614	19.1055	18.549	19.0164	0.467337	0.0729777	0.531273	0.531273	0.294257				0.396975	18.9773	1.88578	0.0643122	0.279804	-4.82457		ENSG00000114867	EIF4G1	eukaryotic translation initiation factor 4 gamma 1	-			Cytosol (Enhanced)
P05413	24.0381	23.7609	23.6703	23.7948	23.943	23.2359	23.2947	23.2947	23.0579	23.5525	23.043	23.1616	23.4875	22.3081	22.6698	24.1368	23.629	23.1772	-0.451887	0.0667446	-0.531231	0.531231	0.294286				-0.499651	23.3473	-2.00883	0.049196	0.235524	-4.6007		ENSG00000121769	FABP3	fatty acid binding protein 3	-			Focal adhesion sites (Uncertain)
Q16531	16.523	16.3694	16.431	16.8754	16.9506	16.0532	15.704	15.704	16.9558	16.6086	16.2424	17.3901	16.4611	17.2424	16.2935	17.04	16.3263	16.7792	0.45293	0.0678267	0.529294	0.529294	0.295601				0.364027	16.6104	1.86794	0.066802	0.28732	-4.85601		ENSG00000167986	DDB1	damage specific DNA binding protein 1	-			Nucleoplasm (Enhanced)
Q5JRX3	15.9884	16.7021	16.8729	16.8664	16.64	16.8011	17.1834	17.1834	16.7562	16.4145	16.3731	16.3179	16.5624	15.9006	16.5007	16.4713	16.7797	16.4121	-0.367632	0.0366705	-0.527803	0.527803	0.296617				-0.30996	16.5356	-1.86329	0.0674633	0.288754	-4.86415		ENSG00000107959	PITRM1	pitrilysin metallopeptidase 1	+	Matrix	Protein import, sorting and homeostasis;Protein homeostasis;Proteases	Mitochondria (Supported)
O95822	15.4666	14.5939	15.8468	15.9802	15.6744	15.3339	16.4359	16.4359	13.7092	14.8525	14.8678	15.5587	14.4173	16.5497	16.0369	14.9033	15.7209	15.1119	-0.609018	0.136758	-0.526221	0.526221	0.2977				-0.50688	15.2251	-1.49777	0.13959	0.421405	-5.44709		ENSG00000103150	MLYCD	malonyl-CoA decarboxylase	+	Matrix	Metabolism;Lipid metabolism
Q9H1E3	13.7619	14.6403	15.3977	14.9303	13.9838	14.1366	15.4932	15.4932	13.7676	14.5363	14.2185	14.3047	13.9881	14.7865	13.3144	14.6667	14.7296	14.1978	-0.531783	0.103088	-0.524759	0.524759	0.298704				-0.422701	14.4185	-1.02345	0.310328	0.638206	-6.02626		ENSG00000069275	NUCKS1	nuclear casein kinase and cyclin dependent kinase substrate 1	-			Nucleoplasm (Supported)
P13535	16.3004	17.7242	16.584	15.0603	17.5922	16.3776	17.4541	17.4541	19.0337	17.0664	18.2911	17.623	18.6207	15.5517	16.7964	17.2738	16.8184	17.5321	0.713705	0.184032	0.524649	0.524649	0.298779				0.804522	17.3393	1.71455	0.0917422	0.342648	-5.1152		ENSG00000133020	MYH8	myosin heavy chain 8	-
P14927	20.2019	19.7295	20.6503	19.801	20.006	20.074	19.8879	19.8879	20.6406	19.9227	20.2115	19.9827	20.451	20.9659	20.7926	20.295	20.0298	20.4078	0.377942	0.0412135	0.523435	0.523435	0.299616				0.357665	20.2999	2.12428	0.0379008	0.207387	-4.37952		ENSG00000156467	UQCRB	ubiquinol-cytochrome c reductase binding protein	+	MIM	OXPHOS;Complex III;CIII subunits;OXPHOS;OXPHOS subunits		CIII
Q9H2W6	16.2734	15.2997	16.682	14.9551	15.9908	16.3048	16.485	16.485	16.3279	15.2266	16.1001	14.9767	16.0798	13.6441	16.0016	15.3055	16.0595	15.4578	-0.601686	0.136128	-0.521093	0.521093	0.301236				-0.540891	15.4929	-1.66223	0.101838	0.361287	-5.19904		ENSG00000259494	MRPL46	mitochondrial ribosomal protein L46	+	Matrix	Mitochondrial central dogma;Translation;Mitochondrial ribosome;LSU	Mitochondria (Supported)	Ribo
P23528	20.293	19.7652	19.4559	19.8927	19.8448	19.7205	19.1537	19.1537	19.7526	19.6694	20.1954	20.4142	20.0004	20.6989	19.5525	20.2986	19.66	20.0728	0.412796	0.0548251	0.520545	0.520545	0.301617				0.34048	19.9074	1.83146	0.072145	0.301389	-4.91943		ENSG00000172757	CFL1	cofilin 1	-
P26447	16.4478	16.5835	16.9219	16.7518	16.547	16.3307	16.9314	16.9314	16.6953	16.8688	16.8695	17.7035	17.5057	16.9076	16.9918	16.767	16.6807	17.0387	0.357962	0.0352789	0.519934	0.519934	0.302041				0.393777	16.9907	2.25773	0.0277242	0.174845	-4.1108		ENSG00000196154	S100A4	S100 calcium binding protein A4	-			Plasma membrane (Enhanced)
P16083	17.6883	16.7279	15.9733	15.8573	16.6524	16.8496	17.6142	17.6142	17.7906	16.8116	18.0498	16.6767	17.0365	17.5852	17.6936	17.6147	16.8721	17.4073	0.535205	0.107312	0.518801	0.518801	0.30283				0.641213	17.2249	1.73203	0.0885586	0.339793	-5.08666		ENSG00000124588	NQO2	N-ribosyldihydronicotinamide:quinone reductase 2	-			Cytosol (Supported)
Q9HCC0	16.4784	16.1511	16.2467	16.4823	16.691	16.5469	16.7905	16.7905	16.1914	16.6019	16.3475	16.1541	16.2475	15.6387	16.363	16.031	16.5222	16.1969	-0.32528	0.0254581	-0.518553	0.518553	0.303003				-0.286953	16.2843	-1.77586	0.0809783	0.319126	-5.01399		ENSG00000131844|ENSG00000275300|ENSG00000281742	MCCC2	methylcrotonoyl-CoA carboxylase 2	+	Matrix	Metabolism;Amino acid metabolism;Branched-chain amino acid metabolism	Mitochondria (Enhanced)
Q14974	17.1675	17.334	17.2037	17.5054	17.3262	17.5947	17.8673	17.8673	17.9332	17.7682	17.6905	17.9706	17.7374	18.1888	17.924	17.2936	17.4833	17.8133	0.330027	0.0281718	0.511602	0.511602	0.307891				0.384895	17.5522	2.48352	0.015907	0.125166	-3.62536		ENSG00000108424	KPNB1	karyopherin subunit beta 1	-			Nuclear membrane (Enhanced)
Q12931	18.7867	19.0547	18.7621	18.6939	19.0968	18.9302	19.1524	19.1524	18.8694	18.7487	18.7347	18.6294	18.6668	18.5163	18.6025	18.8947	18.9536	18.7078	-0.245834	0.00847023	-0.509394	0.509394	0.309461				-0.217441	18.785	-1.99809	0.0503816	0.23709	-4.62074		ENSG00000126602	TRAP1	TNF receptor associated protein 1	+	Matrix	Protein import, sorting and homeostasis;Protein homeostasis;Chaperones	Mitochondria (Enhanced)
P53701	16.3117	16.2035	16.8149	15.7222	16.4952	16.4408	17.1258	17.1258	16.9701	16.322	16.5175	15.2985	16.4009	14.2356	16.3166	15.6495	16.53	15.9638	-0.566154	0.129031	-0.503484	0.503484	0.313701				-0.48104	16.0327	-1.41241	0.163149	0.460384	-5.56644		ENSG00000004961	HCCS	holocytochrome c synthase	+	IMS	Metabolism;Metals and cofactors;Heme synthesis and processing;OXPHOS;OXPHOS subunits;OXPHOS;Cytochrome C	Mitochondria (Enhanced)
A6NHN0	18.036	17.9479	18.2804	18.0853	17.8955	18.1806	17.554	17.554	18.0904	18.0817	17.1226	16.758	17.865	17.2119	17.4019	17.7533	17.9417	17.5356	-0.406109	0.0578676	-0.502586	0.502586	0.314351				-0.4615	17.9539	-1.88585	0.0643032	0.279804	-4.82446		ENSG00000182447	OTOL1	otolin 1	-
Q99832	18.6758	18.6551	18.3403	18.8996	18.6476	18.5556	18.0218	18.0218	18.8723	18.6945	18.5381	18.8861	18.58	19.2387	18.9953	18.6899	18.4772	18.8119	0.334631	0.0316453	0.501844	0.501844	0.314888				0.269577	18.6295	1.98487	0.0518739	0.241977	-4.64527		ENSG00000135624	CCT7	chaperonin containing TCP1 subunit 7	-			Cytosol (Approved)
O43776	15.8976	15.5107	15.3128	16.2627	16.2232	16.5881	16.6147	16.6147	16.5262	15.7519	16.2173	15.237	16.1367	14.2436	15.2999	15.379	16.1281	15.5989	-0.529122	0.112627	-0.501797	0.501797	0.314922				-0.459607	15.74	-1.64779	0.104779	0.365389	-5.22176		ENSG00000134440	NARS1	asparaginyl-tRNA synthetase 1	-			Cytosol (Supported)
P61978	18.8972	19.1123	18.7286	19.0712	19.0372	18.8674	18.3533	18.3533	19.4489	19.0258	19.338	19.1333	18.8486	19.3766	18.7961	19.0913	18.8026	19.1323	0.329751	0.0306687	0.499013	0.499013	0.316947				0.265574	19.019	2.21576	0.0306279	0.18633	-4.1968		ENSG00000165119	HNRNPK	heterogeneous nuclear ribonucleoprotein K	-			Nucleoplasm (Enhanced)
P60903	16.2346	16.084	16.574	16.3499	15.4936	16.6535	17.2029	17.2029	15.7866	15.0703	16.1358	15.8784	15.5617	17.3353	16.0912	15.7631	16.4744	15.9528	-0.521621	0.110718	-0.498555	0.498555	0.317282				-0.417549	15.8954	-1.22038	0.227237	0.544281	-5.81088		ENSG00000197747	S100A10	S100 calcium binding protein A10	-			Mitochondria (Approved)
Q08043	22.9636	23.0405	21.045	21.1587	22.5072	22.6559	24.2153	24.2153	22.521	23.7757	23.1785	24.0285	23.8782	24.5255	23.2326	22.2009	22.7252	23.4176	0.692429	0.191351	0.497281	0.497281	0.318214				0.905306	22.8945	1.93508	0.0578396	0.258501	-4.73638		ENSG00000248746	ACTN3	actinin alpha 3	-			Actin filaments (Uncertain)
Q9HAV7	16.6221	16.4243	15.4388	16.6259	16.4494	15.8627	17.173	17.173	16.7119	16.3993	16.5234	16.3164	15.7319	13.8824	15.4214	16.0424	16.4711	15.8786	-0.592506	0.145769	-0.495534	0.495534	0.319496				-0.492242	15.6657	-1.18588	0.240481	0.565008	-5.85121		ENSG00000109519	GRPEL1	GrpE like 1, mitochondrial	+	Matrix	Protein import, sorting and homeostasis;Protein import and sorting;Import motor;Metabolism;Metals and cofactors;Fe-S cluster biosynthesis	Mitochondria (Supported)
Q13501	16.4833	15.6118	15.5323	16.5808	16.6239	16.5196	17.3347	17.3347	15.8616	15.9418	17.1054	14.6339	16.6812	14.1672	16.8635	15.6794	16.5026	15.8668	-0.635876	0.169311	-0.49046	0.49046	0.323251				-0.517009	16.101	-1.26923	0.209406	0.521988	-5.75189		ENSG00000161011|ENSG00000284099	SQSTM1	sequestosome 1	-			Cytosol;Vesicles (Enhanced)
P49748	23.2118	22.688	23.1601	23.3784	23.4185	23.3495	23.858	23.858	23.2078	22.6536	22.7198	23.1372	22.5448	23.8093	22.6152	22.9794	23.3653	22.9584	-0.406904	0.0628496	-0.488976	0.488976	0.324358				-0.336515	22.9452	-1.81583	0.0745418	0.307885	-4.94627		ENSG00000072778	ACADVL	acyl-CoA dehydrogenase very long chain	+	MIM	Metabolism;Lipid metabolism;Fatty acid oxidation	Mitochondria;Nucleoli (Supported)
P00918	21.1039	21.0498	21.0784	20.4799	21.251	21.1009	20.4232	20.4232	21.1152	20.9806	21.8171	20.8256	21.3926	21.4644	20.8094	21.5587	20.8638	21.2455	0.381685	0.0530888	0.486648	0.486648	0.326101				0.318747	21.2749	1.71644	0.0913935	0.342561	-5.11212		ENSG00000104267	CA2	carbonic anhydrase 2	-
P52564	16.4113	17.3882	17.3056	17.7499	17.5464	17.2493	17.469	17.469	17.1076	17.6269	16.2757	17.3081	17.5228	15.5601	16.0874	17.0265	17.3236	16.8144	-0.509183	0.111897	-0.484325	0.484325	0.32785				-0.488404	17.124	-1.46301	0.148837	0.439372	-5.49647		ENSG00000108984	MAP2K6	mitogen-activated protein kinase kinase 6	-			Cytosol;Nucleoplasm (Supported)
Q13126	13.1912	13.1486	13.2582	10.7111	12.6347	13.2176	14.1211	14.1211	12.6282	11.4711	12.1123	13.6311	12.5864	12.6393	11.993	12.2863	13.0504	12.4185	-0.631977	0.172478	-0.482367	0.482367	0.329332				-0.479026	12.8124	-1.25995	0.212712	0.523598	-5.76326		ENSG00000099810	MTAP	methylthioadenosine phosphorylase	-			Cytosol (Approved)
P37837	19.287	19.3656	19.2957	19.2872	19.1968	19.1921	18.661	18.661	19.6492	19.2399	19.6254	19.2961	19.2712	19.8457	19.1671	19.4032	19.1183	19.4372	0.318927	0.0307533	0.482252	0.482252	0.329419				0.253594	19.3381	2.39125	0.0200405	0.138809	-3.82832		ENSG00000177156	TALDO1	transaldolase 1	-			Nucleoplasm (Approved)
P42765	21.6381	21.8933	21.6349	21.4476	22.1126	21.5982	21.5311	21.5311	21.2002	21.5627	21.3136	20.9273	21.1901	21.1982	21.3383	22.0322	21.6734	21.3453	-0.328023	0.0347788	-0.478483	0.478483	0.33229				-0.34835	21.4073	-2.0036	0.0497707	0.2363	-4.61047		ENSG00000167315	ACAA2	acetyl-CoA acyltransferase 2	+	Matrix	Metabolism;Carbohydrate metabolism;Ketone metabolism;Metabolism;Lipid metabolism;Fatty acid oxidation;Metabolism;Amino acid metabolism;Lysine metabolism	Mitochondria (Supported)
O43676	18.4577	17.8694	18.2503	18.7149	18.3441	18.1479	17.746	17.746	18.7122	17.6492	18.536	18.6365	18.267	19.2382	18.6945	18.7983	18.1596	18.5665	0.406909	0.0666977	0.47848	0.47848	0.332292				0.347835	18.2416	1.6516	0.103996	0.365389	-5.21579		ENSG00000119013	NDUFB3	NADH:ubiquinone oxidoreductase subunit B3	+	MIM	OXPHOS;Complex I;CI subunits;OXPHOS;OXPHOS subunits		CI
P01011	17.248	17.3701	17.2982	17.2406	17.1007	16.9102	15.6263	15.6263	16.9388	17.6669	18.0217	17.1631	17.1731	17.1898	16.6631	17.6736	16.8025	17.3113	0.508725	0.117314	0.473446	0.473446	0.336166				0.340689	17.2735	1.18234	0.241875	0.566618	-5.8553		ENSG00000196136	SERPINA3	serpin family A member 3	-
B9A064	18.7528	18.8772	18.418	18.2218	18.3729	17.4931	17.6409	17.6409	17.6882	18.8708	19.3164	18.577	18.2123	19.5418	18.3675	18.7077	18.1772	18.6602	0.482999	0.108871	0.465172	0.465172	0.342632				0.406382	18.4237	1.4483	0.152894	0.447221	-5.51705		ENSG00000254709	IGLL5	immunoglobulin lambda like polypeptide 5	-
Q8TAT6	15.2866	15.2222	15.4939	16.334	15.6467	16.1417	14.0423	14.0423	16.0483	15.4685	14.8662	16.0238	15.9759	16.1489	15.9712	15.9811	15.2762	15.8105	0.534275	0.136573	0.461953	0.461953	0.345181				0.358	15.589	1.35795	0.179715	0.484897	-5.63916		ENSG00000182446	NPLOC4	NPL4 homolog, ubiquitin recognition factor	-			Cytosol;Nucleoplasm (Supported)
Q7L5N1	15.432	15.479	15.8476	16.264	15.778	16.313	16.4309	16.4309	15.9282	15.3133	15.534	15.3496	15.2268	16.3883	15.4452	15.6224	15.9969	15.601	-0.395936	0.0681645	-0.461836	0.461836	0.345274				-0.333938	15.753	-1.77295	0.0814636	0.319859	-5.01885		ENSG00000168090	COPS6	COP9 signalosome subunit 6	-			Nucleoplasm (Supported)
Q96M27	14.763	14.773	14.1685	14.5802	14.8948	14.989	14.7781	14.7781	14.58	14.8451	15.0407	15.7913	14.8487	15.8545	15.5857	14.4522	14.7156	15.1248	0.409198	0.0751624	0.459938	0.459938	0.346786				0.418129	14.9928	2.09568	0.0404653	0.214386	-4.43531		ENSG00000164244	PRRC1	proline rich coiled-coil 1	-			Vesicles (Approved)
P30040	18.6007	18.3853	18.3143	18.5326	18.5171	18.2279	17.912	17.912	18.3541	18.3139	18.5916	18.9644	18.4988	18.953	18.8923	18.3734	18.3002	18.6177	0.31746	0.0360436	0.45815	0.45815	0.348217				0.262001	18.4475	1.80696	0.0759319	0.309926	-4.96141		ENSG00000089248	ERP29	endoplasmic reticulum protein 29	-			Microtubules (Uncertain)
P63208	17.0593	17.054	16.5027	16.8313	17.0375	16.4515	15.6988	15.6988	16.7183	17.0441	17.3819	16.7017	17.4843	16.4438	16.8169	17.241	16.5417	16.979	0.437243	0.090508	0.456181	0.456181	0.349799				0.316816	16.7516	1.17164	0.246112	0.571156	-5.86755		ENSG00000113558	SKP1	S-phase kinase associated protein 1	-			Nucleoplasm (Supported)
P63000	15.7906	14.9405	15.5973	15.7675	15.416	15.3892	13.9468	13.9468	15.6953	15.4209	15.2183	15.9742	14.8559	16.0265	16.0352	15.5904	15.0994	15.6021	0.502733	0.124178	0.455453	0.455453	0.350386				0.338089	15.3738	1.49495	0.140324	0.421607	-5.45114		ENSG00000136238	RAC1	Rac family small GTPase 1	-			Cytosol;Nucleoplasm (Approved)
O14732	14.4043	15.4998	15.174	13.9111	15.3516	15.1323	13.2487	13.2487	15.1843	15.5978	15.6802	15.1403	15.5548	13.6916	14.1757	15.7905	14.4963	15.1019	0.605597	0.177401	0.45483	0.45483	0.350889				0.427367	15.1717	1.07885	0.285102	0.613123	-5.96934		ENSG00000141401	IMPA2	inositol monophosphatase 2	-			Mitochondria;Nucleoplasm (Approved)
Q9NP97	14.7809	14.7308	13.1981	14.7189	14.3271	14.9842	14.4482	14.4482	13.7855	12.8741	14.6633	14.7553	14.4658	13.0932	14.0286	13.9193	14.4546	13.9481	-0.506418	0.127687	-0.452664	0.452664	0.352644				-0.50732	14.2351	-1.79238	0.0782641	0.314195	-4.98616		ENSG00000125971	DYNLRB1	dynein light chain roadblock-type 1	-
P54136	17.156	16.5059	16.2415	16.7919	16.7483	16.9235	15.4899	15.4899	16.8627	16.6812	16.586	17.1378	16.3732	17.4081	16.9356	16.9394	16.4184	16.8655	0.447147	0.0972218	0.452618	0.452618	0.352681				0.314505	16.6184	1.85087	0.0692596	0.293162	-4.88583		ENSG00000113643	RARS1	arginyl-tRNA synthetase 1	-			Cytosol (Enhanced)
P37802	18.2728	17.9786	18.0701	18.2289	17.45	18.0533	18.499	18.499	17.1403	17.9526	17.2868	17.8158	17.4627	18.6142	18.2317	17.2217	18.1315	17.7157	-0.415749	0.082141	-0.45127	0.45127	0.353777				-0.363248	17.7722	-1.49842	0.139422	0.421405	-5.44616		ENSG00000158710	TAGLN2	transgelin 2	-			Cytosol (Approved)
Q13526	15.8427	16.539	16.0142	16.1743	15.9181	16.2377	15.2679	15.2679	15.9074	16.0635	16.7919	15.7129	16.1888	16.6086	16.5942	16.6108	15.9077	16.3098	0.402044	0.0778147	0.445842	0.445842	0.358226				0.310637	16.1599	1.60884	0.113057	0.382433	-5.28215		ENSG00000127445	PIN1	peptidylprolyl cis/trans isomerase, NIMA-interacting 1	-			Nucleoplasm (Enhanced)
P46926	16.1118	16.3464	16.2572	15.9166	16.3504	16.1553	15.5226	15.5226	16.5644	16.101	16.6268	16.1314	16.0939	16.6683	16.1377	16.5086	16.0229	16.354	0.331159	0.0454379	0.444608	0.444608	0.359246				0.25969	16.2496	2.24384	0.0286573	0.178563	-4.13942		ENSG00000113552	GNPDA1	glucosamine-6-phosphate deaminase 1	-			Vesicles (Approved)
P28289	19.0199	18.3526	18.4295	18.8043	17.9362	17.8543	18.0666	18.0666	18.3019	18.256	18.5742	18.9733	18.6874	18.9941	18.8033	18.8577	18.3163	18.681	0.364715	0.0610267	0.442939	0.442939	0.360629				0.329054	18.5281	1.78119	0.0800933	0.317988	-5.00503		ENSG00000136842	TMOD1	tropomodulin 1	-
Q8IW45	16.8293	17.0697	16.9842	16.393	17.2075	16.7277	16.1321	16.1321	16.7832	16.65	17.4018	16.9436	16.8191	17.3802	17.2311	17.1896	16.6844	17.0498	0.365389	0.0615859	0.442311	0.442311	0.361151				0.286478	16.9723	1.64272	0.105827	0.367297	-5.2297		ENSG00000213995	NAXD	NAD(P)HX dehydratase	+	MIM	Metabolism;Metals and cofactors;NAD biosynthesis and metabolism
P09972	18.675	20.4824	18.8103	17.7738	19.701	19.2333	20.9841	20.9841	21.4344	20.5875	20.8208	19.9036	19.8908	19.3823	20.2643	19.4835	19.5805	20.2209	0.640386	0.204924	0.440847	0.440847	0.362371				0.840901	19.8877	2.10211	0.0398758	0.213382	-4.42282		ENSG00000109107	ALDOC	aldolase, fructose-bisphosphate C	-			Nucleoli fibrillar center;Nucleoplasm (Approved)
Q8NI37	12.2598	12.684	13.0125	13.2992	13.5657	13.0273	14.3348	14.3348	13.5352	12.419	13.0861	12.8958	12.8003	10.4507	13.9207	12.4783	13.3148	12.6983	-0.61652	0.193376	-0.439948	0.439948	0.363122				-0.470804	12.8602	-1.05895	0.293994	0.623033	-5.99011		ENSG00000196850	PPTC7	protein phosphatase targeting COQ7	+	Matrix	Signaling	Cytosol;Plasma membrane (Approved)
Q15772	16.3825	17.2705	16.7812	16.0786	16.6668	16.8564	17.5128	17.5128	16.9135	16.7799	15.6384	15.7059	17.097	15.3098	17.2176	16.3499	16.8827	16.3765	-0.50618	0.13523	-0.439833	0.439833	0.363218				-0.416166	16.5657	-1.31235	0.19455	0.505837	-5.698		ENSG00000072195	SPEG	striated muscle enriched protein kinase	-			Vesicles (Approved)
P63173	15.2454	15.7254	15.884	15.3453	15.6846	16.0231	14.7351	14.7351	16.5262	16.0027	15.4651	16.0374	15.8511	15.4033	15.421	15.9646	15.4223	15.8339	0.411661	0.0856354	0.439384	0.439384	0.363593				0.313498	15.8596	1.59468	0.116195	0.391395	-5.30379		ENSG00000172809	RPL38	ribosomal protein L38	-			Cytosol;Endoplasmic reticulum (Supported)
P08670	21.2318	21.6221	21.3826	21.4127	21.3615	21.8233	21.2916	21.2916	20.9247	21.3654	21.254	21.3375	21.0872	21.2255	21.1333	21.168	21.4272	21.187	-0.24018	0.0148242	-0.439297	0.439297	0.363666				-0.259543	21.1684	-1.09392	0.278493	0.604599	-5.95335		ENSG00000026025	VIM	vimentin	-			Intermediate filaments (Supported)
Q13586	15.4263	15.5519	15.3987	16.0739	15.5242	15.7405	16.6815	16.6815	16.2296	15.7318	16.1954	16.7538	16.0922	16.9331	16.6306	15.9508	15.8848	16.3147	0.429858	0.0952049	0.439032	0.439032	0.363889				0.543672	15.9315	2.63601	0.0107334	0.0992689	-3.27654		ENSG00000167323	STIM1	stromal interaction molecule 1	-			Endoplasmic reticulum (Enhanced)
Q9Y3A5	18.4572	18.8884	18.9243	18.9787	19.168	18.8068	18.7751	18.7751	19.0969	18.9733	19.2235	19.5063	19.3492	19.1648	18.7794	18.8962	18.8467	19.1237	0.277006	0.0260959	0.438619	0.438619	0.364235				0.266782	19.0953	1.95118	0.055849	0.253701	-4.70713		ENSG00000126524	SBDS	SBDS ribosome maturation factor	-			Cytosol;Nucleoplasm (Supported)
P69905	24.9162	23.9033	25.0332	23.7075	23.9582	23.5926	23.9349	23.9349	24.2063	24.5461	25.5539	24.0513	24.0194	25.7093	24.2106	24.6081	24.1226	24.6131	0.490532	0.127882	0.438138	0.438138	0.364638				0.463716	24.5043	1.5341	0.130418	0.408215	-5.39434
P63151	16.9459	17.1243	17.318	17.2752	17.6041	16.9618	16.5459	16.5459	17.2858	17.6242	17.0165	17.3826	17.2576	17.184	17.5367	17.7052	17.0401	17.3741	0.33395	0.0491046	0.437099	0.437099	0.365511				0.263339	17.2327	1.98343	0.0520384	0.242039	-4.64792		ENSG00000221914	PPP2R2A	protein phosphatase 2 regulatory subunit Balpha	-			Cytosol (Approved)
P06732	26.4309	26.6834	26.3609	26.5036	26.8353	26.7489	27.075	27.075	26.8622	26.778	27.1217	26.943	27.0658	27.0349	27.0726	26.9769	26.7141	26.9819	0.267769	0.0235	0.436178	0.436178	0.366288				0.319322	26.9251	2.97268	0.0042868	0.0596425	-2.45015		ENSG00000104879	CKM	creatine kinase, M-type	-
O75128	15.8959	16.7041	16.0344	16.4733	16.4699	16.8898	17.3488	17.3488	16.7297	16.8754	17.1824	17.444	17.0326	17.6226	17.0681	16.5448	16.6457	17.0625	0.416802	0.0901803	0.435512	0.435512	0.36685				0.517257	16.8046	2.70717	0.0088899	0.0900243	-3.10819		ENSG00000106078	COBL	cordon-bleu WH2 repeat protein	-			Cell Junctions;Plasma membrane (Approved)
Q9NP98	23.2633	23.3944	23.2072	23.5721	23.4302	23.535	23.9249	23.9249	23.1746	23.5065	23.9905	23.9943	23.905	24.1986	24.0754	24.0798	23.5315	23.8656	0.334078	0.0499707	0.43473	0.43473	0.367511				0.390274	23.6889	2.56706	0.0128458	0.111099	-3.4363		ENSG00000177791	MYOZ1	myozenin 1	-
P13861	20.7863	20.8835	20.6148	20.5486	20.588	20.5899	20.9823	20.9823	20.1135	20.6484	20.1972	20.5047	20.4486	21.07	20.1948	20.4207	20.747	20.4497	-0.297217	0.0349819	-0.432794	0.432794	0.369152				-0.263591	20.6026	-1.84832	0.0696325	0.293963	-4.89026		ENSG00000114302	PRKAR2A	protein kinase cAMP-dependent type II regulatory subunit alpha	-
Q96L96	17.7037	18.3538	17.3839	17.5404	18.0431	17.7835	17.9238	17.9238	18.4928	18.0364	17.7334	17.9734	18.0781	18.5103	18.2129	18.1366	17.832	18.1467	0.314738	0.042382	0.432078	0.432078	0.369762				0.327845	18.0454	2.40997	0.0191313	0.136045	-3.78765		ENSG00000136383	ALPK3	alpha kinase 3	-			Nucleoplasm (Approved)
P28070	17.7975	17.3561	17.5692	17.6296	17.4988	17.5539	17.4079	17.4079	17.2301	17.2382	16.8869	17.6846	17.2169	17.7507	16.8179	16.9759	17.5276	17.2252	-0.302473	0.0378559	-0.430075	0.430075	0.371471				-0.31957	17.4034	-2.02124	0.0478571	0.23287	-4.57744		ENSG00000159377	PSMB4	proteasome 20S subunit beta 4	-
Q8N4T8	15.134	16.0818	16.3877	15.1877	16.0876	15.512	16.4018	16.4018	15.5076	15.4091	15.4456	15.5131	15.8218	14.6523	15.8029	15.7049	15.8993	15.4822	-0.417136	0.0940175	-0.428312	0.428312	0.372983				-0.345352	15.4943	-1.20766	0.232058	0.548439	-5.82588		ENSG00000145439	CBR4	carbonyl reductase 4	+	Matrix	Metabolism;Lipid metabolism;Type II fatty acid synthesis
P63104	19.0613	19.4405	19.0621	19.1582	18.8875	19.2402	18.7282	18.7282	18.6702	18.2605	18.5896	18.7621	18.6862	19.3529	18.6046	18.8812	19.0383	18.7259	-0.312355	0.0432481	-0.426063	0.426063	0.374919				-0.356658	18.9605	-2.98454	0.00414557	0.0586984	-2.41971		ENSG00000164924	YWHAZ	tyrosine 3-monooxygenase/tryptophan 5-monooxygenase activation protein zeta	-			Cytosol (Approved)
P12882	24.4521	26.2399	23.1261	22.6094	25.856	24.1865	24.8357	24.8357	22.6386	26.2375	23.0914	25.4909	26.8443	26.4513	25.2277	26.4551	24.5177	25.3046	0.786929	0.28922	0.423976	0.423976	0.376725				0.83236	24.6866	0.993305	0.324668	0.650543	-6.05602		ENSG00000109061	MYH1	myosin heavy chain 1	-
P42566	13.9072	14.5303	13.5864	14.1402	14.443	14.7062	13.4666	13.4666	14.9109	14.3493	14.3096	14.437	14.7677	13.6685	14.3331	14.7072	14.0308	14.4354	0.4046	0.0902965	0.422535	0.422535	0.377977				0.323991	14.3648	1.57523	0.120618	0.399592	-5.33321		ENSG00000085832	EPS15	epidermal growth factor receptor pathway substrate 15	-			Cytosol;Vesicles (Enhanced)
O94874	15.8363	15.7555	15.2369	16.0039	15.6186	15.8932	15.7019	15.7019	15.7506	15.6725	15.3961	15.3426	15.7217	14.3836	15.2893	15.3754	15.7185	15.3665	-0.35206	0.0635918	-0.421274	0.421274	0.379076				-0.354435	15.4342	-1.70646	0.0932467	0.343199	-5.12831		ENSG00000014123	UFL1	UFM1 specific ligase 1	-			Endoplasmic reticulum (Supported)
O00231	18.2501	18.2562	18.3615	18.2641	18.0089	18.2629	18.0946	18.0946	18.4122	18.3356	18.3244	18.2029	18.6123	18.3459	18.6532	18.3572	18.1991	18.4055	0.20633	0.00915473	0.420573	0.420573	0.379688				0.191398	18.3496	1.78857	0.0788837	0.314748	-4.9926		ENSG00000108671	PSMD11	proteasome 26S subunit, non-ATPase 11	-			Golgi apparatus;Nucleoplasm (Approved)
Q13283	16.1608	15.6582	15.6724	16.2391	15.9048	15.2514	14.379	14.379	15.9338	15.5014	15.6135	16.1622	15.4861	16.6724	16.14	15.9359	15.4556	15.9307	0.475076	0.130247	0.420552	0.420552	0.379707				0.321279	15.7358	1.55807	0.124632	0.404486	-5.35889		ENSG00000145907	G3BP1	G3BP stress granule assembly factor 1	-			Cytosol (Supported)
Q8TAE8	16.6035	16.1698	16.7543	14.9612	16.1703	16.1525	16.9831	16.9831	16.1969	16.0579	16.4011	15.2861	16.3098	14.1629	16.3581	15.7782	16.3472	15.8189	-0.528353	0.161668	-0.418126	0.418126	0.381833				-0.437513	15.7895	-1.28173	0.205015	0.519849	-5.73644		ENSG00000179271	GADD45GIP1	GADD45G interacting protein 1	+	Matrix	Mitochondrial central dogma;Translation;Mitochondrial ribosome;LSU	Mitochondria (Enhanced)	Ribo
Q9UNF0	13.8041	14.6064	13.6688	13.451	13.7867	14.913	13.2984	13.2984	15.0619	13.9772	14.904	14.07	13.7756	14.5697	13.7798	14.3252	13.8533	14.3079	0.454579	0.120342	0.418023	0.418023	0.381924				0.375302	14.3493	1.51397	0.13544	0.414947	-5.42372		ENSG00000100266	PACSIN2	protein kinase C and casein kinase substrate in neurons 2	-			Cytosol;Nuclear speckles;Vesicles (Supported)
P53778	16.5039	16.1616	16.1927	15.2663	15.9307	16.19	15.9025	15.9025	16.5602	16.0069	16.6481	16.1821	16.2132	17.1759	15.6885	16.6766	16.0063	16.394	0.387671	0.083505	0.418021	0.418021	0.381926				0.372844	16.1182	1.67115	0.100054	0.359553	-5.1849		ENSG00000188130	MAPK12	mitogen-activated protein kinase 12	-			Nuclear speckles (Approved)
P48147	19.0398	19.1673	19.2638	19.8005	19.3014	19.3402	19.1855	19.1855	19.5976	19.6566	19.1418	19.6313	19.9512	19.8528	19.2098	19.5892	19.2855	19.5788	0.293297	0.0375951	0.41791	0.41791	0.382023				0.279013	19.5455	2.27934	0.0263261	0.168487	-4.06599		ENSG00000085377	PREP	prolyl endopeptidase	-			Cytosol (Supported)
Q5VW32	15.7028	16.3739	15.4779	14.8473	15.7174	16.1867	14.618	14.618	16.2802	15.8396	16.5744	14.9637	15.7891	16.9835	15.2412	15.9535	15.4428	15.9531	0.510379	0.15215	0.417351	0.417351	0.382515				0.392561	15.8826	1.42405	0.159766	0.453238	-5.55055		ENSG00000162819	BROX	BRO1 domain and CAAX motif containing	-			Golgi apparatus (Approved)
P62857	13.3189	12.9641	13.5895	13.619	14.3844	14.5562	13.8603	13.8603	14.2987	12.8056	13.3047	14.3731	13.9441	12.0697	12.321	12.7822	13.7691	13.2374	-0.531665	0.166667	-0.413716	0.413716	0.38573				-0.518635	13.2927	-1.10185	0.275056	0.600394	-5.94485		ENSG00000233927	RPS28	ribosomal protein S28	-			Cytosol (Approved)
Q13423	23.9269	23.9262	23.6218	23.65	24.2547	23.9515	24.1167	24.1167	23.9007	23.632	23.7215	23.1947	23.2924	23.768	23.5748	24.1015	23.9456	23.6482	-0.297358	0.0406948	-0.413464	0.413464	0.385954				-0.272907	23.624	-1.53694	0.129721	0.408215	-5.39016		ENSG00000112992	NNT	nicotinamide nucleotide transhydrogenase	+	MIM	Metabolism;Metals and cofactors;NAD biosynthesis and metabolism	Mitochondria (Approved)
P30050	17.8082	17.8202	17.5323	18.6946	17.9189	18.0404	17.6111	17.6111	18.0226	17.905	18.0257	18.5653	17.9512	19.1291	18.7133	17.8462	17.8796	18.2698	0.390197	0.0872785	0.413254	0.413254	0.386141				0.351836	18.0279	1.53654	0.12982	0.408215	-5.39076		ENSG00000197958	RPL12	ribosomal protein L12	-			Golgi apparatus (Approved)
P01009	21.7128	21.9407	21.8059	21.3623	21.7912	21.3813	20.894	20.894	21.6923	22.3601	22.2724	21.4976	21.3744	22.0154	21.5762	21.9559	21.4728	21.843	0.370263	0.076977	0.41234	0.41234	0.386955				0.287576	21.7432	1.68238	0.0978463	0.353395	-5.16702		ENSG00000197249|ENSG00000277377	SERPINA1	serpin family A member 1	-			Vesicles (Enhanced)
Q16821	19.3918	20.1406	19.5654	19.4908	20.3038	20.1982	20.2749	20.2749	20.0309	20.7479	20.2903	20.5428	20.6316	19.4003	20.4446	20.6495	19.9551	20.3422	0.387158	0.0873731	0.409854	0.409854	0.389176				0.432855	20.1327	2.24236	0.0287583	0.178563	-4.14246		ENSG00000154415	PPP1R3A	protein phosphatase 1 regulatory subunit 3A	-
Q9NP81	16.4424	16.3761	16.6388	16.1006	16.3651	15.9485	16.819	16.819	16.4097	16.6661	15.9375	15.9899	16.0569	15.4922	16.1107	16.1729	16.4387	16.1045	-0.33421	0.0623197	-0.402848	0.402848	0.395505				-0.279878	16.0822	-1.40745	0.164607	0.462055	-5.57317		ENSG00000104835|ENSG00000283104	SARS2	seryl-tRNA synthetase 2, mitochondrial	+	Matrix	Mitochondrial central dogma;Translation;mt-tRNA synthetases	Mitochondria;Nucleoplasm (Uncertain)
P62266	16.8653	16.5478	17.4497	17.6512	16.7424	16.8973	18.0873	18.0873	15.6565	16.6963	17.2222	17.1305	16.9275	17.3999	16.6327	16.9859	17.291	16.8314	-0.459586	0.133018	-0.402639	0.402639	0.395695				-0.345839	17.1371	-1.36134	0.178649	0.484316	-5.63472		ENSG00000186468	RPS23	ribosomal protein S23	-			Cytosol;Endoplasmic reticulum (Enhanced)
Q9Y6E2	16.8819	16.7626	17.295	16.9071	16.9712	17.0404	16.3273	16.3273	17.3627	17.498	16.7979	17.2721	16.9899	17.2139	16.6362	17.3747	16.8141	17.1432	0.329105	0.0597959	0.402604	0.402604	0.395728				0.259564	17.1056	1.53964	0.129063	0.408215	-5.3862		ENSG00000136261	BZW2	basic leucine zipper and W2 domains 2	-			Actin filaments;Cytosol;Plasma membrane (Approved)
Q9H7Z7	19.288	19.1866	19.4138	19.6541	19.7237	19.2653	18.929	18.929	19.6306	19.372	19.3662	19.4894	19.5928	19.5888	19.7909	19.7727	19.2987	19.5754	0.276733	0.0351658	0.402337	0.402337	0.395971				0.223917	19.4105	1.63417	0.107616	0.36819	-5.24303		ENSG00000148334	PTGES2	prostaglandin E synthase 2	+	MIM	Metabolism;Lipid metabolism;Eicosanoid metabolism	Mitochondria (Approved)
Q5TFE4	14.9296	15.2908	14.8865	15.2655	15.6313	15.1375	15.1976	15.1976	15.2818	15.3405	15.875	15.8702	15.2975	15.1163	15.9095	15.2937	15.1921	15.4981	0.306005	0.0484806	0.402223	0.402223	0.396075				0.306797	15.4306	2.08887	0.0410976	0.217017	-4.44849		ENSG00000178425	NT5DC1	5'-nucleotidase domain containing 1	-
D6RIA3	17.0096	16.7187	16.5462	17.5059	16.7345	16.961	16.0774	16.0774	17.1172	16.8896	16.5907	17.0903	16.9093	17.6628	17.4229	16.9838	16.7038	17.0833	0.3795	0.0873142	0.401858	0.401858	0.396408				0.290007	16.9029	1.43494	0.156651	0.451916	-5.53557
P51114	14.2527	15.3331	15.4401	16.1719	15.8417	16.1533	16.7341	16.7341	16.0459	15.558	16.2877	14.454	15.9979	12.8864	15.6523	14.7853	15.8326	15.2084	-0.624175	0.227453	-0.401412	0.401412	0.396815				-0.495394	15.2382	-1.10774	0.272527	0.598795	-5.93851		ENSG00000114416	FXR1	FMR1 autosomal homolog 1	-			Cytosol (Enhanced)
Q9BSL1	17.5003	17.5363	17.465	17.5948	17.5153	17.2421	17.745	17.745	17.9664	17.4944	18.3356	18.1927	17.9496	17.1576	18.3447	17.5467	17.543	17.8735	0.330477	0.0629088	0.396998	0.396998	0.400868				0.359342	17.7473	2.00129	0.0500261	0.236607	-4.61478		ENSG00000130560	UBAC1	UBA domain containing 1	-			Cytosol;Plasma membrane (Supported)
Q9UNH7	15.6036	15.1369	14.187	15.5209	14.7833	14.8647	15.9601	15.9601	14.0439	15.2331	15.0498	16.1842	14.9822	13.2812	14.7007	14.2798	15.2521	14.7193	-0.532736	0.181087	-0.39535	0.39535	0.402393				-0.431587	14.8143	-1.04457	0.300537	0.628575	-6.0049		ENSG00000129515	SNX6	sorting nexin 6	-			Endosomes;Lysosomes (Supported)
P21817	20.7359	21.231	20.2363	20.9534	20.7575	20.9306	21.0951	21.0951	21.1303	21.3193	20.739	21.0093	21.3553	21.4901	21.3067	21.0798	20.8794	21.1787	0.299373	0.0482765	0.394054	0.394054	0.403595				0.330192	21.0236	2.3429	0.0225696	0.149221	-3.93215		ENSG00000196218	RYR1	ryanodine receptor 1	-			Golgi apparatus;Vesicles (Approved)
Q04446	18.0205	18.7152	19.4358	19.3853	18.3491	19.3392	19.8185	19.8185	18.8166	18.4156	17.8365	18.768	18.3284	19.5942	18.9569	18.4403	19.1103	18.6446	-0.465711	0.143306	-0.392936	0.392936	0.404635				-0.364533	18.7471	-1.30944	0.195526	0.505837	-5.70169		ENSG00000114480	GBE1	1,4-alpha-glucan branching enzyme 1	-			Cytosol;Nucleoplasm (Approved)
Q13405	14.87	14.4975	15.4281	14.7848	14.8348	14.6931	13.594	13.594	15.5734	14.2984	14.9481	14.6513	15.3532	14.3616	15.5543	15.1889	14.537	14.9912	0.454127	0.138495	0.389898	0.389898	0.407476				0.319411	14.8871	1.53078	0.131235	0.408215	-5.39921		ENSG00000149792	MRPL49	mitochondrial ribosomal protein L49	+	Matrix	Mitochondrial central dogma;Translation;Mitochondrial ribosome;LSU		Ribo
Q96EP5	12.5768	12.5986	12.8501	12.4667	12.3345	13.014	13.2492	13.2492	12.6886	12.0494	12.1263	12.0076	12.2429	13.3672	12.5025	12.4062	12.7924	12.4238	-0.368554	0.0885888	-0.387948	0.387948	0.40931				-0.303292	12.4723	-1.35488	0.180685	0.485877	-5.64318		ENSG00000071626	DAZAP1	DAZ associated protein 1	-			Nucleoplasm (Enhanced)
P16989	18.6803	18.9978	19.0856	18.2597	18.6447	18.2911	19.7132	19.7132	17.4686	18.9138	19.5207	18.277	18.9253	17.979	18.2777	18.31	18.9232	18.459	-0.464191	0.146582	-0.387098	0.387098	0.410111				-0.351331	18.827	-1.17114	0.246311	0.571156	-5.86812		ENSG00000060138	YBX3	Y-box binding protein 3	-			Cytosol (Supported)
P07384	16.3818	16.5603	16.7322	17.1194	16.9309	16.1954	17.0426	17.0426	17.4082	16.7953	16.4516	17.4329	17.1924	17.4337	17.4268	16.6807	16.7507	17.1027	0.352054	0.0795295	0.387073	0.387073	0.410135				0.393765	16.8131	1.66413	0.101456	0.361287	-5.19603		ENSG00000014216	CAPN1	calpain 1	-			Cytosol (Supported)
Q13425	14.4934	14.9021	14.6505	15.885	14.9922	15.2266	14.9868	14.9868	14.7865	13.9509	13.6007	14.6868	15.1536	15.6507	14.5433	14.2388	15.0154	14.5764	-0.439005	0.132231	-0.385739	0.385739	0.411397				-0.443088	14.8036	-1.26561	0.210691	0.521988	-5.75633		ENSG00000168807|ENSG00000260873	SNTB2	syntrophin beta 2	-
Q8WXH0	14.0502	15.7948	12.4836	15.3465	14.6051	15.6088	15.1585	15.1585	16.5201	15.3054	15.4965	15.5925	14.4861	15.8006	14.2014	15.5187	14.7757	15.3652	0.589431	0.221951	0.385337	0.385337	0.411778				0.644107	14.8143	1.16492	0.248799	0.575258	-5.87519		ENSG00000054654	SYNE2	spectrin repeat containing nuclear envelope protein 2	-			Intermediate filaments;Nuclear membrane (Supported)
P51970	20.8092	20.0028	20.5151	20.5902	20.5631	20.4373	19.5429	19.5429	20.6481	19.9375	20.7433	20.3628	20.3302	21.2653	20.9163	20.9642	20.2504	20.646	0.39554	0.106408	0.384872	0.384872	0.412219				0.294463	20.4415	1.63611	0.107207	0.368093	-5.24001		ENSG00000119421	NDUFA8	NADH:ubiquinone oxidoreductase subunit A8	+	MIM	OXPHOS;Complex I;CI subunits;OXPHOS;OXPHOS subunits	Mitochondria (Supported)	CI
P02763	18.7524	18.3949	18.5365	18.3001	18.3668	17.8994	18.576	18.576	18.4523	19.2051	19.2139	18.5924	18.2477	19.3814	18.5485	18.4893	18.4253	18.7663	0.341065	0.0745531	0.384562	0.384562	0.412513				0.362597	18.4726	1.88547	0.0643549	0.279804	-4.82512		ENSG00000229314	ORM1	orosomucoid 1	-			Vesicles (Approved)
P30044	21.3109	21.0663	21.5642	20.8664	21.123	21.0265	20.2823	20.2823	20.9896	20.6514	21.5942	21.1202	20.9622	22.0792	21.6829	21.6315	20.9402	21.3389	0.39866	0.109989	0.382175	0.382175	0.414787				0.304671	21.0572	1.48513	0.142899	0.426564	-5.46517		ENSG00000126432	PRDX5	peroxiredoxin 5	+	Matrix	Metabolism;Detoxification;ROS and glutathione metabolism	Mitochondria (Enhanced)
P11055	17.3585	17.2592	16.9817	16.8583	17.4071	16.3531	15.1754	15.1754	15.5645	15.7245	14.7916	16.2127	15.9868	16.8753	16.2254	16.8408	16.5711	16.0277	-0.54338	0.203137	-0.376134	0.376134	0.420596				-0.74276	16.5815	-2.46313	0.0167478	0.128918	-3.67074		ENSG00000109063	MYH3	myosin heavy chain 3	-
O75947	21.685	21.1248	21.6375	22.062	21.2602	21.631	21.0395	21.0395	22.1061	21.4453	21.5506	21.4713	22.3735	21.1568	22.2092	22.1111	21.4349	21.803	0.368059	0.0953193	0.375722	0.375722	0.420996				0.311575	21.6427	1.49579	0.140106	0.421607	-5.44994		ENSG00000167863	ATP5PD	ATP synthase peripheral stalk subunit d	+	MIM	OXPHOS;Complex V;CV subunits;OXPHOS;OXPHOS subunits	Mitochondria (Supported)	CV
Q9NT62	13.6833	14.1354	13.206	15.5302	14.9383	14.4502	14.4095	14.4095	14.9451	14.2346	14.7162	14.9474	14.164	15.8662	15.5718	14.2193	14.3453	14.8331	0.487796	0.170721	0.374488	0.374488	0.422194				0.496964	14.4776	1.37776	0.173547	0.475125	-5.61302		ENSG00000144848	ATG3	autophagy related 3	-			Cytosol;Plasma membrane (Supported)
Q9Y265	15.7322	15.5268	15.2802	16.1003	15.6817	15.3228	14.53	14.53	15.9068	15.5795	15.5876	15.7828	15.3978	16.3074	15.4708	15.7423	15.338	15.7219	0.383909	0.107295	0.372169	0.372169	0.424454				0.268479	15.5769	1.59691	0.115695	0.390533	-5.30039		ENSG00000175792|ENSG00000284901	RUVBL1	RuvB like AAA ATPase 1	-			Cytosol;Nucleoplasm (Supported)
P02724	13.2536	13.5928	13.5351	12.0027	12.954	12.5169	14.6964	14.6964	12.5631	13.4216	14.7494	11.6836	13.7446	11.048	12.1516	12.8187	13.406	12.7726	-0.633403	0.259051	-0.371563	0.371563	0.425047				-0.449061	13.2102	-0.937392	0.352426	0.675319	-6.10894		ENSG00000170180	GYPA	glycophorin A (MNS blood group)	-			Cytosol;Nucleoplasm;Plasma membrane (Approved)
P31942	17.1832	16.7583	16.9799	16.6573	17.0981	17.0716	17.7045	17.7045	16.5556	16.7556	17.5318	16.7623	17.3298	15.633	16.6609	16.7126	17.1447	16.7427	-0.401984	0.119539	-0.370827	0.370827	0.425768				-0.322012	16.8456	-1.56266	0.123548	0.404279	-5.35205		ENSG00000096746	HNRNPH3	heterogeneous nuclear ribonucleoprotein H3	-			Nucleoplasm (Supported)
O75953	15.8105	16.6218	16.5029	16.8114	16.3517	16.6177	17.3943	17.3943	15.4278	16.7904	15.7753	17.1785	16.386	16.401	15.5606	16.4616	16.6881	16.2476	-0.440427	0.144888	-0.369504	0.369504	0.427067				-0.339538	16.4737	-1.14115	0.258476	0.589119	-5.90188		ENSG00000137094	DNAJB5	DnaJ heat shock protein family (Hsp40) member B5	-			Nucleoplasm (Approved)
Q96ND0	15.6622	15.9394	15.533	16.4308	16.1771	16.1284	16.8629	16.8629	15.9081	16.1031	16.6141	15.7215	16.3272	14.0693	15.7959	15.2428	16.1996	15.7228	-0.476841	0.168829	-0.368385	0.368385	0.428169				-0.382077	15.6879	-0.99111	0.32573	0.650543	-6.05815		ENSG00000177150	FAM210A	family with sequence similarity 210 member A	+	MIM		Golgi apparatus;Mitochondria;Nucleoplasm (Approved)
P55822	20.4189	20.6607	20.611	20.0941	20.9516	20.4352	19.7735	19.7735	20.0838	20.4285	21.343	20.8275	21.1647	20.4176	20.2828	21.2771	20.3398	20.7281	0.388312	0.112668	0.368197	0.368197	0.428355				0.307405	20.7066	1.3772	0.173718	0.475125	-5.61376		ENSG00000185437	SH3BGR	SH3 domain binding glutamate rich protein	-			Cytosol;Plasma membrane (Approved)
O75880	15.6412	16.278	16.4035	15.1433	16.1838	15.6996	16.7927	16.7927	16.4946	16.2364	16.2396	14.3838	16.1095	14.0986	15.6728	15.5721	16.1168	15.6009	-0.515928	0.193459	-0.368069	0.368069	0.428481				-0.419382	15.839	-1.26261	0.211759	0.522677	-5.76001		ENSG00000133028	SCO1	synthesis of cytochrome C oxidase 1	+	MIM	OXPHOS;Complex IV;CIV assembly factors;Metabolism;Metals and cofactors;Copper metabolism;OXPHOS;OXPHOS assembly factors
Q96FV2	14.2134	13.5871	13.6015	13.863	13.6561	13.2914	14.9064	14.9064	14.7555	14.0144	15.0461	13.7989	13.9905	15.2248	14.9298	13.8899	14.0032	14.4562	0.453071	0.154532	0.367432	0.367432	0.429109				0.582109	14.2147	2.1732	0.0338434	0.194782	-4.28263		ENSG00000141295	SCRN2	secernin 2	-			Nucleoplasm (Supported)
O75431	16.6751	17.3544	17.1816	17.4527	17.1855	17.525	17.3764	17.3764	17.1675	17.3065	16.5001	17.1153	16.9024	16.5691	17.1345	17.095	17.2659	16.9738	-0.292068	0.0558628	-0.365925	0.365925	0.430601				-0.276286	17.002	-1.33486	0.187113	0.494028	-5.66918		ENSG00000128654	MTX2	metaxin 2	+	MOM	Protein import, sorting and homeostasis;Protein import and sorting;SAM;Mitochondrial dynamics and surveillance;Intramitochondrial membrane interactions	Mitochondria (Supported)
P54819	20.0514	20.149	19.9255	19.9654	20.0437	19.8956	20.3642	20.3642	20.3533	19.7745	20.8546	20.1399	20.299	20.6773	20.4112	20.5143	20.0949	20.378	0.283135	0.0526638	0.361984	0.361984	0.434526				0.321613	20.2281	2.38462	0.0203715	0.140493	-3.84266		ENSG00000004455	AK2	adenylate kinase 2	+	IMS	Metabolism;Nucleotide metabolism;Nucleotide synthesis and processing
P38159	17.8232	17.431	17.2754	17.4689	17.4596	17.1564	16.2972	16.2972	17.1466	16.9501	18.1749	17.2478	17.3634	18.1076	17.7659	17.7163	17.1511	17.5591	0.407963	0.131092	0.359997	0.359997	0.436519				0.285971	17.4418	1.56192	0.123721	0.404279	-5.35315		ENSG00000147274	RBMX	RNA binding motif protein X-linked	-			Nucleoplasm (Approved)
Q00013	15.2105	14.8053	15.1461	15.1062	15.1924	15.0809	14.544	14.544	15.4735	14.7737	15.6662	15.342	14.7897	15.9093	15.7619	14.7311	14.9537	15.3059	0.35226	0.0950772	0.359983	0.359983	0.436533				0.293734	15.1403	1.54852	0.126912	0.408215	-5.37307		ENSG00000130830	MPP1	membrane palmitoylated protein 1	-			Plasma membrane (Supported)
P28161	20.8428	21.281	21.0583	21.4586	21.4876	20.8439	20.1524	20.1524	21.572	21.5169	21.0062	20.8264	21.3254	22.4995	20.9092	20.9879	20.9096	21.3304	0.4208	0.140633	0.358484	0.358484	0.438042				0.312621	21.3968	1.22281	0.226323	0.542904	-5.80799		ENSG00000213366	GSTM2	glutathione S-transferase mu 2	-			Cytosol (Uncertain)
P81605	15.1107	15.4051	16.4361	14.6381	15.2506	16.2681	16.7648	16.7648	15.8806	15.0895	14.4758	15.4888	16.8208	14.3454	14.202	15.9089	15.8298	15.2765	-0.553318	0.225277	-0.358153	0.358153	0.438376				-0.419746	15.6085	-0.937955	0.352139	0.675319	-6.10842		ENSG00000161634	DCD	dermcidin	-
Q9Y512	19.6111	19.0382	19.6922	20.3093	19.7071	19.3344	20.1227	20.1227	19.6268	19.5816	19.0248	19.7643	19.72	18.8455	18.8225	19.6427	19.7422	19.3785	-0.363687	0.104041	-0.35743	0.35743	0.439106				-0.309334	19.566	-1.22401	0.225876	0.542904	-5.80657		ENSG00000100347	SAMM50	SAMM50 sorting and assembly machinery component	+	MOM	Protein import, sorting and homeostasis;Protein import and sorting;SAM;Mitochondrial dynamics and surveillance;Intramitochondrial membrane interactions	Mitochondria (Supported)
P15954	18.1944	17.8075	17.1603	16.0654	17.661	17.9301	16.3833	16.3833	18.859	18.1526	17.3249	17.3722	18.3973	15.1894	18.5732	18.5639	17.1982	17.8041	0.605888	0.257197	0.357313	0.357313	0.439225				0.489481	17.5028	0.938037	0.352097	0.675319	-6.10835		ENSG00000127184	COX7C	cytochrome c oxidase subunit 7C	+	MIM	OXPHOS;Complex IV;CIV subunits;OXPHOS;OXPHOS subunits		CIV
P04004	11.9569	12.7499	13.1099	11.3663	12.9031	13.0792	13.0119	13.0119	10.6333	12.0093	12.9042	12.298	12.2965	13.2187	11.694	12.193	12.6486	12.1559	-0.492761	0.189331	-0.356157	0.356157	0.440395				-0.44087	12.3985	-1.24123	0.219494	0.534536	-5.78596		ENSG00000109072	VTN	vitronectin	-			Endoplasmic reticulum;Vesicles (Supported)
Q9UI09	20.8732	20.0873	21.0173	20.5812	21.0986	20.6476	21.3134	21.3134	20.7607	20.2166	20.6676	20.525	20.7326	20.148	20.7257	20.5823	20.8665	20.5448	-0.321679	0.078561	-0.355389	0.355389	0.441175				-0.257838	20.5153	-1.54061	0.128825	0.408215	-5.38476		ENSG00000184752	NDUFA12	NADH:ubiquinone oxidoreductase subunit A12	+	MIM	OXPHOS;Complex I;CI subunits;OXPHOS;OXPHOS subunits	Mitochondria (Supported)	CI
P61201	18.116	18.0108	17.9889	18.4906	18.0461	18.0424	17.3218	17.3218	18.3926	18.1565	17.7366	18.4512	18.0869	18.8743	18.2244	18.107	17.9173	18.2537	0.336371	0.0887757	0.353764	0.353764	0.442829				0.251297	18.1026	1.64861	0.104611	0.365389	-5.22048		ENSG00000166200	COPS2	COP9 signalosome subunit 2	-			Vesicles (Supported)
Q13203	18.8473	19.4541	18.8076	19.6413	18.9898	18.9252	18.402	18.402	19.3905	19.5206	18.1478	18.5436	18.2461	18.8013	17.2869	17.9409	18.9337	18.4847	-0.448942	0.165121	-0.35116	0.35116	0.445492				-0.5249	18.6313	-1.27623	0.206938	0.520942	-5.74325		ENSG00000133055	MYBPH	myosin binding protein H	-			Mitochondria;Nucleoplasm (Approved)
Q02252	18.6789	18.6022	18.8758	18.111	18.5859	18.6031	18.236	18.236	19.2922	18.5299	19.1954	18.4509	18.2035	19.3881	18.9474	18.5829	18.4911	18.8238	0.332706	0.0886314	0.350144	0.350144	0.446535				0.29626	18.5924	1.5536	0.125695	0.406288	-5.36554		ENSG00000119711	ALDH6A1	aldehyde dehydrogenase 6 family member A1	+	MIM	Metabolism;Amino acid metabolism;Branched-chain amino acid metabolism	Mitochondria (Enhanced)
O15427	14.9531	15.6422	15.6982	15.0012	16.146	15.2851	17.5587	17.5587	15.5663	16.8573	16.6587	16.5954	16.4811	17.7111	16.2991	16.0315	15.9804	16.5251	0.544667	0.228107	0.3496	0.3496	0.447095				0.770133	16.2999	2.20274	0.0315816	0.189964	-4.2232		ENSG00000141526	SLC16A3	solute carrier family 16 member 3	-			Plasma membrane (Supported)
Q00839	19.0384	19.5848	19.6955	18.6559	19.2972	18.9413	19.306	19.306	19.5391	19.4401	19.333	18.533	19.2426	17.5071	18.3425	18.515	19.2281	18.8065	-0.421587	0.149417	-0.348063	0.348063	0.448681				-0.410463	19.0006	-1.3641	0.177783	0.483762	-5.63108		ENSG00000153187	HNRNPU	heterogeneous nuclear ribonucleoprotein U	-			Nucleoplasm (Enhanced)
Q9Y490	18.9117	19.1461	19.003	19.3541	18.6781	19.4651	19.6355	19.6355	19.0954	18.3271	18.8779	19.2527	18.8203	19.1912	19.001	18.7969	19.2286	18.9203	-0.308328	0.0772546	-0.342884	0.342884	0.454063				-0.250202	19.025	-1.63379	0.107696	0.36819	-5.24362		ENSG00000137076	TLN1	talin 1	-			Cytosol;Focal adhesion sites (Supported)
Q6H8Q1	17.6111	17.6165	17.0263	17.6449	17.2818	18.0527	16.9494	16.9494	18.1226	17.044	17.6982	18.2422	17.4325	18.5747	16.8654	18.449	17.3915	17.8036	0.41207	0.147628	0.34236	0.34236	0.454611				0.348914	17.4628	1.4722	0.146348	0.434182	-5.48352		ENSG00000163995	ABLIM2	actin binding LIM protein family member 2	-			Mitochondria (Uncertain)
Q96IX5	15.4508	15.8426	15.1162	14.3094	15.8003	15.9427	13.6742	13.6742	16.1334	15.7624	16.2328	14.6586	16.0863	13.7862	15.6306	15.9684	14.9763	15.5323	0.556006	0.24332	0.341289	0.341289	0.455734				0.369994	15.5812	1.04804	0.298947	0.627711	-6.00135		ENSG00000173915	ATP5MD	ATP synthase membrane subunit DAPIT	+	MIM	OXPHOS;Complex V;CV subunits;OXPHOS;OXPHOS subunits;Mitochondrial dynamics and surveillance;Cristae formation	Mitochondria (Supported)	CV
P35613	16.3238	17.0044	17.3007	17.6832	17.5006	16.8127	17.341	17.341	17.1776	17.554	17.8606	17.7831	17.7481	16.8112	17.3832	17.7701	17.1634	17.511	0.347557	0.105429	0.339577	0.339577	0.457533				0.372923	17.504	1.79818	0.0773295	0.312442	-4.97634		ENSG00000172270	BSG	basigin (Ok blood group)	-			Vesicles (Approved)
Q9NR28	14.4984	15.0058	15.1782	14.2545	14.2478	14.181	15.3639	15.3639	14.9108	14.4907	13.5701	14.3103	14.7014	13.1516	15.2642	14.1571	14.7617	14.3195	-0.442166	0.170926	-0.339227	0.339227	0.457903				-0.356133	14.4337	-1.13369	0.261568	0.593629	-5.91015		ENSG00000184047	DIABLO	diablo IAP-binding mitochondrial protein	+	IMS	Mitochondrial dynamics and surveillance;Apoptosis	Mitochondria (Enhanced)
P09382	21.2099	22.3766	21.1379	21.7389	21.9507	21.2464	21.7991	21.7991	21.1571	21.9478	21.7985	22.587	21.8457	22.7624	22.2087	21.9726	21.6573	22.035	0.377642	0.126606	0.338951	0.338951	0.458194				0.397898	21.8906	1.86276	0.067539	0.288754	-4.86507		ENSG00000100097	LGALS1	galectin 1	-			Cytosol (Approved)
Q9BRF8	16.4183	16.815	17.0264	16.839	16.6949	17.1062	17.6206	17.6206	16.1016	16.1345	16.4732	16.9661	17.0983	16.5128	17.1193	16.8901	17.0176	16.662	-0.355666	0.112185	-0.337906	0.337906	0.459298				-0.269527	16.9525	-1.49246	0.140975	0.421607	-5.45471		ENSG00000103381	CPPED1	calcineurin like phosphoesterase domain containing 1	-			Cytosol (Supported)
P11532	22.6561	22.9955	22.6538	22.5355	22.6738	22.7218	22.3246	22.3246	22.7798	22.9196	22.8891	22.7417	22.9129	22.8296	22.5717	22.9976	22.6107	22.8303	0.219539	0.0297495	0.33513	0.33513	0.462242				0.178669	22.7636	1.70791	0.0929767	0.343199	-5.12597		ENSG00000198947	DMD	dystrophin	-
P01023	19.7524	19.2711	19.6283	19.0836	19.2405	18.5493	18.2577	18.2577	18.9691	19.3101	20.1806	19.0802	18.7998	20.2675	18.9312	19.9571	19.0051	19.4369	0.431855	0.168053	0.334495	0.334495	0.462919				0.325091	19.2763	1.14128	0.258422	0.589119	-5.90173		ENSG00000175899	A2M	alpha-2-macroglobulin	-
P35232	21.413	21.2023	21.5528	21.4552	21.4909	21.526	21.8053	21.8053	21.2947	21.7058	21.4062	20.7168	21.6473	20.2086	20.9083	21.6052	21.5313	21.1866	-0.34474	0.107616	-0.333751	0.333751	0.463713				-0.305602	21.2079	-1.51957	0.134026	0.413182	-5.41557		ENSG00000167085	PHB	prohibitin	+	MIM	Protein import, sorting and homeostasis;Protein homeostasis;Chaperones	Mitochondria (Supported)
P18669	18.0794	18.3596	17.5929	17.6462	18.1688	17.9398	17.2317	17.2317	18.2429	18.3312	18.4954	17.6699	18.1263	17.3454	18.509	18.3604	17.7812	18.1351	0.353826	0.113987	0.333709	0.333709	0.463757				0.275316	18.0577	1.38975	0.169892	0.470582	-5.59702		ENSG00000171314	PGAM1	phosphoglycerate mutase 1	-			Nucleoplasm (Approved)
Q9Y6N5	12.67	13.0881	12.5727	13.0712	12.9352	13.5565	14.1175	14.1175	12.875	12.2222	12.2033	13.7991	13.8051	11.5805	13.3705	12.4352	13.2661	12.7864	-0.479733	0.202182	-0.333058	0.333058	0.464453				-0.358097	12.8988	-1.15972	0.250893	0.577595	-5.88107		ENSG00000137767	SQOR	sulfide quinone oxidoreductase	+	MIM	Metabolism;Electron carriers;Q-linked reactions, other;Metabolism;Sulfur metabolism	Mitochondria (Supported)
P04792	22.5579	23.0463	22.603	23.225	23.261	22.7507	23.2191	23.2191	22.3716	22.7648	22.5522	23.0986	22.8551	23.0104	22.3965	22.5554	22.9852	22.7006	-0.28467	0.0676119	-0.333057	0.333057	0.464454				-0.251267	22.874	-1.38666	0.170828	0.47125	-5.60116		ENSG00000106211	HSPB1	heat shock protein family B (small) member 1	-			Cytosol;Plasma membrane (Enhanced)
Q9UBY9	21.7404	21.5474	21.4508	22.015	21.6174	21.5245	22.0677	22.0677	21.0208	21.2371	21.642	21.4522	21.0163	22.2793	21.4772	21.402	21.7539	21.4409	-0.312996	0.086633	-0.332501	0.332501	0.465049				-0.268168	21.5123	-1.70426	0.0936604	0.343708	-5.13187		ENSG00000173641	HSPB7	heat shock protein family B (small) member 7	-			Nucleoplasm (Approved)
Q14353	16.7665	16.6972	16.7554	17.8684	16.575	15.4516	16.1187	16.1187	16.7681	17.1015	16.9627	16.806	16.4472	18.1795	17.58	16.1786	16.5439	17.003	0.459034	0.190643	0.330403	0.330403	0.467301				0.39829	16.7412	1.26613	0.210504	0.521988	-5.75569		ENSG00000130005	GAMT	guanidinoacetate N-methyltransferase	-
Q9Y3C6	16.4307	16.4783	16.1132	15.2377	15.9608	16.7741	14.5573	14.5573	17.0474	16.489	17.232	15.323	16.9146	15.0376	15.7073	16.5636	15.7637	16.2893	0.525654	0.236902	0.32876	0.32876	0.469073				0.35331	16.2555	1.02946	0.30752	0.635456	-6.02023		ENSG00000137168	PPIL1	peptidylprolyl isomerase like 1	-			Nucleoli (Approved)
Q9NVI7	16.9401	17.0791	16.8145	16.2975	16.5891	16.8425	17.2248	17.2248	17.0216	16.1716	16.694	16.8201	16.7563	15.5846	16.7761	16.4699	16.8766	16.5368	-0.33979	0.108548	-0.327686	0.327686	0.470234				-0.290037	16.5657	-1.55136	0.126231	0.407196	-5.36887		ENSG00000197785	ATAD3A	ATPase family AAA domain containing 3A	+	MIM	Mitochondrial central dogma;mtDNA maintenance;mtDNA nucleoid;Mitochondrial dynamics and surveillance;Organelle contact sites;Mitochondrial dynamics and surveillance;Intramitochondrial membrane interactions	Mitochondria (Supported)
Q14011	18.1798	18.1098	18.0151	18.0003	18.2533	17.959	17.9128	17.9128	17.6832	17.88	17.8108	17.5624	18.2462	17.4141	17.7461	18.1046	18.0428	17.8059	-0.236939	0.0424541	-0.3251	0.3251	0.473043				-0.25552	17.8853	-2.12477	0.0378584	0.207387	-4.37856		ENSG00000099622	CIRBP	cold inducible RNA binding protein	-			Nucleoplasm (Supported)
O60684	14.8508	15.1014	15.7225	13.902	14.7729	14.9399	15.0702	15.0702	14.3343	15.0726	14.3753	15.1256	15.2131	13.1337	13.7168	14.9068	14.9288	14.4848	-0.443972	0.185733	-0.324592	0.324592	0.473596				-0.423765	14.792	-1.25134	0.215811	0.529598	-5.77374		ENSG00000025800	KPNA6	karyopherin subunit alpha 6	-			Cytosol (Approved)
O00299	16.3398	16.2816	16.0718	16.4813	16.4951	16.6818	16.864	16.864	16.3793	16.6345	16.1389	16.5341	16.3432	16.1702	15.638	15.9089	16.5099	16.2184	-0.291536	0.0773662	-0.324028	0.324028	0.474212				-0.240954	16.1297	-1.22369	0.225994	0.542904	-5.80695		ENSG00000206394|ENSG00000213719|ENSG00000223639|ENSG00000226248|ENSG00000226417|ENSG00000226651|ENSG00000230685	CLIC1	chloride intracellular channel 1	-			Cytosol (Supported)
Q8WTS6	14.6586	15.1097	15.0281	15.6453	15.4987	14.8764	14.4189	14.4189	14.7341	15.1701	15.3823	15.4134	15.2826	16.0437	14.8522	15.6403	14.9568	15.3148	0.35803	0.124957	0.323387	0.323387	0.474912				0.281181	15.2521	1.28467	0.203993	0.519785	-5.73279		ENSG00000145391	SETD7	SET domain containing 7, histone lysine methyltransferase	-			Nucleoli (Enhanced)
O95810	18.6759	18.5864	18.6601	18.5593	18.2381	18.5327	18.0119	18.0119	17.9516	17.799	18.6615	17.8608	18.1603	17.8499	18.3705	18.3397	18.4095	18.1242	-0.285361	0.0742581	-0.322246	0.322246	0.476161				-0.342163	18.4235	-2.0508	0.0447926	0.226153	-4.52153		ENSG00000168497	CAVIN2	caveolae associated protein 2	-			Plasma membrane (Enhanced)
P62834	18.3785	17.0349	17.7367	19.2213	16.961	18.1625	19.031	19.031	18.3562	16.9508	17.1957	18.3729	16.6757	19.6156	17.0658	16.8592	18.1946	17.6365	-0.558117	0.267128	-0.319958	0.319958	0.478677				-0.438626	17.4949	-0.925148	0.358705	0.681546	-6.12014		ENSG00000116473	RAP1A	RAP1A, member of RAS oncogene family	-
Q86VF2	15.6192	16.2388	16.8436	16.8816	17.1234	15.923	17.8065	17.8065	17.5363	17.6979	17.6636	17.0607	17.2545	15.7775	17.5279	17.5255	16.7803	17.2555	0.475174	0.212956	0.319179	0.319179	0.479536				0.621773	16.78	1.91818	0.0599923	0.266632	-4.76683		ENSG00000163395	IGFN1	immunoglobulin like and fibronectin type III domain containing 1	-			Midbody ring (Approved)
Q9Y305	17.1373	16.1013	16.8762	17.4962	17.2705	16.945	17.8748	17.8748	17.5205	16.6269	17.1732	16.6949	15.9544	16.6336	17.2486	16.5124	17.197	16.7955	-0.401472	0.160533	-0.318944	0.318944	0.479795				-0.304642	16.7309	-1.27796	0.206331	0.520708	-5.74111		ENSG00000123130	ACOT9	acyl-CoA thioesterase 9	+	MIM	Metabolism;Lipid metabolism	Cytosol;Plasma membrane (Approved)
P54578	18.4794	18.0247	18.4251	17.9158	17.9761	17.5062	17.1643	17.1643	18.2858	18.0369	18.2906	17.7426	18.0254	18.7032	17.9271	18.4209	17.832	18.1791	0.34707	0.121925	0.31719	0.31719	0.481737				0.25169	18.068	1.40921	0.164089	0.46141	-5.57079		ENSG00000101557	USP14	ubiquitin specific peptidase 14	-			Cytosol (Supported)
Q9BPX6	17.0183	16.7059	15.0703	14.5387	15.5152	16.691	17.398	17.398	16.2207	14.8333	14.7208	16.9625	15.2018	16.781	15.7681	15.3503	16.2919	15.7298	-0.562118	0.27292	-0.317015	0.317015	0.481932				-0.404101	15.7621	-0.891504	0.376326	0.699327	-6.15015		ENSG00000107745	MICU1	mitochondrial calcium uptake 1	+	MIM	Signaling;Calcium homeostasis;Calcium cycle;Signaling;Calcium homeostasis;EF hand proteins;Small molecule transport;Calcium uniporter	Mitochondria (Supported)
Q86YB7	14.6252	14.1215	14.6337	14.7314	14.2353	14.1136	15.2942	15.2942	14.1307	14.1197	13.3038	14.5748	13.5008	15.4513	14.5238	14.1192	14.6311	14.2155	-0.415633	0.173017	-0.316676	0.316676	0.482308				-0.320915	14.1947	-1.23134	0.223142	0.540951	-5.79783		ENSG00000121310	ECHDC2	enoyl-CoA hydratase domain containing 2	+	Matrix		Mitochondria (Approved)
Q13424	19.4152	19.5182	19.497	19.2877	19.4901	19.5797	19.7322	19.7322	19.6542	19.7859	20.0897	19.4779	19.6994	20.0347	19.5268	19.7297	19.5315	19.7498	0.218264	0.0354875	0.316466	0.316466	0.48254				0.246933	19.71	2.15788	0.0350712	0.200407	-4.31318		ENSG00000101400	SNTA1	syntrophin alpha 1	-
Q9NVH6	14.9321	14.3608	14.8956	14.4849	14.8132	14.3902	12.4936	12.4936	14.5734	14.0881	14.6399	14.487	14.0287	15.6699	14.471	14.9173	14.108	14.6094	0.501392	0.235442	0.314932	0.314932	0.484248				0.270767	14.3914	0.853534	0.396858	0.712653	-6.18273		ENSG00000185973	TMLHE	trimethyllysine hydroxylase, epsilon	+	Matrix	Metabolism;Metals and cofactors;Carnitine synthesis and transport	Mitochondria (Supported)
P48681	17.7772	17.8415	17.5843	17.7516	17.1224	17.9784	17.1557	17.1557	18.1518	17.2119	16.8432	17.5003	17.7092	15.851	17.0443	16.8532	17.5458	17.1456	-0.400229	0.164997	-0.313189	0.313189	0.486195				-0.455969	17.301	-1.62654	0.109231	0.371856	-5.25487		ENSG00000132688	NES	nestin	-			Intermediate filaments (Enhanced)
P13804	22.2313	22.2073	21.9506	21.838	22.4935	22.1585	22.0781	22.0781	21.8432	21.838	22.2076	21.8804	21.5813	21.7167	21.9523	22.1847	22.1294	21.9005	-0.228904	0.043068	-0.312647	0.312647	0.486802				-0.236232	21.9404	-1.62653	0.109233	0.371856	-5.25488		ENSG00000140374	ETFA	electron transfer flavoprotein subunit alpha	+	Matrix	Metabolism;Lipid metabolism;Fatty acid oxidation;Metabolism;Amino acid metabolism;Branched-chain amino acid metabolism;Metabolism;Amino acid metabolism;Lysine metabolism;Metabolism;Amino acid metabolism;Glycine metabolism;Metabolism;Vitamin metabolism;Choline and betaine metabolism;Metabolism;Electron carriers;Q-linked reactions, other	Mitochondria (Enhanced)
O14950	17.8233	17.2033	17.4427	18.1897	17.5831	17.3367	17.7051	17.7051	16.8102	17.0588	16.9921	17.3655	16.9045	18.504	17.3487	17.1888	17.6236	17.2716	-0.352046	0.129769	-0.312205	0.312205	0.487299				-0.340411	17.3568	-1.57519	0.120627	0.399592	-5.33327
P08574	20.8279	19.8556	21.0147	20.3474	20.25	20.2795	21.5147	21.5147	20.6404	19.3476	21.2295	19.8804	20.3206	19.6725	20.967	20.0715	20.7006	20.2662	-0.434387	0.191307	-0.312007	0.312007	0.487521				-0.318088	20.3542	-0.971313	0.335407	0.656856	-6.07719		ENSG00000179091	CYC1	cytochrome c1	+	MIM	OXPHOS;Complex III;CIII subunits;Metabolism;Metals and cofactors;Heme-containing proteins;Metabolism;Electron carriers;Cytochromes;OXPHOS;OXPHOS subunits	Mitochondria (Supported)	CIII
O94919	18.0234	17.2983	17.554	17.9249	17.337	17.9143	18.2386	18.2386	17.6527	17.3231	17.1491	17.7598	17.4773	17.5648	17.7867	17.5224	17.8161	17.5295	-0.286654	0.0822955	-0.310912	0.310912	0.488751				-0.226298	17.5716	-1.278	0.206318	0.520708	-5.74106		ENSG00000149218	ENDOD1	endonuclease domain containing 1	-			Nuclear membrane (Approved)
Q8N1N4	16.3294	15.0584	16.4951	15.6004	15.7722	15.9017	16.6935	16.6935	15.9244	15.7748	14.3679	15.6428	16.0617	16.7223	14.8213	15.6743	16.0681	15.6237	-0.444358	0.20035	-0.310256	0.310256	0.489491				-0.355004	15.819	-1.11816	0.268087	0.597409	-5.92719		ENSG00000170423	KRT78	keratin 78	-
P14868	17.1658	17.144	17.1223	16.6801	17.0075	16.7934	17.3834	17.3834	17.2494	17.201	16.5068	16.7691	16.9335	16.4378	16.5558	16.8469	17.085	16.8125	-0.272428	0.072737	-0.310089	0.310089	0.489678				-0.229795	16.9384	-1.43343	0.15708	0.451916	-5.53765		ENSG00000115866	DARS1	aspartyl-tRNA synthetase 1	-			Cytosol (Enhanced)
P50991	18.1992	18.4911	17.462	18.0253	18.3034	18.119	17.5149	17.5149	18.5216	18.4223	18.4416	18.2248	18.3484	17.5508	18.273	18.3332	17.9537	18.2645	0.310724	0.102904	0.306861	0.306861	0.493331				0.248036	18.1677	1.53592	0.129971	0.408215	-5.39166		ENSG00000115484	CCT4	chaperonin containing TCP1 subunit 4	-			Cytosol (Supported)
Q9NX63	20.9501	21.1999	21.2023	20.6779	21.2657	21.3547	21.1621	21.1621	20.7446	20.7539	20.8975	20.949	21.3253	19.7556	20.7724	21.2389	21.1218	20.8046	-0.317191	0.108261	-0.306257	0.306257	0.494018				-0.311439	20.8982	-1.34837	0.182758	0.488829	-5.65168		ENSG00000106554	CHCHD3	coiled-coil-helix-coiled-coil-helix domain containing 3	+	MIM	Mitochondrial dynamics and surveillance;Cristae formation;MICOS complex;Mitochondrial dynamics and surveillance;Intramitochondrial membrane interactions	Mitochondria (Supported)
P51991	12.4437	13.2605	13.0297	13.1059	12.5943	14.0169	13.8316	13.8316	14.174	12.1796	13.2582	10.3687	12.751	14.6626	12.7914	11.2562	13.2643	12.6802	-0.584069	0.300771	-0.304746	0.304746	0.49574				-0.503026	12.9093	-1.33968	0.18555	0.492079	-5.66295		ENSG00000170144	HNRNPA3	heterogeneous nuclear ribonucleoprotein A3	-			Nucleoplasm (Enhanced)
Q96QK1	14.8782	15.7771	15.8488	15.4527	15.5286	15.8821	16.2603	16.2603	14.9253	15.4193	15.4806	14.8715	15.4049	16.2652	14.9037	15.7249	15.736	15.3744	-0.361587	0.143685	-0.304669	0.304669	0.495828				-0.286685	15.4062	-0.86922	0.388293	0.708575	-6.16944		ENSG00000069329	VPS35	VPS35 retromer complex component	-			Endosomes;Lysosomes (Supported)
Q92499	17.0636	16.8599	16.8869	17.2963	16.9377	17.4277	17.4338	17.4338	17.4599	16.9872	16.4825	16.7838	16.6924	17.2714	16.8058	16.6297	17.1675	16.8891	-0.278371	0.0817693	-0.302704	0.302704	0.498077				-0.240326	16.9523	-1.47049	0.146808	0.434182	-5.48593		ENSG00000079785	DDX1	DEAD-box helicase 1	-			Nucleoplasm (Enhanced)
O75821	17.1717	17.1215	16.4318	16.1829	17.1302	16.6987	16.7271	16.7271	17.3603	17.2837	16.5617	14.9937	17.1022	15.012	15.8091	16.3769	16.7739	16.3124	-0.461439	0.221936	-0.301676	0.301676	0.499257				-0.468122	16.6262	-1.30291	0.197731	0.509452	-5.70994		ENSG00000130811	EIF3G	eukaryotic translation initiation factor 3 subunit G	-			Cytosol (Enhanced)
Q13177	17.2186	17.3447	17.145	17.3215	17.1914	17.2009	16.8459	16.8459	16.9638	17.2688	17.4808	17.3657	17.3472	17.7641	17.5969	17.2025	17.1392	17.3737	0.234508	0.0520518	0.301006	0.301006	0.500028				0.192602	17.2924	1.66735	0.100812	0.360849	-5.19094		ENSG00000180370	PAK2	p21 (RAC1) activated kinase 2	-			Nucleoplasm;Vesicles (Approved)
P26640	15.5008	15.7173	14.8628	15.6067	15.0808	14.5132	14.1643	14.1643	15.5971	15.7557	14.552	15.0187	14.9353	15.6668	15.5934	15.6322	14.9513	15.3439	0.392611	0.171547	0.300589	0.300589	0.500508				0.280189	15.2876	0.962081	0.339985	0.663385	-6.08594		ENSG00000096171|ENSG00000204394|ENSG00000224264|ENSG00000226589|ENSG00000227686|ENSG00000231116|ENSG00000231945	VARS1	valyl-tRNA synthetase 1	-			Cytosol (Enhanced)
Q9Y281	22.7281	22.5731	22.8994	22.3025	22.58	22.5905	22.1338	22.1338	22.8016	22.4543	22.7614	22.68	23.0885	22.5716	22.563	23.0535	22.4926	22.7467	0.254099	0.0656801	0.300489	0.300489	0.500624				0.202833	22.7904	1.54607	0.127503	0.408215	-5.37671		ENSG00000165410	CFL2	cofilin 2	-			Cytosol;Nucleoplasm (Approved)
P40227	19.5917	19.7241	19.4404	19.6873	19.6062	19.7904	19.7608	19.7608	19.8578	19.7966	19.1419	19.5634	19.4432	19.1321	19.1883	19.3824	19.6702	19.4382	-0.231987	0.051407	-0.299026	0.299026	0.502313				-0.219047	19.5107	-1.57247	0.121257	0.400331	-5.33736		ENSG00000146731	CCT6A	chaperonin containing TCP1 subunit 6A	-			Cytosol (Approved)
P23297	18.314	18.7295	18.0997	19.2556	18.3129	18.7597	18.7223	18.7223	18.3269	18.9293	18.5971	19.5952	19.7811	17.6596	19.6924	19.6675	18.6145	19.0311	0.416619	0.19367	0.297023	0.297023	0.504634				0.432023	18.8264	1.31867	0.19244	0.502291	-5.68996		ENSG00000160678	S100A1	S100 calcium binding protein A1	-
Q9UIJ7	22.0985	22.1054	22.1086	21.5948	22.3612	21.6665	22.3663	22.3663	22.0144	21.5595	22.1719	21.5015	21.6579	20.9671	22.1917	22.0991	22.0834	21.7704	-0.313048	0.114076	-0.295143	0.295143	0.506824				-0.272639	21.7517	-1.47084	0.146716	0.434182	-5.48545		ENSG00000147853	AK3	adenylate kinase 3	+	Matrix	Metabolism;Nucleotide metabolism;Nucleotide synthesis and processing	Mitochondria (Supported)
Q02413	16.7485	15.8525	16.3118	16.4993	15.7507	16.5938	14.9862	14.9862	16.2976	16.2329	15.5552	17.3785	16.529	17.534	15.1932	16.7543	15.9661	16.4343	0.468213	0.235081	0.294404	0.294404	0.507687				0.328223	16.3543	0.976952	0.332632	0.654626	-6.07181		ENSG00000134760	DSG1	desmoglein 1	-
Q15119	15.0369	15.0395	15.1118	15.3788	15.7132	14.7269	15.3967	15.3967	15.0282	15.0969	15.3387	14.7396	15.1872	13.946	14.7703	15.1658	15.2251	14.9091	-0.315981	0.117082	-0.29434	0.29434	0.507762				-0.29146	15.0802	-1.21909	0.227724	0.54434	-5.81241		ENSG00000005882	PDK2	pyruvate dehydrogenase kinase 2	+	Matrix	Metabolism;Carbohydrate metabolism;Pyruvate metabolism	Mitochondria;Nucleoplasm (Supported)
Q96IU4	16.8159	17.6479	17.2531	17.9571	17.5403	17.304	18.4106	18.4106	17.7206	17.766	18.4095	18.0913	17.758	18.4945	18.2905	17.6564	17.6675	18.0233	0.355881	0.149176	0.294065	0.294065	0.508083				0.462045	17.8516	2.72216	0.00854053	0.0893538	-3.07227		ENSG00000114779	ABHD14B	abhydrolase domain containing 14B	-			Nucleoli (Approved)
P62906	18.2639	17.7062	18.522	18.3851	17.9938	18.1129	17.0609	17.0609	18.2458	17.7124	18.3996	18.0526	18.083	19.12	18.7436	17.7902	17.8882	18.2684	0.380193	0.168623	0.293921	0.293921	0.508252				0.262003	18.1181	1.29211	0.20142	0.515636	-5.7235		ENSG00000198755	RPL10A	ribosomal protein L10a	-			Cytosol;Endoplasmic reticulum (Supported)
Q0ZGT2	19.4447	19.3988	19.1395	19.0882	19.4793	19.5271	19.6556	19.6556	19.8201	19.4185	19.258	18.2853	19.7157	18.257	18.7843	19.0706	19.4236	19.0762	-0.347393	0.143262	-0.293154	0.293154	0.509151				-0.314252	19.2497	-1.45263	0.151691	0.444516	-5.51102		ENSG00000162614	NEXN	nexilin F-actin binding protein	-			Actin filaments (Supported)
Q9BW30	17.5706	18.4925	17.8671	17.6679	17.8178	18.3112	16.985	16.985	19.2214	16.6544	16.3595	17.1437	17.2866	16.508	17.3755	17.4457	17.7122	17.2493	-0.462819	0.233427	-0.292432	0.292432	0.509998				-0.566692	17.6582	-1.42764	0.158734	0.452161	-5.54562		ENSG00000159713	TPPP3	tubulin polymerization promoting protein family member 3	-			Nucleoli fibrillar center (Approved)
P54725	19.3521	19.3891	18.9834	18.7501	19.1302	18.8616	18.4169	18.4169	18.7556	19.0794	19.6439	18.8082	19.4982	19.5628	18.9973	19.4233	18.9125	19.2211	0.308551	0.112896	0.292297	0.292297	0.510155				0.237741	19.1886	1.42691	0.158942	0.452161	-5.54662		ENSG00000179262	RAD23A	RAD23 homolog A, nucleotide excision repair protein	-			Nucleoplasm (Enhanced)
P51398	15.1864	14.4026	14.1836	15.3749	14.6733	14.6245	15.5394	15.5394	14.0781	14.2567	14.642	14.4003	13.9817	15.6327	15.1844	14.2062	14.9405	14.5477	-0.392783	0.180828	-0.291733	0.291733	0.510819				-0.307226	14.3191	-1.10545	0.273508	0.598795	-5.94097		ENSG00000132676	DAP3	death associated protein 3	+	Matrix	T	Mitochondria;Nucleoplasm (Supported)	Ribo
Q9HCP6	18.0188	18.2578	17.7997	18.7888	17.8551	17.8288	18.5939	18.5939	18.5677	18.9321	16.8977	17.0635	18.3184	16.3478	18.536	17.4337	18.2171	17.7621	-0.454999	0.230521	-0.289966	0.289966	0.512902				-0.401172	17.7532	-1.04495	0.30036	0.628575	-6.00451		ENSG00000010282	HHATL	hedgehog acyltransferase like	-
P09488	12.4871	15.1448	15.3717	13.149	16.4714	13.929	12.6182	12.6182	16.6107	15.0821	16.0075	11.9122	13.8076	17.4715	14.052	12.7668	13.9737	14.7138	0.740134	0.407373	0.288658	0.288658	0.514449				0.546495	15.2825	0.692341	0.491473	0.787672	-6.30559		ENSG00000134184	GSTM1	glutathione S-transferase mu 1	-			Cytosol (Approved)
O15273	17.9169	19.1493	17.3301	18.74	18.3223	19.5016	19.8389	19.8389	19.6142	19.2519	18.136	19.6604	18.3989	20.4088	19.8453	19.2467	18.8298	19.3203	0.490502	0.261999	0.285325	0.285325	0.518412				0.63467	19.0197	1.74851	0.0856418	0.330983	-5.05952		ENSG00000173991	TCAP	titin-cap	-
Q9H446	14.8939	14.2502	14.6737	14.7316	14.8651	13.6752	13.0912	13.0912	15.1689	14.4267	15.0678	14.0797	15.1325	12.9408	15.0297	15.1895	14.159	14.6294	0.47041	0.248833	0.284171	0.284171	0.519792				0.317869	14.5954	0.98026	0.33101	0.654316	-6.06863		ENSG00000111832	RWDD1	RWD domain containing 1	-
Q86VS8	15.7832	15.8409	15.4297	14.7282	15.599	15.3823	16.1168	16.1168	15.3137	15.879	15.885	14.5975	15.8527	14.3485	14.8582	15.2434	15.6246	15.2473	-0.377344	0.180599	-0.280474	0.280474	0.524235				-0.307037	15.4362	-1.29874	0.19915	0.51146	-5.71519		ENSG00000168172	HOOK3	hook microtubule tethering protein 3	-			Centriolar satellite (Supported)
Q6ZMU5	21.3781	22.0621	21.8548	21.7605	21.7126	22.1795	22.2913	22.2913	21.7391	21.8658	21.3719	21.83	21.758	21.6508	21.5071	21.8168	21.9413	21.6924	-0.248839	0.0747836	-0.280241	0.280241	0.524516				-0.198838	21.7569	-1.22341	0.226101	0.542904	-5.80729		ENSG00000177238	TRIM72	tripartite motif containing 72	-			Vesicles (Approved)
Q99714	19.6135	19.4218	19.5852	18.6482	19.4408	19.3217	19.9084	19.9084	19.4471	18.9876	19.5942	18.5731	18.7187	19.365	19.5915	19.0312	19.481	19.1636	-0.317457	0.131736	-0.279456	0.279456	0.525465				-0.256406	19.1539	-1.53086	0.131215	0.408215	-5.39909		ENSG00000072506	HSD17B10	hydroxysteroid 17-beta dehydrogenase 10	+	Matrix	Mitochondrial central dogma;mtRNA metabolism;mtRNA granules;Mitochondrial central dogma;mtRNA metabolism;Polycistronic mtRNA processing;Mitochondrial central dogma;mtRNA metabolism;mt-tRNA modifications;Metabolism;Lipid metabolism;Fatty acid oxidation;Metabolism;Lipid metabolism;Cholesterol, bile acid, steroid synthesis;Metabolism;Amino acid metabolism;Branched-chain amino acid metabolism
P12109	20.1435	20.289	20.2906	20.599	19.9256	20.4084	20.8048	20.8048	20.1463	19.9218	19.7975	20.2101	19.9193	20.9752	19.8766	20.0744	20.4082	20.1152	-0.293067	0.111483	-0.279232	0.279232	0.525737				-0.236413	20.1519	-1.35555	0.180474	0.485877	-5.64231		ENSG00000142156	COL6A1	collagen type VI alpha 1 chain	-			Cytosol (Approved)
Q9NPJ3	18.7356	18.1924	18.4608	19.0524	18.6859	17.9739	17.8869	17.8869	18.8496	18.0354	18.6182	18.489	18.538	19.1809	18.8182	18.8729	18.3594	18.6753	0.315913	0.131129	0.27873	0.27873	0.526345				0.24842	18.4824	1.30936	0.195553	0.505837	-5.70179		ENSG00000112304	ACOT13	acyl-CoA thioesterase 13	+	Matrix	Metabolism;Lipid metabolism	Cell Junctions (Approved)
Q13409	14.397	14.8244	14.8956	14.6074	15.2144	14.7618	14.6242	14.6242	14.9227	14.845	13.6732	14.655	15.0553	13.5471	13.9932	14.5384	14.7436	14.4037	-0.339872	0.152442	-0.27764	0.27764	0.527667				-0.356932	14.648	-1.49819	0.139482	0.421405	-5.44649		ENSG00000077380	DYNC1I2	dynein cytoplasmic 1 intermediate chain 2	-			Cytosol;Endoplasmic reticulum (Supported)
P11142	24.1191	24.1339	23.9397	24.2412	24.2982	24.0752	23.8142	23.8142	24.2728	24.2752	23.9592	24.2535	24.543	24.0943	24.2496	24.3915	24.0545	24.2549	0.200441	0.0420401	0.275874	0.275874	0.529817				0.166118	24.1962	1.37389	0.174739	0.477102	-5.61815		ENSG00000109971	HSPA8	heat shock protein family A (Hsp70) member 8	-			Nucleoplasm (Approved)
Q92734	14.5246	14.7414	14.4106	15.4719	14.6516	15.5817	13.7085	13.7085	13.9007	14.6301	15.3748	15.411	14.6821	16.0064	15.0531	15.1243	14.5998	15.0228	0.422962	0.222986	0.275654	0.275654	0.530085				0.295624	14.9488	1.1831	0.241573	0.566618	-5.85442		ENSG00000114354	TFG	trafficking from ER to golgi regulator	-			Vesicles (Supported)
P55268	19.7235	20.1946	19.7626	19.661	19.7388	20.2145	20.3288	20.3288	19.9562	19.737	19.6163	19.632	19.8169	19.7246	19.7196	19.9171	19.9941	19.765	-0.22912	0.0632525	-0.274697	0.274697	0.531255				-0.181304	19.9079	-1.33904	0.18576	0.492079	-5.66379		ENSG00000172037	LAMB2	laminin subunit beta 2	-			Vesicles (Approved)
Q9UMS0	17.4686	17.2601	17.1768	16.3635	17.1787	17.3016	17.5143	17.5143	16.9742	17.21	17.8094	16.806	17.039	15.1507	16.837	16.7749	17.2222	16.8252	-0.397097	0.203932	-0.274201	0.274201	0.531862				-0.355373	16.7672	-1.12165	0.266614	0.597409	-5.92338		ENSG00000169599	NFU1	NFU1 iron-sulfur cluster scaffold	+	Matrix	Metabolism;Metals and cofactors;Fe-S cluster biosynthesis;Metabolism;Metals and cofactors;Fe-S-containing proteins	Cytosol (Supported)
P62241	15.4733	14.86	15.7116	15.5805	16.0266	14.6128	16.5136	16.5136	14.7128	15.2543	16.1638	14.3592	15.5687	14.3255	16.0774	15.34	15.6615	15.2252	-0.43631	0.235367	-0.274113	0.274113	0.531969				-0.314578	15.6	-1.09724	0.27705	0.603102	-5.9498		ENSG00000142937	RPS8	ribosomal protein S8	-			Cytosol;Endoplasmic reticulum (Enhanced)
P02042	22.0389	21.3094	21.8564	20.5728	21.4754	20.8469	20.3516	20.3516	21.3042	21.5836	22.3743	20.955	21.0368	21.9686	21.0853	21.638	21.1004	21.4932	0.39286	0.202421	0.272545	0.272545	0.533895				0.28589	21.4877	1.00484	0.319127	0.645208	-6.04473		ENSG00000223609	HBD	hemoglobin subunit delta	-
Q96AC1	13.906	13.9833	13.5475	14.1295	13.6606	13.5369	14.3593	14.3593	13.6388	13.337	13.6395	13.7698	13.5257	14.0406	13.8542	13.6151	13.9353	13.6776	-0.257691	0.0875923	-0.272517	0.272517	0.533929				-0.197117	13.6935	-1.17187	0.24602	0.571156	-5.86729		ENSG00000073712	FERMT2	fermitin family member 2	-			Focal adhesion sites;Nucleoplasm (Supported)
Q9UMY4	14.4662	13.8285	14.204	14.7503	14.0523	14.4008	15.2194	15.2194	15.2381	14.4672	15.9943	14.2974	14.1747	16.1029	15.2294	14.053	14.5176	14.9446	0.427006	0.230282	0.272318	0.272318	0.534173				0.527261	14.5166	1.44281	0.154429	0.450067	-5.52468		ENSG00000147164	SNX12	sorting nexin 12	-
Q86V81	15.9551	16.4342	16.3408	15.2341	15.9315	15.44	16.6994	16.6994	15.2594	15.8958	16.6949	15.4945	15.7373	15.3988	15.6699	15.7244	16.0918	15.7344	-0.357435	0.173061	-0.272294	0.272294	0.534202				-0.270637	15.9165	-1.17869	0.243312	0.56915	-5.85948		ENSG00000183684	ALYREF	Aly/REF export factor	-			Nuclear speckles (Enhanced)
O75083	20.1614	20.4	20.05	20.7954	20.3699	20.5432	19.41	19.41	20.5564	20.584	20.1564	20.6607	20.3342	21.1274	19.8406	20.5653	20.1425	20.4781	0.335643	0.15538	0.271402	0.271402	0.535301				0.231001	20.3802	1.37994	0.172879	0.474453	-5.61012		ENSG00000071127	WDR1	WD repeat domain 1	-			Cell Junctions;Plasma membrane (Supported)
O43813	17.0899	17.9294	18.2836	18.245	17.6785	17.4234	18.971	18.971	18.2446	17.9765	18.9328	18.2961	18.3367	19.1987	18.5736	18.1037	18.074	18.4578	0.383861	0.19633	0.271395	0.271395	0.535309				0.512001	18.2647	2.46979	0.0164689	0.128538	-3.65595		ENSG00000115365	LANCL1	LanC like 1	-			Microtubules (Uncertain)
Q9Y2Z9	18.6294	18.3528	18.6812	18.2404	18.4249	18.5581	18.9292	18.9292	18.5323	18.1585	18.701	18.0639	18.4794	17.6065	18.7337	18.2567	18.5932	18.3165	-0.276654	0.106264	-0.269355	0.269355	0.53783				-0.228645	18.4037	-1.30893	0.195696	0.505837	-5.70232		ENSG00000119723	COQ6	coenzyme Q6, monooxygenase	+	MIM	Metabolism;Metals and cofactors;Coenzyme Q metabolism
Q9Y394	17.1819	16.224	16.0116	17.0201	16.8314	17.1372	17.2747	17.2747	16.9184	16.3568	16.1339	17.2691	16.9963	15.209	16.6721	16.3296	16.8695	16.4856	-0.383824	0.200242	-0.26808	0.26808	0.539412				-0.325929	16.5519	-1.32624	0.189936	0.498193	-5.68027		ENSG00000100612	DHRS7	dehydrogenase/reductase 7	-			Mitochondria;Nucleoplasm (Approved)
Q9NQG5	15.1806	15.3547	14.8806	14.3978	15.1665	15.1853	15.5636	15.5636	15.0821	14.6523	15.56	14.6666	14.9684	14.3925	14.7182	14.8696	15.1616	14.8637	-0.29786	0.127623	-0.266309	0.266309	0.541616				-0.240429	15.0058	-1.53014	0.131394	0.408215	-5.40015		ENSG00000101413	RPRD1B	regulation of nuclear pre-mRNA domain containing 1B	-			Nucleoplasm (Supported)
Q00577	16.4193	17.4887	17.5055	16.8661	17.4521	16.8785	15.997	15.997	17.8525	17.4122	17.1887	16.6295	17.0269	17.4255	16.6076	17.4346	16.8255	17.1972	0.371681	0.19217	0.266241	0.266241	0.5417				0.253326	17.0654	1.14774	0.255768	0.586288	-5.89454		ENSG00000185129	PURA	purine rich element binding protein A	-
P27169	14.7162	15.1018	14.84	13.8464	15.215	13.832	14.1238	14.1238	14.596	15.0133	15.7866	14.229	15.123	14.1919	14.8152	15.004	14.4749	14.8449	0.369991	0.191702	0.265422	0.265422	0.542723				0.319842	14.7661	1.14237	0.257974	0.589119	-5.90052		ENSG00000005421	PON1	paraoxonase 1	-
Q1KMD3	12.9936	12.6807	12.6757	13.0247	12.9276	13.1718	12.2755	12.2755	11.7807	12.3739	12.6272	13.1635	12.5429	11.7001	12.7463	12.5301	12.7531	12.4331	-0.320028	0.149191	-0.264425	0.264425	0.54397				-0.38826	12.667	-2.04173	0.0457147	0.227861	-4.53876		ENSG00000214753	HNRNPUL2	heterogeneous nuclear ribonucleoprotein U like 2	-			Nucleoplasm (Enhanced)
Q9H2H8	15.7098	16.6205	15.5111	14.8725	16.3039	15.7443	13.901	13.901	15.7656	16.501	16.3601	14.2953	16.3164	16.0216	14.909	16.3736	15.3205	15.8178	0.497297	0.296198	0.262781	0.262781	0.546034				0.294513	15.8557	0.7404	0.46203	0.763832	-6.27159		ENSG00000240344	PPIL3	peptidylprolyl isomerase like 3	-			Nucleoplasm (Supported)
P53990	15.8493	16.1384	16.177	16.3889	15.9493	15.6854	15.1923	15.1923	16.5888	16.3828	16.0974	15.8911	16.3305	15.2991	16.0758	16.4843	15.8216	16.1437	0.322094	0.154626	0.261128	0.261128	0.548116				0.232197	16.0587	1.17601	0.244373	0.570454	-5.86255		ENSG00000182149	IST1	IST1 factor associated with ESCRT-III	-			Vesicles (Supported)
Q99729	13.9221	12.5965	12.6004	11.2726	13.2012	14.217	14.6339	14.6339	11.7823	12.9511	14.096	13.1055	12.963	12.5091	12.9019	12.7164	13.3847	12.8782	-0.506509	0.306327	-0.260252	0.260252	0.549223				-0.328054	13.1267	-0.710861	0.480006	0.781613	-6.29275		ENSG00000197451	HNRNPAB	heterogeneous nuclear ribonucleoprotein A/B	-			Nucleoplasm (Enhanced)
Q8N5N7	14.6879	14.404	14.49	14.8005	14.6187	14.4294	15.2989	15.2989	14.5891	13.8231	14.6242	14.9467	14.3321	14.0589	15.0286	14.1675	14.7535	14.4463	-0.307263	0.14229	-0.260199	0.260199	0.549289				-0.229358	14.3436	-0.981451	0.330428	0.654313	-6.06749		ENSG00000136897	MRPL50	mitochondrial ribosomal protein L50	+	Matrix	Mitochondrial central dogma;Translation;Mitochondrial ribosome;LSU		Ribo
P36969	17.4862	17.4159	17.2938	17.6519	17.5098	17.3414	17.6735	17.6735	18.0885	17.4538	17.7976	17.7133	17.4096	18.1637	17.9942	17.3232	17.5057	17.743	0.237262	0.0811462	0.25879	0.25879	0.551074				0.261228	17.5255	1.73877	0.0873565	0.335987	-5.07559		ENSG00000167468	GPX4	glutathione peroxidase 4	+	MIM	Metabolism;Detoxification;ROS and glutathione metabolism;Metabolism;Detoxification;Selenoproteins	Mitochondria;Nucleoplasm (Supported)
Q8NE71	14.3557	14.8985	14.9885	13.9685	14.5575	13.9106	15.37	15.37	13.7017	14.6287	14.7737	14.0536	14.3146	14.4239	14.4161	14.4017	14.6774	14.3393	-0.338131	0.172103	-0.258403	0.258403	0.551565				-0.239191	14.4508	-0.895369	0.374274	0.696352	-6.14676		ENSG00000204574|ENSG00000206490|ENSG00000225989|ENSG00000231129|ENSG00000232169|ENSG00000236149|ENSG00000236342	ABCF1	ATP binding cassette subfamily F member 1	-			Cytosol (Enhanced)
P13645	23.2635	21.6008	23.4739	22.8491	23.4971	23.577	23.3022	23.3022	23.0432	23.0669	21.4217	23.3365	23.5969	21.4572	22.123	23.252	23.1082	22.6622	-0.446041	0.263533	-0.258331	0.258331	0.551656				-0.418328	23.0596	-1.27076	0.208865	0.521988	-5.75		ENSG00000186395	KRT10	keratin 10	-
Q9UQ90	14.4144	13.2015	14.1519	12.9775	13.063	13.6046	14.6063	14.6063	13.1443	13.3152	14.059	12.426	13.2529	13.7807	14.0524	13.4199	13.8282	13.4313	-0.396887	0.224093	-0.257807	0.257807	0.552323				-0.285724	13.4363	-1.13547	0.260826	0.592786	-5.90817		ENSG00000197912	SPG7	SPG7 matrix AAA peptidase subunit, paraplegin	+	MIM	Protein import, sorting and homeostasis;Protein homeostasis;Proteases
P0DMN0	13.4269	12.776	13.3262	13.5105	13.4561	13.6029	13.2445	13.2445	13.2517	12.5803	13.3876	12.77	13.2163	12.6049	13.4259	13.2377	13.3234	13.0593	-0.26414	0.106016	-0.257439	0.257439	0.552792				-0.275418	13.2948	-1.35919	0.179325	0.484662	-5.63754
Q9H9P8	17.7607	17.9963	17.9798	17.3274	18.08	18.0681	18.2864	18.2864	18.0097	17.8209	18.0576	17.3092	18.017	17.2515	17.4975	17.6657	17.9731	17.7036	-0.269464	0.112065	-0.256134	0.256134	0.554454				-0.224716	17.8577	-1.42765	0.158731	0.452161	-5.54561		ENSG00000087299	L2HGDH	L-2-hydroxyglutarate dehydrogenase	+	MIM	Metabolism;Carbohydrate metabolism;TCA-associated	Mitochondria (Enhanced)
O60664	20.2127	20.2559	19.98	20.0267	19.9257	20.2999	20.4507	20.4507	19.5721	19.7718	19.9269	20.1848	19.9033	20.4807	19.9726	19.9569	20.2003	19.9711	-0.229171	0.0764122	-0.255947	0.255947	0.554693				-0.193399	19.9731	-1.70736	0.0930783	0.343199	-5.12685		ENSG00000105355	PLIN3	perilipin 3	-			Lipid droplets (Enhanced)
P0DP25	19.4667	19.9319	19.7773	18.6954	19.6813	19.596	19.0003	19.0003	20.034	20.1247	20.275	19.339	20.2654	18.8282	19.1696	19.893	19.3936	19.7411	0.347472	0.186309	0.253574	0.253574	0.557733				0.291273	19.7471	1.26905	0.209469	0.521988	-5.7521
P35609	25.5628	25.7395	25.921	25.9358	26.0033	26.1592	26.1049	26.1049	25.9453	25.5999	25.5075	25.797	26.0563	25.3173	25.6027	25.9262	25.9414	25.719	-0.222395	0.0729928	-0.252801	0.252801	0.558726				-0.19904	25.9264	-1.51174	0.136005	0.414947	-5.42694		ENSG00000077522	ACTN2	actinin alpha 2	-			Actin filaments (Uncertain)
Q8N3K9	20.5725	20.8294	19.9082	20.3575	20.7635	20.6726	20.9605	20.9605	21.0524	21.1113	20.8201	20.8233	21.2257	20.2759	21.0172	20.8628	20.6281	20.8986	0.270491	0.116911	0.252137	0.252137	0.559582				0.317981	20.7184	2.1318	0.0372514	0.206952	-4.36476		ENSG00000164309	CMYA5	cardiomyopathy associated 5	-
P24310	18.9349	18.7251	18.3436	18.2044	19.0105	18.8971	18.8381	18.8381	19.1469	19.1162	18.9952	19.1384	19.4504	17.7973	19.4683	19.2129	18.724	19.0407	0.316752	0.160042	0.25206	0.25206	0.55968				0.333054	18.8826	1.46001	0.149659	0.440984	-5.50069		ENSG00000161281	COX7A1	cytochrome c oxidase subunit 7A1	+	MIM	OXPHOS;Complex IV;CIV subunits;OXPHOS;OXPHOS subunits		CIV
P55263	14.2558	15.0875	14.2233	14.1214	14.9517	14.5328	14.2901	14.2901	15.46	15.1672	14.8307	14.598	15.2193	13.901	14.2026	14.9936	14.4691	14.7966	0.327477	0.172174	0.250203	0.250203	0.562079				0.301907	14.7802	1.12462	0.265362	0.59632	-5.92013		ENSG00000156110	ADK	adenosine kinase	-			Cytosol;Nucleoplasm (Supported)
P62191	18.9551	18.9587	19.1699	18.5064	18.8299	18.9856	18.3698	18.3698	19.1571	18.6826	18.762	18.7996	19.0829	19.5368	19.1438	19.017	18.7681	19.0227	0.254586	0.104411	0.249814	0.249814	0.562582				0.197685	19.0175	1.68627	0.0970921	0.352821	-5.16081		ENSG00000100764	PSMC1	proteasome 26S subunit, ATPase 1	-			Cytosol;Nucleoplasm (Enhanced)
Q13616	14.5033	14.801	14.0641	15.0493	14.8401	14.2726	14.7642	14.7642	14.746	15.4414	14.9257	14.6656	15.0076	14.4687	15.1304	14.7893	14.6323	14.8968	0.264499	0.114701	0.248743	0.248743	0.563971				0.283331	14.85	1.63699	0.107022	0.368093	-5.23863		ENSG00000055130	CUL1	cullin 1	-			Nucleoplasm (Supported)
Q9NQ50	16.384	16.1601	16.6325	16.167	16.5983	16.2091	15.6156	15.6156	16.9155	16.1561	16.617	16.9423	16.6666	15.3619	16.9219	16.4516	16.1728	16.5041	0.331342	0.178415	0.248033	0.248033	0.564894				0.251746	16.391	1.34926	0.182472	0.488829	-5.65051		ENSG00000185608	MRPL40	mitochondrial ribosomal protein L40	+	Matrix	Mitochondrial central dogma;Translation;Mitochondrial ribosome;LSU	Mitochondria (Supported)	Ribo
P02751	16.9807	17.633	17.2749	16.9873	17.2258	16.8999	17.895	17.895	16.8001	17.5274	17.6666	17.1178	16.8682	16.6246	16.5214	17.2107	17.349	17.0421	-0.306841	0.157154	-0.2466	0.2466	0.566761				-0.228835	17.1285	-0.986916	0.327764	0.651457	-6.06222		ENSG00000115414	FN1	fibronectin 1	-
P62333	17.7236	17.2618	17.5086	17.1648	17.357	17.2219	17.6668	17.6668	17.249	17.2411	16.8671	17.4452	17.4177	16.6978	17.5659	17.1918	17.4464	17.2094	-0.236971	0.0914224	-0.246201	0.246201	0.567282				-0.205489	17.3267	-1.54618	0.127475	0.408215	-5.37653		ENSG00000100519	PSMC6	proteasome 26S subunit, ATPase 6	-			Cytosol;Nucleoplasm (Approved)
O94826	18.8538	18.82	18.4199	18.9234	18.9337	18.9482	18.5093	18.5093	18.7681	19.0032	18.1768	18.6747	18.6184	17.605	18.3587	18.5109	18.7397	18.4645	-0.275231	0.128762	-0.245014	0.245014	0.568835				-0.308143	18.4818	-1.55841	0.124551	0.404486	-5.35838		ENSG00000154174	TOMM70	translocase of outer mitochondrial membrane 70	+	MOM	Protein import, sorting and homeostasis;Protein import and sorting;TOM	Mitochondria (Enhanced)
Q8WW59	16.2443	16.274	16.2206	16.093	16.5624	16.1356	16.8515	16.8515	16.5742	16.1755	15.979	16.5563	16.2618	15.4351	15.9168	16.1412	16.4041	16.13	-0.274147	0.129299	-0.243553	0.243553	0.570751				-0.21024	16.1646	-1.22566	0.225256	0.542904	-5.8046		ENSG00000176422	SPRYD4	SPRY domain containing 4	+	Matrix		Nucleoplasm (Approved)
Q15365	19.031	19.0922	19.2393	19.2044	19.136	19.1338	19.2608	19.2608	18.7646	19.043	19.2138	19.0398	19.1467	19.0404	19.0279	18.9031	19.1698	19.0224	-0.147372	0.0222628	-0.243521	0.243521	0.570794				-0.134369	19.1603	-1.29108	0.201774	0.515716	-5.72479		ENSG00000169564	PCBP1	poly(rC) binding protein 1	-			Nuclear speckles (Enhanced)
Q96TA2	14.2154	13.8385	14.2525	14.7757	13.9223	14.5526	15.2902	15.2902	13.9225	13.671	14.3559	14.0964	13.5966	15.0914	14.5753	14.0021	14.5172	14.1639	-0.353283	0.205198	-0.242997	0.242997	0.571482				-0.242854	14.1318	-0.945225	0.348447	0.673328	-6.10171		ENSG00000136758	YME1L1	YME1 like 1 ATPase	+	MIM	Protein import, sorting and homeostasis;Protein homeostasis;Proteases	Mitochondria (Supported)
Q9H9B4	13.2484	12.6363	12.9534	11.0469	13.2203	13.4758	13.7923	13.7923	12.1603	12.4031	12.4973	13.4491	13.1993	11.2976	13.355	12.2143	13.0207	12.572	-0.448715	0.288666	-0.242129	0.242129	0.572626				-0.338486	12.9059	-1.10008	0.27582	0.601242	-5.94675		ENSG00000164466	SFXN1	sideroflexin 1	+	MIM	Metabolism;Amino acid metabolism;Serine metabolism;Metabolism;Vitamin metabolism;Folate and 1-C metabolism;Small molecule transport;Sideroflexins	Mitochondria (Enhanced)
Q16644	13.4864	14.4742	14.2419	14.3279	14.5767	13.7204	13.8984	13.8984	14.7161	14.1814	13.6834	14.8667	14.8092	13.5346	14.6653	14.7668	14.078	14.4029	0.324914	0.184743	0.238302	0.238302	0.577695				0.299247	14.2685	1.38115	0.172506	0.474244	-5.6085		ENSG00000114738	MAPKAPK3	MAPK activated protein kinase 3	-			Nucleoplasm (Supported)
Q9BQ69	19.9906	20.2765	19.7954	19.2838	20.2517	20.0382	20.0149	20.0149	20.5115	20.7105	20.4384	19.7922	20.4656	19.4214	20.3283	20.2852	19.9582	20.2442	0.285911	0.147597	0.237569	0.237569	0.578669				0.294	20.1041	1.75722	0.0841338	0.328327	-5.0451		ENSG00000133315	MACROD1	mono-ADP ribosylhydrolase 1	+	Matrix	Signaling	Nucleoplasm (Supported)
P0DMV9	23.0502	23.0188	22.7802	23.3318	23.1966	23.0444	22.5364	22.5364	22.9288	23.0643	22.5382	23.3777	23.081	23.9206	23.3304	23.4825	22.9369	23.2154	0.278591	0.141448	0.236636	0.236636	0.579914				0.221385	23.2092	1.3234	0.190873	0.49983	-5.68391
Q15233	16.4468	16.2749	16.2996	16.5406	15.9874	16.4438	16.8247	16.8247	16.2813	16.0119	15.8242	15.8871	16.1228	16.9553	16.3352	16.1401	16.4553	16.1947	-0.260579	0.125882	-0.234531	0.234531	0.582733				-0.207808	16.06	-1.14842	0.255489	0.586288	-5.89377		ENSG00000147140	NONO	non-POU domain containing octamer binding	-			Nucleoplasm (Enhanced)
Q04760	19.5814	20.075	19.3775	19.9188	19.8417	19.4034	20.8942	20.8942	19.8963	20.0005	21.0941	20.0851	20.0979	21.2071	20.5234	19.96	19.9983	20.358	0.359787	0.224399	0.233494	0.233494	0.584126				0.487772	20.1772	2.05047	0.0448259	0.226153	-4.52215		ENSG00000124767	GLO1	glyoxalase I	-			Cytosol;Nucleoplasm;Plasma membrane (Supported)
P99999	22.801	21.9625	23.0655	22.4441	22.4006	22.407	22.473	22.473	22.8997	22.1865	22.7735	22.499	23.0088	22.7615	23.0914	22.8366	22.5033	22.7571	0.25375	0.120182	0.233491	0.233491	0.58413				0.249418	22.5878	1.28367	0.20434	0.519785	-5.73403		ENSG00000172115	CYCS	cytochrome c, somatic	+	IMS	Metabolism;Metals and cofactors;Heme-containing proteins;Metabolism;Electron carriers;Cytochromes;OXPHOS;OXPHOS subunits;OXPHOS;Cytochrome C;Mitochondrial dynamics and surveillance;Apoptosis	Mitochondria (Supported)
P22234	15.9767	16.486	16.7421	15.5858	16.5037	16.0097	16.9322	16.9322	16.7625	16.4195	16.2615	15.5257	15.7178	15.3189	16.3565	16.1444	16.396	16.0634	-0.332696	0.198749	-0.233451	0.233451	0.584183				-0.256105	16.0771	-1.12781	0.264025	0.595801	-5.91663		ENSG00000128050	PAICS	phosphoribosylaminoimidazole carboxylase and phosphoribosylaminoimidazolesuccinocarboxamide synthase	+	Matrix	Metabolism;Nucleotide metabolism;Nucleotide synthesis and processing	Cytosol (Approved)
P61981	21.1043	22.0085	22.1192	20.7255	21.8922	21.6149	21.7447	21.7447	20.7988	22.0585	21.7998	21.106	22.0257	20.2195	20.8556	21.2029	21.6193	21.2584	-0.360901	0.227207	-0.232268	0.232268	0.585777				-0.342981	21.7159	-1.11044	0.271372	0.598795	-5.93558		ENSG00000170027	YWHAG	tyrosine 3-monooxygenase/tryptophan 5-monooxygenase activation protein gamma	-			Cytosol (Supported)
O00571	15.6333	15.9555	16.1648	16.3344	16.0203	16.7377	15.225	15.225	15.987	16.2046	15.5628	16.3799	16.1653	17.0733	16.0288	16.5202	15.912	16.2402	0.328231	0.199428	0.229832	0.229832	0.589071				0.230095	16.1455	1.03736	0.303856	0.633859	-6.01224		ENSG00000215301	DDX3X	DEAD-box helicase 3 X-linked	-			Cytosol (Approved)
O00193	14.2566	14.4617	14.2782	12.9336	14.4044	14.3088	14.8301	14.8301	13.6685	14.3527	14.5539	13.9014	13.9581	12.7578	14.4164	13.7955	14.288	13.9255	-0.362418	0.233027	-0.229263	0.229263	0.589843				-0.284963	13.9673	-0.93497	0.353662	0.675319	-6.11117		ENSG00000110696	C11orf58	chromosome 11 open reading frame 58	-			Endoplasmic reticulum (Approved)
P20810	18.0295	18.2077	17.7475	17.4477	18.2083	17.8975	17.5252	17.5252	17.3954	17.9916	18.4369	18.2932	18.5085	17.6527	17.9884	18.5651	17.8236	18.104	0.280431	0.152452	0.229075	0.229075	0.5901				0.237812	18.2219	1.30135	0.198261	0.509995	-5.7119		ENSG00000153113	CAST	calpastatin	-			Cytosol;Endoplasmic reticulum (Enhanced)
Q99541	17.9508	17.7018	17.872	16.6833	18.2114	16.9879	18.3298	18.3298	16.9855	17.0649	17.9667	17.635	17.7368	16.8821	16.9928	17.9993	17.7584	17.4079	-0.350457	0.222894	-0.228464	0.228464	0.590931				-0.268816	17.5017	-1.00813	0.317559	0.64479	-6.04149		ENSG00000147872	PLIN2	perilipin 2	-			Lipid droplets (Supported)
O95433	13.5819	13.4147	12.9216	13.8141	13.3308	14.0558	13.5139	13.5139	13.913	13.671	13.7178	14.0709	13.3147	14.4853	13.6931	13.4533	13.5183	13.7899	0.271547	0.144439	0.228186	0.228186	0.591309				0.270916	13.5202	1.44485	0.153858	0.44922	-5.52185		ENSG00000100591	AHSA1	activator of HSP90 ATPase activity 1	-			Cytosol (Supported)
P68036	18.0665	18.1655	17.6629	17.4301	18.2889	17.7081	16.765	16.765	17.9236	18.3572	18.6258	17.8616	18.398	16.5229	17.7547	18.4291	17.6065	17.9841	0.377617	0.251367	0.226454	0.226454	0.593671				0.257398	17.8796	0.760845	0.449818	0.756887	-6.25644		ENSG00000185651	UBE2L3	ubiquitin conjugating enzyme E2 L3	-			Cytosol;Nucleoplasm (Approved)
P60660	15.2187	15.5324	15.3848	16.3093	15.0412	15.0374	16.4093	16.4093	14.481	14.4772	15.3246	15.5787	14.8954	16.3396	16.0081	15.1881	15.6678	15.2866	-0.381232	0.255287	-0.22606	0.22606	0.59421				-0.2753	15.3293	-1.0057	0.31872	0.645208	-6.04389		ENSG00000092841	MYL6	myosin light chain 6	-
P07741	15.1973	14.8193	14.5343	15.2688	14.9236	14.4171	15.1977	15.1977	15.0614	14.8339	15.7145	15.8971	14.9484	15.16	15.8882	14.4952	14.9445	15.2498	0.305364	0.18444	0.224182	0.224182	0.596785				0.34154	15.1485	1.36056	0.178894	0.484316	-5.63574		ENSG00000198931	APRT	adenine phosphoribosyltransferase	-			Cytosol;Nucleoplasm (Supported)
P25788	17.5912	18.4535	18.3356	17.9983	18.2424	17.8236	18.566	18.566	18.833	18.6189	16.9584	17.891	18.3231	16.8338	17.4929	17.774	18.1971	17.8406	-0.356425	0.236397	-0.22325	0.22325	0.598068				-0.303723	17.9915	-1.34125	0.185046	0.492079	-5.66093		ENSG00000100567	PSMA3	proteasome 20S subunit alpha 3	-
P23396	15.1651	15.5168	15.0179	15.6388	15.4743	15.4664	15.3011	15.3011	14.653	15.3556	14.4009	15.5608	15.4612	14.4289	15.5713	15.1924	15.3602	15.078	-0.282174	0.163595	-0.221854	0.221854	0.599993				-0.290615	15.1661	-1.21776	0.228223	0.54434	-5.81398		ENSG00000149273	RPS3	ribosomal protein S3	-			Cytosol;Endoplasmic reticulum (Supported)
Q15843	18.3058	17.9899	16.3352	18.3953	18.1481	17.1464	19.1441	19.1441	18.3155	18.3241	17.5235	17.918	18.6399	15.2795	17.0125	17.6985	18.0761	17.5889	-0.487177	0.351482	-0.221225	0.221225	0.600862				-0.334605	17.6744	-0.668414	0.506508	0.802596	-6.32168		ENSG00000129559|ENSG00000285246	NEDD8	NEDD8 ubiquitin like modifier	-			Nucleoplasm (Enhanced)
Q9NZU5	21.3073	21.7066	21.3101	21.142	21.5379	21.5595	21.1258	21.1258	20.8828	21.0608	21.1586	21.1928	21.25	20.7858	21.1336	21.6288	21.3519	21.1367	-0.215219	0.0943568	-0.220649	0.220649	0.60166				-0.247515	21.3405	-1.77235	0.081564	0.319859	-5.01986		ENSG00000071282	LMCD1	LIM and cysteine rich domains 1	-			Cytosol;Nucleoplasm (Supported)
P46783	18.2485	17.6113	17.9594	16.4104	16.9062	17.4446	18.2646	18.2646	17.4631	17.4228	17.8378	16.2012	17.1311	18.4701	16.4225	16.9603	17.6387	17.2386	-0.400089	0.28114	-0.22048	0.22048	0.601894				-0.310674	17.3058	-0.936364	0.35295	0.675319	-6.10989		ENSG00000124614	RPS10	ribosomal protein S10	-			Cytosol (Approved)
P48163	15.8083	16.673	16.7398	16.6989	16.7483	16.2998	15.2278	15.2278	16.4573	15.9738	15.9303	16.421	16.7035	16.8302	17.1353	16.7525	16.1779	16.5255	0.347554	0.232172	0.220415	0.220415	0.601984				0.211813	16.4536	0.910122	0.366508	0.689897	-6.13368		ENSG00000065833	ME1	malic enzyme 1	mito-interacting			Nucleoplasm;Plasma membrane (Uncertain)
P00167	16.3881	16.2201	16.0864	16.2242	16.4781	16.5777	15.5372	15.5372	16.1788	16.4297	16.7024	16.3262	16.7646	15.7558	16.4823	16.5903	16.1311	16.4038	0.272613	0.155591	0.220276	0.220276	0.602177				0.187771	16.3202	1.17548	0.244582	0.570454	-5.86316		ENSG00000166347	CYB5A	cytochrome b5 type A	-			Cytosol;Vesicles (Enhanced)
P47985	21.1708	20.6781	21.1273	20.9303	21.0367	20.9435	21.4609	21.4609	21.068	20.7837	21.3593	20.6632	20.9911	20.3663	20.462	21.1312	21.1011	20.8531	-0.247979	0.130048	-0.219684	0.219684	0.602999				-0.196577	20.8726	-1.05342	0.296496	0.624202	-5.99582		ENSG00000169021	UQCRFS1	ubiquinol-cytochrome c reductase, Rieske iron-sulfur polypeptide 1	+	MIM	OXPHOS;Complex III;CIII subunits;Metabolism;Metals and cofactors;Fe-S-containing proteins;OXPHOS;OXPHOS subunits	Mitochondria (Approved)	CIII
P48637	15.1047	14.7983	14.3916	15.7341	14.7326	14.2575	15.8136	15.8136	14.5451	14.854	14.9958	14.3881	14.6913	14.2707	15.6291	14.5372	15.0807	14.7389	-0.341834	0.229767	-0.218333	0.218333	0.604877				-0.23714	14.7926	-0.701406	0.485842	0.785993	-6.29935		ENSG00000100983	GSS	glutathione synthetase	-			Nucleoplasm (Supported)
Q96BQ5	16.3906	16.0773	16.1857	15.2638	15.5201	15.2825	16.8695	16.8695	15.9317	15.5538	16.5432	14.3014	16.0955	15.0322	16.0945	15.807	16.0574	15.6699	-0.387467	0.273457	-0.218187	0.218187	0.60508				-0.27145	15.7263	-0.803375	0.425023	0.737537	-6.22365		ENSG00000164366	CCDC127	coiled-coil domain containing 127	+	Membrane		Nucleoli fibrillar center;Nucleoplasm (Approved)
P26440	17.4223	17.0283	17.663	16.9149	17.1006	16.9813	16.3221	16.3221	17.5035	17.0238	16.8117	17.4651	16.7689	17.8498	17.1922	17.5254	16.9693	17.2676	0.298232	0.185573	0.218152	0.218152	0.605128				0.205776	17.0733	1.1053	0.273575	0.598795	-5.94114		ENSG00000128928	IVD	isovaleryl-CoA dehydrogenase	+	Matrix	Metabolism;Amino acid metabolism;Branched-chain amino acid metabolism	Mitochondria (Supported)
P13010	17.3358	17.5371	16.7851	17.2559	16.9591	16.8578	16.0787	16.0787	17.2238	17.2257	17.2567	17.269	16.8982	17.771	16.5412	17.1796	16.861	17.1706	0.309621	0.197447	0.218143	0.218143	0.605142				0.197858	16.9693	1.01073	0.316324	0.643098	-6.03892		ENSG00000079246	XRCC5	X-ray repair cross complementing 5	-			Nucleoplasm (Enhanced)
Q13033	14.6801	15.288	14.3992	15.2922	15.1514	15.4413	15.2549	15.2549	15.2303	15.1311	14.0555	14.8546	15.2655	13.8457	15.1466	14.7437	15.0952	14.7841	-0.311124	0.200758	-0.216955	0.216955	0.606799				-0.288321	14.9471	-1.21473	0.229369	0.546117	-5.81756		ENSG00000196792	STRN3	striatin 3	-			Cytosol (Supported)
P13667	14.3032	14.5211	14.9971	14.7143	14.8145	14.0987	15.5628	15.5628	14.081	13.8657	14.2191	15.3764	14.9609	13.4368	15.1533	14.5774	14.8218	14.4588	-0.362995	0.253794	-0.21617	0.21617	0.607897				-0.257143	14.6524	-0.992138	0.325233	0.650543	-6.05716		ENSG00000155660	PDIA4	protein disulfide isomerase family A member 4	-			Endoplasmic reticulum (Supported)
Q07021	19.5656	19.917	19.8551	18.7625	19.8784	19.017	18.6771	18.6771	20.0496	19.6794	19.7953	19.6646	19.6717	18.51	19.7295	19.9002	19.2937	19.625	0.331299	0.223256	0.215741	0.215741	0.608497				0.243214	19.4932	1.05647	0.295116	0.623505	-5.99268		ENSG00000108561	C1QBP	complement C1q binding protein	+	Matrix	Signaling;Immune response	Plasma membrane (Approved)
Q9HCU5	13.3479	14.3343	15.1139	14.6906	14.9568	15.104	13.4183	13.4183	12.9387	13.8469	13.6933	14.4815	14.678	12.604	14.1991	14.6097	14.298	13.8814	-0.416625	0.304037	-0.215425	0.215425	0.60894				-0.542297	14.2839	-1.64867	0.104597	0.365389	-5.22038		ENSG00000138073	PREB	prolactin regulatory element binding	-			Endoplasmic reticulum (Approved)
Q6NZI2	19.7342	20.2244	20.2698	19.7981	19.6794	20.4572	20.5192	20.5192	19.5165	19.3166	20.1493	20.4652	19.748	20.3036	19.8272	19.6601	20.1502	19.8733	-0.276864	0.166702	-0.215417	0.215417	0.608953				-0.224154	20.0049	-1.30973	0.195427	0.505837	-5.70131		ENSG00000177469	CAVIN1	caveolae associated protein 1	-			Plasma membrane (Supported)
P56385	18.8227	17.6596	18.2832	18.7416	18.5032	18.37	17.772	17.772	18.8178	18.1254	17.9085	19.0307	19.2218	17.4579	19.2702	18.893	18.2405	18.5907	0.350145	0.242768	0.215272	0.215272	0.609156				0.283206	18.5955	1.1985	0.235574	0.555926	-5.83659		ENSG00000169020	ATP5ME	ATP synthase membrane subunit e	+	MIM	OXPHOS;Complex V;CV subunits;OXPHOS;OXPHOS subunits;Mitochondrial dynamics and surveillance;Cristae formation	Mitochondria (Supported)	CV
Q8WZ42	26.7371	28.393	26.6061	27.7626	27.8627	28.4394	26.7852	26.7852	28.6518	28.59	26.1956	28.1244	27.202	27.3544	28.026	28.6667	27.4214	27.8514	0.429943	0.316691	0.214698	0.214698	0.609961				0.339055	27.6612	0.864869	0.390658	0.708575	-6.17315		ENSG00000155657	TTN	titin	-
P13489	17.453	18.1	17.8513	17.7826	17.7225	17.5092	17.9739	17.9739	17.958	18.311	17.4559	17.0617	17.7064	17.136	17.0163	17.5698	17.7958	17.5269	-0.268907	0.159465	-0.214409	0.214409	0.610368				-0.243464	17.6478	-1.1186	0.267903	0.597409	-5.92672		ENSG00000023191|ENSG00000276230	RNH1	ribonuclease/angiogenin inhibitor 1	-			Cytosol;Nucleoplasm (Enhanced)
Q9NVS9	16.4367	14.9454	15.3498	15.4976	16.0278	15.5178	16.8587	16.8587	15.6001	15.8523	17.4921	15.6282	15.9207	17.4744	17.1041	15.7531	15.9366	16.3531	0.416546	0.307494	0.21334	0.21334	0.611872				0.548281	16.0281	1.63826	0.106757	0.368093	-5.23666		ENSG00000108439	PNPO	pyridoxamine 5'-phosphate oxidase	+	Matrix	Metabolism;Vitamin metabolism;Vitamin B6 metabolism	Cytosol;Nucleoplasm (Enhanced)
P46109	18.0563	17.8811	17.6862	17.7827	17.798	17.6264	18.2496	18.2496	18.0942	17.9039	18.5344	18.3451	17.8774	18.5884	18.0679	17.7644	17.9162	18.147	0.230743	0.119322	0.21304	0.21304	0.612294				0.278372	17.9882	1.75006	0.0853715	0.330737	-5.05696		ENSG00000099942	CRKL	CRK like proto-oncogene, adaptor protein	-			Nucleoplasm (Enhanced)
P57105	16.4991	16.1691	15.974	16.4787	16.7704	16.5331	15.6647	15.6647	15.8834	15.8339	15.8866	16.3938	15.7667	15.804	15.8679	16.2566	16.2192	15.9616	-0.257611	0.149647	-0.212512	0.212512	0.613039				-0.336828	16.0505	-1.98877	0.0514296	0.240606	-4.63804		ENSG00000213463	SYNJ2BP	synaptojanin 2 binding protein	+	MOM	Mitochondrial dynamics and surveillance;Organelle contact sites	Mitochondria (Approved)
Q9BXK5	17.6419	17.9786	17.5861	17.1094	17.6426	18.1623	17.9963	17.9963	18.2106	17.5325	17.2132	17.5357	17.9758	16.5244	17.2446	17.5045	17.7642	17.4677	-0.29655	0.192514	-0.212193	0.212193	0.613489				-0.263393	17.5903	-1.24643	0.217595	0.532341	-5.77969		ENSG00000099968	BCL2L13	BCL2 like 13	+	MOM	Mitochondrial dynamics and surveillance;Mitophagy;Mitochondrial dynamics and surveillance;Autophagy;Mitochondrial dynamics and surveillance;Apoptosis	Mitochondria (Enhanced)
Q9H019	15.0475	15.066	14.498	14.5495	14.8122	15.0367	15.5277	15.5277	15.0969	14.4789	15.1885	15.0844	14.8133	13.7567	14.6768	14.6161	15.0081	14.7139	-0.294196	0.190115	-0.212111	0.212111	0.613605				-0.219979	14.6927	-1.00088	0.321025	0.646902	-6.04863		ENSG00000117640	MTFR1L	mitochondrial fission regulator 1 like	+	unknown		Mitochondria (Approved)
P49821	20.9559	20.6054	21.1032	20.6574	21.3902	20.8796	21.3739	21.3739	21.1119	20.4309	20.9424	20.7137	20.6149	20.7678	21.0322	20.8895	21.0424	20.8129	-0.229526	0.119818	-0.211504	0.211504	0.614464				-0.182169	20.7946	-1.37163	0.175437	0.478193	-5.62114		ENSG00000167792	NDUFV1	NADH:ubiquinone oxidoreductase core subunit V1	+	MIM	OXPHOS;Complex I;CI subunits;Metabolism;Metals and cofactors;Fe-S-containing proteins;OXPHOS;OXPHOS subunits	Mitochondria (Supported)	CI
O14737	17.5008	17.2288	17.2011	17.6993	17.4467	17.3857	18.0232	18.0232	18.0631	17.3383	17.4435	18.3862	18.3397	17.3756	18.1928	17.5978	17.5636	17.8421	0.278513	0.176073	0.210084	0.210084	0.616475				0.344172	17.6515	1.85114	0.0692196	0.293162	-4.88535		ENSG00000105185	PDCD5	programmed cell death 5	-			Cytosol (Approved)
P07602	17.8145	18.0706	18.1729	17.6355	18.1388	18.4348	18.6243	18.6243	17.2207	18.0409	17.4476	18.2702	18.5477	17.3226	18.3874	17.8941	18.1895	17.8914	-0.298067	0.197326	-0.210083	0.210083	0.616478				-0.235953	18.1228	-1.18685	0.240105	0.564953	-5.8501		ENSG00000197746	PSAP	prosaposin	-			Vesicles (Supported)
P54727	17.5734	17.7218	17.1148	15.6282	17.4255	16.644	15.3386	15.3386	17.2078	17.178	17.1468	17.6368	17.6478	15.4817	16.3289	17.7326	16.5981	17.0451	0.44694	0.340308	0.209225	0.209225	0.617697				0.267009	17.0506	0.69481	0.489936	0.787672	-6.3039		ENSG00000119318	RAD23B	RAD23 homolog B, nucleotide excision repair protein	-			Cytosol;Nucleoplasm (Supported)
Q14204	18.6828	18.5868	18.3004	18.6971	18.7081	18.9066	18.3396	18.3396	18.3824	18.5243	18.0616	18.7225	18.4515	17.8477	18.448	18.4107	18.5701	18.3561	-0.214066	0.107815	-0.20707	0.20707	0.620769				-0.246999	18.5351	-1.7593	0.0837756	0.327729	-5.04163		ENSG00000197102	DYNC1H1	dynein cytoplasmic 1 heavy chain 1	-			Centrosome;Cytosol (Supported)
Q13151	12.5895	12.7791	12.762	13.9075	12.6567	12.6733	13.8119	13.8119	12.2055	12.615	13.1623	12.8395	12.8187	13.6183	12.0183	13.0072	13.124	12.7856	-0.338419	0.245279	-0.206551	0.206551	0.621512				-0.240141	12.8204	-0.738669	0.463073	0.763832	-6.27285		ENSG00000177733	HNRNPA0	heterogeneous nuclear ribonucleoprotein A0	-			Nucleoplasm (Enhanced)
P14866	17.0557	17.4919	17.218	16.8101	17.0158	16.8839	15.7494	15.7494	17.6172	17.1411	17.5491	16.6835	16.5434	17.721	16.2209	17.3302	16.7468	17.1008	0.353993	0.261387	0.206277	0.206277	0.621903				0.21151	16.9286	0.884836	0.379882	0.702671	-6.15597		ENSG00000104824|ENSG00000282947	HNRNPL	heterogeneous nuclear ribonucleoprotein L	-			Nucleoplasm (Enhanced)
P62805	18.5455	16.82	19.0125	18.9995	17.2426	17.2233	16.9738	16.9738	17.7702	17.1121	18.5465	18.1586	18.0864	18.886	18.4804	18.0093	17.7239	18.1312	0.407327	0.311796	0.20616	0.20616	0.622071				0.300173	18.3052	0.857574	0.394641	0.711867	-6.17933
P23786	18.7866	19.038	18.4148	18.9437	19.0037	18.7862	18.6154	18.6154	18.9469	18.7526	17.9554	18.9422	18.6527	17.3859	18.1912	19.0173	18.7755	18.4805	-0.294958	0.201409	-0.205267	0.205267	0.623351				-0.317829	18.4748	-1.42949	0.158205	0.452161	-5.54308		ENSG00000157184	CPT2	carnitine palmitoyltransferase 2	+	MIM	Metabolism;Lipid metabolism;Fatty acid oxidation;Metabolism;Metals and cofactors;Carnitine synthesis and transport;Metabolism;Metals and cofactors;Carnitine shuttle	Mitochondria;Nucleoli;Nucleoplasm (Supported)
Q15084	18.8482	18.8986	18.3972	18.47	18.8883	18.8676	18.223	18.223	18.7327	18.8134	18.8431	18.9132	19.0682	18.5303	18.6045	19.021	18.602	18.8158	0.213819	0.113241	0.202273	0.202273	0.627664				0.159678	18.689	1.32717	0.18963	0.498193	-5.67908		ENSG00000143870	PDIA6	protein disulfide isomerase family A member 6	-			Cytosol;Endoplasmic reticulum (Supported)
P62253	14.9436	15.7027	15.4175	16.3748	15.8189	15.7023	16.5173	16.5173	16.9322	15.839	16.2182	16.5162	16.0354	17.0854	15.2927	15.8185	15.8743	16.2172	0.342904	0.259086	0.201132	0.201132	0.629314				0.434765	15.9739	1.97158	0.0534118	0.245572	-4.66978		ENSG00000132388	UBE2G1	ubiquitin conjugating enzyme E2 G1	-			Cytosol;Nucleoplasm (Approved)
O43488	15.8559	16.6964	16.1425	16.574	16.6436	16.5897	16.8774	16.8774	16.6975	16.5857	16.1106	16.5069	16.5427	15.2642	16.2087	16.0892	16.5321	16.2507	-0.281433	0.193325	-0.200862	0.200862	0.629706				-0.232107	16.175	-1.18895	0.239282	0.563845	-5.84767		ENSG00000053371	AKR7A2	aldo-keto reductase family 7 member A2	+	Matrix	Metabolism;Amino acid metabolism;GABA metabolism;Metabolism;Detoxification;Xenobiotic metabolism	Cytosol (Supported)
P48047	23.0286	22.2467	23.1233	22.7574	22.6126	22.5789	21.768	21.768	22.8844	22.0848	23.0463	22.2062	22.3807	23.6844	23.1781	23.0079	22.4855	22.8091	0.323622	0.243869	0.19833	0.19833	0.633389				0.221134	22.5516	1.05767	0.294573	0.623434	-5.99144		ENSG00000241837	ATP5PO	ATP synthase peripheral stalk subunit OSCP	+	MIM	OXPHOS;Complex V;CV subunits;OXPHOS;OXPHOS subunits	Mitochondria (Enhanced)	CV
P51858	18.7025	18.8036	17.7309	17.3832	18.5609	18.0853	17.3218	17.3218	18.3478	18.7076	19.1713	18.1594	18.5056	17.1554	17.9079	18.7861	17.9888	18.3426	0.353882	0.278131	0.19667	0.19667	0.635814				0.258604	18.3433	0.952794	0.34463	0.669185	-6.09466		ENSG00000143321	HDGF	heparin binding growth factor	-			Nucleoplasm (Enhanced)
P46060	13.2165	12.3067	12.6315	12.5928	11.9159	11.7908	12.459	12.459	12.5616	12.2026	13.2508	12.8611	12.4086	13.5679	13.2679	11.8165	12.4215	12.7421	0.320589	0.244395	0.196171	0.196171	0.636545				0.325939	12.5335	1.32774	0.189442	0.498193	-5.67835		ENSG00000100401	RANGAP1	Ran GTPase activating protein 1	-			Nuclear membrane (Enhanced)
P18621	15.1468	14.6144	16.0485	16.3317	16.1301	14.7387	14.5144	14.5144	13.3992	13.6446	15.6527	15.848	15.8708	13.7962	14.9595	15.3613	15.2549	14.8165	-0.438323	0.358885	-0.195073	0.195073	0.638156				-0.544101	15.525	-1.39973	0.166896	0.466842	-5.58361		ENSG00000265681	RPL17	ribosomal protein L17	-			Cytosol;Endoplasmic reticulum (Supported)
Q8IUZ5	14.3423	14.444	14.9638	14.6362	14.4259	14.6964	13.4005	13.4005	14.817	14.575	14.2259	14.7976	14.2369	15.2067	14.2632	14.6078	14.2887	14.5913	0.302552	0.226686	0.195018	0.195018	0.638238				0.175669	14.5	0.813041	0.419504	0.732758	-6.21595		ENSG00000175309	PHYKPL	5-phosphohydroxy-L-lysine phospho-lyase	-			Mitochondria (Approved)
P02765	18.1958	18.5204	18.231	17.017	18.1303	17.1072	16.99	16.99	17.5425	18.713	18.9165	16.4424	17.2892	19.1566	17.9112	18.465	17.6477	18.0546	0.406843	0.332973	0.194305	0.194305	0.639286				0.312882	17.8778	0.802602	0.425466	0.737537	-6.22426		ENSG00000145192	AHSG	alpha 2-HS glycoprotein	-			Golgi apparatus (Enhanced)
Q3LXA3	15.956	15.8565	15.2706	16.4205	15.5474	16.0875	15.306	15.306	15.9519	15.5045	15.7802	16.1714	15.7007	16.7538	16.279	15.8231	15.7188	15.9956	0.276755	0.199624	0.193669	0.193669	0.640222				0.217785	15.8196	1.08439	0.282656	0.610865	-5.96348		ENSG00000149476	TKFC	triokinase and FMN cyclase	-			Cytosol;Nucleoplasm (Approved)
O75822	18.8576	18.7464	18.6945	17.645	18.7868	17.8624	18.8096	18.8096	18.3516	18.9669	18.3899	17.1811	18.8077	17.0025	18.2504	18.5058	18.5265	18.182	-0.344484	0.277913	-0.191564	0.191564	0.643333				-0.304041	18.4859	-1.04531	0.300198	0.628575	-6.00414		ENSG00000104131	EIF3J	eukaryotic translation initiation factor 3 subunit J	-			Cytosol (Enhanced)
O60237	18.6602	18.8266	18.6262	18.4589	18.7206	18.7935	18.3276	18.3276	18.3301	18.8345	18.3272	18.1219	18.6264	18.0285	18.2409	18.6096	18.5927	18.3899	-0.202788	0.1138	-0.191403	0.191403	0.643572				-0.240646	18.5375	-1.72991	0.0889405	0.339987	-5.09014		ENSG00000077157	PPP1R12B	protein phosphatase 1 regulatory subunit 12B	-			Actin filaments;Plasma membrane (Approved)
Q99623	21.0482	20.9803	21.2216	21.2558	21.1814	21.2326	21.2719	21.2719	21.1789	21.0651	20.869	20.9808	21.2105	20.4953	20.9394	21.2917	21.183	21.0039	-0.179108	0.0857586	-0.191058	0.191058	0.644083				-0.166403	21.0479	-1.23986	0.219997	0.534948	-5.78762		ENSG00000215021	PHB2	prohibitin 2	+	MIM	Protein import, sorting and homeostasis;Protein homeostasis;Chaperones	Mitochondria (Enhanced)
Q96AB3	13.3205	13.2511	13.9361	14.3215	13.4352	13.7088	15.1712	15.1712	14.083	13.7895	14.6511	15.2266	13.7649	15.2179	15.3425	13.3846	14.0395	14.4325	0.393069	0.329243	0.189649	0.189649	0.646176				0.554745	14.0411	1.47517	0.145551	0.432864	-5.47932		ENSG00000063241	ISOC2	isochorismatase domain containing 2	+	Matrix		Mitochondria (Approved)
Q9Y4G6	17.1471	17.1313	17.0738	16.7586	16.9639	17.0773	16.4923	16.4923	16.9859	16.8771	17.0324	17.2405	16.9848	17.5564	16.7398	17.4656	16.8921	17.1103	0.218261	0.142265	0.184846	0.184846	0.653362				0.161156	17.0451	1.22473	0.225607	0.542904	-5.80572		ENSG00000171914	TLN2	talin 2	-			Cytosol;Focal adhesion sites (Supported)
Q9UHY7	15.4794	15.3681	15.3299	15.1391	15.0609	14.9573	15.9591	15.9591	15.1349	15.1335	14.8904	15.6828	14.91	15.791	14.5775	15.015	15.4066	15.1419	-0.264744	0.201189	-0.184367	0.184367	0.654084				-0.185816	15.1521	-0.83958	0.404575	0.721651	-6.19436		ENSG00000145293	ENOPH1	enolase-phosphatase 1	-			Nucleoplasm (Approved)
P02461	11.0069	15.6911	14.3988	13.5212	14.2087	13.2131	14.0765	14.0765	15.7298	13.4751	12.2276	13.8746	13.0476	16.7115	15.7365	13.7728	13.7741	14.3219	0.547821	0.462111	0.183659	0.183659	0.65515				0.591015	14.3697	0.951283	0.34539	0.669847	-6.09607		ENSG00000168542	COL3A1	collagen type III alpha 1 chain	-			Endoplasmic reticulum (Approved)
P36405	14.0631	14.5863	14.327	14.7255	14.6523	14.0348	15.0412	15.0412	14.8763	14.6333	14.9206	15.0838	14.6697	15.396	14.4837	14.4137	14.5589	14.8096	0.250707	0.186742	0.182705	0.182705	0.656591				0.319605	14.6159	1.81506	0.0746621	0.307885	-4.94759		ENSG00000138175	ARL3	ADP ribosylation factor like GTPase 3	-			Centrosome (Supported)
O60256	15.1106	14.7355	14.1946	15.0324	14.9749	14.1886	14.2589	14.2589	14.8863	15.7819	14.981	15.1532	14.7763	13.8945	14.6206	14.9969	14.5943	14.8863	0.29203	0.237305	0.182429	0.182429	0.657008				0.244121	14.7462	1.12838	0.263786	0.595801	-5.916		ENSG00000141127	PRPSAP2	phosphoribosyl pyrophosphate synthetase associated protein 2	-			Cytosol;Nucleoplasm (Approved)
Q13867	15.5159	14.9812	15.5171	16.1788	15.3836	15.5778	15.7331	15.7331	15.5183	15.0242	15.2278	15.5313	15.1183	16.518	14.6693	14.6418	15.5776	15.2811	-0.296435	0.244753	-0.181202	0.181202	0.658867				-0.274218	15.3173	-1.07736	0.285758	0.613286	-5.9709		ENSG00000108578	BLMH	bleomycin hydrolase	-			Cytosol;Nuclear bodies;Nucleoplasm (Supported)
P30086	22.4631	22.9836	22.4277	22.2733	22.9828	22.5816	22.2205	22.2205	22.7973	22.7627	23.0045	22.3333	22.7566	22.8621	22.5184	22.7924	22.5192	22.7284	0.209242	0.137881	0.180052	0.180052	0.660614				0.166579	22.6975	1.27244	0.208272	0.521988	-5.74793		ENSG00000089220	PEBP1	phosphatidylethanolamine binding protein 1	-			Plasma membrane (Supported)
O75251	18.5225	17.8032	18.7582	18.3412	18.5668	18.7004	18.8691	18.8691	18.7467	17.7482	18.5014	18.1336	18.7078	17.7274	18.6608	18.138	18.5538	18.2955	-0.258324	0.202943	-0.178922	0.178922	0.662336				-0.213284	18.3324	-1.08296	0.283288	0.610865	-5.965		ENSG00000115286	NDUFS7	NADH:ubiquinone oxidoreductase core subunit S7	+	MIM	OXPHOS;Complex I;CI subunits;Metabolism;Metals and cofactors;Fe-S-containing proteins;OXPHOS;OXPHOS subunits		CI
P18859	17.8831	16.7425	17.1303	17.6055	17.5803	17.3758	16.5691	16.5691	17.9315	16.9821	16.664	18.2319	18.3149	16.1316	18.4281	17.6588	17.182	17.5429	0.3609	0.321711	0.177756	0.177756	0.664117				0.273354	17.5783	0.895341	0.374289	0.696352	-6.14679		ENSG00000154723	ATP5PF	ATP synthase peripheral stalk subunit F6	+	MIM	OXPHOS;Complex V;CV subunits;OXPHOS;OXPHOS subunits	Mitochondria (Supported)	CV
P46199	16.5284	16.6734	16.4598	16.6165	16.5199	16.5367	16.7365	16.7365	16.7163	16.3062	16.2491	16.4719	16.4367	16.8096	16.3533	16.1477	16.601	16.4364	-0.164618	0.0842572	-0.176864	0.176864	0.665481				-0.145251	16.4028	-1.22545	0.225335	0.542904	-5.80485		ENSG00000085760	MTIF2	mitochondrial translational initiation factor 2	+	Matrix	Mitochondrial central dogma;Translation;Translation factors	Mitochondria (Enhanced)
Q15008	16.0925	15.7016	15.8234	15.9232	15.4175	16.2674	16.5	16.5	16.1748	15.5159	15.203	15.9571	15.652	16.6373	15.5167	15.384	16.0282	15.7551	-0.273078	0.225851	-0.176457	0.176457	0.666106				-0.20568	15.7358	-1.03185	0.306405	0.635456	-6.01781		ENSG00000163636	PSMD6	proteasome 26S subunit, non-ATPase 6	-			Vesicles (Supported)
P51148	15.6014	15.4587	15.7622	16.3287	15.4525	15.9605	16.4417	16.4417	16.1741	15.5359	15.6455	15.8853	15.4633	16.1506	15.2618	15.2559	15.9309	15.6716	-0.259349	0.211854	-0.174792	0.174792	0.668665				-0.186381	15.7486	-1.00582	0.318661	0.645208	-6.04377		ENSG00000108774	RAB5C	RAB5C, member RAS oncogene family	mito-interacting			Endosomes (Enhanced)
Q8NE86	16.8354	16.8047	16.2616	16.631	16.3097	16.9104	15.9191	15.9191	16.594	16.6456	15.8874	16.0062	16.2065	15.4221	16.0661	16.6297	16.4489	16.1822	-0.266685	0.221449	-0.174606	0.174606	0.66895				-0.342364	16.2666	-1.64634	0.105078	0.365488	-5.22403		ENSG00000156026	MCU	mitochondrial calcium uniporter	+	MIM	Signaling;Calcium homeostasis;Calcium cycle;Small molecule transport;Calcium uniporter	Mitochondria (Supported)
P04196	14.4569	15.4519	15.1248	13.8615	15.724	14.2553	15.2584	15.2584	14.3582	14.3924	15.9242	14.6843	14.566	13.9325	14.5857	14.2794	14.9239	14.5903	-0.333565	0.300391	-0.174226	0.174226	0.669537				-0.285775	14.9066	-1.01415	0.314704	0.642708	-6.03553		ENSG00000113905	HRG	histidine rich glycoprotein	-
P31948	21.0128	21.0708	20.8148	20.8549	21.0855	20.7786	20.7627	20.7627	21.1328	21.2156	21.3732	20.9588	21.2077	20.612	20.9518	21.0549	20.8928	21.0634	0.17052	0.0954999	0.17393	0.17393	0.669993				0.151927	21.043	1.39573	0.168091	0.467733	-5.58899		ENSG00000168439	STIP1	stress induced phosphoprotein 1	-			Nucleoplasm;Plasma membrane (Supported)
P23526	18.6251	18.7033	17.9014	19.0008	18.302	18.1365	17.5982	17.5982	18.4749	18.6986	17.5447	18.0269	18.2986	16.881	17.3546	18.0492	18.2332	17.9161	-0.317102	0.283138	-0.173772	0.173772	0.670236				-0.407809	18.1974	-1.16376	0.249266	0.575507	-5.87651		ENSG00000101444	AHCY	adenosylhomocysteinase	-			Cytosol (Supported)
Q16718	17.7374	18.3561	18.6633	18.9029	18.2705	18.2988	18.2321	18.2321	18.6117	18.69	17.381	18.9893	19.577	17.6054	19.3256	19.1501	18.3367	18.6662	0.32959	0.297626	0.173473	0.173473	0.670698				0.314657	18.4166	0.898298	0.372724	0.696352	-6.14418		ENSG00000128609	NDUFA5	NADH:ubiquinone oxidoreductase subunit A5	+	MIM	OXPHOS;Complex I;CI subunits;OXPHOS;OXPHOS subunits		CI
Q9H0U4	17.0652	17.2704	16.9445	17.949	17.8438	17.996	16.32	16.32	17.5269	17.7641	17.1885	17.7807	17.8306	16.9271	17.3135	17.8369	17.2136	17.521	0.307411	0.273479	0.173096	0.173096	0.67128				0.179755	17.4295	0.818969	0.416141	0.730874	-6.21119		ENSG00000174903	RAB1B	RAB1B, member RAS oncogene family	-			Golgi apparatus (Supported)
P20472	14.7013	14.9152	15.1178	14.9656	14.6923	14.3056	14.9351	14.9351	12.0211	15.2863	13.1245	15.1669	16.1477	14.1309	15.577	13.6299	14.821	14.3855	-0.435465	0.401803	-0.172439	0.172439	0.672297				-0.419168	14.3872	-0.901886	0.37083	0.694764	-6.14101		ENSG00000100362|ENSG00000274665	PVALB	parvalbumin	-			Nucleoplasm (Approved)
O00159	16.3184	16.1968	16.357	16.9456	15.9035	16.7482	15.3978	15.3978	14.956	15.4802	15.9336	16.1626	15.4333	16.9101	16.4421	15.3181	16.1581	15.8295	-0.32864	0.300138	-0.171773	0.171773	0.673329				-0.43726	16.1858	-1.83625	0.0714232	0.299155	-4.91116		ENSG00000197879	MYO1C	myosin IC	-			Nuclear bodies;Plasma membrane (Enhanced)
P09960	19.0391	18.9528	18.8897	19.2342	19.0556	18.6635	18.5246	18.5246	19.1861	19.02	18.5411	19.1217	19.1156	19.5753	18.9457	19.0463	18.8605	19.069	0.208461	0.151099	0.171092	0.171092	0.674385				0.160479	19.0607	1.39764	0.167521	0.466958	-5.58643		ENSG00000111144	LTA4H	leukotriene A4 hydrolase	-			Cytosol;Nucleoplasm (Approved)
Q9BSJ8	13.9696	14.3893	14.3461	15.2993	15.1191	14.983	13.3306	13.3306	14.9478	14.5377	13.6387	14.5374	14.3372	15.6486	15.144	14.7763	14.3459	14.696	0.350034	0.324957	0.170878	0.170878	0.674718				0.204984	14.6476	0.790885	0.432218	0.742006	-6.23346		ENSG00000139641	ESYT1	extended synaptotagmin 1	-			Endoplasmic reticulum (Supported)
Q14197	12.3745	12.4009	13.059	12.0053	13.3336	13.3704	13.6963	13.6963	13.3736	12.9049	12.8868	13.3769	12.6893	11.3975	12.3585	12.2272	12.9921	12.6518	-0.340227	0.314977	-0.170699	0.170699	0.674996				-0.239616	12.5607	-0.787447	0.434212	0.744629	-6.23614		ENSG00000167862	MRPL58	mitochondrial ribosomal protein L58	+	Matrix	Mitochondrial central dogma;Translation;Mitochondrial ribosome;Mitochondrial central dogma;Translation;Translation factors;LSU	Mitochondria;Nucleoplasm (Supported)	Ribo
Q92629	19.2366	19.3458	19.1672	18.7273	18.9822	19.1096	18.8965	18.8965	19.1545	19.2222	19.29	19.0427	19.1622	19.6837	18.8592	19.4481	19.0452	19.2328	0.18762	0.123787	0.170232	0.170232	0.675721				0.166381	19.1109	1.32075	0.19175	0.501306	-5.6873		ENSG00000170624	SGCD	sarcoglycan delta	-
Q9BX68	18.3273	17.7455	18.3092	17.8731	17.5796	18.1831	18.8709	18.8709	18.0781	17.6324	17.0857	17.5423	17.9852	18.5966	18.6202	17.8822	18.2199	17.9278	-0.292108	0.263659	-0.169118	0.169118	0.677457				-0.199117	18.0051	-0.863345	0.391488	0.708575	-6.17445		ENSG00000137133	HINT2	histidine triad nucleotide binding protein 2	+	Matrix	Metabolism;Lipid metabolism;Cholesterol, bile acid, steroid synthesis	Mitochondria (Enhanced)
P12273	14.9919	13.4336	14.5825	14.598	13.4691	14.6896	15.746	15.746	14.308	13.9661	13.6201	14.7329	15.4385	13.9342	14.1611	14.1937	14.6571	14.2943	-0.36276	0.342212	-0.168939	0.168939	0.677736				-0.207198	14.6458	-0.705643	0.483222	0.782546	-6.2964		ENSG00000159763	PIP	prolactin induced protein	-
O95169	17.557	17.9576	18.019	16.9761	17.8403	18.1088	18.1898	18.1898	17.7138	17.1413	17.5466	17.8831	17.8862	17.2678	17.8019	17.6901	17.8548	17.6164	-0.238459	0.196702	-0.168397	0.168397	0.678582				-0.190599	17.6841	-1.05587	0.295385	0.623505	-5.99329		ENSG00000166136	NDUFB8	NADH:ubiquinone oxidoreductase subunit B8	+	MIM	OXPHOS;Complex I;CI subunits;OXPHOS;OXPHOS subunits	Mitochondria (Approved)	CI
Q9BYD6	16.4083	16.5609	16.7254	15.743	16.5428	15.7684	14.8561	14.8561	16.6925	16.487	16.4606	16.1925	16.3746	14.9191	16.4604	16.6149	15.9326	16.2752	0.342562	0.32299	0.168133	0.168133	0.678996				0.188774	16.1327	0.696872	0.488654	0.786566	-6.30248		ENSG00000169288	MRPL1	mitochondrial ribosomal protein L1	+	Matrix	Mitochondrial central dogma;Translation;Mitochondrial ribosome;LSU	Mitochondria (Supported)	Ribo
O95816	14.7729	15.8039	16.0756	15.8404	15.883	15.9068	15.2368	15.2368	15.8085	15.8541	16.2866	14.3586	16.0741	13.7435	14.5407	15.2168	15.5945	15.2354	-0.359178	0.341285	-0.167694	0.167694	0.679682				-0.410277	15.6051	-1.09094	0.279788	0.606587	-5.95652		ENSG00000112208	BAG2	BAG cochaperone 2	-			Nucleoplasm (Supported)
Q9H8Y8	12.8753	12.8835	12.7417	11.3112	12.227	12.4789	12.8331	12.8331	11.3179	12.1188	12.0485	12.6331	12.5675	11.9919	13.1315	11.9435	12.523	12.2191	-0.303888	0.283432	-0.166395	0.166395	0.681719				-0.259583	12.5118	-0.887688	0.378358	0.701475	-6.15349		ENSG00000115806	GORASP2	golgi reassembly stacking protein 2	-			Golgi apparatus (Enhanced)
P49591	13.3805	13.536	13.2178	13.7482	14.1915	13.4107	13.9913	13.9913	13.9202	13.6094	13.7186	13.7279	13.4119	12.9951	12.8044	13.3347	13.6834	13.4403	-0.243132	0.206913	-0.166353	0.166353	0.681784				-0.199143	13.5426	-0.716552	0.476513	0.778775	-6.28874		ENSG00000031698	SARS1	seryl-tRNA synthetase 1	-			Cytosol (Enhanced)
P59998	14.2585	15.219	14.5309	14.6025	14.0429	13.7736	14.5776	14.5776	14.5145	14.1931	14.6162	15.2551	15.0059	14.4245	15.1581	14.4811	14.4478	14.7061	0.258209	0.227828	0.165872	0.165872	0.68254				0.27675	14.7191	1.01319	0.315159	0.642708	-6.03649		ENSG00000241553	ARPC4	actin related protein 2/3 complex subunit 4	-
P20674	21.2361	20.7088	21.2839	21.8089	20.9596	20.944	21.8839	21.8839	21.4593	20.5316	20.8753	20.6579	20.9389	21.3407	21.7861	20.9576	21.3386	21.0684	-0.270206	0.246136	-0.164508	0.164508	0.684687				-0.192313	21.1292	-0.94101	0.350585	0.675319	-6.10561		ENSG00000178741	COX5A	cytochrome c oxidase subunit 5A	+	MIM	OXPHOS;Complex IV;CIV subunits;OXPHOS;OXPHOS subunits		CIV
O95861	14.7593	14.9543	14.5835	15.3869	14.7896	15.6935	15.8261	15.8261	15.5664	14.4735	14.404	15.3366	14.668	15.435	14.9822	14.6934	15.2274	14.9449	-0.282535	0.263623	-0.163593	0.163593	0.686131				-0.197008	14.9525	-0.904944	0.369222	0.692561	-6.13829		ENSG00000162813	BPNT1	3'(2'), 5'-bisphosphate nucleotidase 1	-			Nuclear speckles (Approved)
Q96Q06	21.2294	21.5655	20.0976	21.2956	20.7804	21.5276	21.7475	21.7475	19.5271	21.4324	21.5424	21.2546	21.299	19.7606	21.0913	21.3368	21.2489	20.9055	-0.343379	0.334664	-0.163239	0.163239	0.68669				-0.272148	20.9472	-1.02184	0.31108	0.638931	-6.02787		ENSG00000167676	PLIN4	perilipin 4	-			Lipid droplets;Plasma membrane (Supported)
P02743	13.7863	14.8102	14.3679	13.3465	14.3811	13.8638	12.8779	12.8779	13.7681	15.0069	15.2373	13.4895	14.4485	12.7545	13.8478	14.707	13.7889	14.1575	0.368516	0.360967	0.163081	0.163081	0.686941				0.238364	14.2383	0.863928	0.39117	0.708575	-6.17395		ENSG00000132703	APCS	amyloid P component, serum	-
P32119	22.497	22.8046	22.6915	22.4934	22.7349	22.3597	22.1025	22.1025	22.8816	22.5969	23.0235	22.4579	22.3853	22.7678	22.5316	22.6682	22.4733	22.6641	0.19084	0.142416	0.161535	0.161535	0.68939				0.137873	22.6968	1.01543	0.314101	0.642708	-6.03427		ENSG00000167815	PRDX2	peroxiredoxin 2	+	unknown	Metabolism;Detoxification;ROS and glutathione metabolism
Q8N8N7	18.4754	18.7511	18.6039	18.3185	18.3131	18.5316	18.7343	18.7343	18.3947	18.731	18.6439	18.1298	18.4069	18.2828	18.1715	18.3623	18.5578	18.3904	-0.167404	0.10887	-0.161226	0.161226	0.689881				-0.142187	18.5425	-1.07694	0.285945	0.613286	-5.97134		ENSG00000140043	PTGR2	prostaglandin reductase 2	-			Vesicles (Approved)
Q9P032	14.9013	15.1181	15.192	13.8832	15.4721	14.9504	13.4471	13.4471	14.7859	15.1371	15.1797	13.6561	14.3653	15.3843	15.5732	15.1549	14.5514	14.9046	0.353119	0.350327	0.160855	0.160855	0.69047				0.195362	14.8998	0.613096	0.542199	0.816103	-6.35675		ENSG00000123545	NDUFAF4	NADH:ubiquinone oxidoreductase complex assembly factor 4	+	MIM	OXPHOS;Complex I;CI assembly factors;OXPHOS;OXPHOS assembly factors	Mitochondria (Supported)
O00410	14.3198	14.3205	14.7574	14.1099	14.3182	13.5461	15.6069	15.6069	15.294	14.8693	14.1921	15.287	14.4298	15.8119	15.1068	14.2458	14.5732	14.9046	0.331365	0.327153	0.160794	0.160794	0.690567				0.479037	14.5216	1.75108	0.0851946	0.330737	-5.05527		ENSG00000065150	IPO5	importin 5	-			Cytosol;Nucleoplasm (Supported)
P06748	19.7732	19.9074	19.5138	19.6191	19.8217	19.5352	19.5676	19.5676	19.922	19.7046	20.0318	19.69	19.8226	19.8283	19.6249	19.7895	19.6632	19.8017	0.138521	0.069272	0.160608	0.160608	0.690864				0.124867	19.7762	1.06315	0.2921	0.620911	-5.98576		ENSG00000181163	NPM1	nucleophosmin 1	-			Nucleoli (Enhanced)
P62987	20.8146	20.981	20.4877	21.0648	20.6391	20.637	20.9459	20.9459	20.8839	21.0168	20.8553	20.8491	20.8673	21.4082	21.0258	20.9473	20.8145	20.9817	0.167224	0.109597	0.160569	0.160569	0.690926				0.185999	20.8556	1.2425	0.21903	0.53422	-5.78444		ENSG00000221983	UBA52	ubiquitin A-52 residue ribosomal protein fusion product 1	-			Cytosol;Endoplasmic reticulum (Approved)
Q5T440	15.5568	14.9692	15.9778	15.4806	15.3862	15.488	16.3282	16.3282	15.8523	14.8841	15.0305	15.4842	14.5812	16.4105	15.7536	15.1362	15.6894	15.3916	-0.297818	0.290259	-0.159992	0.159992	0.691843				-0.206562	15.1698	-0.828149	0.410966	0.726569	-6.20374		ENSG00000181873	IBA57	iron-sulfur cluster assembly factor IBA57	+	Matrix	Metabolism;Metals and cofactors;Fe-S cluster biosynthesis	Mitochondria (Supported)
Q12906	17.9628	18.2517	18.1445	17.8949	17.9209	17.9141	17.2832	17.2832	18.0762	17.9528	18.3878	18.0441	18.1071	17.6723	18.1268	17.9663	17.8319	18.0417	0.209781	0.172861	0.159917	0.159917	0.691963				0.131389	18.0212	0.877008	0.384084	0.707989	-6.16275		ENSG00000129351	ILF3	interleukin enhancer binding factor 3	-			Mitochondria;Nucleoli;Nucleoplasm (Supported)
B5ME19	15.8228	16.0964	15.8635	15.7938	16.1001	16.1422	15.8021	15.8021	16.1618	16.0579	14.9046	16.0788	16.0537	15.3137	15.2799	15.7089	15.9279	15.6949	-0.232967	0.20711	-0.159303	0.159303	0.692942				-0.250935	15.8114	-1.26811	0.209802	0.521988	-5.75326		ENSG00000205609	EIF3CL	eukaryotic translation initiation factor 3 subunit C like	-			Cytosol (Approved)
Q02978	18.9799	18.3489	19.2481	19.5146	19.0502	19.1526	19.829	19.829	18.6838	18.4185	19.4517	18.6132	19.5188	18.1797	19.6668	19.0898	19.244	18.9528	-0.291251	0.284958	-0.158796	0.158796	0.693752				-0.207683	19.0428	-0.899576	0.372049	0.696231	-6.14305		ENSG00000108528	SLC25A11	solute carrier family 25 member 11	+	MIM	Metabolism;Carbohydrate metabolism;Gluconeogenesis;Metabolism;Carbohydrate metabolism;Malate-aspartate shuttle;Metabolism;Carbohydrate metabolism;TCA-associated;Small molecule transport;SLC25A family
Q9Y5Z4	20.1673	20.1165	19.7351	19.9289	19.8839	19.7978	20.1832	20.1832	19.621	19.8554	20.3755	20.4362	20.1083	20.569	20.2172	20.3789	19.9995	20.1952	0.195688	0.156347	0.157707	0.157707	0.695494				0.221935	20.0942	1.80914	0.0755881	0.309926	-4.9577		ENSG00000051620	HEBP2	heme binding protein 2	-
Q8N335	20.161	20.4208	20.0906	20.4503	20.1877	20.3784	20.7431	20.7431	20.4487	20.3387	19.7713	19.8502	19.9959	20.9467	19.9514	20.0982	20.3969	20.1751	-0.221752	0.19555	-0.157165	0.157165	0.696362				-0.172292	20.1589	-1.0812	0.284063	0.611711	-5.96685		ENSG00000152642	GPD1L	glycerol-3-phosphate dehydrogenase 1 like	-
P52294	12.8072	14.5223	14.1536	15.2415	14.4652	13.3931	15.6749	15.6749	15.1805	15.0303	13.3216	12.9974	14.0272	13.9324	13.9913	14.3074	14.4916	14.0985	-0.393074	0.399653	-0.156568	0.156568	0.69732				-0.224029	14.2801	-0.467688	0.641753	0.858196	-6.43465		ENSG00000114030	KPNA1	karyopherin subunit alpha 1	-			Nucleoplasm (Enhanced)
Q0VDG4	16.3774	16.0883	15.8708	16.2804	15.9242	16.3177	15.7893	15.7893	15.9439	16.0637	15.3471	16.0464	16.0207	15.5857	15.3216	16.3677	16.0547	15.8371	-0.217567	0.19161	-0.156122	0.156122	0.698036				-0.255482	15.84	-1.27924	0.205884	0.520708	-5.73953		ENSG00000144306	SCRN3	secernin 3	-			Cytosol;Vesicles (Approved)
Q14240	17.9162	18.0714	18.6632	18.6868	18.5681	17.8102	18.0902	18.0902	18.8335	18.5091	18.6108	18.4986	18.738	17.5819	18.5644	18.4466	18.237	18.4729	0.235817	0.218202	0.155908	0.155908	0.69838				0.214845	18.5138	1.12217	0.266394	0.597409	-5.92281		ENSG00000156976	EIF4A2	eukaryotic translation initiation factor 4A2	-			Cytosol (Approved)
Q9NUQ9	15.752	16.3333	15.8546	15.2662	15.8114	16.3553	16.8935	16.8935	15.9725	16.4971	16.5008	14.9244	15.4453	16.2093	15.3771	15.8089	16.145	15.8419	-0.303052	0.305917	-0.155889	0.155889	0.698411				-0.196123	16.0216	-0.708161	0.481669	0.781613	-6.29464		ENSG00000153310	CYRIB	CYFIP related Rac1 interactor B	-			Nucleoplasm (Approved)
O00233	16.7726	16.9517	16.8204	16.1547	16.6808	16.2799	14.8872	14.8872	16.9971	16.8587	17.6148	16.1901	17.1179	14.82	16.224	16.624	16.1793	16.5558	0.376544	0.38671	0.155368	0.155368	0.69925				0.191958	16.5064	0.580799	0.563616	0.823895	-6.37584		ENSG00000110801	PSMD9	proteasome 26S subunit, non-ATPase 9	-			Cytosol (Supported)
Q86YM7	16.0718	16.6975	16.3987	16.9171	16.6295	16.4882	17.3861	17.3861	16.4759	16.7992	16.2025	17.5829	17.4987	17.3878	17.3821	16.8671	16.7469	17.0245	0.277638	0.275731	0.155343	0.155343	0.69929				0.368957	16.7482	1.59014	0.117216	0.392355	-5.31069		ENSG00000152413	HOMER1	homer scaffold protein 1	-			Cytosol (Approved)
Q641Q2	14.7205	14.2697	13.8622	13.8133	14.7027	14.4592	15.0332	15.0332	13.9161	13.9582	13.7681	15.2644	14.379	12.9935	14.7373	14.4136	14.4867	14.1788	-0.307976	0.313869	-0.15499	0.15499	0.699859				-0.229907	14.2025	-1.03344	0.305669	0.635456	-6.01621		ENSG00000099290	WASHC2A	WASH complex subunit 2A	-			Vesicles (Supported)
P49720	14.7597	13.5125	13.6342	12.9036	13.5611	12.831	15.6987	15.6987	14.5398	13.8467	14.6034	15.6471	13.8959	15.6015	14.0769	13.6704	14.0749	14.4852	0.410292	0.419643	0.154729	0.154729	0.700278				0.642258	14.0242	1.68369	0.0975928	0.353277	-5.16494		ENSG00000275903|ENSG00000277791	PSMB3	proteasome 20S subunit beta 3	-
Q9NYK5	15.2289	15.0098	15.2621	14.947	15.336	15.2156	14.658	14.658	15.367	14.9972	15.3663	15.4955	14.8417	14.8868	15.454	15.5048	15.0394	15.2392	0.199722	0.168721	0.154351	0.154351	0.700888				0.145231	15.0647	0.86884	0.3885	0.708575	-6.16977		ENSG00000154719	MRPL39	mitochondrial ribosomal protein L39	+	Matrix	Mitochondrial central dogma;Translation;Mitochondrial ribosome;LSU		Ribo
P62829	17.6691	17.2417	17.8006	17.8509	17.4351	17.2252	18.0921	18.0921	17.7868	17.3839	17.9901	17.5149	17.7931	16.808	16.9839	17.2215	17.6759	17.4353	-0.240596	0.22953	-0.153779	0.153779	0.701812				-0.181136	17.567	-0.814678	0.418574	0.732733	-6.21464		ENSG00000125691	RPL23	ribosomal protein L23	-			Cytosol (Supported)
P00738	19.2104	19.1784	20.795	19.3846	19.3834	19.0163	19.839	19.839	18.7845	19.3355	21.1906	19.7498	20.2814	19.9866	19.521	20.411	19.5808	19.9075	0.326762	0.339373	0.153357	0.153357	0.702495				0.363654	20.0099	0.918277	0.36226	0.685125	-6.12635		ENSG00000257017	HP	haptoglobin	-			Vesicles (Approved)
P43686	16.7176	16.9925	17.0306	17.4101	16.9917	17.6035	16.1424	16.1424	17.2071	17.2302	16.8113	17.5254	17.3431	16.4883	17.0927	17.4212	16.8788	17.1399	0.261055	0.261156	0.152221	0.152221	0.704334				0.155844	17.1653	0.994219	0.324227	0.650543	-6.05513		ENSG00000013275|ENSG00000281221	PSMC4	proteasome 26S subunit, ATPase 4	-			Cytosol;Nucleoplasm (Supported)
P54652	21.5142	22.0625	21.7894	21.5656	21.8279	21.716	21.5441	21.5441	21.7013	22.1191	22.1915	21.7391	22.0465	21.8697	21.7121	21.5505	21.6955	21.8662	0.170768	0.128607	0.152109	0.152109	0.704516				0.149143	21.9286	0.853718	0.396757	0.712653	-6.18258		ENSG00000126803	HSPA2	heat shock protein family A (Hsp70) member 2	-			Vesicles (Approved)
Q969T9	14.4915	13.9883	14.3969	14.8319	14.1555	14.0904	15.1898	15.1898	14.5995	13.819	13.6921	14.3631	13.9536	15.4149	13.889	14.3208	14.5418	14.2565	-0.285253	0.293104	-0.152034	0.152034	0.704639				-0.192675	14.2199	-0.829352	0.41029	0.726177	-6.20276		ENSG00000132471	WBP2	WW domain binding protein 2	-			Cytosol;Nucleoplasm (Approved)
P01859	19.4771	20.3223	18.9778	19.8026	19.987	18.8051	18.5894	18.5894	19.2429	20.3615	20.0551	19.9389	18.6123	20.2084	19.0889	19.6063	19.3188	19.6393	0.320465	0.335496	0.152001	0.152001	0.704692				0.216256	19.4886	0.766889	0.446244	0.755257	-6.25189
P51553	16.6427	17.114	17.5366	16.1184	16.9328	17.4225	17.5664	17.5664	17.2521	16.708	17.3295	16.9859	16.5468	16.6128	16.8848	16.5305	17.1125	16.8563	-0.256166	0.255194	-0.15194	0.15194	0.704791				-0.191315	16.7943	-0.738883	0.462944	0.763832	-6.2727		ENSG00000067829	IDH3G	isocitrate dehydrogenase (NAD(+)) 3 non-catalytic subunit gamma	+	Matrix	Metabolism;Carbohydrate metabolism;TCA cycle	Mitochondria;Nucleoli (Approved)
Q92614	17.8965	18.3018	17.7932	18.2938	18.4347	18.305	17.0204	17.0204	17.1548	18.0073	17.0829	17.7872	18.1198	16.8013	17.687	18.0909	17.8832	17.5914	-0.291819	0.301618	-0.151904	0.151904	0.704849				-0.415082	17.7169	-1.69978	0.0945044	0.346012	-5.1391		ENSG00000196535	MYO18A	myosin XVIIIA	-
P31151	14.5297	14.9195	17.4394	14.6851	13.594	16.8706	14.9645	14.9645	15.9356	15.1717	14.4267	15.7753	16.1588	17.0359	14.0608	17.0018	15.2459	15.6958	0.449907	0.459702	0.151854	0.151854	0.704929				0.409703	15.6039	0.807083	0.422901	0.735972	-6.22071		ENSG00000143556	S100A7	S100 calcium binding protein A7	-			Cytosol (Uncertain)
P49419	18.4228	18.8031	18.6797	18.2061	18.4597	18.3375	17.3179	17.3179	17.9631	18.2113	17.7104	17.6368	17.7325	18.7509	17.4736	17.8609	18.1931	17.9174	-0.275655	0.283751	-0.150801	0.150801	0.706641				-0.400678	18.0678	-2.00738	0.0493543	0.235524	-4.6034		ENSG00000164904	ALDH7A1	aldehyde dehydrogenase 7 family member A1	+	Matrix	Metabolism;Amino acid metabolism;Lysine metabolism;Metabolism;Amino acid metabolism;Glycine metabolism;Metabolism;Vitamin metabolism;Choline and betaine metabolism;Metabolism;Vitamin metabolism;Folate and 1-C metabolism;Metabolism;Detoxification;ROS and glutathione metabolism	Mitochondria (Supported)
P14324	14.9579	14.7366	15.9658	14.8192	14.6333	14.4516	12.5511	12.5511	15.0989	15.0993	14.4555	13.1164	14.6047	16.4291	14.8	14.4331	14.3333	14.7546	0.421291	0.441677	0.149514	0.149514	0.708738				0.16669	14.6496	0.310479	0.757305	0.91725	-6.49543		ENSG00000160752	FDPS	farnesyl diphosphate synthase	+	MIM	Metabolism;Lipid metabolism;Cholesterol-associated	Cytosol (Approved)
Q9HBL7	17.1372	16.5281	17.2124	16.1833	16.7773	17.1284	16.6746	16.6746	16.8425	16.3758	16.2971	15.8685	16.8137	15.6305	16.9401	17.3823	16.7895	16.5188	-0.270668	0.281758	-0.148901	0.148901	0.709739				-0.287075	16.6357	-1.16626	0.248262	0.574848	-5.87367		ENSG00000107020	PLGRKT	plasminogen receptor with a C-terminal lysine	+	Membrane		Mitochondria (Uncertain)
P23109	19.6941	21.5209	21.0134	21.6379	21.8564	21.2386	19.945	19.945	20.8815	21.5818	20.4887	21.385	21.954	21.248	20.2634	21.8139	20.8564	21.202	0.345628	0.371488	0.148639	0.148639	0.710168				0.215429	21.2168	0.642216	0.523252	0.806673	-6.33866		ENSG00000116748	AMPD1	adenosine monophosphate deaminase 1	-
P02533	21.8454	20.5044	21.8524	20.6118	20.4604	20.9142	20.5371	20.5371	20.2718	21.2982	19.4079	21.0693	21.5966	19.7544	20.1579	21.0548	20.9079	20.5764	-0.331499	0.358932	-0.147513	0.147513	0.712012				-0.38446	21.136	-1.12623	0.264684	0.595801	-5.91836		ENSG00000186847	KRT14	keratin 14	-			Intermediate filaments (Enhanced)
Q15181	18.1135	17.9454	17.8129	18.1821	18.1629	18.0214	17.7319	17.7319	18.2176	18.023	17.959	18.1385	17.9419	18.012	18.251	18.342	17.9627	18.1106	0.147867	0.101313	0.147029	0.147029	0.712805				0.114885	18.0594	1.05383	0.296309	0.624202	-5.99539		ENSG00000180817	PPA1	inorganic pyrophosphatase 1	-			Vesicles (Supported)
Q9H0W9	16.8302	16.9443	17.0849	16.659	16.6345	16.9315	16.2087	16.2087	16.5471	16.6938	17.0071	16.477	16.9248	17.6503	16.7976	17.2206	16.6877	16.9148	0.227034	0.225863	0.146699	0.146699	0.713348				0.158603	16.9194	0.847694	0.400077	0.716702	-6.18762		ENSG00000182919	C11orf54	chromosome 11 open reading frame 54	-			Nuclear bodies (Approved)
Q13884	17.5214	18.3893	17.86	17.9616	18.2091	18.2743	18.5579	18.5579	18.4357	18.7134	18.8505	18.4412	18.6425	17.9123	17.7864	18.3915	18.1665	18.3967	0.230219	0.231701	0.146205	0.146205	0.714158				0.286145	18.364	1.53911	0.12919	0.408215	-5.38697		ENSG00000172164	SNTB1	syntrophin beta 1	-
P17980	19.2548	18.9664	18.9839	19.1547	18.8355	18.7418	18.6303	18.6303	19.3144	18.8716	18.4829	19.0682	18.9937	19.81	19.494	18.9015	18.8997	19.117	0.217307	0.214566	0.145256	0.145256	0.715721				0.178823	18.9811	1.10776	0.272519	0.598795	-5.93848		ENSG00000165916	PSMC3	proteasome 26S subunit, ATPase 3	-			Cytosol;Nucleoplasm (Supported)
P51659	16.8761	16.7976	16.4281	16.9737	17.0036	17.115	17.0936	17.0936	16.8182	16.9812	16.7185	16.9042	16.7502	16.3712	16.7055	16.8104	16.9226	16.7574	-0.165236	0.132264	-0.14517	0.14517	0.715864				-0.140821	16.7691	-1.11247	0.270504	0.598795	-5.93338		ENSG00000133835	HSD17B4	hydroxysteroid 17-beta dehydrogenase 4	+	unknown	Metabolism;Lipid metabolism	Peroxisomes (Enhanced)
O14980	14.614	15.0628	14.4718	15.3837	15.2934	14.8573	15.578	15.578	15.3742	15.0581	14.8204	15.1312	15.1336	14.2617	14.4924	14.6383	15.1049	14.8637	-0.241125	0.25011	-0.145125	0.145125	0.715937				-0.173532	14.8068	-0.916027	0.363428	0.686523	-6.12838		ENSG00000082898	XPO1	exportin 1	-			Nuclear membrane;Nucleoplasm (Enhanced)
Q99757	17.4212	17.4928	17.4191	16.9517	17.318	17.0581	16.4625	16.4625	17.105	17.0446	17.1407	17.2876	17.0648	17.5053	17.6134	17.5823	17.0732	17.293	0.219746	0.220152	0.144434	0.144434	0.717077				0.132498	17.1534	0.759154	0.450821	0.756887	-6.25771		ENSG00000100348	TXN2	thioredoxin 2	+	Matrix	Metabolism;Vitamin metabolism;Vitamin C metabolism;Metabolism;Detoxification;ROS and glutathione metabolism	Mitochondria (Enhanced)
P25789	17.016	17.802	17.9625	16.1226	17.8475	17.4687	16.2102	16.2102	18.2944	17.8833	17.6032	17.1946	17.9657	16.1197	16.722	17.6059	17.08	17.4236	0.343633	0.380032	0.144388	0.144388	0.717154				0.219382	17.499	0.659357	0.512264	0.80354	-6.32763		ENSG00000041357	PSMA4	proteasome 20S subunit alpha 4	-			Cytosol;Nucleoplasm (Supported)
P68104	15.6506	15.9654	15.5203	16.0471	15.7648	15.8265	15.1423	15.1423	15.9825	15.4493	15.0497	16.0191	15.2464	14.6245	15.5638	15.1713	15.6324	15.3883	-0.244092	0.256304	-0.144318	0.144318	0.717268				-0.314104	15.419	-1.2176	0.228283	0.54434	-5.81416		ENSG00000156508	EEF1A1	eukaryotic translation elongation factor 1 alpha 1	-			Cytosol (Supported)
P10606	21.0685	20.3745	20.6962	20.2892	20.1856	20.6768	21.2648	21.2648	20.4961	19.9584	19.6551	21.0315	20.8532	20.127	21.2304	20.3083	20.7276	20.4575	-0.27005	0.292732	-0.14408	0.14408	0.717663				-0.193305	20.6227	-0.886696	0.378888	0.701644	-6.15436		ENSG00000135940	COX5B	cytochrome c oxidase subunit 5B	+	MIM	OXPHOS;Complex IV;CIV subunits;OXPHOS;OXPHOS subunits	Mitochondria (Enhanced)	CIV
Q96EK5	12.539	12.0155	11.853	12.352	12.8269	12.5574	12.2114	12.2114	12.5607	12.6591	11.8987	11.7598	12.9326	11.2069	11.5373	11.9057	12.3208	12.0576	-0.263267	0.289947	-0.141554	0.141554	0.721848				-0.278897	12.3935	-0.972325	0.334908	0.656683	-6.07623		ENSG00000198954	KIFBP	kinesin family binding protein	-
P55060	14.6832	15.1664	14.4298	15.3246	15.2212	14.822	13.9905	13.9905	15.5568	14.8111	14.6105	15.2493	15.4704	14.1259	14.5849	15.4411	14.7035	14.9813	0.277719	0.30943	0.14148	0.14148	0.721971				0.175859	15.0482	0.793493	0.43071	0.742006	-6.23143		ENSG00000124207	CSE1L	chromosome segregation 1 like	-			Cytosol;Nucleoplasm (Enhanced)
Q86UE4	13.5213	14.4152	13.6619	12.9338	14.377	13.5124	14.9203	14.9203	13.5348	14.0336	14.8751	13.8896	14.4346	15.2399	14.9993	13.8117	14.0328	14.3523	0.319568	0.363447	0.140469	0.140469	0.723654				0.446352	14.1218	1.3476	0.183005	0.488829	-5.65269		ENSG00000147649	MTDH	metadherin	-			Endoplasmic reticulum (Enhanced)
Q99426	14.5075	14.3388	14.8067	12.6801	14.3004	14.3418	15.3688	15.3688	14.1345	14.1954	14.3936	13.6066	14.3111	13.358	14.8611	14.3019	14.4641	14.1453	-0.318842	0.366453	-0.139009	0.139009	0.72609				-0.189603	14.2182	-0.69761	0.488196	0.786566	-6.30197		ENSG00000105254	TBCB	tubulin folding cofactor B	-			Cytosol (Supported)
Q15526	13.7474	13.61	14.5491	12.7169	13.6387	14.1054	13.2993	13.2993	12.9763	13.3573	14.157	13.5861	13.6224	14.821	14.391	14.4033	13.6207	13.9143	0.293549	0.336284	0.138935	0.138935	0.726215				0.247631	13.8204	1.1023	0.274863	0.600394	-5.94437		ENSG00000148290|ENSG00000280627	SURF1	SURF1 cytochrome c oxidase assembly factor	+	MIM	OXPHOS;Complex IV;CIV assembly factors;OXPHOS;OXPHOS assembly factors
Q9Y676	14.2716	13.1041	13.0594	12.5947	14.0427	12.4321	12.104	12.104	13.5116	13.0348	14.3525	12.27	13.5339	12.1953	13.6457	13.9456	12.9641	13.3112	0.347066	0.398527	0.138668	0.138668	0.726662				0.224197	13.2655	0.621889	0.536441	0.813865	-6.35138		ENSG00000203624|ENSG00000204568|ENSG00000223775|ENSG00000226111|ENSG00000227420|ENSG00000229861|ENSG00000233813	MRPS18B	mitochondrial ribosomal protein S18B	+	Matrix	Mitochondrial central dogma;Translation;Mitochondrial ribosome;SSU	Mitochondria (Supported)	Ribo
P60509	19.0202	19.2199	17.8409	18.7125	18.5101	17.7373	18.8489	18.8489	19.4008	19.8172	19.9448	18.0733	19.484	17.0226	19.2011	18.5749	18.5923	18.9398	0.347493	0.399185	0.138589	0.138589	0.726793				0.384145	18.9318	0.932219	0.35507	0.67713	-6.11369
P28331	22.404	21.9202	22.5067	22.2366	22.4059	22.3135	22.8282	22.8282	22.3685	21.8751	22.1459	22.1612	21.8369	22.8714	22.3205	22.2283	22.4304	22.226	-0.204444	0.211634	-0.13788	0.13788	0.727981				-0.147612	22.1643	-0.996789	0.322989	0.649881	-6.05262		ENSG00000023228|ENSG00000283447	NDUFS1	NADH:ubiquinone oxidoreductase core subunit S1	+	MIM	OXPHOS;Complex I;CI subunits;Metabolism;Metals and cofactors;Fe-S-containing proteins;OXPHOS;OXPHOS subunits	Mitochondria (Supported)	CI
Q13554	19.4192	19.4667	19.2398	19.4837	19.6416	19.5724	18.7843	18.7843	19.5444	19.6597	19.2027	19.4486	19.5337	19.5024	19.4854	19.476	19.299	19.4816	0.182597	0.176133	0.137707	0.137707	0.72827				0.109072	19.3842	0.955278	0.343384	0.667574	-6.09234		ENSG00000058404	CAMK2B	calcium/calmodulin dependent protein kinase II beta	-			Plasma membrane (Supported)
Q86Y39	15.9802	15.5456	16.6741	15.5644	16.0364	16.3355	16.8733	16.8733	16.0224	15.4213	15.6379	15.9058	15.8042	16.7953	16.3387	15.8574	16.2354	15.9729	-0.262468	0.299463	-0.137443	0.137443	0.728713				-0.171328	15.8931	-0.71518	0.477354	0.778789	-6.28971		ENSG00000174886	NDUFA11	NADH:ubiquinone oxidoreductase subunit A11	+	MIM	OXPHOS;Complex I;CI subunits;OXPHOS;OXPHOS subunits	Mitochondria (Uncertain)	CI
Q99497	21.9897	22.1928	21.8196	21.8541	22.0356	21.8783	22.6235	22.6235	21.7349	22.141	22.6365	22.3344	22.421	22.5302	22.4497	22.3795	22.1271	22.3284	0.201266	0.208415	0.137076	0.137076	0.72933				0.272173	22.2716	2.42391	0.0184786	0.133179	-3.7572		ENSG00000116288	PARK7	Parkinsonism associated deglycase	+	MOM	Protein import, sorting and homeostasis;Protein homeostasis;Mitochondrial dynamics and surveillance;Mitophagy;Mitochondrial dynamics and surveillance;Autophagy	Cytosol;Nucleoplasm (Supported)
P40855	14.2932	14.3519	13.4825	14.0037	13.8951	13.9883	12.7947	12.7947	13.8603	13.9814	14.5678	13.8726	14.0786	12.8043	14.3787	14.3611	13.7005	13.9881	0.287585	0.339872	0.134787	0.134787	0.733184				0.158187	13.8732	0.718333	0.475423	0.777788	-6.28748		ENSG00000162735	PEX19	peroxisomal biogenesis factor 19	-			Peroxisomes (Supported)
P16403	18.6263	19.6105	20.1871	18.6579	19.9011	18.4675	19.4216	19.4216	17.7184	19.5085	20.3839	18.4065	19.1062	18.9787	19.1611	18.4331	19.2867	18.9621	-0.324632	0.385304	-0.134461	0.134461	0.733734				-0.305361	19.5591	-0.706455	0.482721	0.782526	-6.29584		ENSG00000187837	H1-2	H1.2 linker histone, cluster member	-			Nucleoli;Nucleoplasm (Supported)
O75298	17.9718	18.5491	18.2051	18.8684	18.67	19.1289	19.3224	19.3224	18.8414	18.7924	19.6318	18.2978	18.8564	20.149	19.5157	18.2658	18.7548	19.0438	0.289039	0.342828	0.134381	0.134381	0.73387				0.370128	18.8265	1.34105	0.185107	0.492079	-5.66118		ENSG00000125744	RTN2	reticulon 2	-			Nuclear speckles (Approved)
Q15185	15.6089	15.5952	15.7196	16.1195	15.6193	14.5685	14.0168	14.0168	14.8429	16.0621	15.1838	14.596	15.6935	16.4068	15.0157	16.0996	15.1581	15.4876	0.329483	0.395651	0.132678	0.132678	0.736752				0.166445	15.4256	0.419579	0.676336	0.876935	-6.45584		ENSG00000110958	PTGES3	prostaglandin E synthase 3	-			Cytosol (Approved)
P62993	16.6692	16.6709	17.1767	15.1759	16.1448	16.1084	18.1272	18.1272	16.905	16.7749	17.7665	16.7559	17.5467	17.5203	16.864	16.7549	16.775	17.111	0.335991	0.402866	0.132662	0.132662	0.73678				0.529158	16.8752	1.43371	0.157001	0.451916	-5.53727		ENSG00000177885	GRB2	growth factor receptor bound protein 2	-			Nucleoplasm (Enhanced)
P07237	22.0134	22.1142	21.5829	21.627	21.9871	22.1353	21.0973	21.0973	21.8637	22.109	22.0578	22.1114	22.1109	21.4204	21.629	22.0837	21.7068	21.9232	0.216431	0.244705	0.132317	0.132317	0.737366				0.129356	21.8064	0.835239	0.406995	0.722743	-6.19794		ENSG00000185624	P4HB	prolyl 4-hydroxylase subunit beta	-			Endoplasmic reticulum (Supported)
Q15019	17.0849	16.5918	16.9142	17.3098	16.5425	17.0102	16.1724	16.1724	16.8664	16.5822	16.5964	16.9554	16.5937	17.7284	17.2462	17.1028	16.7248	16.9589	0.234144	0.273295	0.131909	0.131909	0.738059				0.155232	16.8047	0.863963	0.391151	0.708575	-6.17392		ENSG00000168385	SEPTIN2	septin 2	-			Actin filaments (Enhanced)
P04080	19.8553	19.2646	19.7822	19.601	19.0937	19.1639	19.7467	19.7467	19.7792	19.1511	19.4852	19.475	19.8594	20.3017	20.0009	19.8679	19.5318	19.74	0.208284	0.232652	0.131905	0.131905	0.738066				0.238989	19.5296	1.31004	0.195323	0.505837	-5.70092		ENSG00000160213	CSTB	cystatin B	-			Cytosol (Supported)
P50993	20.7829	20.8685	20.5961	20.7085	20.912	21.0515	20.7283	20.7283	20.9075	21.1447	20.6511	20.2644	21.0261	19.9815	20.2365	20.569	20.797	20.5976	-0.19943	0.218957	-0.131552	0.131552	0.738665				-0.209243	20.7742	-1.11938	0.267573	0.597409	-5.92586		ENSG00000018625	ATP1A2	ATPase Na+/K+ transporting subunit alpha 2	-
P54619	15.8872	16.9304	17.0888	17.3739	16.9084	16.7157	15.0198	15.0198	17.5628	17.0231	15.9283	16.1413	16.8867	17.6275	15.7248	16.8275	16.368	16.7153	0.347243	0.419125	0.131139	0.131139	0.739369				0.154645	16.6989	0.434884	0.665253	0.873715	-6.44935		ENSG00000181929	PRKAG1	protein kinase AMP-activated non-catalytic subunit gamma 1	-			Cytosol (Approved)
O75347	15.9222	13.8543	15.706	13.9898	14.9678	14.5914	16.4469	16.4469	16.4128	14.6566	16.532	14.9749	16.3949	14.5601	16.3386	15.0571	15.2406	15.6159	0.37524	0.44795	0.130872	0.130872	0.739822				0.547559	15.601	1.48025	0.144193	0.429624	-5.47211		ENSG00000171530	TBCA	tubulin folding cofactor A	-			Microtubules (Supported)
O60749	16.6301	17.2444	17.3687	17.1585	17.3672	16.3544	17.9219	17.9219	17.1375	17.5285	17.4429	16.6248	17.2418	15.2388	17.6621	16.6217	17.2459	16.9373	-0.308643	0.379258	-0.129959	0.129959	0.74138				-0.212069	16.9117	-0.63644	0.526982	0.806673	-6.34232		ENSG00000205302	SNX2	sorting nexin 2	-			Endosomes;Lysosomes (Supported)
P51572	16.6302	17.5324	16.7654	16.476	16.9377	15.4618	17.9093	17.9093	17.7647	16.4037	15.6868	17.3878	17.3212	14.7611	16.8911	16.5055	16.9528	16.5902	-0.362525	0.439017	-0.129609	0.129609	0.741977				-0.225874	16.6834	-0.655585	0.514671	0.80354	-6.33008		ENSG00000185825	BCAP31	B cell receptor associated protein 31	-			Endoplasmic reticulum (Enhanced)
P21912	20.283	19.6921	19.6632	19.9844	20.2194	20.0295	20.0609	20.0609	19.7349	20.0215	20.4389	20.0234	19.8229	20.7952	20.469	20.2405	19.9992	20.1933	0.194136	0.215058	0.129575	0.129575	0.742036				0.202958	19.9874	1.11641	0.268832	0.598234	-5.9291		ENSG00000117118	SDHB	succinate dehydrogenase complex iron sulfur subunit B	+	MIM	OXPHOS;Complex II;CII subunits;Metabolism;Carbohydrate metabolism;TCA cycle;Metabolism;Metals and cofactors;Fe-S-containing proteins;OXPHOS;OXPHOS subunits	Mitochondria (Supported)	CII
Q92947	17.5897	16.7517	17.5759	17.0795	17.5239	17.364	17.558	17.558	17.2875	16.8468	17.4003	17.1842	16.7415	17.3878	17.4734	17.1664	17.3751	17.186	-0.189104	0.207031	-0.12934	0.12934	0.742437				-0.162971	17.098	-0.9138	0.364588	0.687091	-6.13038		ENSG00000105607	GCDH	glutaryl-CoA dehydrogenase	+	Matrix	Metabolism;Amino acid metabolism;Lysine metabolism	Mitochondria (Supported)
O75964	19.0262	18.7482	19.458	19.0644	19.0186	19.2178	18.0203	18.0203	19.5854	18.7626	19.5195	18.7402	19.4386	17.9816	19.5215	19.207	18.8217	19.0946	0.272816	0.336089	0.129191	0.129191	0.742693				0.158327	19.0493	0.752462	0.454803	0.757234	-6.2627		ENSG00000167283	ATP5MG	ATP synthase membrane subunit g	+	MIM	OXPHOS;Complex V;CV subunits;OXPHOS;OXPHOS subunits;Mitochondrial dynamics and surveillance;Cristae formation	Mitochondria (Supported)	CV
Q9UBC2	14.1091	13.3849	13.3905	13.7067	13.5015	13.6697	15.3891	15.3891	14.3536	15.2842	13.7447	15.3088	13.8971	13.7074	15.0018	13.8928	14.0676	14.3988	0.331203	0.407385	0.129168	0.129168	0.742732				0.519993	13.8988	1.40965	0.163958	0.46141	-5.57018		ENSG00000127527	EPS15L1	epidermal growth factor receptor pathway substrate 15 like 1	-			Vesicles (Approved)
Q9NRX4	20.9883	21.5351	20.7688	20.1436	21.4288	21.1684	19.707	19.707	21.0024	21.4965	21.8034	20.5824	21.4816	19.6125	20.4747	21.5698	20.6809	21.0029	0.322036	0.397934	0.128875	0.128875	0.743233				0.182915	21.062	0.604032	0.548167	0.817208	-6.36221		ENSG00000054148	PHPT1	phosphohistidine phosphatase 1	-			Cytosol (Approved)
P00390	17.1583	17.5329	17.5817	17.7087	17.7254	17.3802	16.7669	16.7669	17.8885	17.7578	17.245	17.5394	17.3607	17.5663	17.1653	17.7406	17.3276	17.533	0.205319	0.235935	0.128778	0.128778	0.7434				0.125219	17.5505	0.871964	0.386807	0.708575	-6.16709		ENSG00000104687	GSR	glutathione-disulfide reductase	+	Matrix	Metabolism;Detoxification;ROS and glutathione metabolism	Cytosol (Supported)
O14974	13.7981	14.298	14.2243	14.1549	14.1726	14.5567	12.9383	12.9383	13.3927	14.2834	13.685	13.0957	14.1798	12.6074	13.5024	14.0472	13.8852	13.5992	-0.285951	0.354577	-0.128761	0.128761	0.743428				-0.421215	13.8924	-1.51579	0.134978	0.414521	-5.42107		ENSG00000058272	PPP1R12A	protein phosphatase 1 regulatory subunit 12A	-			Actin filaments;Cytosol (Supported)
Q92523	18.2168	18.3706	18.0306	18.1868	18.1491	18.0222	17.5172	17.5172	17.6206	17.9921	16.8734	17.6453	17.369	18.6662	17.9406	17.9911	18.0013	17.7623	-0.239033	0.289657	-0.128628	0.128628	0.743657				-0.30819	17.6918	-1.43079	0.157833	0.452161	-5.54129		ENSG00000205560	CPT1B	carnitine palmitoyltransferase 1B	+	MOM	Metabolism;Lipid metabolism;Fatty acid oxidation;Metabolism;Metals and cofactors;Carnitine synthesis and transport;Metabolism;Metals and cofactors;Carnitine shuttle
P09429	18.8421	18.9838	18.6147	17.7833	18.8586	18.5614	17.4227	17.4227	18.5717	18.6537	19.2453	18.2093	18.5011	18.4401	18.2053	18.781	18.3112	18.576	0.264793	0.328963	0.127856	0.127856	0.744979				0.137869	18.5552	0.651175	0.517494	0.804655	-6.33293		ENSG00000189403	HMGB1	high mobility group box 1	-			Nucleoplasm (Supported)
P29475	15.2251	15.381	15.1325	15.5615	15.689	15.5072	16.691	16.691	15.5099	15.4977	16.4489	16.1931	15.6742	16.4164	16.5482	15.7306	15.7348	16.0024	0.267586	0.33627	0.126652	0.126652	0.747048				0.404182	15.8418	1.80381	0.0764304	0.310377	-4.96677		ENSG00000089250	NOS1	nitric oxide synthase 1	-			Plasma membrane (Supported)
P39687	18.5727	18.8407	18.0799	18.2686	18.3618	18.3311	17.4744	17.4744	17.6853	17.6589	18.0471	18.416	18.2512	17.6899	17.6579	18.1653	18.1755	17.9465	-0.229001	0.280602	-0.126388	0.126388	0.747502				-0.329153	18.0392	-1.53979	0.129026	0.408215	-5.38597		ENSG00000140350	ANP32A	acidic nuclear phosphoprotein 32 family member A	-			Centrosome;Nucleoplasm (Enhanced)
Q15369	18.0305	18.1893	18.1941	17.3156	18.1848	17.985	18.4367	18.4367	18.0642	18.6	18.7507	18.0546	18.494	17.9189	18.4529	18.0658	18.0966	18.3001	0.203574	0.24185	0.125494	0.125494	0.749042				0.252158	18.2455	1.38327	0.171858	0.473276	-5.60568		ENSG00000154582	ELOC	elongin C	-			Vesicles (Approved)
O75190	15.6604	15.0013	16.1153	14.763	15.8984	15.0964	15.5015	15.5015	15.538	14.9283	16.1421	14.7513	15.9347	13.8042	14.9626	15.1792	15.4422	15.155	-0.287187	0.36623	-0.125284	0.125284	0.749403				-0.278715	15.5122	-1.02432	0.309918	0.638183	-6.02539		ENSG00000105993	DNAJB6	DnaJ heat shock protein family (Hsp40) member B6	-			Nucleoplasm (Enhanced)
O14818	20.1142	20.3266	20.2417	19.3328	19.8131	19.689	19.0952	19.0952	20.4273	20.306	20.2064	19.2662	20.0201	19.5847	19.7461	20.072	19.7135	19.9536	0.240153	0.30249	0.124709	0.124709	0.750397				0.151825	19.9875	0.755485	0.453001	0.757234	-6.26045		ENSG00000101182	PSMA7	proteasome 20S subunit alpha 7	-
P35580	11.5926	13.1384	13.1552	13.5564	12.6051	13.3139	14.0171	14.0171	13.1932	12.5888	12.193	12.9229	12.5023	14.0964	13.0059	12.4255	13.1745	12.866	-0.308511	0.394741	-0.124542	0.124542	0.750685				-0.188136	12.736	-0.605273	0.547348	0.817208	-6.36147		ENSG00000133026	MYH10	myosin heavy chain 10	-			Actin filaments (Supported)
Q92841	15.3248	15.7462	15.7901	14.9728	15.9195	14.6753	16.3552	16.3552	15.3752	15.887	16.0409	14.7217	15.1284	14.601	15.959	15.2034	15.6424	15.3646	-0.277804	0.35741	-0.124132	0.124132	0.751394				-0.175978	15.3447	-0.653743	0.515849	0.80354	-6.33127		ENSG00000100201	DDX17	DEAD-box helicase 17	-			Nuclear speckles (Supported)
O75923	19.1106	19.66	19.0952	19.759	19.785	19.5656	19.8514	19.8514	19.9544	19.7636	19.4409	20.0731	19.866	19.6708	19.7432	19.584	19.5848	19.762	0.177219	0.199782	0.123955	0.123955	0.751701				0.215305	19.6734	1.71743	0.0912117	0.342561	-5.11052		ENSG00000135636	DYSF	dysferlin	-			Centriolar satellite;Plasma membrane (Supported)
O43674	19.5728	19.1419	19.6615	18.9891	19.1142	19.1998	18.8278	18.8278	19.4578	19.1935	19.0937	18.5438	19.1328	17.8061	19.0067	19.2301	19.1669	18.9331	-0.233799	0.296205	-0.123541	0.123541	0.752418				-0.282238	19.0389	-1.21169	0.230521	0.548043	-5.82114		ENSG00000136521	NDUFB5	NADH:ubiquinone oxidoreductase subunit B5	+	MIM	OXPHOS;Complex I;CI subunits;OXPHOS;OXPHOS subunits	Mitochondria (Supported)	CI
Q9UI12	12.4282	13.8683	13.4042	13.5949	13.4818	13.9115	14.0074	14.0074	13.8404	13.2826	13.0698	13.2303	13.4397	13.3794	13.1122	13.5311	13.588	13.3607	-0.227283	0.286931	-0.123238	0.123238	0.752943				-0.167363	13.5633	-0.791668	0.431765	0.742006	-6.23285		ENSG00000047249	ATP6V1H	ATPase H+ transporting V1 subunit H	-			Actin filaments (Approved)
P09601	11.2392	11.7903	12.2188	13.185	12.1936	13.1217	13.0149	13.0149	12.902	12.2216	12.0864	11.2788	12.3987	12.428	12.4899	11.6747	12.4723	12.185	-0.287275	0.372749	-0.123121	0.123121	0.753146				-0.209759	12.3294	-0.6558	0.514534	0.80354	-6.32994		ENSG00000100292	HMOX1	heme oxygenase 1	-			Golgi apparatus;Plasma membrane (Uncertain)
Q96AQ6	16.9175	18.4001	17.9876	18.0231	17.9574	17.5971	18.4809	18.4809	18.1944	17.7181	18.014	18.8917	18.1203	18.6143	18.5832	17.6987	17.9806	18.2293	0.248774	0.320763	0.122849	0.122849	0.753618				0.320247	18.1492	1.49278	0.14089	0.421607	-5.45425		ENSG00000163346	PBXIP1	PBX homeobox interacting protein 1	-			Vesicles (Approved)
Q15848	14.4763	14.4112	14.6331	15.698	14.6102	14.5975	15.8364	15.8364	14.9177	14.4254	14.4078	15.1571	14.1706	15.9137	14.2704	14.5572	15.0124	14.7275	-0.284908	0.371125	-0.122647	0.122647	0.753968				-0.167192	14.76	-0.649075	0.51884	0.805966	-6.33428		ENSG00000181092	ADIPOQ	adiponectin, C1Q and collagen domain containing	-
Q9NTG7	14.9789	14.7031	15.3927	14.6415	14.4789	15.1149	15.7951	15.7951	15.1182	14.2205	14.5371	15.039	14.3055	15.9025	15.1273	14.5469	15.1125	14.8496	-0.262893	0.341632	-0.122624	0.122624	0.754008				-0.165383	14.6431	-0.668802	0.506263	0.802596	-6.32143		ENSG00000142082	SIRT3	sirtuin 3	+	Matrix	Metabolism;Metals and cofactors;NAD biosynthesis and metabolism;Signaling
Q8TB45	16.2705	16.1537	16.0622	16.3489	16.3525	15.9189	16.5045	16.5045	16.2697	15.7893	16.2844	16.4836	16.1751	15.2682	16.5493	15.6411	16.2645	16.0576	-0.206859	0.255509	-0.122583	0.122583	0.754079				-0.172566	16.1204	-0.996109	0.323316	0.649881	-6.05329		ENSG00000155792	DEPTOR	DEP domain containing MTOR interacting protein	-			Mitochondria (Supported)
P43243	16.472	16.1846	16.0693	15.8046	15.704	15.5365	17.0118	17.0118	15.404	15.7407	16.8133	16.2344	15.9673	16.0423	15.7943	15.7772	16.2243	15.9717	-0.252617	0.327708	-0.122396	0.122396	0.754403				-0.14012	16.0065	-0.57302	0.568836	0.825804	-6.38029		ENSG00000015479|ENSG00000280987	MATR3	matrin 3	-			Nucleoplasm (Approved)
Q07960	14.1933	13.7579	13.7803	14.78	13.3945	14.1754	12.9087	12.9087	13.9187	13.377	13.7461	14.4614	13.6201	14.5895	14.5941	13.7697	13.7373	14.0096	0.272225	0.35573	0.122196	0.122196	0.754751				0.153843	14.0082	0.663445	0.509662	0.802617	-6.32495		ENSG00000175220	ARHGAP1	Rho GTPase activating protein 1	-			Vesicles (Supported)
P11766	17.0802	17.3834	17.4091	18.14	17.8493	17.513	17.3611	17.3611	18.0845	18.0526	17.7366	17.6708	18.0581	16.8148	17.2931	18.1928	17.5121	17.7379	0.225778	0.289022	0.12171	0.12171	0.755597				0.204199	17.6744	1.03204	0.30632	0.635456	-6.01762		ENSG00000197894	ADH5	alcohol dehydrogenase 5 (class III), chi polypeptide	-
P01008	17.6121	17.841	17.9309	17.2305	17.9417	17.236	16.4441	16.4441	17.6281	18.1284	18.3059	17.3311	17.4118	16.9162	17.2567	17.8242	17.3351	17.6003	0.265258	0.348402	0.121467	0.121467	0.75602				0.137977	17.6455	0.639477	0.525019	0.806673	-6.3404		ENSG00000117601	SERPINC1	serpin family C member 1	-
Q9BY44	14.7064	14.7612	15.1107	15.4982	15.0358	14.8075	14.0236	14.0236	15.7867	15.2522	14.6186	14.9944	15.5078	13.9004	14.5097	15.5882	14.7459	15.0198	0.273889	0.360997	0.121195	0.121195	0.756494				0.170707	14.9587	0.669094	0.506078	0.802596	-6.32123		ENSG00000144895	EIF2A	eukaryotic translation initiation factor 2A	-			Cytosol;Mitochondria (Approved)
O75955	14.1344	14.5181	13.9983	12.3852	14.2183	14.0854	11.7327	11.7327	13.9822	14.0317	13.4833	14.6535	14.0397	11.6773	13.6246	14.365	13.3506	13.7322	0.381516	0.482357	0.1208	0.1208	0.757182				0.150376	13.6796	0.400567	0.690204	0.886297	-6.46359		ENSG00000137312|ENSG00000206379|ENSG00000206480|ENSG00000223654|ENSG00000224740|ENSG00000230143|ENSG00000232280|ENSG00000236271	FLOT1	flotillin 1	-			Golgi apparatus (Approved)
P19367	20.0254	20.4305	20.4696	20.1285	20.5573	20.3323	19.824	19.824	20.8652	20.6776	20.7063	20.0415	20.3986	19.9123	20.3185	20.2176	20.199	20.3922	0.193228	0.239008	0.120108	0.120108	0.758388				0.139665	20.3633	0.968389	0.336853	0.658881	-6.07997		ENSG00000156515	HK1	hexokinase 1	mito-interacting			Mitochondria (Supported)
Q16586	17.6116	17.2954	17.8264	15.9556	16.9297	18.0191	18.3713	18.3713	16.5537	16.7827	17.8772	17.2019	17.1045	18.1243	17.158	17.1898	17.5476	17.249	-0.298573	0.396938	-0.119811	0.119811	0.758908				-0.180895	17.3746	-0.683476	0.497015	0.793637	-6.31162		ENSG00000108823	SGCA	sarcoglycan alpha	-
P43121	12.7728	13.366	12.8474	12.3265	12.4754	13.412	13.5305	13.5305	12.4896	13.0301	12.8884	13.0689	12.0004	13.8818	12.5691	12.2416	13.0326	12.7712	-0.261393	0.348098	-0.119796	0.119796	0.758934				-0.19027	12.5544	-0.58262	0.562397	0.823895	-6.37479		ENSG00000076706	MCAM	melanoma cell adhesion molecule	-			Plasma membrane (Approved)
Q9UKY7	17.6255	17.5329	17.2077	17.0262	17.51	17.3824	17.5629	17.5629	17.5308	17.548	17.8394	17.4475	17.7689	17.1473	17.729	17.6415	17.4263	17.5815	0.155238	0.169243	0.119764	0.119764	0.758989				0.174745	17.575	1.41647	0.161961	0.458652	-5.5609		ENSG00000091527	CDV3	CDV3 homolog	-			Cytosol (Enhanced)
Q9HBI1	15.6508	15.8429	15.4267	15.9991	15.6698	16.0466	14.8131	14.8131	15.6859	15.8821	15.2821	14.8861	15.687	13.5808	15.5983	15.3867	15.5328	15.2486	-0.284166	0.379784	-0.119481	0.119481	0.759484				-0.386972	15.4086	-1.14248	0.257928	0.589119	-5.9004		ENSG00000188677	PARVB	parvin beta	-			Cytosol (Approved)
Q9UKP3	16.1053	15.6819	15.405	15.7337	15.3465	15.4308	16.2091	16.2091	15.331	15.8264	15.272	14.7229	15.3808	16.2964	15.9561	15.5037	15.7652	15.5362	-0.229036	0.303244	-0.118688	0.118688	0.760872				-0.165614	15.4882	-0.772047	0.443207	0.752793	-6.24798		ENSG00000147166	ITGB1BP2	integrin subunit beta 1 binding protein 2	-			Cytosol (Approved)
O43396	15.4229	15.4806	15.4054	14.2669	15.8109	15.1904	13.6497	13.6497	16.2144	16.0783	15.965	13.8597	15.9747	13.5965	14.3254	15.7787	14.8596	15.2241	0.364525	0.473977	0.118195	0.118195	0.761738				0.191685	15.322	0.497038	0.621033	0.847018	-6.4206		ENSG00000091164	TXNL1	thioredoxin like 1	-			Cytosol (Enhanced)
P51149	18.7195	19.0918	18.6614	19.1085	19.1022	19.0639	18.9749	18.9749	19.0872	19.0926	18.6382	18.891	19.0357	18.3453	18.6819	18.6501	18.9621	18.8027	-0.159366	0.18141	-0.118144	0.118144	0.761826				-0.157543	18.8547	-1.33262	0.187844	0.495141	-5.67207		ENSG00000075785	RAB7A	RAB7A, member RAS oncogene family	mito-interacting			Lysosomes (Supported)
O43464	15.3565	15.3451	15.3303	14.908	15.5426	14.8838	15.4963	15.4963	15.4031	14.8583	15.3097	15.0856	15.4512	13.9894	15.359	15.1824	15.2949	15.0798	-0.215017	0.284513	-0.117378	0.117378	0.763172				-0.186246	15.0641	-0.816885	0.417322	0.731396	-6.21287		ENSG00000115317	HTRA2	HtrA serine peptidase 2	+	MIM	Protein import, sorting and homeostasis;Protein homeostasis;Proteases;Mitochondrial dynamics and surveillance;Apoptosis	Mitochondria (Supported)
Q9UKS6	18.5128	19.3975	19.0522	19.1146	19.1947	19.0271	20.2329	20.2329	18.9491	19.8422	19.0656	20.4248	19.4005	19.8181	20.0882	19.2929	19.3456	19.6102	0.264592	0.361317	0.116979	0.116979	0.763873				0.391357	19.4597	1.63738	0.106941	0.368093	-5.23803		ENSG00000165912	PACSIN3	protein kinase C and casein kinase substrate in neurons 3	-			Cytosol (Supported)
Q96KP4	16.7772	16.5344	16.5601	16.9342	16.2813	16.8172	16.567	16.567	16.2758	15.9994	16.4721	16.678	16.0963	17.5618	16.0738	16.1492	16.6298	16.4133	-0.216513	0.288991	-0.116726	0.116726	0.764318				-0.225485	16.3729	-0.908017	0.367609	0.690993	-6.13555		ENSG00000133313	CNDP2	carnosine dipeptidase 2	-			Cytosol;Nucleoplasm (Enhanced)
O43633	12.9162	12.7203	12.2884	11.9326	13.2093	13.472	13.8934	13.8934	12.7507	12.9339	13.734	12.4564	13.4825	12.3805	11.8121	12.4413	13.0407	12.7489	-0.291799	0.399607	-0.116243	0.116243	0.765168				-0.16998	12.7858	-0.499442	0.619349	0.84625	-6.41941		ENSG00000130724	CHMP2A	charged multivesicular body protein 2A	-			Cytosol (Approved)
Q8NC51	17.1869	17.9237	17.4173	16.3436	17.8127	17.0642	16.2027	16.2027	16.4645	17.694	18.1246	17.4389	17.8134	16.4076	16.7596	17.809	17.0192	17.314	0.294739	0.404651	0.115809	0.115809	0.765934				0.178094	17.4121	0.589426	0.557854	0.821694	-6.37084		ENSG00000142864	SERBP1	SERPINE1 mRNA binding protein 1	-			Cytosol (Enhanced)
Q13442	18.7432	19.1757	18.8219	17.4256	19.0852	18.3513	19.9107	19.9107	18.6053	19.0284	19.6905	18.2264	19.3015	17.2237	18.1915	18.6128	18.9281	18.61	-0.318045	0.43366	-0.115403	0.115403	0.76665				-0.177667	18.8334	-0.565379	0.573987	0.826804	-6.3846		ENSG00000106244	PDAP1	PDGFA associated protein 1	-			Cytosol (Enhanced)
Q6UWP8	14.4709	13.3072	14.6589	14.2454	13.5536	14.9231	14.774	14.774	14.1511	13.8582	12.7384	14.9315	14.7043	13.9134	13.2751	14.7804	14.3384	14.0441	-0.294324	0.40758	-0.114724	0.114724	0.76785				-0.232089	14.2704	-0.698696	0.487521	0.786325	-6.30122		ENSG00000189001	SBSN	suprabasin	-			Vesicles (Approved)
Q9NZQ9	19.764	20.1287	19.7434	19.4412	19.7213	19.6611	20.4002	20.4002	19.8799	19.7675	20.3436	19.7039	20.2844	20.382	20.3884	20.0483	19.9075	20.0997	0.192238	0.255059	0.114066	0.114066	0.769013				0.262619	20.1008	1.78349	0.0797156	0.317276	-5.00117		ENSG00000163157	TMOD4	tropomodulin 4	-
P16671	18.2132	18.5178	18.3992	18.5104	18.3477	18.4223	17.4117	17.4117	17.8995	17.9015	17.893	18.1747	18.3864	16.7374	17.7039	18.5523	18.1543	17.9061	-0.24818	0.348266	-0.113689	0.113689	0.769682				-0.354262	18.1012	-1.44026	0.155145	0.451332	-5.52821		ENSG00000135218	CD36	CD36 molecule	-			Golgi apparatus (Enhanced)
P53985	16.2867	16.7308	16.2896	15.858	16.6667	16.9933	13.8505	13.8505	17.5357	16.9246	16.9869	13.6524	16.8594	15.9397	14.9423	16.9748	15.8158	16.227	0.411194	0.533392	0.112237	0.112237	0.77226				0.130443	16.1878	0.238423	0.81239	0.938059	-6.51511		ENSG00000155380|ENSG00000281917	SLC16A1	solute carrier family 16 member 1	-			Cell Junctions;Plasma membrane (Enhanced)
P11177	22.597	22.8102	22.813	22.4882	22.8669	22.4319	21.9944	21.9944	22.9163	22.3198	22.7092	22.7089	22.5297	22.5141	22.7866	22.9377	22.4995	22.6778	0.178268	0.237629	0.111257	0.111257	0.774003				0.106116	22.6377	0.936224	0.353022	0.675319	-6.11002		ENSG00000168291	PDHB	pyruvate dehydrogenase E1 subunit beta	+	Matrix	Metabolism;Carbohydrate metabolism;Pyruvate metabolism	Mitochondria (Supported)
Q9BRA2	19.0805	18.4431	18.5624	19.0839	18.5814	18.1599	18.9993	18.9993	19.0838	18.7077	18.9214	18.9684	18.705	19.6572	19.2782	18.2582	18.7387	18.9475	0.20879	0.296294	0.110299	0.110299	0.775713				0.246014	18.7286	1.45302	0.151583	0.444516	-5.51047		ENSG00000129235	TXNDC17	thioredoxin domain containing 17	-
Q13200	18.0151	17.3187	17.9683	18.0376	18.011	17.353	18.1576	18.1576	18.2538	18.0439	17.5606	17.433	18.1469	16.754	17.4325	17.637	17.8774	17.6577	-0.219643	0.314898	-0.110224	0.110224	0.775847				-0.179606	17.7831	-0.797779	0.428238	0.740833	-6.22806		ENSG00000175166	PSMD2	proteasome 26S subunit, non-ATPase 2	-
P00915	21.1048	20.6638	21.4606	20.1535	20.7033	20.4633	20.7572	20.7572	20.4877	21.0305	21.9494	20.4784	20.6555	21.6639	20.4463	21.2775	20.758	20.9987	0.240686	0.349185	0.10998	0.10998	0.776283				0.240575	21.0098	0.845498	0.401292	0.717393	-6.18945		ENSG00000133742	CA1	carbonic anhydrase 1	-
P11216	13.5399	15.7894	16.348	14.5533	15.6051	16.0526	14.3391	14.3391	13.9175	16.1045	14.1351	16.9059	15.6754	14.7953	15.2567	16.7091	15.0708	15.4374	0.366616	0.501427	0.109909	0.109909	0.77641				0.262086	15.5348	0.541151	0.590466	0.833845	-6.39789		ENSG00000100994	PYGB	glycogen phosphorylase B	-			Cytosol (Approved)
O60784	18.1474	18.5033	17.9728	17.0935	18.0504	18.6108	18.8281	18.8281	18.6435	18.2978	18.5127	17.7058	18.3057	16.9255	17.803	17.7711	18.2543	17.9956	-0.25868	0.377897	-0.109325	0.109325	0.777455				-0.176704	17.9893	-0.692956	0.49109	0.787672	-6.30517		ENSG00000100284	TOM1	target of myb1 membrane trafficking protein	-			Cytosol (Approved)
P35749	13.4462	13.025	14.3829	14.0665	13.2731	15.6215	16.0079	16.0079	13.4471	13.0135	13.8767	16.0869	13.1771	15.7614	13.5284	13.8063	14.4789	14.0872	-0.391716	0.527069	-0.108949	0.108949	0.778128				-0.173282	14.0058	-0.337911	0.736645	0.909211	-6.48659		ENSG00000133392|ENSG00000276480	MYH11	myosin heavy chain 11	-			Cytosol;Plasma membrane (Supported)
Q9Y230	15.9852	15.465	15.7212	15.8805	15.8217	15.2804	16.1687	16.1687	15.9493	15.5789	15.7495	15.9643	15.9551	14.665	15.2021	15.7486	15.8114	15.6016	-0.209838	0.303265	-0.108733	0.108733	0.778515				-0.158799	15.5969	-0.734585	0.465538	0.766318	-6.27582		ENSG00000183207	RUVBL2	RuvB like AAA ATPase 2	-			Cytosol;Nucleoplasm (Supported)
P20929	27.0625	27.74	27.0079	27.4171	27.66	27.6456	27.3785	27.3785	27.5439	27.911	26.9828	27.4138	27.8194	27.5539	27.6278	27.8361	27.4113	27.5861	0.174824	0.239134	0.108629	0.108629	0.778702				0.170144	27.4996	1.01236	0.315551	0.642708	-6.03731		ENSG00000183091	NEB	nebulin	-
Q13418	16.6352	16.3117	16.6274	16.9629	16.8646	16.6022	15.5118	15.5118	17.1789	16.3939	16.9333	16.7462	16.6012	15.959	16.5593	16.5258	16.3785	16.6122	0.233735	0.344003	0.108322	0.108322	0.779253				0.109928	16.5735	0.557979	0.578997	0.828618	-6.38872		ENSG00000166333	ILK	integrin linked kinase	-			Cell Junctions;Focal adhesion sites (Supported)
Q96AN5	16.8812	16.4132	16.5405	16.6154	16.6168	16.9177	15.5058	15.5058	16.3297	16.008	16.8078	16.9496	16.3792	16.6334	16.8381	16.8858	16.3745	16.604	0.229406	0.337167	0.108315	0.108315	0.779264				0.105302	16.583	0.56805	0.572184	0.826804	-6.3831		ENSG00000161558	TMEM143	transmembrane protein 143	+	MIM		Nucleoli fibrillar center (Approved)
Q16881	16.6537	16.9191	16.8107	17.1932	17.0817	17.0364	17.3914	17.3914	16.9105	16.9234	16.7484	17.2146	16.6089	17.2255	16.6442	16.9082	17.0597	16.898	-0.161731	0.213986	-0.108297	0.108297	0.779297				-0.114345	16.9949	-1.06473	0.291392	0.620808	-5.98412		ENSG00000198431	TXNRD1	thioredoxin reductase 1	+	unknown	Metabolism;Detoxification;ROS and glutathione metabolism;Metabolism;Detoxification;Selenoproteins	Nucleoplasm (Supported)
P11233	15.4577	15.332	15.5236	16.19	16.2032	15.0467	16.7944	16.7944	16.6301	15.8414	15.8382	16.5969	16.4302	15.7392	16.1058	16.1509	15.9178	16.1666	0.248825	0.369422	0.107611	0.107611	0.780529				0.374059	15.9847	1.28249	0.20475	0.519849	-5.7355		ENSG00000006451	RALA	RAS like proto-oncogene A	-			Plasma membrane (Supported)
P22392	20.0787	20.292	20.5511	20.5043	20.5441	20.2192	19.9864	19.9864	20.6076	20.2702	20.4946	20.635	20.5854	19.5433	20.8165	20.7329	20.2703	20.4607	0.190417	0.272596	0.107487	0.107487	0.780752				0.149868	20.4195	0.988648	0.326923	0.651364	-6.06054
Q9UJW0	11.7466	12.5591	12.5796	11.2221	12.5749	12.4155	13.5861	13.5861	12.7535	12.1333	11.4116	12.3713	12.7427	10.8999	13.3405	12.152	12.5338	12.2256	-0.30816	0.450322	-0.10677	0.10677	0.782041				-0.157825	12.4848	-0.481532	0.631942	0.856248	-6.42813		ENSG00000132912	DCTN4	dynactin subunit 4	-			Centrosome;Nucleoplasm (Approved)
O95881	15.5912	15.1776	15.0767	15.2348	15.4622	14.8001	15.5999	15.5999	15.1912	15.2082	15.6839	15.7982	16.0114	15.6952	15.7098	14.8083	15.3178	15.5133	0.195502	0.284929	0.1066	0.1066	0.782348				0.235802	15.2954	1.43649	0.15621	0.451916	-5.53343		ENSG00000117862	TXNDC12	thioredoxin domain containing 12	-
P47897	16.5053	16.8631	16.6006	17.1641	17.1538	17.2153	16.4666	16.4666	17.4575	17.7263	16.7476	17.1434	17.301	16.358	16.4305	16.9912	16.8044	17.0194	0.214992	0.319363	0.106575	0.106575	0.782394				0.166727	16.8756	0.878098	0.383497	0.707723	-6.16181		ENSG00000172053	QARS1	glutaminyl-tRNA synthetase 1	-			Cytosol (Enhanced)
Q16836	21.1077	21.0477	21.2887	20.802	21.2996	20.8728	20.847	20.847	20.6575	20.7365	20.92	20.6765	20.9507	20.4455	20.8246	21.5488	21.0141	20.845	-0.169034	0.234188	-0.106565	0.106565	0.782411				-0.192896	20.9297	-1.13676	0.260292	0.592414	-5.90675		ENSG00000138796	HADH	hydroxyacyl-CoA dehydrogenase	+	Matrix	Metabolism;Lipid metabolism;Fatty acid oxidation;Metabolism;Amino acid metabolism;Lysine metabolism	Mitochondria (Supported)
O15305	14.8818	16.0265	15.5649	16.1077	15.255	14.8882	16.2721	16.2721	15.2676	15.995	15.6323	14.6168	15.6996	15.2854	15.848	14.9529	15.6585	15.4122	-0.246343	0.372258	-0.105719	0.105719	0.783936				-0.158692	15.6087	-0.531122	0.597353	0.840603	-6.40322		ENSG00000140650	PMM2	phosphomannomutase 2	-			Nucleoplasm (Approved)
O15173	15.8555	12.101	13.7568	16.0895	14.1174	14.033	16.4982	16.4982	15.847	15.1081	14.186	16.3116	13.7068	16.7758	16.3108	14.0614	14.8687	15.2885	0.419755	0.560887	0.105411	0.105411	0.784493				0.652542	14.4945	1.33535	0.186956	0.494028	-5.66856		ENSG00000164040	PGRMC2	progesterone receptor membrane component 2	-			Cytosol;Nuclear bodies;Plasma membrane (Approved)
Q9NYU2	13.1156	13.5958	13.2959	14.0923	13.4664	13.5701	12.6672	12.6672	14.0934	13.3426	13.0085	13.54	13.5985	13.4899	13.4777	13.6022	13.3088	13.5191	0.210288	0.315815	0.105263	0.105263	0.78476				0.118627	13.6057	0.598551	0.551792	0.820215	-6.36548		ENSG00000136731	UGGT1	UDP-glucose glycoprotein glucosyltransferase 1	-			Cytosol (Uncertain)
P61019	16.9335	16.7335	15.7666	17.0656	15.5503	16.3463	13.6684	13.6684	16.3186	16.5521	16.4395	15.3341	15.5336	17.2963	14.7031	16.5347	15.7166	16.089	0.37245	0.52184	0.105203	0.105203	0.784869				0.0798522	15.9532	0.171278	0.864598	0.954398	-6.52881		ENSG00000104388	RAB2A	RAB2A, member RAS oncogene family	-
P41091	15.3805	16.0841	15.1988	16.3221	16.1112	15.7542	16.5531	16.5531	16.5848	16.1934	15.9386	16.0099	16.2078	14.6984	14.9608	15.2772	15.9946	15.7339	-0.26078	0.396478	-0.104776	0.104776	0.78564				-0.181001	15.7993	-0.645573	0.52109	0.806673	-6.33652		ENSG00000130741	EIF2S3	eukaryotic translation initiation factor 2 subunit gamma	-
P20290	15.6577	16.0011	15.0617	14.9612	16.0732	16.3369	14.7655	14.7655	15.2873	15.8958	16.1092	15.5292	16.2142	14.8083	15.5955	16.2188	15.4529	15.7073	0.254414	0.389356	0.104222	0.104222	0.786644				0.156225	15.8568	0.653078	0.516275	0.80354	-6.3317		ENSG00000145741	BTF3	basic transcription factor 3	-			Cytosol (Supported)
Q9H0P0	20.9378	21.2648	21.2578	21.1628	21.0567	21.1422	20.8377	20.8377	21.1054	21.2393	20.9291	21.0729	21.4413	21.6187	21.0473	21.1693	21.0622	21.2029	0.140713	0.18477	0.103194	0.103194	0.788507				0.108647	21.2228	0.940724	0.35073	0.675319	-6.10587		ENSG00000122643	NT5C3A	5'-nucleotidase, cytosolic IIIA	-
P06733	23.0095	23.2099	23.0376	23.0858	23.0947	22.9556	22.5774	22.5774	23.084	23.1301	23.1195	23.0836	23.4443	22.7375	22.8684	23.2908	22.9435	23.0948	0.15128	0.20845	0.103022	0.103022	0.788821				0.0989866	23.1052	0.860081	0.393269	0.710193	-6.17721		ENSG00000074800	ENO1	enolase 1	-			Cytosol;Plasma membrane (Enhanced)
O75112	23.2365	23.3039	22.7699	23.2529	23.0853	23.2828	23.734	23.734	23.1519	23.1774	23.6892	23.5253	23.293	23.9222	23.6731	23.3659	23.2999	23.4747	0.174823	0.258914	0.102594	0.102594	0.789598				0.236832	23.339	1.7513	0.085157	0.330737	-5.05491		ENSG00000122367	LDB3	LIM domain binding 3	-			Cytosol;Focal adhesion sites (Supported)
Q9UNE7	16.5374	17.4136	17.2575	16.5375	16.4528	16.4336	17.7548	17.7548	17.0916	17.4585	16.6569	15.6898	16.6542	17.4841	16.5596	16.4997	17.0178	16.7618	-0.255958	0.397671	-0.102505	0.102505	0.78976				-0.15066	16.8234	-0.480667	0.632553	0.856248	-6.42854		ENSG00000103266	STUB1	STIP1 homology and U-box containing protein 1	-			Cytosol;Nucleoplasm (Supported)
Q96CT7	17.108	17.3334	17.3711	16.6603	17.323	17.139	18.2598	18.2598	17.6516	17.4696	18.0335	18.0216	17.6337	17.2842	17.7468	17.3579	17.4318	17.6499	0.21806	0.339971	0.102174	0.102174	0.790363				0.336338	17.5769	1.99377	0.0508646	0.238661	-4.62876		ENSG00000007080	CCDC124	coiled-coil domain containing 124	-			Cytosol;Plasma membrane (Enhanced)
Q9H0R4	16.5317	16.1353	16.0296	17.4027	16.3406	16.3676	16.419	16.419	17.1491	16.1398	16.1235	16.7702	16.368	17.7187	17.2537	16.0527	16.4557	16.697	0.241287	0.378206	0.101889	0.101889	0.790882				0.236048	16.436	0.978122	0.332058	0.654329	-6.07068		ENSG00000167220	HDHD2	haloacid dehalogenase like hydrolase domain containing 2	-			Vesicles (Approved)
Q8IXM3	15.2626	14.2756	15.3965	14.7616	15.204	15.0642	13.5076	13.5076	15.2924	14.3394	15.1557	15.0537	15.2594	13.3577	15.4113	15.4349	14.6225	14.9131	0.290624	0.448512	0.101203	0.101203	0.792132				0.131358	14.8007	0.49844	0.62005	0.846485	-6.4199		ENSG00000182154	MRPL41	mitochondrial ribosomal protein L41	+	Matrix	Mitochondrial central dogma;Translation;Mitochondrial ribosome;LSU	Mitochondria (Supported)	Ribo
P02749	12.919	14.2008	13.7964	13.9332	13.97	13.0085	14.5304	14.5304	12.8772	14.2319	13.7977	13.6938	13.6571	13.1008	13.8037	13.8099	13.8611	13.6215	-0.239586	0.382327	-0.100043	0.100043	0.79425				-0.143969	13.7573	-0.609912	0.544291	0.816182	-6.35868		ENSG00000091583	APOH	apolipoprotein H	-			Golgi apparatus (Supported)
Q9UHG3	16.4642	16.6598	16.9766	16.8769	17.4192	16.9936	17.4026	17.4026	16.9721	16.9128	16.7718	17.1869	16.9374	16.6211	16.4961	16.9123	17.0244	16.8513	-0.173106	0.264372	-0.100018	0.100018	0.794296				-0.119086	16.9934	-0.782123	0.437309	0.748083	-6.24026		ENSG00000116005	PCYOX1	prenylcysteine oxidase 1	-
O43399	14.6816	14.9312	14.7844	14.6831	14.8885	14.8843	14.9597	14.9597	14.5063	15.0062	14.7743	15.017	14.8695	15.3479	15.2161	15.1611	14.8466	14.9873	0.140747	0.194742	0.100006	0.100006	0.794317				0.156906	14.9633	1.20842	0.231769	0.548439	-5.82499		ENSG00000101150	TPD52L2	TPD52 like 2	-			Vesicles (Approved)
Q99798	23.7165	23.7876	23.7239	23.6315	23.8852	23.6608	23.3479	23.3479	23.8935	23.4212	24.0496	23.566	23.4789	24.097	23.7869	24.0169	23.6377	23.7888	0.151096	0.219201	0.0995962	0.0995962	0.795067				0.109697	23.6992	0.888522	0.377914	0.701464	-6.15276		ENSG00000100412	ACO2	aconitase 2	+	Matrix	Metabolism;Carbohydrate metabolism;TCA cycle;Metabolism;Metals and cofactors;Fe-S-containing proteins	Mitochondria (Approved)
P17540	24.3427	23.4518	24.3472	24.0812	23.9704	23.8613	24.5428	24.5428	24.1615	23.3055	24.3425	23.5855	23.2898	24.8893	24.3512	23.3667	24.1425	23.9115	-0.231018	0.37416	-0.0986315	0.0986315	0.796835				-0.17384	23.7665	-0.738824	0.46298	0.763832	-6.27274		ENSG00000131730	CKMT2	creatine kinase, mitochondrial 2	+	MIM	Metabolism;Nucleotide metabolism;Creatine metabolism
P30711	13.5722	13.7881	13.6143	13.1542	15.1143	14.7265	15.0166	15.0166	15.1424	13.5007	14.6145	13.9408	12.3845	13.5723	14.5616	13.8601	14.2504	13.9471	-0.303225	0.473028	-0.0985824	0.0985824	0.796925				-0.193766	14.0025	-0.443136	0.659308	0.873124	-6.44575		ENSG00000277656	GSTT1	glutathione S-transferase theta 1	-
P0C0L4	14.4569	15.3377	15.8683	15.1768	15.3175	14.9711	15.6249	15.6249	14.1946	15.2925	16.2276	14.7663	15.2389	14.2502	14.6294	15.7504	15.2973	15.0437	-0.253525	0.409092	-0.0984133	0.0984133	0.797236				-0.206723	15.4242	-0.570814	0.570321	0.825804	-6.38154
P05023	17.2915	16.9897	16.9473	17.4419	16.6551	17.0381	17.4602	17.4602	17.1322	16.9743	16.7737	17.3312	17.241	16.8644	16.5171	17.1163	17.1605	16.9938	-0.166739	0.258626	-0.0979304	0.0979304	0.798123				-0.12392	17.0746	-0.843871	0.402193	0.718201	-6.1908		ENSG00000163399	ATP1A1	ATPase Na+/K+ transporting subunit alpha 1	-
P08123	12.9994	16.3675	14.3882	13.4117	14.5832	16.3367	16.647	16.647	16.196	14.8586	12.7511	15.104	13.3485	16.201	16.0113	13.6256	15.1726	14.762	-0.410585	0.577759	-0.0978231	0.0978231	0.79832				-0.199949	15.0125	-0.305619	0.760984	0.918659	-6.49692		ENSG00000164692	COL1A2	collagen type I alpha 2 chain	-			Endoplasmic reticulum (Supported)
P61925	15.2131	15.4198	14.9419	14.779	15.4389	15.2908	13.4072	13.4072	14.2847	15.6216	14.0341	15.5376	15.8162	13.5588	15.8319	15.7412	14.7372	15.0533	0.316021	0.490523	0.0977581	0.0977581	0.798439				0.126018	15.0991	0.360949	0.719443	0.900007	-6.47858		ENSG00000171033	PKIA	cAMP-dependent protein kinase inhibitor alpha	-
O95168	16.477	16.0458	15.438	16.5949	14.3655	15.4377	17.0881	17.0881	16.605	16.1472	15.8417	16.667	16.4227	16.4733	16.8942	15.7391	16.0669	16.3488	0.281881	0.450207	0.0976967	0.0976967	0.798552				0.427773	16.0473	1.45682	0.150535	0.442751	-5.50516		ENSG00000065518	NDUFB4	NADH:ubiquinone oxidoreductase subunit B4	+	MIM	OXPHOS;Complex I;CI subunits;OXPHOS;OXPHOS subunits	Mitochondria (Supported)	CI
Q13404	19.0822	18.8616	18.9853	18.1845	18.7677	18.6854	19.5851	19.5851	19.6575	19.6054	19.8559	18.4705	19.0848	19.355	18.5652	18.9543	18.9671	19.1936	0.226477	0.370593	0.0976351	0.0976351	0.798666				0.314759	19.0849	1.24527	0.218017	0.532561	-5.78109
P21266	18.0728	17.9875	17.7582	18.8103	18.1214	17.7347	16.4835	16.4835	17.591	17.9966	17.3237	18.1137	17.8736	19.0805	17.2829	18.4154	17.6815	17.9597	0.278195	0.447278	0.0972077	0.0972077	0.799452				0.107052	17.991	0.440241	0.661391	0.873124	-6.44702		ENSG00000134202	GSTM3	glutathione S-transferase mu 3	-			Cytosol (Supported)
Q14118	17.8578	17.9284	17.4366	17.3876	17.8276	17.3924	18.2909	18.2909	17.9185	17.8045	18.375	18.0699	18.0328	17.8012	17.9295	17.8413	17.8015	17.9716	0.170054	0.269572	0.0968161	0.0968161	0.800173				0.239962	17.9283	1.70614	0.0933071	0.343199	-5.12883		ENSG00000173402	DAG1	dystroglycan 1	-			Vesicles (Supported)
Q13451	14.5468	13.2282	14.3043	13.4141	14.7088	14.6081	12.7748	12.7748	15.0946	14.029	14.7674	12.891	14.6676	13.0541	13.5323	14.7619	13.795	14.0997	0.304745	0.481533	0.0967181	0.0967181	0.800354				0.158999	14.3843	0.467935	0.641577	0.858196	-6.43453		ENSG00000096060	FKBP5	FKBP prolyl isomerase 5	-			Nucleoplasm (Enhanced)
P07339	19.1078	18.5834	19.372	19.0931	18.8792	18.7691	18.5623	18.5623	19.4552	18.51	18.8238	19.0408	18.6055	19.7976	19.099	19.1376	18.8661	19.0587	0.192544	0.315186	0.0965476	0.0965476	0.800668				0.149135	18.8984	0.810254	0.421091	0.734728	-6.21818		ENSG00000117984	CTSD	cathepsin D	-
P45974	17.2798	17.7831	16.8128	17.4332	17.6581	17.4403	17.821	17.821	17.2694	17.7231	17.6007	17.4966	17.5788	16.708	16.9395	17.2414	17.5061	17.3197	-0.186467	0.303616	-0.0965291	0.0965291	0.800702				-0.14149	17.3679	-0.855421	0.395822	0.712391	-6.18115		ENSG00000111667	USP5	ubiquitin specific peptidase 5	-			Cytosol;Nucleoplasm (Approved)
Q9ULC4	14.6602	14.6702	14.8896	15.5762	14.9541	14.0854	16.6587	16.6587	16.0337	14.9009	16.2863	14.7537	14.8689	16.8023	16.0347	14.9598	15.2691	15.58	0.310904	0.49	0.0963192	0.0963192	0.801089				0.509417	15.1479	1.59174	0.116853	0.391961	-5.30825		ENSG00000232119|ENSG00000288295	MCTS1	MCTS1 re-initiation and release factor	-			Cytosol (Supported)
Q00688	20.4564	21.0297	20.7946	20.3792	21.1805	20.7123	20.4775	20.4775	20.0964	20.7189	20.8803	21.0954	21.3493	20.4881	21.1198	21.2929	20.6885	20.8802	0.19168	0.315335	0.0960755	0.0960755	0.801539				0.161537	20.85	0.973716	0.334223	0.656628	-6.0749		ENSG00000100442	FKBP3	FKBP prolyl isomerase 3	-			Cytosol (Supported)
P23327	15.3082	16.306	16.3968	16.0112	16.9079	15.8969	16.7087	16.7087	16.3501	15.6468	16.1064	16.787	16.2916	15.1125	16.2473	15.8467	16.2806	16.0485	-0.23202	0.385448	-0.0960642	0.0960642	0.80156				-0.170857	16.1723	-0.657149	0.513673	0.80354	-6.32907		ENSG00000130528	HRC	histidine rich calcium binding protein	-
Q6YN16	21.0551	20.8946	21.1807	21.253	21.4195	20.7205	20.3768	20.3768	20.3987	20.3457	20.9072	20.7417	20.918	19.7139	20.621	21.8007	20.9096	20.6809	-0.228768	0.380365	-0.0960366	0.0960366	0.80161				-0.304881	20.8308	-1.40517	0.16528	0.463132	-5.57626		ENSG00000119471	HSDL2	hydroxysteroid dehydrogenase like 2	+	Matrix		Mitochondria (Enhanced)
Q9BTZ2	15.3817	14.6802	15.0283	15.266	14.8776	14.8319	15.3689	15.3689	14.9634	14.5922	14.5752	15.3583	14.2822	15.7325	15.1583	14.5389	15.1004	14.9001	-0.200318	0.333574	-0.0955132	0.0955132	0.802577				-0.161965	14.8789	-0.835475	0.406863	0.722743	-6.19774		ENSG00000157326|ENSG00000284807	DHRS4	dehydrogenase/reductase 4	+	Matrix	Metabolism;Vitamin metabolism;Vitamin A metabolism	Vesicles (Approved)
Q14203	18.1312	18.4702	18.0231	18.3581	18.3488	17.9242	17.9591	17.9591	18.2753	18.4209	18.1258	18.4034	18.6145	17.6246	18.5852	18.4074	18.1467	18.3072	0.160423	0.256438	0.0948128	0.0948128	0.803873				0.133622	18.2986	0.797681	0.428294	0.740833	-6.22814		ENSG00000204843	DCTN1	dynactin subunit 1	-			Microtubules (Supported)
Q9Y224	17.3557	16.7732	16.9174	17.3607	16.8494	16.8057	17.504	17.504	17.3104	16.3959	16.7863	17.182	17.3926	16.2147	17.4812	16.6956	17.1338	16.9323	-0.201426	0.341021	-0.0941099	0.0941099	0.805175				-0.148537	16.996	-0.930617	0.355892	0.677889	-6.11515		ENSG00000087302	RTRAF	RNA transcription, translation and transport factor	-			Nucleoplasm (Supported)
P35579	21.0887	21.2842	20.8224	21.1032	20.7827	21.2014	20.6326	20.6326	20.6088	20.7698	20.7426	20.9413	20.4909	21.0879	20.9107	20.8453	20.9435	20.7997	-0.143818	0.224264	-0.0933725	0.0933725	0.806543				-0.188225	20.8445	-1.06888	0.289532	0.618122	-5.97979		ENSG00000100345	MYH9	myosin heavy chain 9	-			Actin filaments;Plasma membrane (Supported)
Q15149	24.3989	24.8256	24.3291	24.586	24.4969	24.8316	24.8849	24.8849	24.4768	24.4621	24.1866	24.6996	24.8703	24.1612	24.6061	24.5968	24.6547	24.5075	-0.147282	0.232406	-0.0933406	0.0933406	0.806602				-0.114408	24.5922	-0.896548	0.37365	0.696352	-6.14572		ENSG00000178209	PLEC	plectin	-			Cytosol;Intermediate filaments (Enhanced)
P01903	15.6405	15.523	15.3982	15.9831	15.2429	15.8327	14.9868	14.9868	14.32	14.8231	14.7959	15.1629	15.106	15.9841	15.7876	15.8385	15.4493	15.2273	-0.222022	0.382717	-0.0926102	0.0926102	0.80796				-0.288083	15.4864	-1.30782	0.19607	0.505988	-5.70373		ENSG00000204287|ENSG00000206308|ENSG00000226260|ENSG00000227993|ENSG00000228987|ENSG00000230726|ENSG00000234794	HLA-DRA	major histocompatibility complex, class II, DR alpha	-
P12111	22.1867	22.3772	22.2855	22.4982	22.0268	22.46	22.4118	22.4118	22.1371	22.0393	21.8735	22.2114	22.0469	22.9182	21.9866	22.2349	22.3322	22.181	-0.151245	0.251369	-0.0907	0.0907	0.811521				-0.139884	22.1777	-0.90736	0.367954	0.690993	-6.13614		ENSG00000163359	COL6A3	collagen type VI alpha 3 chain	-
Q13148	13.6607	14.674	14.7879	15.1092	14.2784	14.0779	15.6038	15.6038	14.6428	14.1017	14.5043	14.0098	14.4131	15.3036	14.4134	14.5054	14.7245	14.4868	-0.237692	0.417266	-0.0902248	0.0902248	0.81241				-0.112078	14.5591	-0.467286	0.642038	0.858196	-6.43483		ENSG00000120948	TARDBP	TAR DNA binding protein	-			Nucleoplasm (Enhanced)
P25705	24.7362	24.4481	24.6527	24.7538	25.0636	24.6743	25.1877	25.1877	24.953	24.5102	24.7137	24.5783	24.2819	24.8143	24.7965	24.8625	24.838	24.6888	-0.149195	0.249553	-0.0899402	0.0899402	0.812942				-0.0992392	24.5884	-0.666626	0.507642	0.802596	-6.32286		ENSG00000152234	ATP5F1A	ATP synthase F1 subunit alpha	+	MIM	OXPHOS;Complex V;CV subunits;OXPHOS;OXPHOS subunits	Mitochondria (Supported)	CV
P28072	18.3828	18.444	18.8711	17.7898	17.969	17.9362	18.9696	18.9696	18.407	18.6037	17.9688	17.5914	18.2758	18.7206	18.04	18.1008	18.4165	18.2135	-0.202992	0.360722	-0.0898905	0.0898905	0.813035				-0.123984	18.1357	-0.508245	0.6132	0.845473	-6.41501		ENSG00000142507	PSMB6	proteasome 20S subunit beta 6	-			Nucleoplasm (Supported)
Q16082	18.2674	18.8455	18.9604	18.7973	18.6621	18.0035	19.4095	19.4095	17.9679	18.5007	18.2577	19.1783	18.7866	18.653	18.834	18.5406	18.7944	18.5898	-0.204557	0.364181	-0.0897357	0.0897357	0.813325				-0.116693	18.7568	-0.552895	0.58245	0.830193	-6.39152		ENSG00000170276	HSPB2	heat shock protein family B (small) member 2	-
P42704	20.0244	19.9778	19.7771	20.2946	19.928	20.1305	18.9078	18.9078	20.3065	19.7841	19.8919	19.9468	19.674	19.8906	20.0023	20.0148	19.7435	19.9389	0.195372	0.347589	0.0896628	0.0896628	0.813462				0.0759881	19.8492	0.514331	0.608966	0.845473	-6.41192		ENSG00000138095	LRPPRC	leucine rich pentatricopeptide repeat containing	+	Matrix	Mitochondrial central dogma;mtRNA metabolism;mtRNA stability and decay;Mitochondrial central dogma;Translation	Mitochondria (Enhanced)
P00751	15.8616	16.3867	16.3943	16.0396	16.6002	15.9015	14.8697	14.8697	15.6438	16.3739	17.1721	16.197	16.3625	14.8685	15.5786	16.8588	15.8654	16.1319	0.266508	0.462613	0.0892223	0.0892223	0.814287				0.124261	16.1992	0.416522	0.678558	0.877138	-6.45711		ENSG00000204359|ENSG00000239754|ENSG00000241253|ENSG00000241534|ENSG00000242335|ENSG00000243570|ENSG00000243649	CFB	complement factor B	-			Endoplasmic reticulum;Vesicles (Approved)
Q16181	16.7368	16.5177	16.4222	16.8702	16.2211	16.55	15.3222	15.3222	16.6151	16.2433	16.1845	16.212	16.0216	17.2802	16.7564	16.4365	16.2453	16.4687	0.22344	0.399128	0.0891277	0.0891277	0.814465				0.0915717	16.2907	0.431161	0.667942	0.873715	-6.45095		ENSG00000122545	SEPTIN7	septin 7	-			Actin filaments (Enhanced)
Q86UT6	13.5793	13.9812	14.6592	14.4432	14.8231	15.0058	15.4914	15.4914	14.6113	14.2169	13.4615	14.9549	14.777	14.5901	14.72	14.2258	14.6843	14.4447	-0.239646	0.424946	-0.0890683	0.0890683	0.814576				-0.124346	14.4413	-0.457853	0.648761	0.863575	-6.43917		ENSG00000160703	NLRX1	NLR family member X1	+	Matrix	Signaling;Immune response	Mitochondria (Supported)
P18077	15.1917	15.1566	15.83	16.0213	14.9826	14.3981	14.7633	14.7633	15.5909	15.3714	14.8788	14.936	15.11	16.0983	15.4068	15.4263	15.1384	15.3523	0.213927	0.385454	0.0885719	0.0885719	0.815508				0.160348	15.3641	0.524963	0.601601	0.842136	-6.40644		ENSG00000182899	RPL35A	ribosomal protein L35a	-
P11586	19.9184	20.0136	19.7092	19.7813	19.8608	19.9396	20.1279	20.1279	19.9536	20.0793	19.5615	19.8157	19.8763	19.5578	19.7427	19.9391	19.9348	19.8157	-0.119087	0.18312	-0.0877983	0.0877983	0.816962				-0.0915105	19.8332	-0.723206	0.472447	0.775231	-6.28401		ENSG00000100714	MTHFD1	methylenetetrahydrofolate dehydrogenase, cyclohydrolase and formyltetrahydrofolate synthetase 1	-			Cytosol (Enhanced)
Q9Y266	16.8753	15.844	15.5771	16.4366	16.4825	15.4964	14.2688	14.2688	15.8045	16.6214	15.7926	15.6756	16.315	14.358	16.6875	16.3558	15.6562	15.9513	0.295089	0.50951	0.0864161	0.0864161	0.819566				0.0968953	15.8391	0.276679	0.783006	0.930765	-6.50531		ENSG00000090273	NUDC	nuclear distribution C, dynein complex regulator	-			Cytosol (Enhanced)
Q9NX14	19.1152	18.9818	19.5586	18.2515	19.1041	18.8503	17.3978	17.3978	19.6069	19.0961	18.8298	17.9368	19.5796	17.0073	19.6704	19.3075	18.5822	18.8793	0.297143	0.512103	0.0863626	0.0863626	0.819667				0.127956	18.8238	0.358234	0.721463	0.900901	-6.47955		ENSG00000147123	NDUFB11	NADH:ubiquinone oxidoreductase subunit B11	+	MIM	OXPHOS;Complex I;CI subunits;OXPHOS;OXPHOS subunits	Mitochondria (Approved)	CI
Q8N1G4	17.7733	18.6202	18.542	17.7855	18.4186	18.5416	18.8436	18.8436	18.6614	18.2713	18.417	18.0053	18.6336	17.6622	18.0089	18.2141	18.4211	18.2342	-0.186837	0.346177	-0.086076	0.086076	0.820208				-0.126471	18.425	-0.86146	0.392516	0.709633	-6.17605		ENSG00000130764	LRRC47	leucine rich repeat containing 47	-			Nucleoli fibrillar center (Approved)
Q13618	16.3474	16.8006	16.966	16.9718	17.3786	17.3008	15.8724	15.8724	17.4077	16.9657	16.3674	17.1327	16.9013	16.2642	16.9806	17.2353	16.6887	16.9069	0.218143	0.403577	0.0859643	0.0859643	0.820419				0.10152	16.8612	0.511785	0.610735	0.845473	-6.41322		ENSG00000036257	CUL3	cullin 3	-
Q53GG5	21.829	21.9457	21.6151	21.9391	21.7358	22.1138	22.1932	22.1932	22.2155	22.1256	22.0445	22.1572	22.5032	21.7829	21.7408	22.1096	21.9456	22.0849	0.139324	0.242061	0.0858342	0.0858342	0.820665				0.174689	22.1781	1.2373	0.22094	0.536425	-5.7907		ENSG00000154553	PDLIM3	PDZ and LIM domain 3	-			Cytosol (Supported)
Q9H1K1	16.4558	15.999	15.9484	15.7597	16.419	16.0661	15.6129	15.6129	16.3	16.3501	16.4502	14.9865	16.0349	14.513	15.4807	15.9429	15.9842	15.7573	-0.226941	0.421313	-0.0851927	0.0851927	0.821878				-0.279983	15.7954	-0.990378	0.326085	0.650543	-6.05886		ENSG00000136003	ISCU	iron-sulfur cluster assembly enzyme	+	Matrix	Metabolism;Metals and cofactors;Fe-S cluster biosynthesis;Metabolism;Metals and cofactors;Fe-S-containing proteins	Cytosol (Supported)
P37840	16.2077	15.7505	16.3142	14.4331	15.121	15.2461	14.6683	14.6683	14.5394	15.5768	16.7	15.0921	15.8626	15.2684	15.1849	16.2646	15.3012	15.5611	0.259935	0.474786	0.0840894	0.0840894	0.823968				0.169532	15.8389	0.564252	0.574749	0.826804	-6.38523		ENSG00000145335	SNCA	synuclein alpha	-
P05556	18.668	18.7106	18.7154	18.5046	18.6335	18.8582	18.3515	18.3515	18.2734	18.2208	18.5052	18.6103	18.3948	18.8715	18.527	18.3829	18.5992	18.4732	-0.125928	0.216396	-0.0837107	0.0837107	0.824687				-0.161309	18.5824	-1.41274	0.163052	0.460384	-5.56599		ENSG00000150093	ITGB1	integrin subunit beta 1	-			Focal adhesion sites;Plasma membrane (Supported)
P07585	20.3599	21.4044	21.1497	20.3494	20.6874	20.3808	20.1859	20.1859	20.3167	21.1831	21.1578	19.7771	20.7981	21.814	20.5307	20.9015	20.5879	20.8099	0.221946	0.427582	0.0818937	0.0818937	0.828145				0.164512	20.9026	0.71495	0.477495	0.778789	-6.28987		ENSG00000011465	DCN	decorin	-
P68133	28.0095	28.3322	28.1511	28.384	28.4238	28.5004	28.3656	28.3656	28.2439	28.5053	28.3552	28.2908	28.5997	28.7366	28.2259	28.5026	28.3165	28.4325	0.115993	0.197481	0.0817144	0.0817144	0.828487				0.123002	28.4545	1.12832	0.263809	0.595801	-5.91606		ENSG00000143632	ACTA1	actin alpha 1, skeletal muscle	-
P17612	18.9754	19.605	19.5535	19.5164	19.5612	19.2879	18.5771	18.5771	19.6683	19.6462	19.0497	19.2321	19.6527	19.2352	19.016	19.581	19.2067	19.3852	0.178451	0.349847	0.0813954	0.0813954	0.829096				0.0885114	19.3535	0.515169	0.608384	0.845473	-6.41149		ENSG00000072062|ENSG00000288516	PRKACA	protein kinase cAMP-activated catalytic subunit alpha	+	MIM	Signaling;cAMP-PKA signaling	Cytosol (Approved)
Q9UMR2	17.4152	18.4269	17.187	17.4781	17.5254	17.4192	18.4627	18.4627	18.2242	18.2221	18.5279	17.7542	18.0968	17.5663	17.8075	17.7741	17.7971	17.9966	0.199485	0.390945	0.0813667	0.0813667	0.82915				0.294562	17.9383	1.28431	0.204116	0.519785	-5.73323		ENSG00000157349	DDX19B	DEAD-box helicase 19B	-			Nucleoplasm (Uncertain)
Q8WXF1	13.6298	13.6606	12.8532	13.9892	12.9352	13.6457	13.6773	13.6773	14.2132	11.918	13.2125	13.7733	12.5074	14.4806	13.1078	12.8678	13.5085	13.2601	-0.248448	0.471485	-0.0811261	0.0811261	0.82961				-0.224342	13.1542	-0.699192	0.487214	0.786325	-6.30088		ENSG00000121390	PSPC1	paraspeckle component 1	-			Nucleoplasm (Supported)
O60763	18.9578	19.608	18.7195	18.9131	19.2369	19.4452	19.5465	19.5465	19.3923	19.369	18.8244	18.4715	19.6087	18.2924	19.3492	19.1469	19.2467	19.0568	-0.18987	0.375713	-0.080722	0.080722	0.830382				-0.147043	19.1853	-0.751291	0.455501	0.757234	-6.26357		ENSG00000138768	USO1	USO1 vesicle transport factor	-			Golgi apparatus (Supported)
Q5JRA6	14.6779	14.2568	14.5924	13.7508	14.0069	14.6933	13.7035	13.7035	14.4422	14.3334	14.2116	14.2902	14.9792	13.8339	14.5474	14.208	14.1732	14.3557	0.182577	0.36263	0.0804319	0.0804319	0.830937				0.115489	14.3501	0.566613	0.573153	0.826804	-6.38391		ENSG00000154305	MIA3	MIA SH3 domain ER export factor 3	-			Vesicles (Enhanced)
Q10713	13.5957	13.1441	13.1102	13.3243	13.2614	13.6216	13.9357	13.9357	13.0765	12.9976	13.3156	13.7746	12.8069	14.0158	13.4929	13.0076	13.4911	13.311	-0.180136	0.358232	-0.0803113	0.0803113	0.831168				-0.116618	13.2112	-0.681409	0.498312	0.794915	-6.31301		ENSG00000165688	PMPCA	peptidase, mitochondrial processing subunit alpha	+	Matrix	Protein import, sorting and homeostasis;Protein import and sorting;Preprotein cleavage;Protein import, sorting and homeostasis;Protein homeostasis;Proteases	Mitochondria (Enhanced)
Q96MF2	16.8758	18.1854	16.8408	17.4579	17.9141	18.1105	18.236	18.236	18.3199	18.0606	18.2758	17.9266	18.2554	16.8056	18.1384	17.8358	17.732	17.9523	0.220211	0.434765	0.0796603	0.0796603	0.832415				0.292204	17.8228	1.27148	0.20861	0.521988	-5.74912		ENSG00000185482	STAC3	SH3 and cysteine rich domain 3	-			Nucleoplasm (Enhanced)
P45985	15.9756	15.6545	15.1499	15.5651	16.2024	15.858	16.5528	16.5528	15.7	15.7032	16.5515	15.4179	15.5091	15.3627	15.9888	15.7273	15.9389	15.7451	-0.193819	0.392045	-0.0788191	0.0788191	0.834029				-0.106116	15.8752	-0.562211	0.576129	0.827474	-6.38637		ENSG00000065559	MAP2K4	mitogen-activated protein kinase kinase 4	-			Nucleoplasm (Approved)
P04275	14.3934	14.2773	15.104	14.1652	13.9357	14.2699	14.7139	14.7139	13.849	14.5935	14.5729	13.3018	13.7957	14.9694	15.1996	13.5175	14.4467	14.2249	-0.221756	0.442952	-0.0784226	0.0784226	0.83479				-0.183577	14.3272	-0.614186	0.541483	0.816103	-6.35609		ENSG00000110799	VWF	von Willebrand factor	-
P29144	18.0158	17.7608	17.175	17.7126	17.9962	17.6882	16.6248	16.6248	17.52	17.687	18.3041	17.6489	18.1201	16.7569	17.2221	18.0745	17.4498	17.6667	0.216919	0.436357	0.0781251	0.0781251	0.835362				0.0990672	17.7603	0.458682	0.648169	0.863575	-6.43879		ENSG00000134900	TPP2	tripeptidyl peptidase 2	-			Cytosol;Nuclear bodies (Supported)
P35270	16.1197	16.6788	16.6992	16.3628	16.678	16.5728	17.3559	17.3559	16.946	16.5642	17.7604	16.8379	17.0304	16.2377	17.207	16.7868	16.7279	16.9213	0.193396	0.396689	0.077658	0.077658	0.836261				0.283109	16.9333	1.51232	0.135856	0.414947	-5.4261		ENSG00000116096	SPR	sepiapterin reductase	+	unknown	Metabolism;Metals and cofactors;Tetrahydobiopterin synthesis	Cytosol;Nucleoplasm (Supported)
P50213	20.2029	20.5364	20.3851	20.3936	20.5776	20.1135	19.4269	19.4269	20.6336	20.1011	20.3488	20.3185	20.3538	19.7929	20.4123	20.5111	20.1329	20.309	0.176171	0.362852	0.077563	0.077563	0.836444				0.0753172	20.2498	0.50342	0.616567	0.845473	-6.41743		ENSG00000166411	IDH3A	isocitrate dehydrogenase (NAD(+)) 3 catalytic subunit alpha	+	Matrix	Metabolism;Carbohydrate metabolism;TCA cycle	Mitochondria (Enhanced)
P14314	17.8658	16.6855	17.0307	16.2653	17.3107	17.4741	15.3034	15.3034	17.5265	16.6161	16.5177	17.8221	17.6258	15.3375	16.4617	17.6359	16.6549	16.9429	0.288046	0.538238	0.0774919	0.0774919	0.836581				0.0949787	16.9605	0.220384	0.826343	0.945743	-6.51923		ENSG00000130175	PRKCSH	protein kinase C substrate 80K-H	-			Endoplasmic reticulum (Enhanced)
P26641	19.8262	19.818	19.732	19.732	19.9765	19.6563	19.3454	19.3454	19.871	20.2126	19.4139	20.1364	19.9881	19.4299	19.5318	20.0411	19.6789	19.8281	0.149148	0.303526	0.0772292	0.0772292	0.837087				0.101492	19.7972	0.665386	0.508429	0.802617	-6.32368		ENSG00000254772	EEF1G	eukaryotic translation elongation factor 1 gamma	-			Mitochondria (Approved)
O95372	16.5586	16.6715	16.5114	15.9197	16.4463	16.0994	16.7098	16.7098	16.3352	16.4483	16.4981	15.9968	16.4801	16.0667	16.4428	16.2404	16.4533	16.3135	-0.139766	0.280331	-0.0771965	0.0771965	0.83715				-0.103119	16.3753	-0.81683	0.417353	0.731396	-6.21291		ENSG00000011009	LYPLA2	lysophospholipase 2	-			Cytosol (Uncertain)
P36542	22.3067	22.2444	22.6296	22.6674	22.8535	22.4591	22.0771	22.0771	22.6883	22.4298	22.1652	22.0554	22.2466	21.7363	21.9318	22.7649	22.4144	22.2523	-0.162085	0.334547	-0.0770783	0.0770783	0.837378				-0.210266	22.3504	-1.12049	0.2671	0.597409	-5.92464		ENSG00000165629	ATP5F1C	ATP synthase F1 subunit gamma	+	MIM	OXPHOS;Complex V;CV subunits;OXPHOS;OXPHOS subunits		CV
P49589	13.8616	14.2817	14.4662	15.173	14.3153	14.8611	15.914	15.914	15.6062	14.6552	15.5553	15.0094	14.4827	15.8967	14.907	14.5964	14.8483	15.0886	0.240259	0.477816	0.0770607	0.0770607	0.837412				0.392497	14.7677	1.5308	0.131231	0.408215	-5.39918		ENSG00000110619|ENSG00000278191	CARS1	cysteinyl-tRNA synthetase 1	-			Cytosol (Enhanced)
Q16816	16.6831	17.6602	17.1276	17.2308	18.0508	17.3115	19.0806	19.0806	17.7077	18.0425	18.5868	18.2256	18.6215	16.7276	18.5158	17.8937	17.7781	18.0402	0.262013	0.509063	0.0768298	0.0768298	0.837858				0.448076	18.0687	1.38843	0.170292	0.470582	-5.59879		ENSG00000164776	PHKG1	phosphorylase kinase catalytic subunit gamma 1	-
Q13643	15.5291	16.7318	17.2875	17.3167	16.9614	17.0014	17.9093	17.9093	17.1838	16.1994	16.8312	18.1927	17.0627	18.419	18.0507	16.7891	17.0808	17.3411	0.260275	0.51207	0.0756543	0.0756543	0.840128				0.378633	17.1882	1.20823	0.23184	0.548439	-5.82521		ENSG00000183386	FHL3	four and a half LIM domains 3	-			Nucleoplasm (Approved)
P16157	16.7833	16.844	17.3323	16.5954	17.0273	16.6493	17.2192	17.2192	16.5824	16.8409	17.8583	16.5767	17.1147	15.7867	16.4289	16.9102	16.9588	16.7624	-0.196403	0.413033	-0.0754218	0.0754218	0.840578				-0.159194	17.0231	-0.66093	0.511262	0.80354	-6.3266		ENSG00000029534	ANK1	ankyrin 1	-
Q07666	12.8208	13.0956	12.6943	12.7942	12.6889	12.8978	12.128	12.128	12.4401	12.4675	13.4897	12.8353	12.8603	12.4061	13.3057	12.8372	12.656	12.8302	0.174274	0.370159	0.0752187	0.0752187	0.840972				0.0988554	12.9016	0.501524	0.617892	0.845473	-6.41837		ENSG00000121774	KHDRBS1	KH RNA binding domain containing, signal transduction associated 1	-			Nucleoplasm (Enhanced)
P02790	17.4804	17.2343	17.828	17.717	17.3088	16.4181	17.6469	17.6469	17.6547	17.5816	17.9869	17.5242	16.9196	18.4795	17.8013	16.9345	17.41	17.6103	0.200254	0.422497	0.0749304	0.0749304	0.84153				0.234086	17.3865	0.978093	0.332072	0.654329	-6.07071		ENSG00000110169	HPX	hemopexin	-
O15400	12.6469	12.0439	12.4098	12.0286	11.7663	12.2241	12.2384	12.2384	12.0165	12.0393	11.554	12.428	11.8857	12.9658	11.65	11.6563	12.1995	12.0244	-0.1751	0.376108	-0.0743629	0.0743629	0.84263				-0.169552	12.0871	-0.809277	0.421648	0.734899	-6.21896		ENSG00000079950	STX7	syntaxin 7	-			Lysosomes (Supported)
O95425	18.2584	18.5316	18.1249	18.0195	18.5202	18.8233	18.1946	18.1946	18.1377	18.0201	17.7545	18.653	18.668	17.5094	18.0753	18.5207	18.3334	18.1673	-0.166061	0.362939	-0.0730947	0.0730947	0.845095				-0.185888	18.3696	-1.0129	0.315297	0.642708	-6.03677		ENSG00000197321	SVIL	supervillin	-			Plasma membrane (Supported)
P08559	21.2954	21.8464	21.6918	21.2395	21.9602	21.4868	22.2039	22.2039	22.1434	21.7808	21.9047	21.1073	21.8529	20.7401	21.3209	21.6056	21.741	21.557	-0.184038	0.40161	-0.072915	0.072915	0.845444				-0.117905	21.5692	-0.620698	0.537219	0.813865	-6.35211		ENSG00000131828	PDHA1	pyruvate dehydrogenase E1 subunit alpha 1	+	Matrix	Metabolism;Carbohydrate metabolism;Pyruvate metabolism	Mitochondria (Supported)
P42025	11.7618	12.3441	11.7895	12.55	12.0753	11.6563	13.0721	13.0721	12.844	12.2694	11.8769	12.8021	12.056	13.0159	12.8525	12.2119	12.2902	12.4911	0.200923	0.440825	0.0714752	0.0714752	0.848252				0.312632	12.2725	1.54137	0.12864	0.408215	-5.38363		ENSG00000115073	ACTR1B	actin related protein 1B	-			Microtubules (Approved)
Q9NX46	16.6313	16.797	16.6006	16.9689	16.6018	16.7493	17.5841	17.5841	17.3165	16.7163	17.7418	17.5982	16.5138	17.9999	16.5695	16.6773	16.9396	17.1416	0.202007	0.442979	0.0714331	0.0714331	0.848334				0.294072	16.9385	1.26191	0.212011	0.522677	-5.76087		ENSG00000116863	ADPRS	ADP-ribosylserine hydrolase	-			Nucleoplasm (Enhanced)
P00747	13.58	14.6247	14.4922	13.8073	13.5161	13.6275	13.8155	13.8155	13.792	14.188	14.9605	13.9563	13.9059	14.4215	13.4907	14.0328	13.9099	14.0935	0.183616	0.408664	0.0713593	0.0713593	0.848478				0.170138	14.0552	0.588079	0.558752	0.821694	-6.37163		ENSG00000122194	PLG	plasminogen	-
P42330	15.0844	16.4919	16.0698	17.4668	17.279	16.2661	16.4462	16.4462	16.8056	17.2885	16.3386	16.6119	15.977	16.5219	17.2234	16.5526	16.4438	16.6649	0.221151	0.475845	0.0713288	0.0713288	0.848538				0.221492	16.5123	0.822738	0.414011	0.727932	-6.20814		ENSG00000196139	AKR1C3	aldo-keto reductase family 1 member C3	-			Cytosol;Nucleoplasm (Approved)
Q16595	17.1435	18.0387	17.2034	17.2132	17.3107	17.3078	16.8165	16.8165	16.5162	16.9566	16.9313	17.8021	17.2779	18.2862	17.9356	17.7438	17.2313	17.4312	0.199919	0.441917	0.0709032	0.0709032	0.84937				0.140657	17.3174	0.654398	0.51543	0.80354	-6.33085		ENSG00000165060	FXN	frataxin	+	Matrix	Metabolism;Metals and cofactors;Fe-S cluster biosynthesis	Mitochondria (Supported)
Q92890	15.2721	14.9516	14.7083	15.3349	14.6639	14.834	13.3862	13.3862	14.6603	15.4009	14.0543	14.7531	14.9049	15.6433	14.0416	14.9547	14.5672	14.8017	0.234484	0.498748	0.0708421	0.0708421	0.849489				0.0657781	14.6916	0.274917	0.784352	0.930982	-6.50579		ENSG00000070010	UFD1	ubiquitin recognition factor in ER associated degradation 1	-			Cytosol;Nucleoplasm (Approved)
P13073	23.272	23.4528	23.4859	22.9476	23.4942	23.4281	23.4647	23.4647	23.2284	23.1374	23.6021	23.0332	23.1257	23.0495	23.3116	23.5596	23.3762	23.2559	-0.120293	0.258423	-0.0706928	0.0706928	0.849781				-0.107654	23.3011	-0.871403	0.387111	0.708575	-6.16757		ENSG00000131143	COX4I1	cytochrome c oxidase subunit 4I1	+	MIM	OXPHOS;Complex IV;CIV subunits;OXPHOS;OXPHOS subunits	Mitochondria (Supported)	CIV
Q8NBN7	16.7683	16.7192	16.9876	16.7096	16.9731	16.9415	16.6578	16.6578	16.4947	16.4938	16.6582	16.7589	16.4629	16.3262	16.9675	17.2175	16.8019	16.6725	-0.129392	0.285547	-0.0704311	0.0704311	0.850294				-0.149979	16.7218	-1.11049	0.271351	0.598795	-5.93553		ENSG00000160439|ENSG00000273944|ENSG00000274418|ENSG00000274504|ENSG00000275474|ENSG00000276341|ENSG00000276684|ENSG00000276826|ENSG00000278149|ENSG00000278284	RDH13	retinol dehydrogenase 13	+	MIM	Metabolism;Vitamin metabolism;Vitamin A metabolism	Cytosol;Mitochondria (Supported)
Q7Z4W1	16.8931	15.9019	16.6729	16.8525	16.7437	16.1447	17.3856	17.3856	17.0368	16.0008	16.9338	16.2873	15.6094	17.1103	17.0169	16.3275	16.7475	16.5404	-0.207134	0.459385	-0.0699747	0.0699747	0.851188				-0.115978	16.3984	-0.503279	0.616665	0.845473	-6.4175		ENSG00000169738	DCXR	dicarbonyl and L-xylulose reductase	+	Matrix	Metabolism;Carbohydrate metabolism	Microtubules;Nucleoli (Uncertain)
Q9BSH4	14.4621	14.3329	14.423	12.3806	13.5452	14.3587	13.0703	13.0703	13.5247	13.2977	13.6265	13.8781	13.3608	13.047	13.7129	13.4547	13.7054	13.4878	-0.217583	0.477084	-0.0699324	0.0699324	0.851271				-0.308313	13.6188	-0.957539	0.342251	0.666183	-6.09021		ENSG00000136463	TACO1	translational activator of cytochrome c oxidase I	+	Matrix	Mitochondrial central dogma;Translation;Translation factors;OXPHOS;Complex IV;CIV assembly factors;OXPHOS;OXPHOS assembly factors	Mitochondria (Enhanced)
Q6UXV4	20.0308	20.0237	19.9644	19.2501	19.417	20.0106	20.1262	20.1262	18.8871	19.5354	20.2907	19.0929	20.0593	19.9148	19.9751	19.7626	19.8686	19.6897	-0.178902	0.407547	-0.0697398	0.0697398	0.851648				-0.142106	19.6928	-0.636653	0.526844	0.806673	-6.34218		ENSG00000155008	APOOL	apolipoprotein O like	+	MIM	Mitochondrial dynamics and surveillance;Cristae formation;MICOS complex	Mitochondria (Approved)
P04843	16.8311	17.6829	17.2717	18.2033	17.5733	18.2431	18.6949	18.6949	18.2448	17.7463	18.5611	17.8169	17.8017	18.5798	18.3514	17.7423	17.8994	18.1055	0.20613	0.459526	0.0696081	0.0696081	0.851906				0.319766	17.8844	1.58623	0.1181	0.394487	-5.31661		ENSG00000163902	RPN1	ribophorin I	-			Endoplasmic reticulum (Enhanced)
P50570	13.6406	13.9246	13.8021	14.8521	14.4331	14.0511	14.9585	14.9585	14.7763	14.3327	14.1659	14.4593	14.2121	15.0636	14.8313	14.2666	14.3276	14.5135	0.185905	0.423738	0.0693243	0.0693243	0.852463				0.276039	14.2764	1.62333	0.109918	0.373394	-5.25984		ENSG00000079805	DNM2	dynamin 2	-			Cytosol;Golgi apparatus (Approved)
P22105	12.9438	14.6682	14.5764	13.7491	13.7243	14.6817	15.3368	15.3368	13.7803	13.3782	14.1883	14.041	14.1004	14.836	14.8221	13.9962	14.3771	14.1428	-0.234311	0.506924	-0.0691351	0.0691351	0.852835				-0.0972197	14.3341	-0.3333	0.740104	0.909881	-6.48813		ENSG00000168477|ENSG00000206258|ENSG00000229341|ENSG00000229353|ENSG00000231608|ENSG00000233323|ENSG00000236221|ENSG00000236236	TNXB	tenascin XB	-
Q8WWV3	15.3387	14.4038	15.2397	15.67	14.8494	14.2433	15.8385	15.8385	14.9244	14.3274	14.5857	15.0505	14.7633	16.1384	14.9665	14.9611	15.1777	14.9647	-0.213068	0.474301	-0.0690227	0.0690227	0.853056				-0.11867	14.8048	-0.390832	0.697347	0.887276	-6.46742		ENSG00000130347	RTN4IP1	reticulon 4 interacting protein 1	+	Matrix
P01112	15.7268	15.4056	15.2278	15.8815	15.3768	15.4626	16.1001	16.1001	15.7473	15.6568	16.1008	15.508	15.6655	16.3716	16.161	15.3519	15.6602	15.8204	0.160227	0.371024	0.0689936	0.0689936	0.853113				0.223071	15.6589	1.50122	0.138699	0.421405	-5.44214		ENSG00000174775|ENSG00000276536	HRAS	HRas proto-oncogene, GTPase	-			Cytosol;Nucleoplasm (Approved)
Q6P1N9	16.9188	17.0705	17.2343	16.7004	16.927	17.2387	14.7347	14.7347	16.3102	16.6284	16.5921	15.5529	16.9509	14.5891	15.9606	16.7601	16.4449	16.168	-0.276875	0.564184	-0.0688252	0.0688252	0.853444				-0.521184	16.4443	-1.38919	0.170062	0.470582	-5.59777		ENSG00000147687	TATDN1	TatD DNase domain containing 1	-			Nucleoplasm (Supported)
Q7KZF4	13.4383	15.0228	13.8816	15.1546	14.6094	14.6784	15.5226	15.5226	14.1818	15.0163	14.4498	15.2595	14.6648	14.8879	13.1749	14.3279	14.7288	14.4954	-0.233451	0.514964	-0.0672861	0.0672861	0.856473				-0.120047	14.3721	-0.327846	0.744204	0.913834	-6.48992		ENSG00000197157	SND1	staphylococcal nuclease and tudor domain containing 1	+	unknown		Cytosol (Enhanced)
O43615	18.1619	17.5928	18.3074	17.6356	17.7271	18.3154	18.5586	18.5586	18.3135	17.8132	17.9622	17.062	17.6499	18.8113	17.9903	17.7773	18.1072	17.9224	-0.18471	0.432268	-0.0672802	0.0672802	0.856485				-0.120221	17.7917	-0.546339	0.586919	0.832262	-6.39509		ENSG00000104980	TIMM44	translocase of inner mitochondrial membrane 44	+	MIM	Protein import, sorting and homeostasis;Protein import and sorting;Import motor	Mitochondria (Enhanced)
Q14257	16.4962	17.0757	16.5675	16.901	17.1534	16.9588	17.5961	17.5961	16.8699	16.994	17.3677	17.5948	17.3751	16.7665	17.5027	17.167	17.0431	17.2047	0.161616	0.385642	0.0668791	0.0668791	0.857276				0.24061	17.1585	1.85603	0.0685079	0.291523	-4.87683		ENSG00000117906	RCN2	reticulocalbin 2	-			Endoplasmic reticulum (Enhanced)
Q92995	16.1021	16.5856	16.2371	16.4363	15.8455	16.5076	16.9547	16.9547	16.6998	16.4065	15.8929	16.3236	16.7613	15.5069	16.447	16.215	16.4529	16.2816	-0.171299	0.409016	-0.0665085	0.0665085	0.858008				-0.0996239	16.2731	-0.472536	0.63831	0.856966	-6.43239		ENSG00000058056	USP13	ubiquitin specific peptidase 13	-			Cytosol;Nucleoplasm (Approved)
O75533	13.1918	12.405	11.7127	13.1196	11.8159	12.382	10.7053	10.7053	12.1679	11.8175	13.0575	11.5267	11.6753	12.9422	12.8791	11.98	12.0047	12.2558	0.251068	0.543398	0.0665034	0.0665034	0.858018				0.0654415	12.1672	0.175804	0.861058	0.954398	-6.52803		ENSG00000115524	SF3B1	splicing factor 3b subunit 1	-			Nuclear speckles (Enhanced)
Q86U28	16.4609	16.3498	16.404	14.8336	16.1956	16.2735	16.3638	16.3638	16.1679	16.3152	16.7618	15.4491	16.1985	14.7059	15.8829	16.0822	16.1556	15.9454	-0.210206	0.482979	-0.0664402	0.0664402	0.858143				-0.180467	15.9511	-0.618758	0.538487	0.814347	-6.3533		ENSG00000165898	ISCA2	iron-sulfur cluster assembly 2	+	Matrix	Metabolism;Metals and cofactors;Fe-S cluster biosynthesis;Metabolism;Metals and cofactors;Fe-S-containing proteins
P68400	16.0045	16.0306	16.4322	16.102	16.1938	16.0244	15.9617	15.9617	16.2425	15.9143	15.535	15.9914	16.1268	16.267	15.5534	16.0816	16.0889	15.964	-0.124845	0.296326	-0.0659471	0.0659471	0.859118				-0.143013	16.0948	-0.871349	0.38714	0.708575	-6.16762		ENSG00000101266	CSNK2A1	casein kinase 2 alpha 1	-			Nucleoplasm (Supported)
P02774	18.8275	19.5274	19.2189	18.6531	19.478	18.6245	18.5504	18.5504	18.8537	19.7015	19.9398	19.1706	19.1334	18.1622	18.8926	19.0844	18.9288	19.1173	0.188508	0.447884	0.0657581	0.0657581	0.859492				0.134451	19.1839	0.588761	0.558297	0.821694	-6.37123		ENSG00000145321	GC	GC vitamin D binding protein	-
P30084	22.3207	22.3767	22.317	21.6586	22.4432	22.2747	22.2986	22.2986	22.2235	22.2343	22.3386	22.1215	21.7606	22.2323	21.954	22.1594	22.2485	22.128	-0.120487	0.285733	-0.06555	0.06555	0.859904				-0.113327	22.0748	-0.755807	0.45281	0.757234	-6.26021		ENSG00000127884	ECHS1	enoyl-CoA hydratase, short chain 1	+	Matrix	Metabolism;Lipid metabolism;Fatty acid oxidation;Metabolism;Amino acid metabolism;Branched-chain amino acid metabolism;Metabolism;Amino acid metabolism;Lysine metabolism	Mitochondria (Enhanced)
Q6GMV3	15.8207	15.3873	15.3412	15.6172	15.7725	15.4067	15.6483	15.6483	15.551	15.8183	15.1005	15.3749	15.4762	15.0758	16.2721	14.6753	15.5803	15.418	-0.162271	0.394675	-0.0655186	0.0655186	0.859966				-0.15255	15.571	-0.556792	0.579802	0.829029	-6.38937		ENSG00000184924	PTRHD1	peptidyl-tRNA hydrolase domain containing 1	-			Nucleoplasm (Approved)
A0A0B4J2D5	21.5252	21.2528	21.3022	20.9999	21.6976	21.2289	21.3857	21.3857	21.3376	21.0452	21.7708	20.8019	21.298	20.0709	21.5518	21.5345	21.3473	21.1763	-0.170923	0.417666	-0.0648091	0.0648091	0.861372				-0.165425	21.0534	-0.806588	0.423184	0.735972	-6.2211
P09936	17.2714	18.7018	18.5268	17.4976	18.7769	17.1494	17.154	17.154	17.9881	18.9239	19.5129	17.3496	18.4347	16.1067	17.2336	18.8441	17.779	18.0492	0.270213	0.577051	0.0645231	0.0645231	0.86194				0.180928	18.0082	0.376576	0.707857	0.891086	-6.47285		ENSG00000154277	UCHL1	ubiquitin C-terminal hydrolase L1	-			Cytosol (Supported)
Q8WVM8	15.5926	15.3822	15.2867	15.6436	15.5716	16.0155	16.0016	16.0016	16.1611	15.2322	15.4243	15.9941	15.851	14.7648	15.0691	15.6605	15.6869	15.5196	-0.167286	0.414283	-0.064021	0.064021	0.862937				-0.122336	15.4756	-0.607203	0.546075	0.816561	-6.36031		ENSG00000092108	SCFD1	sec1 family domain containing 1	-			Nucleoplasm (Approved)
Q5JWF2	15.7728	15.7501	15.3857	15.8208	15.7767	16.1733	16.5492	16.5492	16.0164	15.5065	16.1108	14.7873	15.5245	16.6015	16.0068	15.7403	15.9722	15.7868	-0.185474	0.452032	-0.063957	0.063957	0.863064				-0.103047	15.9075	-0.5256	0.60116	0.842136	-6.40611		ENSG00000087460	GNAS	GNAS complex locus	-			Nucleoplasm (Approved)
P62995	13.6185	14.3691	13.8768	13.1138	14.0088	13.7375	14.7359	14.7359	14.3213	15.0193	15.0806	14.1952	14.0114	13.3867	14.0624	13.7556	14.0245	14.2291	0.204514	0.487112	0.0638841	0.0638841	0.863209				0.306141	14.0314	0.959247	0.341398	0.665331	-6.08861		ENSG00000136527	TRA2B	transformer 2 beta homolog	-			Nucleoplasm (Enhanced)
Q9H223	12.6118	13.0611	13.346	13.4104	13.1595	13.8793	14.0784	14.0784	13.2318	12.7866	13.3139	13.9033	12.6016	14.0401	13.2424	12.9676	13.4531	13.2609	-0.192226	0.466595	-0.0636385	0.0636385	0.863697				-0.102896	13.1707	-0.433111	0.666533	0.873715	-6.45011		ENSG00000103966	EHD4	EH domain containing 4	-			Plasma membrane (Approved)
Q13522	11.633	12.2814	12.4115	12.1914	12.394	11.6229	13.6634	13.6634	11.2089	11.7549	12.3592	13.2227	12.8794	11.1463	12.8518	12.4933	12.4826	12.2396	-0.243069	0.547555	-0.0635801	0.0635801	0.863813				-0.0743855	12.5478	-0.236675	0.813739	0.938059	-6.51553		ENSG00000135447	PPP1R1A	protein phosphatase 1 regulatory inhibitor subunit 1A	-
P05109	16.4589	16.5602	19.0158	17.3746	14.7567	15.5626	18.4199	18.4199	18.5241	16.6718	15.9934	17.2358	17.6708	18.4895	18.1657	16.3281	17.0711	17.3849	0.313814	0.62878	0.0632339	0.0632339	0.864502				0.506506	17.2626	1.0684	0.289745	0.618122	-5.98029		ENSG00000143546	S100A8	S100 calcium binding protein A8	-			Intermediate filaments (Supported)
Q9BPX5	14.2233	13.8206	14.1242	13.6646	13.3438	14.3376	15.0054	15.0054	13.9785	13.0259	13.1829	14.7121	13.8631	15.0184	14.3232	13.6803	14.1906	13.9731	-0.217559	0.512412	-0.0631749	0.0631749	0.86462				-0.101154	13.8869	-0.33974	0.735274	0.909211	-6.48597		ENSG00000136950	ARPC5L	actin related protein 2/3 complex subunit 5 like	-
Q58WW2	14.6435	16.1262	15.0097	15.9617	15.5135	15.8993	16.1244	16.1244	15.8673	15.9602	14.9719	16.2767	15.6324	16.5777	16.1367	15.5438	15.6754	15.8708	0.195491	0.475893	0.0630438	0.0630438	0.864881				0.259643	15.6907	1.27584	0.207074	0.520942	-5.74373		ENSG00000143164	DCAF6	DDB1 and CUL4 associated factor 6	-			Focal adhesion sites;Nucleoplasm (Supported)
Q15691	17.521	17.5523	18.1451	16.7027	17.2462	16.5873	15.5909	15.5909	17.7967	17.5628	17.2259	16.3987	17.6024	15.2446	17.7703	17.4228	16.8671	17.128	0.260979	0.573591	0.0629996	0.0629996	0.864969				0.0786744	17.0344	0.204582	0.838611	0.951616	-6.52258		ENSG00000101367	MAPRE1	microtubule associated protein RP/EB family member 1	-			Centriolar satellite;Cytosol (Enhanced)
P13716	14.888	15.899	16.4997	16.1151	15.9029	15.8449	17.639	17.639	15.8696	16.203	17.1398	16.2066	15.1705	16.5208	15.2878	16.0757	16.3035	16.0592	-0.244222	0.552661	-0.0628972	0.0628972	0.865173				-0.0534265	16.2375	-0.15628	0.876353	0.957763	-6.53126		ENSG00000148218	ALAD	aminolevulinate dehydratase	-
Q8NBF2	15.624	15.8886	15.6371	16.197	15.7621	15.7713	15.09	15.09	15.6884	16.1533	15.4568	15.6519	15.6606	16.2323	15.3383	16.1284	15.6325	15.7888	0.156265	0.399685	0.0622376	0.0622376	0.866488				0.078761	15.8415	0.47711	0.635068	0.856966	-6.43023		ENSG00000196865	NHLRC2	NHL repeat containing 2	-			Nucleoplasm (Approved)
Q13510	16.8393	17.0343	17.0631	16.5913	16.8517	16.7545	15.8021	15.8021	17.0766	17.0243	16.8188	16.4481	16.7541	16.8466	16.3191	16.7845	16.5923	16.759	0.166704	0.423952	0.0621277	0.0621277	0.866707				0.0538112	16.7364	0.280144	0.780359	0.929691	-6.50435		ENSG00000104763	ASAH1	N-acylsphingosine amidohydrolase 1	-
P00492	13.9837	13.8738	14.5462	14.7688	14.4277	13.1633	12.4005	12.4005	14.8223	13.8466	14.2164	12.4586	14.2046	11.069	12.4933	14.1434	13.6956	13.4068	-0.288801	0.612415	-0.0615013	0.0615013	0.867958				-0.473806	13.6995	-1.03116	0.306728	0.635456	-6.01851		ENSG00000165704	HPRT1	hypoxanthine phosphoribosyltransferase 1	-			Cytosol (Supported)
Q99747	17.6668	17.8006	17.3821	15.9655	17.5875	17.5856	17.7036	17.7036	17.8223	17.7812	18.1201	16.4191	17.8376	15.7172	16.7471	17.1115	17.4244	17.1945	-0.229882	0.54103	-0.0613275	0.0613275	0.868305				-0.19	17.4072	-0.575801	0.566967	0.82543	-6.37871		ENSG00000134265	NAPG	NSF attachment protein gamma	mito-interacting			Cytosol;Plasma membrane (Approved)
P30048	21.6112	21.6497	21.6073	21.6112	21.5725	21.2636	21.7772	21.7772	21.7245	21.4346	21.6466	21.1419	21.2724	22.2017	21.214	21.1487	21.6087	21.473	-0.135696	0.355004	-0.0610317	0.0610317	0.868897				-0.11163	21.4495	-0.721793	0.473309	0.775231	-6.28502		ENSG00000165672	PRDX3	peroxiredoxin 3	+	Matrix	Metabolism;Detoxification;ROS and glutathione metabolism
Q00872	24.869	25.394	25.0173	25.0876	25.4519	25.2658	24.6128	24.6128	25.3642	25.2602	24.7702	25.1398	25.4391	25.1246	24.8013	25.5374	25.0389	25.1796	0.140691	0.370394	0.0606852	0.0606852	0.869591				0.0798222	25.1899	0.472352	0.63844	0.856966	-6.43247		ENSG00000196091	MYBPC1	myosin binding protein C1	-
P04632	17.2789	17.4707	17.9095	18.2276	18.0361	17.596	16.3902	16.3902	17.9262	17.6742	17.4909	17.7104	17.0762	17.8292	17.0865	18.0858	17.4124	17.6099	0.197506	0.492952	0.0606729	0.0606729	0.869615				0.0514799	17.7312	0.266222	0.791008	0.934722	-6.50813		ENSG00000126247	CAPNS1	calpain small subunit 1	-			Cytosol;Nucleoplasm (Approved)
P55072	21.4488	21.2104	21.2253	21.5338	21.1709	21.2004	20.6107	20.6107	21.4764	21.1699	20.8776	21.2978	21.1419	21.9298	20.951	21.359	21.1264	21.2754	0.149037	0.392048	0.0606075	0.0606075	0.869746				0.075367	21.2767	0.579675	0.564368	0.823895	-6.37649		ENSG00000165280	VCP	valosin containing protein	-			Cytosol;Nucleoplasm (Enhanced)
Q12955	13.4161	12.3494	12.9624	13.8008	12.983	12.6528	15.1837	15.1837	14.9983	11.8188	14.434	14.2803	12.923	15.3353	13.852	13.1737	13.5665	13.8519	0.285418	0.620784	0.0590985	0.0590985	0.872773				0.51645	13.3193	1.17384	0.245236	0.571145	-5.86504		ENSG00000151150	ANK3	ankyrin 3	-			Plasma membrane (Supported)
Q96CV9	17.4659	17.3074	17.0803	17.0953	17.5073	17.935	17.0422	17.0422	16.8487	17.261	17.1698	17.8412	18.1106	16.5598	17.8598	18.2769	17.3094	17.491	0.181532	0.472944	0.0590322	0.0590322	0.872907				0.143349	17.6079	0.608373	0.545305	0.816561	-6.35961		ENSG00000123240	OPTN	optineurin	mito-interacting			Cytosol (Enhanced)
Q14254	16.4275	16.271	16.0762	16.1411	15.8306	15.5751	16.9793	16.9793	16.4596	16.0073	16.5983	16.7426	16.1539	17.0071	16.4876	16.1621	16.285	16.4523	0.167322	0.445629	0.0587346	0.0587346	0.873505				0.266503	16.091	1.12884	0.263594	0.595801	-5.9155		ENSG00000132589	FLOT2	flotillin 2	-			Plasma membrane (Supported)
O75521	20.7438	20.564	20.6259	20.377	20.6804	20.747	19.5288	19.5288	20.3497	19.9343	20.104	20.3553	20.2759	19.2627	20.2249	20.85	20.3495	20.1696	-0.179868	0.47226	-0.0586044	0.0586044	0.873767				-0.297111	20.2662	-1.79372	0.0780478	0.314195	-4.9839		ENSG00000198721	ECI2	enoyl-CoA delta isomerase 2	+	Matrix	Metabolism;Lipid metabolism;Fatty acid oxidation	Mitochondria;Peroxisomes (Enhanced)
Q6P587	17.2029	16.512	16.9741	16.6469	16.7759	16.8494	18.4926	18.4926	17.8159	15.8764	18.3134	17.8395	16.6065	18.6371	17.9027	16.9168	17.2433	17.4885	0.245252	0.581249	0.0577907	0.0577907	0.875406				0.423719	16.9542	1.16102	0.250368	0.577217	-5.8796		ENSG00000180185	FAHD1	fumarylacetoacetate hydrolase domain containing 1	+	Matrix	Metabolism;Carbohydrate metabolism;TCA-associated	Mitochondria (Enhanced)
P52597	15.479	15.5527	16.0187	15.3459	15.758	15.6023	14.6321	14.6321	15.3814	15.6004	15.7916	15.1291	15.5283	15.2897	15.6102	15.9788	15.3776	15.5387	0.161089	0.438094	0.0577395	0.0577395	0.875509				0.0545881	15.6545	0.31071	0.75713	0.91725	-6.49536		ENSG00000169813	HNRNPF	heterogeneous nuclear ribonucleoprotein F	-			Nucleoplasm (Enhanced)
P17987	19.3714	19.5942	19.0079	19.5827	19.5125	19.4147	18.816	18.816	19.6337	19.6194	19.3445	19.3777	19.4935	19.0085	19.0939	19.6113	19.2644	19.3978	0.133416	0.373687	0.0570342	0.0570342	0.876932				0.0693512	19.3496	0.510481	0.611643	0.845473	-6.41388		ENSG00000120438	TCP1	t-complex 1	-
P61009	14.0296	13.5106	13.6398	14.6404	14.254	13.756	13.2688	13.2688	14.3302	13.8074	13.8062	14.1472	14.0392	12.8583	14.619	14.2093	13.796	13.9771	0.181097	0.485256	0.0568697	0.0568697	0.877264				0.105787	13.912	0.456239	0.649914	0.864391	-6.4399		ENSG00000129128	SPCS3	signal peptidase complex subunit 3	-
P61086	14.485	12.3662	13.6102	13.6289	12.988	12.2955	15.4171	15.4171	14.4755	12.6312	14.2496	15.2431	13.0077	14.8946	14.7582	13.1775	13.776	14.0547	0.278691	0.625435	0.0568024	0.0568024	0.8774				0.513131	13.5445	1.06097	0.293081	0.621923	-5.98802		ENSG00000078140	UBE2K	ubiquitin conjugating enzyme E2 K	-			Cytosol (Supported)
P02144	26.1247	26.6609	26.4804	25.9922	26.1115	26.8824	26.8183	26.8183	26.0651	26.5401	26.6162	25.7753	26.9353	25.9846	26.4037	26.3561	26.4861	26.3346	-0.151528	0.426719	-0.0560437	0.0560437	0.878934				-0.10407	26.4828	-0.525526	0.601212	0.842136	-6.40615		ENSG00000198125	MB	myoglobin	-
P50502	20.3689	20.5937	20.1448	19.6102	20.4831	20.0532	20.759	20.759	20.334	20.284	20.614	19.8821	20.4903	19.6352	20.0781	20.2649	20.3465	20.1978	-0.14865	0.422102	-0.0556815	0.0556815	0.879667				-0.0897227	20.2909	-0.598076	0.552107	0.820215	-6.36576		ENSG00000100380	ST13	ST13 Hsp70 interacting protein	-			Cytosol (Enhanced)
Q93034	17.921	18.473	18.3576	18.2938	18.4698	17.9952	17.7784	17.7784	18.4689	18.6094	17.7265	18.3225	18.5425	17.8406	18.2488	18.4037	18.1334	18.2703	0.136931	0.392825	0.055567	0.055567	0.879899				0.0862175	18.3553	0.5715	0.569859	0.825804	-6.38115		ENSG00000166266	CUL5	cullin 5	-			Cytosol;Golgi apparatus (Approved)
Q9BQS8	17.0889	18.0144	17.7949	17.3389	17.3832	17.4242	18.119	18.119	17.0661	17.4627	17.2032	17.4609	17.8244	17.2715	18.0995	17.6835	17.6603	17.509	-0.151338	0.431613	-0.0552241	0.0552241	0.880594				-0.0858104	17.7068	-0.55849	0.57865	0.828618	-6.38844		ENSG00000163820	FYCO1	FYVE and coiled-coil domain autophagy adaptor 1	-			Vesicles (Enhanced)
Q9NQX3	15.4297	15.1849	15.0288	15.467	15.368	14.697	14.3944	14.3944	14.9991	15.1803	14.7884	14.9981	15.2818	15.3389	15.2091	15.3239	14.9955	15.14	0.144445	0.415829	0.0550457	0.0550457	0.880956				0.0585677	15.2042	0.427963	0.670256	0.874009	-6.45231		ENSG00000171723	GPHN	gephyrin	-			Cytoplasmic bodies (Uncertain)
O00764	15.9975	15.363	15.3699	16.4494	14.835	14.2511	16.8043	16.8043	13.2834	14.8641	15.1119	16.454	15.4621	17.1037	16.3435	15.1153	15.7343	15.4672	-0.267074	0.624573	-0.0545944	0.0545944	0.881872				-0.114219	15.4925	-0.32452	0.746707	0.916204	-6.491		ENSG00000160209	PDXK	pyridoxal kinase	-			Nucleoplasm (Enhanced)
O95747	15.8945	15.5554	16.1622	16.4277	15.9621	15.7318	15.5704	15.5704	14.6276	15.8769	15.1665	16.4131	16.2892	15.8075	15.2382	16.0591	15.8593	15.6848	-0.174558	0.488792	-0.054266	0.054266	0.882539				-0.215832	15.9249	-0.863538	0.391383	0.708575	-6.17428		ENSG00000172939	OXSR1	oxidative stress responsive kinase 1	-			Cytosol (Enhanced)
Q5VXT5	16.0781	17.4782	17.9041	17.0145	17.1275	17.4668	15.9224	15.9224	16.7429	17.7962	16.4141	16.7223	18.132	16.6982	16.5279	17.6069	16.8642	17.0801	0.215819	0.560565	0.0542511	0.0542511	0.882569				0.0812657	17.3041	0.297626	0.767047	0.921378	-6.49932		ENSG00000143028	SYPL2	synaptophysin like 2	-			Cytosol (Approved)
P06576	24.6116	24.0702	24.5784	24.4928	24.0825	24.0796	25.1573	25.1573	24.5753	23.9316	24.5249	24.1975	23.9119	25.0231	24.5724	24.2301	24.5287	24.3708	-0.157866	0.458105	-0.053522	0.053522	0.884052				-0.0680644	24.2364	-0.338846	0.735943	0.909211	-6.48627		ENSG00000110955	ATP5F1B	ATP synthase F1 subunit beta	+	MIM	OXPHOS;Complex V;CV subunits;OXPHOS;OXPHOS subunits	Mitochondria (Enhanced)	CV
Q9NZJ6	19.3314	19.2813	19.2412	18.7054	19.2784	19.2253	19.4274	19.4274	18.8673	19.0827	19.4878	19.1666	19.2451	18.59	19.3783	19.1289	19.2397	19.1184	-0.121383	0.363189	-0.0533923	0.0533923	0.884316				-0.094567	19.1632	-0.769045	0.444973	0.754191	-6.25026		ENSG00000132423	COQ3	coenzyme Q3, methyltransferase	+	MIM	Metabolism;Metals and cofactors;Coenzyme Q metabolism	Mitochondria;Nucleoplasm (Approved)
Q8N3D4	15.7048	16.68	14.7159	16.1622	15.8609	16.834	17.1493	17.1493	17.073	16.7692	15.5885	16.6727	16.198	17.1303	16.5432	15.9697	16.282	16.4931	0.211056	0.559442	0.0532378	0.0532378	0.884631				0.334945	16.2257	1.05187	0.297203	0.624868	-5.99742		ENSG00000173442	EHBP1L1	EH domain binding protein 1 like 1	-
Q8N142	20.9453	21.3492	21.4041	20.7459	21.4857	21.0685	21.7647	21.7647	21.3502	21.3727	21.7783	21.2916	21.4843	21.713	21.2804	21.3051	21.316	21.447	0.130982	0.392269	0.0532331	0.0532331	0.884641				0.195077	21.4411	1.5216	0.133518	0.412411	-5.41262		ENSG00000185100	ADSS1	adenylosuccinate synthase 1	-
P25311	16.6506	16.5427	17.0543	16.313	17.1444	16.6002	17.6002	17.6002	16.8698	16.9999	17.3718	16.4813	17.1024	16.1651	16.5088	16.7005	16.9382	16.775	-0.16325	0.472229	-0.0531947	0.0531947	0.884719				-0.0686804	16.832	-0.275179	0.784152	0.930982	-6.50572		ENSG00000160862	AZGP1	alpha-2-glycoprotein 1, zinc-binding	-
O14828	12.9066	14.8848	14.383	14.7203	14.2001	14.4298	14.9859	14.9859	14.973	14.5455	13.3269	14.6069	14.5001	13.1688	14.8421	13.8741	14.437	14.2297	-0.207348	0.55535	-0.0529634	0.0529634	0.88519				-0.128943	14.2828	-0.445226	0.657806	0.872279	-6.44483		ENSG00000116521|ENSG00000263290	SCAMP3	secretory carrier membrane protein 3	-			Vesicles (Supported)
Q9NP74	14.4352	14.6385	14.6235	14.1341	14.0631	14.7373	13.6731	13.6731	14.5701	14.1298	13.8386	14.3715	14.2266	15.1257	14.3798	14.5756	14.2472	14.4022	0.154968	0.455409	0.0529368	0.0529368	0.885244				0.0729522	14.4055	0.390573	0.697537	0.887276	-6.46752		ENSG00000099260	PALMD	palmdelphin	-			Actin filaments (Supported)
Q15907	17.3868	17.5544	17.6853	17.7652	17.5438	17.6976	17.9946	17.9946	17.8381	17.8823	17.2364	17.682	17.2716	18.2751	16.8977	17.4002	17.7028	17.5604	-0.142357	0.425086	-0.0528888	0.0528888	0.885342				-0.100667	17.5236	-0.555966	0.580363	0.82909	-6.38983		ENSG00000185236	RAB11B	RAB11B, member RAS oncogene family	mito-interacting			Centriolar satellite;Vesicles (Approved)
P02766	17.7987	18.3904	18.1073	15.9038	18.4544	16.6876	16.2466	16.2466	17.6306	18.4941	18.9771	16.797	17.5045	15.3541	17.0989	18.1051	17.2294	17.4952	0.265745	0.63444	0.0525138	0.0525138	0.886107				0.125344	17.592	0.270254	0.78792	0.933831	-6.50706		ENSG00000118271	TTR	transthyretin	-			Golgi apparatus (Approved)
Q14624	14.7593	14.1422	14.7833	13.9677	14.2946	14.2526	14.8865	14.8865	15.1332	15.0327	15.4746	14.3925	13.8891	15.0889	13.8011	14.5572	14.4966	14.6712	0.174589	0.501426	0.0523405	0.0523405	0.886461				0.230293	14.5432	0.824764	0.412869	0.727523	-6.2065		ENSG00000055955	ITIH4	inter-alpha-trypsin inhibitor heavy chain 4	-			Vesicles (Approved)
P83111	17.9045	18.135	18.2854	18.4658	18.5082	18.0316	17.8822	17.8822	18.3415	18.0691	18.4412	18.374	18.43	17.5195	18.258	18.7254	18.1369	18.2699	0.133	0.405241	0.052174	0.052174	0.886801				0.0966167	18.3006	0.636647	0.526848	0.806673	-6.34219		ENSG00000103642	LACTB	lactamase beta	+	IMS	Protein import, sorting and homeostasis;Protein homeostasis;Proteases;Metabolism;Lipid metabolism;Phospholipid metabolism	Mitochondria (Supported)
Q08211	14.047	13.7969	14.049	13.5022	14.168	14.1217	13.5655	13.5655	13.8916	13.7218	13.5933	13.5803	13.7213	14.0698	13.6012	13.7377	13.852	13.7396	-0.112382	0.344105	-0.0520676	0.0520676	0.887018				-0.153306	13.8398	-1.04107	0.302142	0.631106	-6.00846		ENSG00000135829	DHX9	DExH-box helicase 9	-			Nucleoplasm (Supported)
P61026	18.2039	18.4799	18.3991	18.66	18.7129	18.5771	18.016	18.016	18.7304	18.6516	18.1387	18.4103	18.6494	18.6978	18.1663	18.5789	18.3831	18.5029	0.119806	0.367825	0.0520388	0.0520388	0.887077				0.0673533	18.5125	0.592586	0.555751	0.821694	-6.36899		ENSG00000084733	RAB10	RAB10, member RAS oncogene family	-
Q9H7C9	20.0646	20.3976	20.1738	20.0548	20.7615	20.6038	20.7965	20.7965	19.584	20.6418	20.0519	21.0786	21.0379	19.14	19.8328	20.8089	20.4561	20.272	-0.184149	0.521989	-0.0519922	0.0519922	0.887172				-0.135523	20.4811	-0.450251	0.6542	0.868647	-6.44259		ENSG00000087884	AAMDC	adipogenesis associated Mth938 domain containing	-			Nucleoplasm (Approved)
P15170	13.9746	14.2396	13.2299	14.4863	14.6713	14.4035	14.4921	14.4921	13.9842	14.3699	13.8557	14.8287	14.3893	13.8317	13.6179	13.8348	14.2487	14.089	-0.159658	0.473053	-0.0519033	0.0519033	0.887354				-0.124877	14.1197	-0.519092	0.605663	0.845473	-6.40948		ENSG00000103342	GSPT1	G1 to S phase transition 1	-			Cytosol (Approved)
Q13555	18.571	18.3726	17.7574	18.5592	18.5656	18.6135	18.9204	18.9204	18.5129	18.5178	18.8638	18.5861	18.5046	19.1376	18.8387	18.3861	18.535	18.6685	0.133431	0.41039	0.0516115	0.0516115	0.88795				0.188486	18.4762	1.11	0.271558	0.598795	-5.93606		ENSG00000148660	CAMK2G	calcium/calmodulin dependent protein kinase II gamma	-			Plasma membrane (Approved)
Q17R31	14.1295	13.9687	13.9629	14.3543	13.6846	13.8229	14.3315	14.3315	14.1935	13.6321	14.6352	14.2445	13.6637	15.0347	14.7379	13.6967	14.0733	14.2298	0.156532	0.469834	0.0513511	0.0513511	0.888482				0.19343	13.9567	0.875983	0.384636	0.708191	-6.16364		ENSG00000203705	TATDN3	TatD DNase domain containing 3	-			Nucleoplasm (Approved)
Q2TAL5	16.3677	16.6275	16.0605	16.8103	17.3787	16.5972	17.4966	17.4966	16.2073	16.9034	16.7163	17.1095	17.7418	15.6218	16.3267	16.7	16.8544	16.6659	-0.188542	0.534837	-0.0512417	0.0512417	0.888706				-0.0967956	16.967	-0.365022	0.716416	0.897624	-6.47711		ENSG00000188176	SMTNL2	smoothelin like 2	-
Q9H1R3	18.896	19.4315	18.5855	18.6003	19.3627	19.3803	18.7242	18.7242	17.9066	19.2313	18.3241	18.8614	19.737	17.951	18.4707	19.7379	18.9631	18.7775	-0.185576	0.533996	-0.0505624	0.0505624	0.890098				-0.219708	19.1149	-0.813204	0.419411	0.732758	-6.21582		ENSG00000101306	MYLK2	myosin light chain kinase 2	-			Endoplasmic reticulum (Supported)
O60493	17.8744	17.7351	17.3399	17.7491	17.6115	17.5704	18.3791	18.3791	17.8666	17.595	18.3379	18.0919	17.6929	18.3401	18.2207	17.608	17.8298	17.9692	0.139326	0.435292	0.0503273	0.0503273	0.89058				0.217798	17.8449	1.26543	0.210753	0.521988	-5.75655		ENSG00000112335	SNX3	sorting nexin 3	-
P00734	14.7848	14.5755	14.6856	13.7554	14.7982	14.1733	14.7723	14.7723	14.4802	14.5763	15.0371	13.7249	13.7777	15.1124	13.8181	14.4694	14.5396	14.3745	-0.165135	0.496925	-0.0501531	0.0501531	0.890937				-0.131902	14.3568	-0.630363	0.530921	0.80996	-6.34612		ENSG00000180210	F2	coagulation factor II, thrombin	-
P68366	21.3161	21.2821	21.3279	21.6449	21.5188	21.6348	21.6705	21.6705	21.616	21.53	20.9449	21.3379	21.3369	22.0188	21.0683	21.2498	21.5082	21.3878	-0.120357	0.383189	-0.050139	0.050139	0.890966				-0.0971746	21.423	-0.759749	0.450468	0.756887	-6.25727		ENSG00000127824	TUBA4A	tubulin alpha 4a	-			Microtubules (Enhanced)
P06396	20.8055	21.554	21.1933	20.9281	21.2425	21.2651	20.6728	20.6728	20.3392	21.3704	20.6595	21.4567	21.2186	20.6505	20.5322	20.9539	21.0418	20.8976	-0.144147	0.449476	-0.0500612	0.0500612	0.891125				-0.196862	21.0907	-1.07153	0.288349	0.61679	-5.97702		ENSG00000148180	GSN	gelsolin	-			Actin filaments (Supported)
P58546	17.5471	18.4353	17.857	17.323	17.7817	17.251	18.0038	18.0038	17.9141	18.6109	18.8157	16.9575	18.5364	16.9579	18.1104	17.7671	17.7753	17.9587	0.18342	0.534169	0.0499492	0.0499492	0.891355				0.21606	18.0554	0.778516	0.439415	0.74812	-6.24303		ENSG00000105887	MTPN	myotrophin	-			Cytosol;Plasma membrane (Approved)
P23246	16.7661	16.4374	16.5851	16.2785	16.6501	16.1833	16.0668	16.0668	16.7745	16.368	16.8772	15.6615	16.3925	15.1907	16.8484	15.5719	16.3792	16.2106	-0.168641	0.510285	-0.0492746	0.0492746	0.892741				-0.213276	16.2367	-0.83302	0.408235	0.724142	-6.19976		ENSG00000116560	SFPQ	splicing factor proline and glutamine rich	-			Nucleoplasm (Enhanced)
Q9GZT3	17.6332	17.7736	17.8548	17.4778	17.5418	17.4755	16.3699	16.3699	17.8164	16.7653	17.4107	17.2703	16.7946	17.9138	18.0013	17.9496	17.3121	17.4903	0.178211	0.531241	0.048956	0.048956	0.893396				0.0436216	17.3768	0.179114	0.85847	0.954284	-6.52744		ENSG00000119705	SLIRP	SRA stem-loop interacting RNA binding protein	+	Matrix	Mitochondrial central dogma;mtRNA metabolism;mtRNA stability and decay;Mitochondrial central dogma;Translation	Mitochondria (Supported)
P05026	18.7407	18.3428	18.8776	18.8844	18.4899	18.4657	18.0631	18.0631	18.8305	18.453	18.348	18.3076	18.5454	19.4822	19.0366	18.1031	18.4909	18.6383	0.147384	0.468047	0.0485941	0.0485941	0.894141				0.0862651	18.6202	0.483786	0.630351	0.855438	-6.42705		ENSG00000143153	ATP1B1	ATPase Na+/K+ transporting subunit beta 1	-
Q9NQC3	17.8105	18.1502	18.054	18.7779	18.2392	18.6735	17.796	17.796	18.3731	18.2672	18.0733	18.11	18.2162	19.0849	18.3332	17.9637	18.1622	18.3027	0.140528	0.456004	0.0479243	0.0479243	0.895521				0.0882167	18.2215	0.501009	0.618252	0.845473	-6.41863		ENSG00000115310	RTN4	reticulon 4	-			Endoplasmic reticulum (Enhanced)
P07919	15.2634	14.7419	16.1103	14.4276	15.616	14.6384	16.6253	16.6253	14.3862	15.371	14.6887	15.3924	16.3797	14.3738	16.3011	15.3975	15.506	15.2863	-0.219719	0.605767	-0.0478316	0.0478316	0.895712				-0.0598231	15.3922	-0.160442	0.873088	0.955751	-6.5306		ENSG00000173660	UQCRH	ubiquinol-cytochrome c reductase hinge protein	+	MIM	OXPHOS;Complex III;CIII subunits;OXPHOS;OXPHOS subunits		CIII
O95292	19.5018	19.9356	19.7792	19.7981	20.0487	20.1566	19.336	19.336	20.2937	20.1716	20.0315	19.145	20.2527	19.3641	19.6508	20.1227	19.7365	19.879	0.14249	0.466707	0.0471579	0.0471579	0.897103				0.085277	19.7943	0.462457	0.645476	0.861352	-6.43706		ENSG00000124164	VAPB	VAMP associated protein B and C	mito-interacting			Endoplasmic reticulum (Enhanced)
Q99614	14.2714	14.4924	13.866	13.8448	13.9852	14.4934	13.7293	13.7293	14.2045	14.1684	14.6993	13.363	13.8509	14.4888	14.3331	14.4308	14.0515	14.1923	0.140854	0.4633	0.0470647	0.0470647	0.897295				0.0948231	14.1052	0.43795	0.663042	0.873715	-6.44802		ENSG00000113312	TTC1	tetratricopeptide repeat domain 1	-			Cytosol (Enhanced)
P24666	17.4328	17.6084	17.527	17.2886	17.6369	16.954	17.9689	17.9689	16.7446	17.6115	17.8892	17.3807	17.482	17.1218	17.5412	17.5458	17.5482	17.4146	-0.133593	0.447629	-0.046635	0.046635	0.898183				-0.0734908	17.4424	-0.43116	0.667943	0.873715	-6.45095		ENSG00000143727	ACP1	acid phosphatase 1	-			Nucleoplasm (Approved)
Q02127	15.801	15.6422	15.8431	15.6319	15.3581	15.7458	14.6548	14.6548	15.7316	15.5243	15.5615	14.995	15.0321	16.0796	15.4762	16.1919	15.4165	15.574	0.157563	0.507317	0.0464369	0.0464369	0.898593				0.0487588	15.451	0.239454	0.811594	0.938059	-6.51487		ENSG00000102967	DHODH	dihydroorotate dehydrogenase (quinone)	+	MIM	Metabolism;Nucleotide metabolism;Nucleotide synthesis and processing;Metabolism;Electron carriers;Q-linked reactions, other	Mitochondria (Enhanced)
Q14444	16.4603	16.3073	15.9902	16.7583	16.653	16.5438	16.774	16.774	16.5125	16.3828	16.334	16.8258	16.6282	15.6755	16.7975	16.047	16.5326	16.4004	-0.132207	0.445843	-0.0463804	0.0463804	0.89871				-0.097722	16.4198	-0.588725	0.558321	0.821694	-6.37125		ENSG00000135387	CAPRIN1	cell cycle associated protein 1	-			Cytosol (Enhanced)
P14550	17.4651	17.6078	17.4063	17.5646	17.3508	17.3219	17.8009	17.8009	17.5403	17.6237	17.7085	17.5484	17.6325	17.1213	17.177	17.1335	17.5398	17.4356	-0.104148	0.35974	-0.0462428	0.0462428	0.898995				-0.0668471	17.4794	-0.568626	0.571795	0.826804	-6.38278		ENSG00000117448	AKR1A1	aldo-keto reductase family 1 member A1	-			Cytosol (Supported)
O43741	16.2754	15.9666	15.1763	16.2277	16.3216	16.3004	14.7738	14.7738	15.5224	16.4103	15.6666	16.6994	16.1123	15.4122	15.4131	16.0285	15.727	15.9081	0.181126	0.555839	0.0461964	0.0461964	0.899091				0.0449575	15.8588	0.163366	0.870796	0.955182	-6.53013		ENSG00000131791	PRKAB2	protein kinase AMP-activated non-catalytic subunit beta 2	-			Nucleoplasm (Approved)
Q9UKU7	13.6056	14.2954	14.4967	12.9492	14.0524	13.47	12.9179	12.9179	12.484	13.9982	13.1082	13.9669	13.8255	14.9253	13.7254	14.2297	13.5881	13.7829	0.19474	0.579372	0.0461618	0.0461618	0.899163				0.0989884	13.8627	0.314784	0.75405	0.91725	-6.49409		ENSG00000151498	ACAD8	acyl-CoA dehydrogenase family member 8	+	Matrix	Metabolism;Amino acid metabolism;Branched-chain amino acid metabolism
Q13564	15.846	16.2267	16.3362	14.9358	15.8307	15.8657	15.1346	15.1346	16.1374	16.0796	15.367	15.6593	15.6029	16.5006	15.2471	15.9949	15.6638	15.8236	0.15982	0.51652	0.0458545	0.0458545	0.899799				0.0842179	15.8168	0.359901	0.720222	0.900278	-6.47896		ENSG00000159593	NAE1	NEDD8 activating enzyme E1 subunit 1	-			Nucleoplasm (Approved)
P82909	18.4771	17.818	18.2435	17.8109	17.9838	17.9145	18.0364	18.0364	18.3918	17.5911	17.9623	17.8021	18.3087	16.4819	18.7053	17.7674	18.0401	17.8763	-0.163744	0.525627	-0.0457372	0.0457372	0.900042				-0.16427	17.9396	-0.634252	0.528399	0.807486	-6.34369		ENSG00000134056|ENSG00000278461	MRPS36	mitochondrial ribosomal protein S36	+	Matrix	Mitochondrial central dogma;Translation;Mitochondrial ribosome;Metabolism;Carbohydrate metabolism;TCA cycle;SSU	Mitochondria (Enhanced)	Ribo
Q7LBR1	15.3167	16.2019	16.2472	15.1282	15.955	16.332	16.8808	16.8808	16.9494	16.5208	16.2053	17.2533	16.7933	14.9695	16.295	15.5211	16.1178	16.3135	0.195657	0.585749	0.045449	0.045449	0.900639				0.30465	16.1476	0.766377	0.446546	0.755257	-6.25228		ENSG00000255112	CHMP1B	charged multivesicular body protein 1B	-			Midbody;Nucleoplasm (Supported)
P24539	21.3798	21.3153	21.789	21.4916	21.3416	21.3784	20.9844	20.9844	21.5004	20.9669	20.9381	21.0043	21.6937	20.1824	21.5427	21.6697	21.3331	21.1873	-0.145775	0.488254	-0.0453876	0.0453876	0.900767				-0.195588	21.2457	-0.914856	0.364038	0.686864	-6.12943		ENSG00000116459	ATP5PB	ATP synthase peripheral stalk-membrane subunit b	+	MIM	OXPHOS;Complex V;CV subunits;OXPHOS;OXPHOS subunits	Mitochondria (Supported)	CV
Q9BRX8	17.9219	17.1151	16.3713	17.4445	18.1133	17.5781	17.2369	17.2369	17.4781	17.1817	16.506	17.2069	16.8628	17.1462	17.7457	17.6334	17.3773	17.2201	-0.157159	0.519087	-0.0447526	0.0447526	0.902085				-0.177213	17.2858	-0.672114	0.504167	0.802596	-6.31923		ENSG00000122378	PRXL2A	peroxiredoxin like 2A	+	Membrane	Metabolism;Detoxification;ROS and glutathione metabolism
P45381	16.4591	16.5592	16.4256	16.5647	16.8459	16.2801	16.354	16.354	16.0692	16.5008	16.3926	17.1044	16.3	16.8708	16.5712	16.9761	16.4803	16.5982	0.117814	0.418179	0.0446089	0.0446089	0.902383				0.0997674	16.5551	0.759833	0.450418	0.756887	-6.2572		ENSG00000108381	ASPA	aspartoacylase	-			Cytosol (Uncertain)
Q9HBL0	15.5559	14.5876	14.6313	15.1012	15.7695	16.0563	15.1215	15.1215	15.3062	13.6876	16.8624	15.1457	15.8378	12.8355	15.1338	15.3064	15.2431	15.0144	-0.228685	0.638404	-0.0445718	0.0445718	0.902461				-0.246055	15.2933	-0.599708	0.551026	0.820132	-6.36479		ENSG00000079308	TNS1	tensin 1	-			Focal adhesion sites (Enhanced)
Q96CM8	16.2292	16.1977	16.2021	16.797	16.7474	16.6392	15.3196	15.3196	16.1077	15.9176	16.4058	16.7687	15.5557	16.5609	16.5207	16.9339	16.1815	16.3464	0.164897	0.540406	0.0440736	0.0440736	0.903496				0.0417738	16.3684	0.223179	0.824177	0.945	-6.51862		ENSG00000167107	ACSF2	acyl-CoA synthetase family member 2	+	Matrix	Metabolism;Lipid metabolism;Fatty acid oxidation	Cytosol;Nucleoplasm (Approved)
P50402	16.1268	16.6321	16.247	14.7247	16.4572	16.3622	15.5849	15.5849	15.7743	16.4728	17.106	15.2826	16.4199	13.9262	15.0989	15.9522	15.965	15.7541	-0.210872	0.618435	-0.0440101	0.0440101	0.903628				-0.265167	15.9019	-0.594287	0.55462	0.82166	-6.36799		ENSG00000102119	EMD	emerin	-			Endoplasmic reticulum;Nuclear membrane (Enhanced)
Q9NP72	16.739	16.965	16.6163	16.9617	17.2326	16.9572	16.9579	16.9579	17.0058	17.1952	16.5085	17.0292	16.8359	16.6119	16.6365	16.7684	16.9234	16.8239	-0.0995252	0.362706	-0.0438354	0.0438354	0.903992				-0.0946054	16.8518	-0.825173	0.412639	0.727523	-6.20617		ENSG00000099246	RAB18	RAB18, member RAS oncogene family	-
Q03154	17.6089	17.7849	17.6846	18.2629	17.8762	17.9939	18.6844	18.6844	18.325	18.0865	17.6876	18.4524	17.5854	18.1793	17.143	17.9429	18.0725	17.9253	-0.147251	0.50474	-0.0437235	0.0437235	0.904225				-0.0598434	17.8735	-0.292067	0.771273	0.923412	-6.50095		ENSG00000243989	ACY1	aminoacylase 1	-
P0DOX7	18.2694	18.6636	18.6045	18.8077	19.03	17.7732	18.9336	18.9336	18.1111	18.6574	18.8857	18.8817	18.4779	17.698	18.4122	18.7366	18.627	18.4826	-0.144396	0.498424	-0.0436654	0.0436654	0.904346				-0.100584	18.5385	-0.428373	0.669959	0.874009	-6.45214
P00505	22.5776	22.8905	23.1304	22.6512	23.23	22.541	22.616	22.616	23.0054	22.8376	22.9343	22.475	22.8025	23.205	22.821	23.0308	22.7816	22.889	0.107364	0.392081	0.0436569	0.0436569	0.904364				0.0837078	22.8154	0.583016	0.562132	0.823895	-6.37457		ENSG00000125166	GOT2	glutamic-oxaloacetic transaminase 2	+	MIM	Metabolism;Carbohydrate metabolism;Malate-aspartate shuttle;Metabolism;Amino acid metabolism;Glutamate metabolism;Metabolism;Amino acid metabolism;Glyoxylate metabolism;Metabolism;Amino acid metabolism;Kynurenine metabolism;Metabolism;Sulfur metabolism
P19404	21.4565	21.3293	21.6476	20.8471	21.1352	21.1198	21.9628	21.9628	21.5089	21.1047	21.609	20.877	20.721	21.887	21.3795	21.2534	21.4326	21.2926	-0.140094	0.490597	-0.0433275	0.0433275	0.90505				-0.0643538	21.1933	-0.348774	0.728516	0.905692	-6.48288		ENSG00000178127	NDUFV2	NADH:ubiquinone oxidoreductase core subunit V2	+	MIM	OXPHOS;Complex I;CI subunits;Metabolism;Metals and cofactors;Fe-S-containing proteins;OXPHOS;OXPHOS subunits	Mitochondria (Supported)	CI
P51884	19.7912	20.591	20.4838	19.7174	20.1463	19.3947	19.6633	19.6633	20.0818	20.3558	20.4585	19.5196	20.297	19.4784	20.1678	20.2163	19.9314	20.0719	0.140548	0.49486	0.0429398	0.0429398	0.905858				0.102249	20.0757	0.513661	0.609431	0.845473	-6.41226		ENSG00000139329	LUM	lumican	-
P62826	18.7378	19.3658	19.2706	18.7322	19.1802	18.8417	17.8713	17.8713	19.1822	19.286	19.5597	18.5359	19.2573	17.8244	18.4788	19.1193	18.7339	18.9054	0.171596	0.562779	0.042841	0.042841	0.906064				0.0483744	18.9706	0.193847	0.84697	0.953091	-6.52471		ENSG00000132341	RAN	RAN, member RAS oncogene family	-			Nucleoplasm (Uncertain)
P31937	20.7779	20.8468	20.6409	20.6747	20.4044	20.3701	20.6366	20.6366	20.2805	20.1293	20.449	20.3477	20.1848	21.2391	20.7532	20.6743	20.6235	20.5072	-0.116274	0.428805	-0.0427585	0.0427585	0.906236				-0.114408	20.3101	-0.71033	0.480333	0.781613	-6.29313		ENSG00000106049	HIBADH	3-hydroxyisobutyrate dehydrogenase	+	Matrix	Metabolism;Amino acid metabolism;Branched-chain amino acid metabolism
P33121	21.7988	21.4875	21.8017	22.0413	22.5079	21.8673	21.7743	21.7743	22.0706	21.5051	21.6645	21.7906	21.4348	21.7681	22.045	21.8834	21.8816	21.7703	-0.111354	0.414628	-0.0425754	0.0425754	0.906619				-0.126689	21.7139	-0.880731	0.382082	0.705924	-6.15954		ENSG00000151726	ACSL1	acyl-CoA synthetase long chain family member 1	+	MOM	Metabolism;Lipid metabolism;Fatty acid oxidation	Nucleoplasm (Supported)
P20020	14.2765	14.8496	15.1325	15.6128	15.2596	15.2505	14.1909	14.1909	15.1731	14.9643	14.7532	15.4902	15.5984	14.1469	14.4519	15.4986	14.8454	15.0096	0.164164	0.556314	0.0418092	0.0418092	0.908219				0.0706619	15.1685	0.341244	0.734147	0.909211	-6.48546		ENSG00000070961	ATP2B1	ATPase plasma membrane Ca2+ transporting 1	-			Plasma membrane (Supported)
Q9UK76	13.5835	14.1072	12.8438	13.9751	13.7502	13.7648	14.7071	14.7071	14.2859	14.3065	13.8771	14.2643	13.6657	14.8551	13.9701	13.5024	13.9299	14.0909	0.161041	0.550828	0.0417069	0.0417069	0.908433				0.272082	13.7515	1.02981	0.307354	0.635456	-6.01987		ENSG00000189159	JPT1	Jupiter microtubule associated homolog 1	-			Nucleoplasm (Supported)
P05089	14.8426	14.1884	15.8053	14.8324	14.5825	14.4751	15.0404	15.0404	14.7508	14.7828	13.7897	15.1625	14.8776	15.8776	14.0595	14.1423	14.8509	14.6803	-0.170552	0.570398	-0.0415844	0.0415844	0.90869				-0.143482	14.8696	-0.413335	0.680879	0.877138	-6.45843		ENSG00000118520	ARG1	arginase 1	-
Q9NQW7	16.8174	16.826	16.8272	17.3871	17.0749	16.7788	16.5528	16.5528	17.0638	16.7456	16.2843	17.1393	16.7885	16.5295	16.3843	16.9502	16.8521	16.7357	-0.11643	0.441932	-0.0412912	0.0412912	0.909303				-0.159195	16.8794	-0.795405	0.429606	0.741528	-6.22993		ENSG00000108039	XPNPEP1	X-prolyl aminopeptidase 1	-			Cytosol (Enhanced)
Q9Y3E5	14.8726	14.5577	14.1718	15.2493	15.0428	14.6171	14.6988	14.6988	14.4708	14.5107	14.7935	14.9954	14.9146	13.6036	15.3042	14.1488	14.7386	14.5927	-0.145892	0.521177	-0.0412895	0.0412895	0.909307				-0.151584	14.6649	-0.683929	0.496731	0.793637	-6.31131		ENSG00000141378	PTRH2	peptidyl-tRNA hydrolase 2	+	MOM		Mitochondria (Supported)
Q96DD0	16.5164	16.2186	16.6085	16.9428	15.642	16.5553	14.8622	14.8622	16.7798	15.7554	15.3368	16.1519	15.9246	16.9977	16.0431	16.7151	16.026	16.2131	0.187071	0.60181	0.0412567	0.0412567	0.909376				0.0208136	16.0964	0.0653052	0.948155	0.986249	-6.5413		ENSG00000122477	LRRC39	leucine rich repeat containing 39	-
Q14165	15.263	16.5	15.6389	15.6737	16.2246	16.991	17.1543	17.1543	16.6607	16.663	16.4765	17.049	16.0142	17.0242	16.0764	16.009	16.325	16.4966	0.171679	0.580935	0.0404942	0.0404942	0.910974				0.290155	16.3327	1.0254	0.309415	0.637969	-6.02431		ENSG00000110917	MLEC	malectin	-
Q15370	20.1375	20.1324	19.6851	17.8067	19.9682	19.6428	18.5055	18.5055	19.7627	20.1615	20.2556	18.9894	20.0879	17.8525	18.8236	20.1268	19.298	19.5075	0.209536	0.641352	0.0404202	0.0404202	0.911129				0.0963245	19.5939	0.265009	0.791938	0.935129	-6.50845		ENSG00000103363	ELOB	elongin B	-
O95182	20.7898	20.3711	21.0325	20.6576	20.8421	20.6554	20.277	20.277	20.9841	20.5127	20.9688	20.3474	21.0195	20.0686	21.1044	20.8746	20.6128	20.735	0.122179	0.474151	0.0395963	0.0395963	0.912859				0.074211	20.7619	0.505915	0.614825	0.845473	-6.41618		ENSG00000267855	NDUFA7	NADH:ubiquinone oxidoreductase subunit A7	+	MIM	OXPHOS;Complex I;CI subunits;OXPHOS;OXPHOS subunits	Mitochondria (Supported)	CI
Q8N183	17.8933	17.5182	17.6664	17.9403	17.703	17.686	15.522	15.522	17.5724	17.5084	16.8712	16.8042	17.4124	14.6203	17.173	17.7168	17.1814	16.9598	-0.221569	0.669568	-0.0385985	0.0385985	0.914959				-0.458623	16.9518	-1.01842	0.312687	0.64141	-6.03128		ENSG00000164182	NDUFAF2	NADH:ubiquinone oxidoreductase complex assembly factor 2	+	MIM	OXPHOS;Complex I;CI assembly factors;OXPHOS;OXPHOS assembly factors	Mitochondria (Enhanced)
P45880	22.2166	22.2938	22.1067	22.2269	22.3323	22.329	21.7368	21.7368	22.2395	22.4231	21.9264	21.918	21.9448	22.6417	22.1876	22.5586	22.1224	22.23	0.107588	0.438879	0.0384793	0.0384793	0.91521				0.0525068	22.0574	0.379183	0.70593	0.890313	-6.47187		ENSG00000165637	VDAC2	voltage dependent anion channel 2	+	MOM	Small molecule transport	Mitochondria (Supported)
P46108	15.6322	15.9201	15.2732	16.2092	15.9847	15.8355	15.116	15.116	15.2841	15.5271	16.1392	16.0059	15.9269	15.2183	16.3646	15.71	15.6358	15.772	0.136195	0.522662	0.0383769	0.0383769	0.915426				0.0619279	15.9264	0.366352	0.715429	0.89709	-6.47663		ENSG00000167193	CRK	CRK proto-oncogene, adaptor protein	-			Plasma membrane (Approved)
P30519	13.4045	13.534	13.2765	14.0179	13.6871	13.4102	13.5392	13.5392	14.1794	13.2791	13.7414	13.9783	13.2923	14.1078	13.7459	13.0542	13.5511	13.6723	0.12122	0.483119	0.0382988	0.0382988	0.91559				0.119528	13.5949	0.659834	0.51196	0.80354	-6.32732		ENSG00000103415|ENSG00000277424	HMOX2	heme oxygenase 2	-			Cytosol;Vesicles (Approved)
P30038	21.2582	21.3147	21.4903	21.4082	21.5563	21.3996	21.7915	21.7915	20.9583	21.1364	21.3998	21.6617	20.8758	22.1156	21.3711	21.5526	21.5013	21.3839	-0.117366	0.474246	-0.0380261	0.0380261	0.916165				-0.0759078	21.2844	-0.430728	0.668255	0.873715	-6.45113		ENSG00000159423	ALDH4A1	aldehyde dehydrogenase 4 family member A1	+	Matrix	Metabolism;Amino acid metabolism;Proline metabolism;Metabolism;Amino acid metabolism;Glyoxylate metabolism
P02452	13.9983	18.3055	15.3021	15.0715	16.5218	14.5394	15.3494	15.3494	17.1903	15.9712	15.3576	15.5633	15.4057	13.8179	17.5151	15.5728	15.5547	15.7992	0.244548	0.699875	0.0378999	0.0378999	0.916432				0.215227	16.2069	0.380725	0.704792	0.89011	-6.47129		ENSG00000108821	COL1A1	collagen type I alpha 1 chain	-			Cytosol (Approved)
Q16585	17.0781	16.837	16.9249	16.0145	16.7029	16.7745	17.5344	17.5344	16.9964	16.7077	17.5003	16.4204	16.7375	16.6698	16.5111	16.7701	16.9251	16.7892	-0.135907	0.527255	-0.0377793	0.0377793	0.916686				-0.0488662	16.8497	-0.238471	0.812353	0.938059	-6.5151		ENSG00000163069	SGCB	sarcoglycan beta	-			Cytosol (Approved)
Q96DA6	15.9767	15.1845	15.7446	16.2572	15.2006	16.0287	15.3513	15.3513	16.5915	15.9133	15.6213	14.2999	15.942	15.1664	14.6982	15.5502	15.6369	15.4729	-0.164007	0.591251	-0.0374312	0.0374312	0.917421				-0.204801	15.6488	-0.735261	0.46513	0.766318	-6.27533		ENSG00000205981	DNAJC19	DnaJ heat shock protein family (Hsp40) member C19	+	MIM	Protein import, sorting and homeostasis;Protein import and sorting;Import motor
A6NDG6	16.822	16.4007	16.8086	16.9446	16.2949	15.903	17.7034	17.7034	17.1769	16.5793	17.6574	16.7829	16.1597	17.7021	17.6524	16.2342	16.8226	16.9931	0.170558	0.603429	0.037416	0.037416	0.917453				0.296398	16.5751	0.922733	0.359951	0.682372	-6.12233		ENSG00000184207	PGP	phosphoglycolate phosphatase	-			Nuclear bodies (Approved)
Q96K17	15.2375	16.2396	15.5674	15.7756	16.1865	15.9119	14.2059	14.2059	14.96	16.0943	15.3358	15.8018	16.2787	14.2941	15.9208	16.1256	15.4163	15.6014	0.185116	0.630609	0.0370675	0.0370675	0.91819				0.0122097	15.6806	0.0351416	0.972087	0.991122	-6.54281		ENSG00000134717	BTF3L4	basic transcription factor 3 like 4	-			Cytosol;Nucleoplasm (Approved)
P21399	17.9358	17.6595	17.8335	17.7036	17.5987	17.6928	17.871	17.871	18.0016	17.3315	17.8455	17.7883	17.5233	17.5817	17.5635	17.8589	17.7707	17.6868	-0.0839369	0.363552	-0.0368847	0.0368847	0.918576				-0.0696154	17.7517	-0.624819	0.534529	0.812972	-6.34957		ENSG00000122729	ACO1	aconitase 1	-			Cytosol;Mitochondria (Supported)
Q8WX93	16.1133	16.3017	15.4654	16.0441	15.3953	15.4615	16.4237	16.4237	16.0102	15.9786	15.1031	16.2616	15.7156	16.8019	15.279	15.2751	15.9536	15.8031	-0.150446	0.568778	-0.036868	0.036868	0.918612				-0.083288	15.6855	-0.313325	0.755152	0.91725	-6.49455		ENSG00000129116	PALLD	palladin, cytoskeletal associated protein	-			Actin filaments;Plasma membrane (Supported)
P05155	14.271	14.3351	14.6106	14.2075	14.5817	13.5394	14.2051	14.2051	13.6307	14.4748	15.4159	14.4477	14.4704	13.3917	14.3581	14.9704	14.2444	14.395	0.150526	0.569439	0.0368114	0.0368114	0.918731				0.144908	14.4241	0.502924	0.616913	0.845473	-6.41768		ENSG00000149131	SERPING1	serpin family G member 1	-
Q92667	17.4027	17.0444	16.8172	16.8228	17.3357	17.2556	16.0765	16.0765	16.9894	17.1002	17.1546	15.8476	17.2001	15.474	16.7996	16.9706	16.8539	16.692	-0.161892	0.594838	-0.0365232	0.0365232	0.919341				-0.272955	16.8136	-1.06289	0.292216	0.620911	-5.98603		ENSG00000121057	AKAP1	A-kinase anchoring protein 1	+	MOM	Signaling;cAMP-PKA signaling	Mitochondria (Supported)
O75390	22.311	22.3578	22.3531	22.1949	22.4684	22.3821	22.2262	22.2262	22.6006	22.1717	22.5143	22.2562	22.0712	22.4412	22.4193	22.682	22.3149	22.3946	0.0796316	0.348332	0.0364718	0.0364718	0.91945				0.0669484	22.3154	0.604164	0.54808	0.817208	-6.36213		ENSG00000062485	CS	citrate synthase	+	Matrix	Metabolism;Carbohydrate metabolism;TCA cycle	Mitochondria (Enhanced)
Q8WW12	14.7446	14.1713	12.9742	13.9187	14.2855	14.0369	14.4419	14.4419	13.6263	14.2825	14.6974	13.0953	13.9499	14.4851	14.2473	13.4027	14.1269	13.9733	-0.153552	0.582168	-0.0360773	0.0360773	0.920286				-0.108544	13.7921	-0.30129	0.764266	0.919417	-6.49823		ENSG00000081154	PCNP	PEST proteolytic signal containing nuclear protein	-			Nucleoplasm (Enhanced)
Q9Y235	19.7647	19.9821	20.1812	19.7001	19.8285	19.7133	19.919	19.919	18.8264	19.5616	19.4087	20.0014	19.9337	20.9935	19.4323	19.7356	19.876	19.7367	-0.139343	0.552032	-0.0359556	0.0359556	0.920544				-0.133195	20.0366	-0.590972	0.556825	0.821694	-6.36994		ENSG00000124701	APOBEC2	apolipoprotein B mRNA editing enzyme catalytic subunit 2	-
Q96P63	14.33	14.3912	14.7878	13.3944	14.528	14.4054	14.546	14.546	14.8047	14.2375	13.7337	14.6628	14.4174	13.3323	14.499	14.1297	14.3661	14.2271	-0.138976	0.551445	-0.0359251	0.0359251	0.920608				-0.113281	14.2175	-0.51437	0.608939	0.845473	-6.4119		ENSG00000166634	SERPINB12	serpin family B member 12	-
Q9NZT1	15.4464	14.0904	15.8806	14.3326	14.846	15.3875	14.3816	14.3816	14.3051	15.2365	13.8106	14.9127	15.5637	14.2132	14.2011	15.1693	14.8433	14.6765	-0.166819	0.609784	-0.0358366	0.0358366	0.920796				-0.232781	14.9597	-0.749598	0.456513	0.757698	-6.26483		ENSG00000178372	CALML5	calmodulin like 5	-			Cytosol;Plasma membrane (Approved)
Q15642	17.6771	18.4576	17.9643	17.949	18.4195	18.2595	18.3216	18.3216	18.0668	18.3886	18.435	18.6713	18.4202	17.5247	18.1666	18.6211	18.1713	18.2868	0.115527	0.4899	0.0358009	0.0358009	0.920872				0.136998	18.2694	0.790894	0.432213	0.742006	-6.23345		ENSG00000125733	TRIP10	thyroid hormone receptor interactor 10	-			Vesicles (Supported)
P10644	18.875	19.8452	19.5312	19.5029	19.5449	18.9777	18.8693	18.8693	19.5947	19.444	18.9612	19.413	19.7514	18.6692	19.5781	19.6057	19.2519	19.3772	0.125231	0.523274	0.0352237	0.0352237	0.922096				0.0705625	19.3941	0.382425	0.703537	0.89011	-6.47065		ENSG00000108946	PRKAR1A	protein kinase cAMP-dependent type I regulatory subunit alpha	-			Cytosol (Approved)
Q9UBW8	14.1819	14.2533	14.2931	13.9817	14.2518	14.3775	14.5874	14.5874	14.1572	14.6307	14.3353	14.4462	14.2731	13.6033	13.9977	14.2585	14.3143	14.2128	-0.101511	0.451075	-0.0350976	0.0350976	0.922364				-0.0624983	14.192	-0.392749	0.695938	0.887276	-6.46667		ENSG00000111652	COPS7A	COP9 signalosome subunit 7A	-			Nucleoplasm (Supported)
P23434	17.7989	17.6839	17.5294	16.485	17.9562	17.2903	16.7668	16.7668	17.2821	17.4049	17.7311	17.8889	17.6931	16.1719	17.3256	18.0072	17.2847	17.4381	0.153437	0.593967	0.0347132	0.0347132	0.923181				0.0794527	17.3514	0.290844	0.772203	0.923412	-6.50131		ENSG00000140905	GCSH	glycine cleavage system protein H	+	Matrix	Metabolism;Lipid metabolism;Lipoate insertion;Metabolism;Amino acid metabolism;Glycine metabolism;Metabolism;Amino acid metabolism;Glycine cleavage system	Vesicles (Approved)
P62913	18.6533	18.5296	18.5095	18.716	18.8024	18.5614	17.7135	17.7135	18.7725	18.7679	18.4326	18.1908	18.4696	18.4994	18.249	18.7617	18.3999	18.5179	0.118028	0.509113	0.0346041	0.0346041	0.923413				0.0199687	18.4644	0.147076	0.88358	0.960922	-6.53265		ENSG00000142676	RPL11	ribosomal protein L11	-			Vesicles (Approved)
P40926	23.712	23.6341	23.9552	23.8899	24.0905	23.51	24.1977	24.1977	24.0766	23.9146	24.0478	23.9116	23.829	24.2686	23.9722	23.8792	23.8984	23.9874	0.0890612	0.409173	0.0345641	0.0345641	0.923498				0.131815	23.8295	0.919595	0.361576	0.684641	-6.12516		ENSG00000146701	MDH2	malate dehydrogenase 2	+	Matrix	Metabolism;Carbohydrate metabolism;Gluconeogenesis;Metabolism;Carbohydrate metabolism;Malate-aspartate shuttle;Metabolism;Carbohydrate metabolism;TCA cycle	Mitochondria (Enhanced)
P51452	19.8979	20.0444	20.0549	19.8608	20.2257	19.8575	20.3955	20.3955	19.9842	20.2826	20.5432	19.9625	20.4854	19.734	20.4257	20.1142	20.0915	20.1915	0.0999529	0.452243	0.0344465	0.0344465	0.923748				0.143379	20.1632	1.11279	0.270368	0.598795	-5.93303		ENSG00000108861	DUSP3	dual specificity phosphatase 3	-			Nucleoplasm (Supported)
P09622	21.4863	21.5236	21.5856	21.5204	21.709	21.6237	21.2907	21.2907	21.4635	21.2985	21.2833	21.5027	21.2391	21.8018	21.1399	21.6305	21.5037	21.4199	-0.0838243	0.389272	-0.0343467	0.0343467	0.92396				-0.114262	21.4172	-1.01198	0.31573	0.642708	-6.03768		ENSG00000091140	DLD	dihydrolipoamide dehydrogenase	+	Matrix	Metabolism;Carbohydrate metabolism;Pyruvate metabolism;Metabolism;Carbohydrate metabolism;TCA cycle;Metabolism;Amino acid metabolism;Branched-chain amino acid metabolism;Metabolism;Amino acid metabolism;Branched-chain amino acid dehydrogenase complex;Metabolism;Amino acid metabolism;Lysine metabolism;Metabolism;Amino acid metabolism;Glycine metabolism;Metabolism;Amino acid metabolism;Glycine clea…	Mitochondria (Supported)
P09497	14.6725	14.5813	14.8185	14.502	14.7832	15.0634	13.2601	13.2601	14.6143	14.3225	14.2019	13.4685	14.848	14.0362	13.7704	14.4267	14.3676	14.2111	-0.15658	0.603881	-0.0342987	0.0342987	0.924062				-0.314794	14.2951	-0.979776	0.331248	0.654316	-6.0691		ENSG00000175416	CLTB	clathrin light chain B	-			Vesicles (Supported)
Q96GK7	15.2806	15.383	15.3642	15.6025	15.4856	15.2931	14.4571	14.4571	15.8436	15.0606	14.8646	15.608	14.7001	15.8589	14.7689	15.7349	15.1654	15.3049	0.139541	0.568325	0.0342438	0.0342438	0.924179				0.038349	15.178	0.165536	0.869095	0.95505	-6.52977		ENSG00000115042	FAHD2A	fumarylacetoacetate hydrolase domain containing 2A	+	Matrix
Q5U5X0	13.9222	14.5884	14.2376	13.8393	14.501	14.8646	15.0664	15.0664	14.3871	14.2339	15.0211	14.2942	14.9044	13.3695	14.7271	13.9952	14.5107	14.3666	-0.144177	0.579845	-0.034125	0.034125	0.924432				-0.0647964	14.443	-0.260812	0.795157	0.937025	-6.50955		ENSG00000186687	LYRM7	LYR motif containing 7	+	Matrix	OXPHOS;Complex III;CIII assembly factors;OXPHOS;OXPHOS assembly factors
Q96C23	16.7721	17.9463	17.66	17.431	17.4824	17.9029	17.3337	17.3337	17.1771	17.8813	17.9019	17.2377	17.8162	16.7199	18.0123	18.189	17.4828	17.6169	0.134129	0.557582	0.0340272	0.0340272	0.92464				0.112836	17.594	0.441148	0.660738	0.873124	-6.44662		ENSG00000143891	GALM	galactose mutarotase	-			Nucleoplasm (Approved)
Q9UM22	16.1581	16.1707	16.5211	17.1229	16.2282	15.7233	17.4146	17.4146	17.3276	16.3582	16.3303	17.2084	16.1458	17.0821	17.2483	16.283	16.5942	16.748	0.153756	0.604232	0.0336413	0.0336413	0.925462				0.270962	16.5602	1.12605	0.264759	0.595801	-5.91855		ENSG00000086289	EPDR1	ependymin related 1	-
P48643	19.2905	19.2472	18.5359	19.4092	19.2642	19.0103	18.6136	18.6136	19.2293	19.3565	18.9982	18.7178	18.9611	18.1977	18.7242	18.8566	18.9981	18.8802	-0.117877	0.519598	-0.0335162	0.0335162	0.925729				-0.172798	18.8588	-0.721683	0.473375	0.775231	-6.2851		ENSG00000150753	CCT5	chaperonin containing TCP1 subunit 5	-
P35637	15.4664	15.4082	15.3219	13.5837	15.4215	14.8066	13.3746	13.3746	14.476	15.2489	15.6952	14.5715	15.113	13.3646	14.6735	15.1199	14.5947	14.7828	0.188129	0.664742	0.033364	0.033364	0.926053				0.0138322	14.8864	0.0427327	0.966061	0.98893	-6.54251		ENSG00000089280	FUS	FUS RNA binding protein	-			Nucleoplasm (Enhanced)
O14744	14.2962	14.5086	14.4915	14.8923	14.718	14.5865	14.2892	14.2892	15.1731	14.6421	14.0866	14.5643	14.2812	15.2254	14.0896	14.9533	14.509	14.627	0.118003	0.521799	0.0333353	0.0333353	0.926114				0.0866133	14.5266	0.491996	0.624571	0.849035	-6.42307		ENSG00000100462	PRMT5	protein arginine methyltransferase 5	-			Cytosol;Nucleoplasm (Supported)
P02792	18.023	18.5473	17.3065	18.1747	18.1694	17.6192	17.8116	17.8116	18.4463	18.4065	17.4633	18.2714	17.0806	18.0759	18.6384	18.1609	17.9329	18.0679	0.134992	0.56863	0.0330961	0.0330961	0.926625				0.117666	17.6518	0.316874	0.752472	0.91695	-6.49344		ENSG00000087086	FTL	ferritin light chain	-			Cytosol (Approved)
O43837	18.0854	18.3454	18.3324	18.0008	18.3334	17.8862	18.629	18.629	18.6972	18.328	18.4317	17.8737	18.2846	17.2568	18.366	18.0529	18.2802	18.1614	-0.118829	0.52737	-0.0330207	0.0330207	0.926786				-0.0689973	18.0697	-0.392468	0.696144	0.887276	-6.46678		ENSG00000101365	IDH3B	isocitrate dehydrogenase (NAD(+)) 3 non-catalytic subunit beta	+	Matrix	Metabolism;Carbohydrate metabolism;TCA cycle	Mitochondria (Enhanced)
P08473	14.3244	14.8198	15.2711	15.4666	14.6325	14.7161	14.6037	14.6037	15.1489	14.8591	14.9274	14.6621	14.7263	15.871	15.0654	14.2142	14.8047	14.9343	0.129556	0.556295	0.0329972	0.0329972	0.926836				0.10084	14.9604	0.502439	0.617252	0.845473	-6.41792		ENSG00000196549	MME	membrane metalloendopeptidase	-
P61586	15.791	15.636	15.8465	16.0816	15.7342	15.8368	16.2599	16.2599	15.322	15.4913	15.6748	15.0609	15.988	16.5294	16.1187	16.274	15.9307	15.8074	-0.123369	0.54179	-0.032837	0.032837	0.927178				-0.0763483	15.7394	-0.381678	0.704089	0.89011	-6.47093		ENSG00000067560	RHOA	ras homolog family member A	-			Cytosol;Plasma membrane (Supported)
P00450	16.1442	16.6235	16.7249	16.1252	16.6249	15.4715	17.4153	17.4153	15.6895	16.5546	17.5553	16.2085	15.9174	17.2408	16.0168	16.055	16.5681	16.4047	-0.163368	0.629691	-0.0328163	0.0328163	0.927222				-0.0423378	16.3324	-0.130758	0.896417	0.968445	-6.53491		ENSG00000047457	CP	ceruloplasmin	-
P62280	17.3626	17.2557	17.6913	17.8825	17.5765	17.1625	17.8048	17.8048	16.8058	17.6175	17.7293	17.6856	17.7198	17.2973	17.8126	16.9738	17.5676	17.4552	-0.112376	0.511883	-0.0326823	0.0326823	0.927508				-0.0784917	17.6333	-0.444921	0.658025	0.872279	-6.44496		ENSG00000142534	RPS11	ribosomal protein S11	-			Cytosol;Endoplasmic reticulum (Supported)
Q9Y3D7	15.1002	13.6907	14.108	15.2183	13.9892	13.841	15.4183	15.4183	14.984	13.8008	14.6657	14.7407	14.5824	15.6864	15.2962	14.3415	14.598	14.7622	0.164219	0.632575	0.0326612	0.0326612	0.927553				0.281408	14.3596	1.00373	0.31966	0.645208	-6.04583		ENSG00000217930|ENSG00000282228	PAM16	presequence translocase associated motor 16	+	MIM	Protein import, sorting and homeostasis;Protein import and sorting;Import motor	Mitochondria;Nucleoplasm (Approved)
P12110	20.3078	20.8692	20.6112	20.5035	20.3657	20.4361	20.6736	20.6736	20.7256	20.5462	20.084	20.4257	20.2328	20.8704	20.3771	20.4611	20.5551	20.4654	-0.0897297	0.432728	-0.0326423	0.0326423	0.927593				-0.0727964	20.4363	-0.481096	0.63225	0.856248	-6.42833		ENSG00000142173	COL6A2	collagen type VI alpha 2 chain	-			Cytosol (Approved)
O75155	18.6053	18.7727	18.4577	19.1401	19.0884	19.0249	19.2152	19.2152	19.3172	18.9015	18.7002	19.3157	19.2043	18.8389	19.3177	18.737	18.9399	19.0416	0.101642	0.483586	0.0320707	0.0320707	0.928815				0.140962	18.933	0.763757	0.448094	0.756277	-6.25426		ENSG00000144712	CAND2	cullin associated and neddylation dissociated 2 (putative)	-			Nuclear bodies (Approved)
Q01518	15.509	16.1047	15.4308	15.8284	15.6782	15.5718	15.0294	15.0294	15.4143	15.0128	15.3784	15.7516	15.2279	15.2817	15.7811	15.4691	15.5227	15.4146	-0.108111	0.508296	-0.031772	0.031772	0.929454				-0.178587	15.4589	-1.07206	0.288115	0.61679	-5.97647		ENSG00000131236	CAP1	cyclase associated actin cytoskeleton regulatory protein 1	-			Cytosol (Supported)
Q16775	18.748	18.9466	18.8894	19.0771	18.7323	18.9381	19.6177	19.6177	19.2024	19.2754	19.4932	18.8302	19.6075	18.9615	18.8917	19.1668	19.0709	19.1786	0.107749	0.510629	0.0314514	0.0314514	0.930141				0.185864	19.195	1.10659	0.273019	0.598795	-5.93974		ENSG00000063854	HAGH	hydroxyacylglutathione hydrolase	+	Matrix	Metabolism;Detoxification;ROS and glutathione metabolism
[truncated: 480 more rows]

## Sheet: Fig 5b - SIT POST IvII
Log2 intensities following normalisation for Type I vs Type II samples POST SIT
[truncated: 1,601 more rows]

## Sheet: Fig 5c - Venn Diagram List
GO Enrichment (Biological Processes) completed with DAVID, on the common and unique proteins identified when comparing POST samples in both Type I and Type II fibres following MICT vs SIT.
[truncated: 64 more rows]

[truncated: 3 more sheets: Fig 5d - Venn Diagram List, Fig 5e - WikiPathwaysEnrichment, Fig 5f - Network Analysis]
