# Supplementary material for: Fibre-specific mitochondrial protein abundance is linked to resting and post-training mitochondrial content in the muscle of men
Source: Nat Commun. 2024 Sep 3;15:7677. doi: 10.1038/s41467-024-50632-2 (PMC11371815; doi:10.1038/s41467-024-50632-2)
Supplement: Supplementary file 10 — Supplementary Data 7 [file 41467_2024_50632_MOESM10_ESM.xlsx]

## Sheet: Fig 7a, b, & d - Profile Stats
Statistical calculations for complexes and functional groups for Profile Plots in Fig 7a, 7b, & 7c.
	Fig 7a - Mito Corrected
	Exercise	Fibre Type	Group 1	Group 2	P Value	Adjusted P Value	Significance			Legend
	M	I	PRE	POST	0.743038	1	ns			ns: P > 0.01
	M	II	PRE	POST	0.774266	1	ns			*: P <= 0.01
	S	I	PRE	POST	0.882397	1	ns			**: P <= 0.001
	S	II	PRE	POST	0.760354	1	ns			***: P <= 0.0001
										****: P <= 0.00001
Fig 7b - Complexes
Complex	Exercise	Fibre Type	Group 1	Group 2	P Value	Adjusted P Value	Significance
CI	S	I	PRE	POST	0.0663241	0.13	ns
CI	S	II	PRE	POST	0.740529	0.74	ns
CI	M	I	PRE	POST	0.148931	0.3	ns
CI	M	II	PRE	POST	0.237124	0.3	ns
Complex	Exercise	Fibre Type	Group 1	Group 2	P Value	Adjusted P Value	Significance
CII	S	I	PRE	POST	0.0280485	0.056	ns
CII	S	II	PRE	POST	0.889951	0.89	ns
CII	M	I	PRE	POST	0.318788	0.64	ns
CII	M	II	PRE	POST	0.843092	0.84	ns
Complex	Exercise	Fibre Type	Group 1	Group 2	P Value	Adjusted P Value	Significance
CIII	S	I	PRE	POST	0.784023	1	ns
CIII	S	II	PRE	POST	0.557614	1	ns
CIII	M	I	PRE	POST	0.371208	0.74	ns
CIII	M	II	PRE	POST	0.993327	0.99	ns
Complex	Exercise	Fibre Type	Group 1	Group 2	P Value	Adjusted P Value	Significance
CIV	S	I	PRE	POST	0.00876872	0.012	**
CIV	S	II	PRE	POST	0.00612318	0.012	**
CIV	M	I	PRE	POST	0.100728	0.2	ns
CIV	M	II	PRE	POST	0.344982	0.34	ns
Complex	Exercise	Fibre Type	Group 1	Group 2	P Value	Adjusted P Value	Significance
CV	S	I	PRE	POST	0.856878	1	ns
CV	S	II	PRE	POST	0.912497	1	ns
CV	M	I	PRE	POST	0.926659	1	ns
CV	M	II	PRE	POST	0.898463	1	ns
Complex	Exercise	Fibre Type	Group1	Group2	P Value	Adjusted P Value	Significance
mtRibo	S	I	PRE	POST	0.880476	0.88	ns
mtRibo	S	II	PRE	POST	0.275938	0.55	ns
mtRibo	M	I	PRE	POST	0.0967996	0.19	ns
mtRibo	M	II	PRE	POST	0.134519	0.19	ns
	Fig 7c - Fatty Acid Oxidation
	Exercise	Fibre Type	Group 1	Group 2	P Value	Adjusted P Value	Significance
	M	I	PRE	POST	0.00889158	0.018	**
	M	II	PRE	POST	0.386741	0.39	ns
	S	I	PRE	POST	0.353633	0.35	ns
	S	II	PRE	POST	0.0670492	0.13	ns
	Fig 7c - TCA Cycle
	Exercise	Fibre Type	Group 1	Group 2	P Value	Adjusted P Value	Significance
	M	I	PRE	POST	0.926631	1	ns
	M	II	PRE	POST	0.535525	1	ns
	S	I	PRE	POST	0.497731	0.61	ns
	S	II	PRE	POST	0.307	0.61	ns
	Fig 7c - Mitochondrial Dynamics
	Exercise	Fibre Type	Group 1	Group 2	P Value	Adjusted P Value	Significance
	M	I	PRE	POST	0.111839	0.22	ns
	M	II	PRE	POST	0.460328	0.46	ns
	S	I	PRE	POST	0.481824	0.48	ns
	S	II	PRE	POST	0.0313795	0.063	ns

## Sheet: Fig 7c - Heatmap ZScores
Data normalised for mitochondrial content for identified mitochondrial proteins.
UNIPROT	SYMBOL	D-S-POST-I	D-S-POST-II	D-S-PRE-I	D-S-PRE-II	E-M-POST-I	E-M-POST-II	E-M-PRE-II	G-M-POST-I	G-M-POST-II	G-M-PRE-I	G-M-PRE-II	J-M-POST-II	J-M-PRE-I	J-M-PRE-II	K-M-POST-I	K-M-POST-II	K-M-PRE-I	K-M-PRE-II	M-M-POST-I	M-M-POST-II	M-M-PRE-I	M-M-PRE-II	N-M-POST-I	N-M-POST-II	N-M-PRE-I	N-M-PRE-II	P-S-POST-I	P-S-POST-II	P-S-PRE-I	P-S-PRE-II	Q-S-POST-I	Q-S-POST-II	Q-S-PRE-I	Q-S-PRE-II	R-M-POST-I	R-M-POST-II	R-M-PRE-I	R-M-PRE-II	S-S-POST-I	S-S-POST-II	S-S-PRE-I	S-S-PRE-II	T-S-POST-I	T-S-POST-II	T-S-PRE-I	T-S-PRE-II	V-S-POST-I	V-S-POST-II
O00217	NDUFS8	-1.20282	0.516879	0.933195	-0.430307	-1.62599	0.86353	1.02358	1.20803	-0.143826	-1.1942	0.0586507	0.617343	0.745352	0.582219	0.475807	-2.18716	0.353183	-0.385961	-2.13509	-0.589237	0.319604	0.309435	0.0672389	-0.201936	1.59474	0.526886	0.297272	0.530939	1.05461	-0.802126	-1.74919	-0.14119	1.07045	-0.265424	0.225329	0.415624	0.315908	-0.901739	-0.335712	-2.90082	0.940104	0.744594	-0.788084	0.833511	0.899061	0.421185	0.302329	0.464226
O00330	PDHX	-0.448475	-0.349512	-0.424177	1.13494	1.46122	-0.517504	-0.538706	-1.56335	0.731319	-0.110169	0.519784	-0.159574	-0.735415	0.0213363	-1.17981	1.77147	-0.981796	1.45247	-0.130892	-0.516162	-0.443803	1.16748	-1.54912	1.84707	-1.08086	0.772001	-1.14839	-0.668443	-1.44882	-1.30956	1.97067	0.91653	0.611677	1.42762	-0.731725	0.713478	0.704056	-0.157031	-0.202118	0.254404	-0.345289	1.03023	-0.0580006	0.363859	-2.39644	0.932787	0.0900315	0.140819
O00429	DNM1L	0.029526	-0.467843	-0.390283	1.16014	1.82039	-1.01116	-0.890827	0.114548	1.16872	-1.30174	-0.191366	-0.682484	-0.730637	-0.491484	-0.741686	1.70582	-0.754252	1.85512	0.24578	1.96721	-0.257407	-0.641624	-1.64851	0.189401	0.258563	-0.108572	0.2206	0.751044	0.470963	0.479499	-1.57259	0.118442	-0.958998	0.668804	0.479091	0.558091	0.651428	1.82168	-0.563617	0.820352	-1.28527	-2.39448	1.09422	0.134267	-0.799876	-0.515189	0.388374	-0.55851
O00483	NDUFA4	0.554315	0.525303	1.0684	-1.11739	-1.86637	0.16241	0.904418	-0.85219	1.31921	-0.720958	0.0141214	1.23773	0.635401	0.885304	-0.536389	-0.90317	-0.00455833	-1.13574	-0.866908	0.378556	0.465835	1.47908	-1.22856	1.17936	-1.73882	0.342876	-0.264429	-0.706552	0.182802	-0.741425	1.37719	-1.62592	2.19288	-0.220603	-1.54021	-0.34085	0.474297	2.33096	-0.341536	-1.48878	0.168802	0.640425	0.577022	-0.558443	0.0858705	0.0416447	-1.4092	-0.647202
O14548	COX7A2L	-0.284142	-0.557824	-0.651366	0.736813	2.18288	-0.559508	-0.663559	1.10469	-0.425325	0.359061	-1.20489	-0.211313	1.03075	-0.239501	0.512676	0.59238	0.811878	-2.4281	-0.239546	-1.60498	1.33622	1.30052	0.332703	-1.43612	0.201206	0.127397	-0.0816275	-0.344485	0.475862	-1.24539	-0.739292	-0.656708	1.84117	0.898436	0.554917	0.155759	0.467709	-1.11473	0.810428	-1.86768	1.1545	0.938519	-1.88523	0.0362695	0.653948	0.177663	-0.107449	0.722289
O14880	MGST3	-0.566051	1.22173	0.914945	-1.45624	-1.25113	0.715889	0.512348	-0.440912	-0.0778506	-0.997835	1.41984	0.850154	0.478177	-0.172485	-0.111212	-1.91013	1.20427	-0.249983	-0.421899	1.45631	-0.480137	0.682541	-0.0353968	0.0807393	-2.09683	0.734514	-0.0603898	0.578298	0.651263	-0.418769	-2.49275	0.865956	0.419155	0.635394	0.44633	0.808636	0.636045	-0.723298	0.4762	-2.09273	0.1139	0.760159	-2.11056	0.265953	0.124365	1.258	-0.562015	0.505619
O14949	UQCRQ	-0.216545	0.905012	0.414	-0.903393	-1.90689	0.855153	0.931676	-1.64587	0.22951	0.304826	1.05126	1.01176	0.202051	0.0273968	-1.6401	-0.971231	0.616615	0.893121	0.0263217	-0.900221	-1.45808	-1.22893	0.650079	1.22589	1.1584	0.553564	0.195767	0.390421	0.60483	0.189781	-2.54767	0.477104	0.325423	0.308259	-0.913465	-0.285993	0.67304	-1.14664	-0.6703	0.804732	0.394509	1.18741	-2.0642	0.299594	0.544533	1.29805	-0.593421	0.285463
O43169	CYB5B	-0.0226275	-0.565864	-0.632492	0.8783	2.04758	-0.711219	-0.804125	1.25345	-0.90089	-1.00336	0.493967	0.0645425	0.126375	0.220064	-0.190017	-1.30905	-0.598495	1.83449	-1.80615	-0.00669598	0.787358	-0.997358	-0.0519954	-0.419674	0.994709	1.50742	-0.199493	0.0905886	0.795917	0.798387	-2.14244	0.819227	-0.405392	0.3815	0.743174	-0.165433	-0.0323161	0.89288	-0.796158	-0.638348	-1.12471	-1.23338	2.46367	0.741789	-1.2365	0.369852	0.150646	0.32909
O43181	NDUFS4	0.31087	0.519791	0.706257	-2.26462	-0.964244	1.12682	0.795018	-0.753636	0.483545	1.14129	-1.09097	0.909966	0.589645	-0.526474	0.752643	-0.475815	0.777724	-1.93448	-0.392416	-0.0793988	0.445822	-1.44227	0.845667	0.480016	-1.4978	1.6202	-0.306545	0.25494	0.734475	-1.78913	-1.08019	0.595385	1.22999	0.631247	-0.943074	-0.209021	-0.47605	-0.367234	0.530326	-1.56803	0.871698	1.13204	-1.65276	0.88885	0.49838	1.25744	0.19303	0.615607
O43464	HTRA2	-0.0204458	-0.0588302	-0.924171	1.69861	1.11989	-0.885812	-0.79214	-0.835691	0.589756	1.17714	-1.08776	0.733989	0.48315	0.751341	0.748876	-1.9535	0.356828	-0.866631	-1.03876	0.425206	2.14105	0.104057	-0.475715	0.113132	-0.627775	-0.635184	0.0694049	0.501339	0.116198	0.510194	-2.42007	0.798745	0.243249	0.361108	0.78437	-0.0522474	-0.543776	1.948	1.17004	0.497742	-0.505543	-0.168689	0.927313	-2.58517	-0.876177	-0.655145	2.33102	-0.162492
O43488	AKR7A2	-1.08585	1.14776	-0.584028	1.50806	-0.419254	-0.566512	0.119741	1.36908	-0.655567	-0.572451	-0.342914	0.730291	0.756577	-0.0623273	0.786475	-1.65439	0.437309	-0.749699	1.36673	1.47608	-0.865606	0.746724	-0.898374	-0.574082	-0.81523	-0.447279	0.175224	-1.476	-0.0070511	-0.328177	2.95861	-0.557606	-0.621073	0.00209723	0.982283	1.07933	0.478554	-1.22436	0.205308	-1.83017	0.447674	0.593702	-1.75778	0.0953219	0.527768	0.477751	0.837759	0.961807
O43615	TIMM44	-0.198515	-0.675752	-0.701414	1.17558	1.79271	-0.323851	-0.85032	1.19564	0.148341	-0.544597	-0.916755	-0.406421	-0.780598	-0.194096	-0.448345	2.6477	-1.08855	0.405805	-0.685407	-2.11192	0.733603	0.452988	0.985092	0.24007	1.22916	-0.855677	-0.403285	0.802658	-0.745469	0.518001	-1.41534	1.25076	-0.440852	0.587367	-0.432583	0.943324	-1.07116	-1.30218	0.846937	0.230511	0.0277075	0.410078	-2.06228	1.62766	0.0119109	0.7423	0.340138	1.27443
O43674	NDUFB5	-0.95049	-0.259358	1.26296	-1.1009	-0.737295	0.15398	1.78617	0.539599	-1.35417	1.14084	-0.508263	0.470135	0.731063	0.534867	-0.332268	-2.15882	0.376374	0.422221	-0.262414	-1.39846	-1.45712	-0.171152	1.5141	-0.138154	1.41663	0.454543	-0.16391	0.367029	0.779973	0.94513	-1.90362	0.126397	0.608173	-0.677956	0.0573881	0.287307	0.663899	-0.390776	0.0798727	-2.51656	0.650985	0.815462	-1.7899	1.20161	0.810875	0.458428	1.355	-0.0573465
O43676	NDUFB3	0.63102	0.333154	0.684844	-1.93841	-1.00918	0.77709	0.736462	-0.56206	0.926587	0.483777	-1.03921	0.0883736	0.125582	0.0539215	-0.114122	2.18165	-0.254781	-1.94656	1.30858	1.14964	-0.750953	-0.950877	-0.375496	0.691055	0.104795	-1.16387	0.715303	-1.33592	0.36413	-0.515176	2.18748	0.267423	0.11872	-1.66588	-0.937017	-1.16721	-0.562086	0.13067	0.189803	1.83277	-0.368541	-0.530342	2.33832	0.16576	-0.612188	-0.459151	0.263709	-0.543967
O43678	NDUFA2	1.60026	-0.731364	-0.799981	-0.0657393	1.39481	-1.22371	-0.0394826	0.0745775	1.31926	-0.956488	-0.531083	0.49866	0.322969	0.790384	-1.03876	-1.31643	-0.450109	1.33423	-2.29364	0.594858	-0.18984	0.829807	1.25779	-0.797694	0.343846	0.228048	0.128586	1.01404	-0.294547	0.597638	-1.78084	-0.601179	0.255925	0.824437	-0.419597	-0.346526	0.987274	0.129437	-0.733215	-2.32459	0.681064	1.24225	-1.20632	0.358643	1.18565	0.489177	-0.643824	0.224445
O43708	GSTZ1	0.547049	1.22072	0.752726	0.0714523	-1.91044	-0.683287	0.071491	-1.509	0.285921	1.15272	-0.0497037	1.01352	0.539635	-0.248079	0.083883	-1.98838	0.609225	0.181848	0.274533	0.96478	0.227771	1.13657	0.260713	0.597346	-1.48438	-1.87868	0.333429	-0.53545	0.462504	-0.298639	1.99577	-2.30672	0.691963	-0.16813	-0.295872	0.502974	1.02838	1.02846	0.135527	-1.62132	0.612869	-1.36956	-0.0922873	1.40935	0.190304	-1.63604	-0.51952	-0.748068
O43837	IDH3B	-1.61734	-0.342376	-0.654358	0.92653	1.90731	-0.600796	0.571405	-1.74612	1.00929	0.321258	0.142037	0.579351	0.0823062	0.814778	0.323726	-1.85571	0.471812	-0.225861	-0.697778	-0.628426	-0.201948	-2.04737	0.681811	1.90319	0.102957	0.851496	-0.206098	0.436932	-0.215925	-0.0774839	-1.63195	1.25129	-0.243769	0.887165	0.568247	0.841521	0.514053	-0.684387	0.306111	-1.41688	0.66405	0.811499	-2.54993	0.490704	0.288808	0.329392	0.360476	0.589328
O43920	NDUFS5	-0.230774	-0.242085	1.70941	-1.59812	0.402095	0.647889	-0.463815	0.064467	0.968522	-0.643284	-0.659869	0.2667	0.306611	0.680494	-0.175637	2.02325	-1.27169	-1.72521	0.59642	1.09905	-1.78557	-0.777265	0.369906	0.339971	0.620963	-0.426144	0.337445	-0.122041	-0.483711	-0.861327	3.14994	-0.598862	-0.367467	-0.798878	-0.893293	-0.9688	-1.01029	0.567677	-0.306694	1.73335	-0.220006	-0.43241	2.49211	-0.530423	0.247795	-0.621676	-0.453124	-0.208371
O60313	OPA1	-0.470957	-0.377699	-0.0212877	1.13625	1.91563	-0.842885	-1.17195	1.3608	-0.757049	0.0460459	-0.838798	-0.214541	-0.0876348	-0.273349	0.0565457	-1.05037	-0.267583	1.98674	1.35831	0.398049	0.641165	0.0634616	0.206556	-1.6244	0.658552	-1.71194	0.813416	-0.281641	0.448438	0.27008	-1.58443	1.21977	0.544728	-1.3194	0.738951	0.943635	0.672592	-0.222455	0.311368	-2.26595	0.442213	0.228192	-2.23066	0.675781	0.63873	0.243957	0.125492	0.0642435
O75027	ABCB7	0.829534	0.51282	0.247933	-2.16305	-0.560645	0.779348	0.584165	1.21108	-0.428501	-0.658286	-0.308356	0.114465	-1.83203	-0.0113009	-0.391918	1.80342	-0.57164	0.980258	1.5246	0.949914	-0.423962	0.67051	-1.15703	-0.66611	-0.202991	-0.692344	-0.137725	-0.00550408	-0.898786	-0.132046	2.69131	0.518072	-0.993756	-0.845187	0.456414	0.646173	-0.107017	0.579112	-1.31017	1.22748	-2.59353	-0.221335	0.623931	0.725853	-0.476874	0.429285	-1.24411	-0.351609
O75208	COQ9	-0.860255	-1.33326	0.229392	0.811613	0.0146623	0.587163	0.789504	-0.957463	-1.13413	0.837618	0.924511	0.579438	-0.270793	-1.09748	-0.127717	2.40423	-0.50078	-0.832049	-0.574941	-1.78998	-0.544252	0.0809382	-0.406152	1.52267	0.699812	1.06424	-0.838806	-0.750637	0.178955	-1.94313	2.64113	0.277994	0.803735	-0.0648562	-0.756421	-0.715562	-0.463897	0.0867203	-0.161412	1.23846	-0.151798	-0.168211	2.90546	-0.0800718	-0.615815	-1.02752	0.737632	-0.590356
O75251	NDUFS7	0.333089	-0.855954	-0.713944	0.100204	1.07749	-1.42307	1.62081	0.824318	0.412067	-1.40759	-0.0146979	0.755915	0.651867	0.715819	0.192793	-0.869618	0.46329	-1.69916	0.374729	-0.570263	-1.94404	-0.346012	1.47891	0.671677	1.02684	-0.677638	-0.180041	-0.369245	0.60501	0.0988153	0.838224	0.900902	0.950738	-2.68205	-1.35768	-0.990939	0.514654	0.331926	-0.920477	-1.91546	0.196656	0.400237	0.937509	1.0568	1.43472	0.336145	-0.516718	-1.12171
O75306	NDUFS2	1.65606	-0.954116	0.346079	-0.945915	-0.596682	0.512702	0.111544	0.416801	0.945607	-1.07201	-0.4577	-0.510706	-0.347243	-0.209439	-0.256114	2.70443	-0.599911	-0.659915	1.60211	1.23614	-1.17601	-0.166333	-0.305341	0.00574202	-0.149578	-1.03886	0.40319	-0.397504	-0.704142	-0.328405	2.90918	-0.225154	-0.498372	-0.960693	-0.876324	-0.526991	-0.835633	0.222315	-0.231279	1.77332	-0.430662	-0.423742	2.63886	-0.370075	-0.432024	-0.481502	0.039186	-0.0720273
O75323	NIPSNAP2	-0.282825	0.774807	1.09617	-0.709939	-2.08191	0.666667	0.68053	0.371587	-1.58764	1.13013	-0.116311	0.551078	0.360226	0.646458	0.527473	-1.79465	0.545456	-0.687791	-1.60256	-1.59122	-0.928154	0.687073	0.255556	1.54478	1.00074	0.63234	0.169823	-0.183657	0.125905	0.391926	-2.0423	1.04614	0.536312	0.138011	0.711087	0.734464	0.602935	-0.313531	0.147314	-1.92305	0.393633	0.298839	-2.2665	0.520904	0.723329	0.422635	0.381185	0.238157
O75380	NDUFS6	0.272479	-0.331828	1.39295	-1.26736	-1.46825	0.876659	0.5726	1.13284	-0.242342	0.113882	-1.17183	0.549757	0.377706	0.660609	0.500846	-2.29443	0.17141	0.255418	-2.17996	-1.03821	-0.117358	0.290018	0.535235	1.65396	0.134902	0.668078	0.0847842	0.542429	0.514226	0.201795	-2.39082	0.0644751	0.790181	0.39526	0.223177	0.44231	0.137761	-0.266789	-0.0949764	-2.15417	0.949156	0.725399	-2.11839	0.58313	0.948928	0.627945	0.29988	0.660121
O75390	CS	-0.339788	0.931809	0.170864	-0.475807	-1.3192	0.72507	0.755707	0.134557	-0.318873	0.401075	-0.867456	-0.551682	-0.962787	0.100147	-0.490131	0.819524	0.27048	1.05885	-0.456835	-0.199688	0.211541	1.61893	-0.578259	1.45724	-0.50291	-1.43937	-0.348858	-0.0981483	-1.73896	-1.86093	2.44484	-0.250709	1.59083	0.811418	0.0262526	0.332874	-1.30825	-0.941294	0.740336	1.4413	0.899241	0.289329	-0.834239	-0.0257745	0.508817	-0.921722	-0.771093	-0.539602
O75431	MTX2	0.86389	-0.851993	-1.02736	1.39841	0.740962	-0.0691891	-0.848458	0.861106	-0.484981	-1.42251	0.838949	-0.289437	-0.133253	-0.772809	0.121007	-0.676612	-0.0114123	1.9092	1.36998	0.458658	1.181	-0.286683	0.114804	-1.49368	-0.737843	-0.587309	-0.669441	0.076866	-1.65695	-0.230188	1.36631	1.97876	-1.18001	0.445669	0.607331	0.867307	0.966524	-1.70146	0.821534	-1.43129	0.675867	0.77169	-1.75523	0.292235	-0.147829	0.11227	0.748252	-0.383509
O75439	PMPCB	1.9954	-0.624854	-0.739437	-0.984161	0.872564	-0.214389	-0.074876	0.572121	-0.675305	0.946981	-1.19161	-1.1135	-0.835785	-1.09429	0.138566	2.94418	0.462481	-0.398675	1.62514	1.08881	0.346698	-0.803799	-0.245869	-0.243706	-0.328056	-1.40427	0.0577748	0.487503	0.107128	0.466646	-1.51624	0.32121	0.0757652	0.432216	0.448528	1.46742	-0.311054	0.6532	0.964835	-0.489954	-0.247724	-0.0936348	-2.53125	-0.0493612	-0.0436368	0.290088	0.407182	1.04643
O75489	NDUFS3	-0.71361	-0.288173	-0.33051	1.53101	1.05009	-0.407086	-0.596982	0.509659	0.689847	-0.972148	-0.505606	-0.638791	-0.293859	-0.0896506	-0.804992	1.42301	-1.116	1.64707	0.448176	0.316488	-1.85715	0.311879	1.0212	0.892142	0.26593	-1.37362	1.07338	-0.44858	-0.873683	-1.07041	2.88405	-0.376868	-0.21988	-0.716937	-1.25091	-0.494534	-0.999454	0.814894	-0.674911	1.85269	-0.0847344	-0.3791	2.37799	-0.203522	-0.319247	-0.578389	0.222694	-1.04027
O75521	ECI2	0.14255	-0.0868355	1.41376	-0.312035	-1.87336	1.00339	-0.0644823	1.30242	-0.573941	-0.190978	-0.744027	0.230944	1.03748	0.182536	0.38013	-1.75472	0.0157022	0.0390398	0.636901	0.559155	0.391725	0.473361	1.00198	-0.726982	-0.0816953	-2.25407	1.50238	-0.681102	0.154967	-1.73452	2.10257	-1.06504	0.660212	-0.725172	0.999171	-0.594366	0.424014	-0.932542	1.18787	-0.538241	1.7274	-0.832591	0.848122	-0.946417	0.510564	-1.83355	0.299286	-0.195029
O75746	SLC25A12	-0.516468	0.684019	0.250391	1.22489	-1.15239	-0.188503	-0.0564814	-0.126877	0.933019	-1.10818	0.00176928	1.44197	-0.0105028	0.803636	-1.34523	0.0982222	-0.45662	-0.401225	-0.0700742	0.633203	0.355976	1.47828	-1.54945	0.0816662	-1.22381	0.332596	-0.540187	-0.349704	-1.53771	-1.30849	2.69376	1.27645	-0.334464	0.379882	-1.37657	-0.351557	-0.582856	0.413259	0.0978809	2.50145	-0.843506	0.355367	1.4608	-0.666458	-1.02728	0.0935069	-0.827299	-0.46821
O75880	SCO1	-1.24813	-0.0967846	-0.179513	1.42385	1.12955	-0.661976	-0.311483	-0.549069	-1.23944	1.11842	0.545642	0.31047	0.351985	0.542095	0.34322	-2.31936	0.497627	0.608251	-1.53594	-1.74903	0.238786	0.686344	-0.00382054	0.195608	0.800336	1.24907	-0.11094	0.583175	0.11827	0.455857	-2.41271	0.507075	0.71858	0.192132	0.531231	0.644369	0.348721	-0.240446	0.415667	-1.42316	0.525337	0.233646	-2.92106	0.625589	0.640182	0.668359	0.31033	0.431588
O75891	ALDH1L1	-0.377671	1.54391	0.0377253	-0.0157406	-1.78768	-0.163312	0.914875	-1.00281	0.0477529	-0.69054	1.53924	0.540386	-0.692352	0.766059	-1.81096	1.01508	-0.965853	1.22039	-0.663577	0.893095	0.0916378	1.36884	-1.34636	0.189396	-1.48516	0.964085	-0.884383	0.546122	-0.551542	0.488397	-0.974975	1.33077	-0.751829	1.00953	-1.57852	0.54962	0.482977	0.25418	0.589127	1.00207	-0.292324	1.49443	-1.54357	-1.17313	-0.907129	1.05677	-0.10915	1.70668
O75947	ATP5PD	0.0489456	0.445547	0.88799	-1.54139	-1.45083	0.758594	1.07925	-0.135459	1.24129	-0.737656	-0.500068	1.40893	0.529421	0.797893	-0.99245	-0.584501	-0.0667699	-0.963206	1.00235	-0.253287	0.576644	1.28589	-0.774882	-0.500828	-1.96745	0.626264	0.135315	-0.0660062	-0.769391	-1.55993	0.71465	-1.06078	1.60469	1.18933	-1.69324	-0.112145	0.744784	-1.00991	0.780174	-0.296915	0.841339	1.82648	1.07377	-1.44594	-0.744677	0.0471201	-1.45358	-0.574529
O75964	ATP5MG	0.450799	-0.128866	0.62556	0.915443	-2.19673	0.0878961	0.453004	0.411846	1.05639	-0.642209	-0.94738	0.744313	0.206743	0.586488	-0.318694	-1.85438	0.0530088	0.840777	-0.933005	-0.927106	0.135422	-0.150497	0.368327	1.57504	-1.58614	1.47727	-0.243485	0.77006	-0.99679	-0.40194	-1.4159	0.302872	1.31643	0.811244	-0.820645	-0.259413	0.712759	-0.241965	-0.790803	-2.98108	0.707902	0.828375	1.23092	0.366138	0.769404	0.429851	-0.456393	-2.24509
O94826	TOMM70	1.36196	0.933017	0.756305	-0.254385	-0.909941	-0.234917	-1.54032	1.33186	-1.05879	-0.713841	0.269458	0.29882	0.617095	0.165603	0.857844	-2.15034	0.530243	-0.159229	1.37485	1.09176	0.262704	-0.326298	-1.28495	-1.72583	0.30079	0.255541	0.600048	0.542708	0.728983	0.550006	-2.08583	-0.178057	-0.199904	0.269727	0.686867	1.47699	0.1356	-1.7244	-0.0411147	-1.32678	0.420888	0.384913	-1.97582	0.949937	0.316092	0.67779	0.448559	0.415842
O94903	PLPBP	-0.693214	0.485951	-0.595325	-0.86998	2.20639	0.0765483	-0.43475	-1.33564	0.802179	-0.55091	0.885585	-0.0894656	-0.407924	0.312056	-0.828283	2.60345	-0.852139	-0.59907	0.422141	0.988874	0.500418	-1.5825	-1.35492	0.77386	-0.504308	0.742505	-0.228987	0.635565	-0.760654	0.33716	2.12914	-0.820649	-1.63868	0.514458	-0.33939	-0.163933	0.067065	1.74593	0.127668	2.06752	-0.746581	-0.57486	0.817759	-0.839657	-1.04702	-1.09423	-0.488716	-0.504519
O95139	NDUFB6	0.84501	0.131826	1.16634	-1.23801	-1.49741	0.249473	0.565194	0.214339	1.02442	-0.990804	-0.461245	0.373266	0.146693	-0.210103	-0.0795497	-1.27168	-0.190769	1.4117	-0.854195	-0.470797	-2.27234	0.0278728	0.648286	1.19517	0.932386	0.762052	-0.603657	0.0510865	-0.921177	0.329191	2.57963	-1.2233	0.907352	-0.918816	-1.67546	-1.52689	-0.768419	0.934484	-0.402944	1.45363	-0.191395	-0.017315	2.24017	0.278765	0.0509285	-0.351946	-0.690991	-0.887459
O95168	NDUFB4	0.246854	-1.07005	-0.502818	0.483798	1.92544	-0.98929	-0.00839659	-1.25936	1.25043	-0.313657	0.239967	0.637559	0.480792	0.380675	-2.67257	1.07001	-0.409518	0.523134	0.732951	1.13343	-0.063922	1.38378	-1.63707	-0.567283	-1.09255	0.0340172	0.114324	0.52715	0.341505	1.55021	-1.42663	-0.745048	-0.130459	-0.198339	-0.111448	0.1616	0.953952	0.756046	-0.188792	-2.28708	0.633962	0.986923	-2.19443	0.330806	0.547302	0.603094	-0.0599051	-0.0774737
O95169	NDUFB8	-1.06846	-0.652599	-0.108594	1.60029	1.59355	-0.433691	-0.719173	1.22371	0.0474712	-1.39599	-0.00742046	0.933489	1.18282	0.678273	-0.327439	-1.02962	0.200311	-1.54411	-1.96668	0.736611	0.207809	-1.15492	0.852331	-0.372904	1.22207	0.501198	0.728379	0.377146	-0.474459	0.405911	-1.73931	-0.461562	0.116762	1.21837	0.751807	-1.18853	1.24293	-0.800796	-1.4313	-1.94125	0.449674	1.36969	0.59953	-0.572285	0.922939	0.567705	-0.958962	-0.554316
O95182	NDUFA7	0.672321	0.157255	0.350431	0.919294	-2.33785	0.042272	0.405111	-0.828113	1.49541	-0.45625	-0.494456	0.750078	0.149661	0.132908	-0.138874	-1.84117	0.105508	1.0665	-0.929887	-1.62632	0.334486	0.689227	0.136452	0.486942	-1.30012	2.21379	-0.0819384	0.260454	0.28731	-0.747734	-1.77096	0.321951	1.45987	0.568137	-1.45859	-0.434447	0.290009	0.45552	-0.341135	-1.11781	0.915623	1.19425	-2.13231	0.943571	0.701906	1.00901	-0.180945	0.416136
O95202	LETM1	0.515355	-0.161128	0.840211	-0.728545	-1.97489	1.36903	0.253494	0.908779	-0.61662	0.712222	-1.19755	0.708234	0.783624	0.737256	-0.271867	-1.77389	0.550305	-0.601801	-2.32025	-0.672836	0.972252	0.39727	0.160707	1.22422	0.79794	-0.623011	0.225677	0.41147	0.348045	0.37007	-2.14873	-0.217955	0.988268	0.21057	0.565299	0.292446	0.197565	-0.0526322	0.301868	-2.44047	0.804208	0.817939	-2.02724	0.413176	0.771689	0.473274	0.143589	0.0901676
O95298	NDUFC2	-1.25462	-0.67858	0.463592	-0.418573	1.56767	-0.511371	0.832112	-0.056388	1.17268	-0.224196	-0.984079	0.78227	0.602653	0.653195	0.341625	-2.43272	0.563755	-0.0557335	-0.394772	-1.82386	0.286901	-0.161801	1.44951	-0.576625	0.281123	0.803212	0.215298	0.112656	0.687286	0.754337	-2.5861	0.225233	0.48112	0.191696	-0.183027	0.239735	0.695229	0.51081	-0.0526439	-2.12186	0.550718	0.823941	-2.40196	0.700445	0.609558	0.570757	0.517548	0.613466
O95299	NDUFA10	0.410207	0.545716	0.805388	-1.73381	-1.52509	0.893564	0.731724	-0.107994	-1.29382	1.33507	-0.0514559	0.620126	0.724141	0.553042	0.522281	-2.05877	0.553149	-0.665946	-1.47028	-0.339652	-0.497146	-0.163182	1.17963	0.123085	1.66023	-0.560707	-0.133596	0.383005	0.703171	0.261334	-2.32428	0.832719	0.646681	-0.258961	0.187471	0.293786	0.470101	-0.906924	-0.15796	-2.2403	0.79722	0.891554	-1.76537	0.688599	0.856812	0.770083	0.194634	0.172406
O95573	ACSL3	0.650129	1.47941	0.375568	-1.91097	-1.07967	0.588166	0.126736	1.30641	-0.134139	-1.02663	-0.27603	0.714858	0.475395	0.581469	0.666007	-2.11424	0.134175	-0.281676	1.1021	1.29083	0.117256	0.263294	-2.38069	-0.0757131	-0.487267	0.161762	1.10579	0.726166	0.591033	0.555012	-1.35611	0.0748746	-1.07942	-0.46204	0.133084	-0.749127	0.25158	0.449694	0.44998	2.73459	-1.32676	-0.858057	0.70274	-0.0796424	-0.751225	-0.974639	1.49243	0.480958
O95822	MLYCD	-0.273641	-0.53174	-0.697884	1.08071	1.82491	-0.678918	-0.586715	0.0401943	1.29551	-0.605905	-0.837083	-1.27078	-0.316998	-0.907882	0.438996	2.21608	-0.401418	0.326093	1.33283	1.05981	-1.12284	0.310237	0.472287	-1.57452	0.326893	-0.879457	0.148446	0.487211	0.4656	0.399617	-2.58223	0.972501	0.104393	0.256208	-1.11705	-0.4657	-0.909191	0.176034	0.60845	1.57326	-0.641274	-0.350436	2.47493	-0.240849	-0.692691	-0.480432	0.294238	-0.450534
O95831	AIFM1	-0.432017	0.972642	0.329829	-1.06343	-1.38832	1.17744	0.687101	-0.369266	0.920853	-1.15124	0.260926	1.87566	-0.310041	-0.0921409	0.146548	-0.0424214	-0.443328	-1.01472	1.28983	0.497186	-1.04593	-0.358417	-1.0891	0.95775	-1.18186	1.00432	0.308315	1.13976	-0.456018	-1.08916	1.67057	0.847063	-1.65524	-0.461424	-1.42194	0.655544	-0.16056	-1.45942	0.925659	1.88822	-0.658687	-0.109548	0.791387	1.36077	-1.40381	-0.316167	-0.136127	-0.311561
O95881	TXNDC12	0.488796	1.96547	-0.466086	-0.688854	-0.783718	-0.500177	0.15233	-1.73743	0.674522	0.0752374	0.74933	1.91816	-0.725528	0.253866	-0.160761	0.991524	-0.796135	-1.35135	-0.757816	1.35097	-0.211194	0.09482	-1.8613	0.432476	-0.0866203	1.06286	0.379288	0.363867	-0.478258	0.711428	2.37816	-1.27694	-1.16231	-0.677937	-0.540877	-0.191555	-0.405926	0.9305	-0.432458	1.93508	-0.832949	-1.17404	2.44251	-0.480292	-0.737819	-0.436613	0.337414	1.1875
O96000	NDUFB10	0.233716	0.0341339	1.34391	-0.0476556	-1.69908	-0.371996	0.762619	-1.7516	-0.310019	0.970219	0.767946	0.913414	0.670876	-0.96387	-0.219345	-0.727204	0.857513	-0.394797	0.552459	-0.139309	0.0712437	-1.36356	1.2672	-0.733927	1.02538	-0.612295	-0.28464	-1.36754	1.42636	-0.956755	2.24108	0.110207	0.509271	-1.40393	-1.02571	-1.82897	0.93847	-0.708443	-0.270307	-1.07076	1.35712	1.31823	0.486937	0.186457	0.465842	0.224331	-0.215408	-0.254324
P00367	GLUD1	-0.00298898	2.19788	-1.13688	-1.1527	-0.0309457	0.589754	-0.236678	-0.0163984	-1.64269	-0.22171	1.60454	-0.921464	0.77391	-0.822604	-0.0290278	-0.587479	1.37591	0.315133	0.681253	1.62494	0.595203	-1.31501	0.0299236	0.16296	-0.964159	-0.783817	-0.90015	1.05669	-1.58938	0.701273	0.128972	0.566898	-0.808779	1.12506	0.360903	0.997279	0.782281	-0.964538	0.643685	-2.29557	-0.104294	0.616102	-1.37435	0.617847	0.170134	0.679385	-1.32182	0.24573
P00387	CYB5R3	0.830381	0.109608	-0.124372	-1.16528	1.79752	-1.18575	-0.0705887	1.07479	-1.3985	-0.159525	0.363687	-1.75727	0.710986	-0.370046	0.618792	1.33824	0.678821	-1.15474	0.920155	0.963411	0.308314	-0.961097	0.104432	-1.66129	0.756432	-0.365314	0.76949	-1.23034	0.278095	0.626039	1.81871	0.129913	-1.75459	-0.524144	0.823641	-2.08683	0.784303	0.571669	-1.38357	0.289461	-0.810437	-0.910211	1.4226	0.909161	0.190936	0.176621	0.27816	-0.645979
P00390	GSR	-0.153708	1.134	0.59259	0.176948	-2.28451	0.190246	0.554885	-0.573084	-1.3523	0.109055	1.62503	-0.817033	0.107805	-1.22207	0.0666906	-0.489552	1.03823	1.3729	1.28413	0.403585	0.624505	-0.458371	-0.23875	-2.12361	0.599771	-0.103729	-0.302259	0.504179	0.334545	-0.0230234	-1.74661	1.0151	-0.21926	0.781402	-0.108772	1.60362	-1.12215	0.422907	0.763656	0.674447	-2.11854	-1.39482	-0.169672	0.524169	-0.383728	1.29745	0.372978	1.3575
P00505	GOT2	0.140211	0.693263	0.254392	-1.48504	-1.18768	0.336584	1.51061	-1.41439	-0.83615	0.755354	1.16043	0.214832	-0.429114	0.353054	1.12695	1.75064	-0.774708	-2.11989	-0.386236	-1.82967	-0.550063	0.146434	1.80267	0.804011	-0.214735	0.276687	-0.543516	-0.543542	-0.132494	-0.432104	-0.37134	2.10676	0.483444	-0.26538	0.0890701	0.584803	0.435327	-1.07049	1.32968	-1.86345	0.515969	0.52328	-0.948272	0.275733	0.332417	-0.109488	0.184948	1.50397
P00558	PGK1	-1.10374	1.09452	-0.297212	0.490424	-1.64487	0.390585	1.22199	-1.18562	0.140286	-0.463095	1.47672	1.06872	-0.972409	0.612029	-1.21516	1.76357	-1.19943	0.0150733	-0.869542	-0.325489	-0.0873826	0.133193	-1.20603	1.41913	-0.837772	1.76135	-0.722415	0.783348	0.0365706	1.15695	-1.2456	0.369562	-1.05654	0.842814	-0.938084	1.10967	1.16518	1.72981	-0.974587	0.225776	-1.08015	0.532516	-1.30341	0.298595	-0.847244	-0.000240632	-0.147463	1.62047
P04179	SOD2	0.815658	-0.137109	1.12016	-0.683184	-2.13413	0.360481	0.774997	0.168831	-1.76186	1.22398	0.142284	0.153972	0.367548	0.214045	0.0830503	-1.93136	0.321947	1.04577	-0.210258	-1.59513	1.5134	-0.25802	1.47448	0.0892113	0.0336066	-1.04908	0.413087	0.221904	0.403144	-0.170938	-2.10937	0.222166	0.994974	0.241027	2.20103	-0.260691	0.0170142	0.358061	0.0677853	0.0150565	0.344098	-0.979858	-2.16153	-0.0469221	0.523992	-0.0929107	0.115829	0.327576
P04792	HSPB1	-0.831973	1.39086	-0.175333	1.46063	-0.558248	-0.917633	-0.237218	-0.430629	-1.56084	0.396732	1.44277	0.461995	-0.596566	-2.21634	1.02681	-0.125405	0.547761	0.9116	1.52488	0.940516	0.335342	-1.10592	-1.08897	-1.09879	-0.317404	0.815676	0.406351	0.746766	0.80531	0.687867	-1.79391	-0.0204442	-0.548121	0.00522659	0.369325	0.272982	0.830554	0.266117	-0.318296	-1.67556	-0.728992	-1.69351	-0.603519	1.88414	0.58869	0.754622	-0.0282776	-0.107266
P05091	ALDH2	1.10801	0.265853	0.263259	0.149812	-1.87419	0.116756	0.220137	0.32634	-1.033	1.17716	-0.743562	-1.09632	-0.186257	-0.752376	0.193533	2.90471	0.121823	-1.03325	0.924834	-0.363099	0.173157	0.722822	0.186324	-1.69665	1.11503	-1.02901	0.255122	-0.221185	1.00773	0.806416	0.286751	-1.42195	0.58584	-1.01282	0.255244	-0.235491	-2.04833	-0.722373	1.32195	-0.680889	1.12352	0.444951	-0.426206	1.39825	0.554053	-0.943452	-0.674155	-1.25731
P05165	PCCA	-0.174678	-0.65238	-0.70922	1.12118	1.84048	-0.17238	-0.981474	1.09675	-1.06861	0.298308	-0.639759	-0.535793	0.0890778	-0.223995	1.72918	-0.516443	0.487334	-0.859913	0.704504	1.08728	-0.465619	1.66399	-0.67251	-0.698672	-0.21595	-1.32899	-0.402055	0.731	-0.141215	0.791289	-0.447407	1.16158	0.0647258	-1.45756	1.06116	0.525043	-1.37838	1.76373	0.569678	0.682698	-0.81726	-1.3193	1.6156	-0.990658	-0.242521	-1.43245	-0.554973	-1.02458
P05166	PCCB	0.222178	-0.823459	-0.321095	1.62819	0.717346	-0.174971	-1.16009	0.517268	-0.797223	1.11207	-0.958984	-0.544667	0.717537	-0.292844	1.23489	-1.42435	0.771221	-0.32949	-0.0691375	-0.739802	-0.275604	1.11821	1.40189	0.093919	0.41502	-2.0235	0.148878	-0.365432	1.31361	-1.33638	-1.33501	0.796498	0.591156	0.283191	0.253283	0.10652	-0.0544891	-3.09345	-1.0178	1.46408	-0.087687	0.0579964	1.54132	0.248886	0.671328	-0.0718163	-0.0718484	0.709937
P06576	ATP5F1B	-0.397847	-0.654246	-0.655851	0.483304	2.01373	-0.283665	-0.286274	-0.979841	0.466729	0.947727	-0.669465	-0.418949	-0.591485	-0.421226	-0.853399	1.77921	-0.771575	1.39731	0.62683	0.432724	-0.733862	1.37936	0.0282032	0.53438	-0.312613	-1.96579	-0.155598	-0.552449	-0.906782	-1.11484	2.94253	-0.0473686	0.543052	-0.498271	-0.540282	-0.429673	-0.882204	0.51043	0.419131	1.90249	-0.272172	-0.558701	2.21391	-0.769828	-0.544709	-1.0077	-0.369378	-0.468908
P07108	DBI	-0.232051	0.478357	0.666745	-0.153218	-2.35052	0.564997	1.27514	-1.2438	1.33015	-0.0684327	-0.10241	0.415015	-0.251077	-0.37067	-1.84399	1.03321	-0.575889	1.67279	1.36657	-0.151783	0.781827	0.150542	-2.19546	-0.490167	-0.550111	1.07009	0.791038	0.511672	0.415872	0.896801	-0.751104	-1.65172	-0.702347	0.637496	-1.70382	-0.654461	0.305958	2.32845	-1.01037	1.26012	-0.512466	0.370745	0.554905	-0.464503	-0.632547	0.0748593	-0.941192	0.481952
P07203	GPX1	-0.432137	0.667174	0.981351	-0.490977	-1.94771	0.569328	0.765639	-0.0474605	-1.51413	0.81427	0.665472	0.621829	0.509529	0.503662	0.662258	-1.9198	0.565846	-0.795247	-1.4162	-1.38013	0.204489	0.168405	-0.609917	0.873887	1.04074	0.984465	0.0890679	0.182499	0.788773	0.566632	-2.46773	0.381844	0.205355	0.344639	0.616872	0.484535	0.582472	-1.51313	-0.038217	0.807216	0.487136	0.138233	-3.00069	0.468064	0.569187	0.422931	0.520647	0.53742
P07237	P4HB	0.192101	1.48812	0.126227	-0.273207	-2.27947	0.463532	0.520625	0.130181	-0.992441	-0.98599	1.63334	1.0736	0.225936	1.02501	0.168702	-1.30246	0.394378	-1.48072	-0.846049	1.64184	-0.72675	0.147536	-1.82835	0.757869	-0.257804	1.10001	-0.0206552	0.857656	0.278341	0.96437	-1.55814	0.287768	-0.866227	0.328304	0.853037	1.20608	0.951465	-0.650253	-0.0796487	-1.70059	0.142837	0.0730866	-2.22484	1.03687	0.0382855	0.38603	-0.100392	0.843884
P07919	UQCRH	-1.34199	-0.413985	0.151208	-0.15579	2.05218	-0.279868	0.0538555	-1.18163	1.0964	-0.62849	0.69036	1.29082	0.618591	0.819015	0.123157	-1.1845	0.0266681	-1.53492	-1.42295	0.0852812	1.14945	-0.755593	0.866739	-1.1006	1.14524	-0.0150927	-0.497552	0.741168	0.20022	-1.41314	-1.56114	0.786803	0.856956	1.05923	-0.958722	0.204114	0.925612	-0.313144	0.91762	-1.6183	0.544302	1.49179	-1.56597	-0.412594	-0.386975	1.0666	-0.345023	0.644257
P07954	FH	1.02622	0.792698	0.526714	-0.265092	-2.08016	0.203482	0.0549886	0.0600185	-1.67417	1.3562	-0.105778	0.216382	0.239223	0.309965	0.826357	-1.69481	0.323582	-0.017964	-2.1265	-1.31872	0.806645	0.4197	0.907533	0.604686	1.09084	-0.353225	1.08461	0.616864	-1.72754	-0.408374	-0.722486	-0.00771591	0.741718	0.685965	0.933589	0.851252	0.466507	-0.826519	0.475641	-1.7519	0.44617	0.525069	-1.88836	0.00183065	0.919497	0.010996	-0.373346	-1.01311
P08559	PDHA1	-0.82836	1.24383	-0.783712	1.2994	0.578089	-0.374712	-1.01183	-0.492872	-1.56844	0.528408	1.31744	0.774865	0.361385	0.576508	0.556209	-1.85437	0.255141	-0.536795	-1.12286	-1.40383	-0.175842	2.13006	-0.034597	1.06345	-0.70461	0.242541	-0.274388	0.129605	-0.189944	-0.18988	-1.86382	1.20572	0.949253	0.453389	0.556319	0.571197	0.697108	-0.694002	0.134758	-2.28912	0.707786	0.75059	-1.78086	0.705846	0.498002	0.324088	0.0201172	1.05504
P08574	CYC1	-0.24599	-0.868756	-0.577809	1.26724	1.70674	-0.595415	-0.504217	-0.392573	0.915041	0.75734	-1.36114	-0.134067	-0.34401	-0.157062	-0.2791	-0.683124	-0.347639	2.00526	-1.96028	-0.555369	0.433225	1.75587	-0.71559	1.09405	-0.319639	0.212824	-1.55323	-0.423317	-0.861998	0.37166	0.239195	1.94098	-0.448065	0.816938	-1.04785	-1.19443	-0.392483	0.591892	-0.923248	2.2387	0.122928	0.459936	1.61019	-0.149403	-0.984027	-0.322787	0.95188	1.14553
P09417	QDPR	0.213854	1.10982	0.225391	-0.411575	-2.19288	0.530081	0.763371	-1.47379	0.112073	-0.186588	1.39816	-0.00971793	-0.406689	-0.182046	-0.829934	2.72686	-0.587704	-0.603898	-1.437	0.377259	-0.264421	0.885129	-1.69171	0.786105	-0.140361	1.49119	-0.789784	0.599488	-0.401937	1.50289	-0.271756	0.0733643	-1.18325	0.647477	-1.20722	0.0215276	0.268343	2.35908	-0.709983	1.22723	-1.07032	-0.388387	-0.236189	0.33311	-0.666861	0.0519404	0.810529	1.76452
P09543	CNP	0.496078	0.554567	0.30996	0.738613	-2.46245	0.385439	0.326292	-0.616402	0.937368	-1.27225	0.803909	-0.0729601	-0.115908	-0.0426427	-0.304386	-1.51716	0.707837	1.43422	1.00908	-0.95536	1.41154	-0.0286972	-0.0253827	-1.11969	0.841886	-1.16246	-0.0259641	-0.0863067	0.396569	0.994087	-2.01794	0.947272	0.0336777	-0.0374734	-0.0272643	-0.21961	0.758061	-3.23139	-0.529311	0.831909	0.072841	0.304456	-0.0231054	0.246488	0.159236	1.52182	0.415515	-0.110679
P09622	DLD	0.694644	0.120731	0.582028	-1.45457	-0.970203	0.389929	0.990346	0.27831	-1.73201	0.187693	0.80251	-0.255262	0.29475	-0.0786947	0.351422	1.83897	0.233021	-2.20185	0.994853	0.60862	0.0903364	-0.724151	0.465405	-0.588608	-0.139444	-0.618273	-0.284473	-0.748224	-0.364973	-0.960883	3.38884	-1.3438	0.691995	0.0179388	0.405527	0.249725	-0.334665	0.33988	-0.55424	2.16673	-0.252092	-0.408514	1.30753	-0.142514	-0.161196	-2.48814	-0.81774	-0.866309
P09669	COX6C	0.885484	0.612991	-0.244294	0.840089	-1.91625	-0.583467	0.504168	-0.528543	1.34029	-0.180849	-0.670335	0.28586	0.0204215	0.136366	-1.95555	2.05727	-0.544316	0.13379	0.338002	1.16769	0.613686	1.32858	-0.736132	-1.03878	-0.604134	-1.07924	-0.107463	-0.60164	-0.352945	0.340278	2.65619	-0.720326	-0.423808	-0.657527	-1.91731	-0.721596	0.14787	1.87471	-0.201565	0.969922	-0.395171	0.307451	1.56006	-0.926967	-0.447498	-0.287759	-1.5232	-0.300839
P09874	PARP1	0.231421	0.501317	0.490242	1.67712	-0.561806	-1.18631	-0.987566	-0.612643	-1.69105	0.912836	1.17774	0.0339771	0.620621	0.41446	0.613008	-1.80077	0.944023	-0.673362	-1.1365	0.194291	1.43163	0.647289	-1.52325	-0.342374	-0.714197	1.45384	-0.294689	0.517261	0.801166	0.536376	-1.5203	-0.420912	-0.432229	1.0415	0.89757	0.741461	0.619626	0.838571	0.164029	-0.744604	-0.0136854	-0.252203	-3.19874	0.363186	0.238743	0.38911	0.379612	0.680836
P10515	DLAT	0.298488	-0.549336	-0.179706	1.12116	1.22022	-0.811204	-0.853854	0.289769	-0.836508	1.05878	-0.859	0.281685	-0.234761	-0.320366	-1.22648	0.606023	-0.677839	1.72704	-1.27779	-0.663634	0.437783	1.30803	-1.45085	1.29143	-0.376589	0.781169	-0.70859	-0.841112	-0.790728	-2.13292	2.4138	0.543521	1.0791	0.734934	-0.876439	-0.373238	0.219554	-2.45762	1.38055	0.621368	0.954831	1.03653	1.30495	-0.518926	-0.569122	-0.654617	0.211714	0.107071
P10606	COX5B	0.379279	-0.771722	-0.617241	1.42761	0.910131	-1.80583	0.529737	0.0859911	1.34668	-0.663177	-0.845992	0.515494	0.219768	0.428521	-1.17716	-0.845747	-0.755239	1.72642	-0.692613	0.876914	1.53011	0.233086	-0.29879	-1.93053	0.400316	-0.128405	0.366329	0.544062	0.316209	0.321594	-2.37768	-0.258028	0.669825	0.669772	-0.623712	-1.09585	1.06039	1.16769	-0.617029	-1.68024	1.06244	1.77233	-0.579602	-0.620142	0.395474	-0.296516	-0.964337	0.224433
P10809	HSPD1	-1.63014	1.49619	0.297318	0.168415	-1.34398	0.506347	0.891632	-2.04005	-0.298474	0.121404	1.64148	-0.818321	-1.32605	-0.877023	0.323523	1.09511	-0.168436	1.97684	-2.27936	-0.723017	0.285818	-0.00556026	-0.16212	1.38778	1.62166	-0.0408657	-0.589741	0.302237	-0.68797	-0.483928	-0.596474	1.22665	0.656004	0.675591	0.345968	0.557096	-0.678101	-1.44976	1.06078	-0.635647	0.671991	0.793284	-1.7984	0.328989	0.506663	0.48591	0.344374	0.775753
P11021	HSPA5	0.2289	1.99037	-0.99304	0.785268	-0.742946	-0.384506	-0.639841	0.0171304	0.0439548	-1.78522	1.39577	1.54619	0.622014	0.435676	0.0908829	-1.31506	-0.209433	-1.01228	0.548196	0.347194	1.13937	-0.0836234	-1.47019	0.112665	-2.05237	1.46632	-0.0407683	0.810147	0.359678	0.566111	-1.54918	0.110992	-0.408783	0.558352	0.348803	1.6578	1.33392	1.2235	-0.771888	-0.53271	-0.281778	-0.267566	-1.94671	0.837128	-1.04784	-0.519671	-0.335002	0.840619
P11047	LAMC1	-1.55582	2.16423	-0.375466	-1.17454	0.998726	0.194181	-0.053473	0.338295	-1.61155	-0.489619	1.51392	-0.240006	0.863509	0.219585	-0.690683	-1.4452	1.24246	0.213511	0.868122	0.248005	1.35526	-0.794536	-0.871628	-1.89206	0.688629	0.392453	0.0526773	0.64425	0.800893	0.859242	-1.4714	0.389046	-0.865661	-0.119542	1.08686	1.01687	0.979884	0.0582588	-1.33215	-1.90667	-0.208057	0.392128	-1.32599	0.449341	-0.29701	1.14198	-0.198812	0.373963
P11177	PDHB	0.352873	0.473246	0.646552	-0.604751	-1.9151	0.606443	0.839645	-1.91581	0.0565186	0.982812	0.400351	0.412338	-0.467476	1.38949	-0.231581	-0.572807	0.229739	-0.584733	-1.26806	1.53699	-0.176587	-0.218843	0.591571	0.145529	-0.0166518	-0.530264	-1.20859	-1.10402	-2.0176	-0.300481	3.32836	0.742451	0.109024	0.841349	1.14102	-0.913286	0.441429	0.827556	-0.466191	1.90992	0.208891	0.243884	-0.777354	-0.930979	-0.113019	-1.44513	0.342141	1.29983
P11182	DBT	0.720503	0.485092	0.753873	-1.68996	-1.57454	1.10772	0.450829	0.496203	-0.980615	1.19669	-0.913763	0.39394	0.60576	-1.34174	0.133944	-0.675419	1.5326	-0.543624	0.088097	-1.89667	0.534531	0.502163	1.43661	-0.521784	1.00956	-1.16147	0.316219	-0.487332	0.90453	1.30701	-0.739556	-0.769674	0.625039	-0.92481	0.498224	0.606144	1.07386	-2.25524	0.283269	-1.71281	0.341738	0.733274	-0.893912	0.748141	-0.270469	0.87971	0.328008	-1.36324
P11310	ACADM	-0.102606	0.499835	0.5991	-2.16504	-0.857119	1.03939	1.19902	-0.124642	-1.60135	1.27293	0.20136	-0.537995	0.712634	-0.0584181	0.994361	0.603732	0.657088	-2.23909	-1.94156	-0.266979	-0.83959	-0.437676	1.37947	0.619241	1.034	0.465964	0.987689	-0.161305	1.06802	0.344828	-0.529114	-1.2571	0.15853	-0.374003	-1.34163	-0.331012	-1.57619	-1.43287	0.583539	0.0115864	1.49811	1.45647	-0.320218	0.164673	1.09019	0.274343	-0.487984	-0.77363
P12235	SLC25A4	0.45578	-2.12722	0.600415	0.0532157	1.21625	-0.313636	0.239764	0.660357	0.670921	-0.6487	-0.863021	0.557399	0.613714	0.0534971	-0.442229	-1.53263	0.577941	0.277218	0.796846	-2.24156	-0.498446	1.20009	0.923091	0.0523864	0.262633	-0.467617	-0.138299	-0.669102	-0.846031	-0.85684	2.9659	-0.116247	0.491444	-0.613386	-0.883777	-1.41262	-1.44818	-0.813878	0.372388	1.5299	-0.878277	0.600382	1.51095	0.401495	-0.0126363	1.04981	-1.16813	-1.07691
P12694	BCKDHA	0.23079	-0.6931	-0.464057	0.228423	2.12063	-0.426234	-0.808909	1.30299	-0.236088	-0.561741	-0.624072	-1.73248	1.38997	-0.200231	0.0390933	1.42119	0.0406216	-0.929967	-0.322286	0.524728	-0.30196	-0.175187	1.11895	-0.703671	1.42538	-1.55293	0.98554	-0.0736075	-0.422829	-0.533258	2.32847	-1.46735	0.304404	-0.986901	-0.480056	-1.20251	-1.13658	-0.162804	0.181994	1.6907	-0.206756	-0.420422	2.50456	-0.645513	-0.0648299	-0.0409896	-1.14895	-1.60447
P13073	COX4I1	1.26999	-0.895103	0.927128	-2.32658	0.00571874	0.989449	0.315761	1.06018	-1.23613	0.398844	-0.670663	-0.451096	0.068822	0.359606	0.0208453	-0.570346	-0.914152	1.68317	-1.86818	-1.51718	-0.65716	1.03003	0.926784	2.1385	-0.152336	0.163928	-0.668332	0.950703	-0.310467	-0.313237	-0.980448	0.57807	1.15833	-0.0485888	0.389089	-0.0173468	-0.0146632	-0.17761	0.19836	-1.38796	0.917774	1.16312	-1.99816	0.437575	1.00513	-0.384634	-0.560521	-0.242581
P13804	ETFA	0.88655	-1.57048	0.602825	0.913192	-0.451684	0.518195	-0.642687	0.856258	-0.62485	0.58467	-1.15001	-1.04293	0.421801	-0.557516	1.33032	-0.671503	0.696879	-0.0218175	-0.222644	-0.0778641	-1.48126	2.45097	-0.466583	1.18955	-0.427857	-0.922555	0.467769	-0.405559	0.547957	-0.556761	-1.01947	0.226603	1.68515	-0.620917	0.707791	0.304403	-0.434436	-1.55906	0.51157	-1.71954	1.18215	0.803603	-1.02236	0.991185	0.668218	-0.349438	-0.0639967	-0.0421219
P14854	COX6B1	-1.19494	-0.806909	0.166542	0.412123	2.0637	-0.382613	-0.0711267	-0.295492	1.30523	-0.411623	-0.683027	-0.0107569	-0.89357	-0.056283	-0.622425	2.3951	-1.19314	0.497189	-2.47278	-0.0674824	0.995538	0.409875	0.359118	-0.267014	0.689611	0.309737	0.0694674	0.144034	-0.121764	-1.1048	2.62091	-1.39651	-0.210485	0.140865	-0.0523032	-0.868824	1.0145	-0.120828	-1.21958	-1.37029	1.27366	1.60063	0.835734	-1.08896	0.285075	-0.328024	-0.838381	-0.0989375
P14927	UQCRB	-0.307885	-0.398954	1.50154	-0.0883362	-1.49738	-0.321555	1.31435	-0.890453	1.34796	-0.459566	-0.184393	0.777112	-1.16008	0.260596	-1.69275	2.24168	-0.581135	0.264625	-1.59655	-0.559531	0.787746	1.57154	-0.0760071	-0.524079	-0.731872	1.13707	-1.74229	-0.122526	0.278691	1.05772	0.171245	-0.987614	0.732834	0.809323	-1.89272	-0.779891	0.517353	1.84298	-0.59135	-1.3174	0.413171	1.25814	0.965267	-0.216423	-0.21574	0.0322393	0.738486	1.10437
P15954	COX7C	0.327401	1.03097	0.318369	-1.58958	-1.42413	0.865524	0.465236	0.438201	1.01591	-1.13821	-0.364965	0.826159	0.882869	0.795248	0.0153168	-2.04901	0.141258	-0.467689	-1.38235	-0.0197143	1.38732	1.24261	-0.657631	-0.279178	-0.274019	-0.0973901	0.453217	0.52414	0.0266338	0.316187	-2.78767	0.208895	0.547883	0.708586	0.248244	0.71048	0.770908	-1.00965	0.0776376	-2.34589	0.834155	0.927107	-1.68715	0.144221	0.687724	0.542387	0.0133482	0.498813
P16219	ACADS	0.597298	-0.542387	0.757749	-2.58783	0.6835	0.91187	0.351954	0.530965	-0.748819	1.08617	-1.05288	-0.967563	0.188268	-0.442016	1.73341	-0.279208	0.690616	-0.820334	0.340044	-0.394776	0.324891	0.575806	0.790084	-1.60804	1.31018	-1.34001	0.190764	-0.590207	0.414226	-0.414002	-0.690122	-0.533457	2.13792	-0.311983	1.44852	0.433338	0.00707502	-0.883688	0.118482	-1.19215	1.16642	-0.39779	-1.38557	0.330958	1.16325	-0.788315	-1.30203	-0.162955
P17540	CKMT2	0.0790956	-0.420044	-0.405199	1.52101	0.927899	-0.894751	-0.650095	0.0164219	1.11917	-0.623559	-0.698545	-0.798092	-0.838241	-0.331293	0.00712625	2.31101	-0.910707	0.658649	0.812034	-0.289374	-0.971735	0.154702	1.07921	1.4675	-1.09489	-1.15703	-0.273148	-0.370475	-1.03985	-1.34968	2.7316	0.300902	0.360793	-0.165382	-0.745618	-0.715058	-1.13494	-0.12271	0.524303	2.04898	0.173249	0.123278	2.0064	-0.493631	-0.589174	-1.04605	-0.10984	0.116644
P17568	NDUFB7	-0.791752	-0.327172	-0.515121	1.76056	0.787988	-0.0388237	-0.678905	-1.36557	0.154154	-0.330657	1.38399	1.19415	0.0804235	-0.564375	-0.527533	-1.29731	0.428592	0.822281	1.36898	0.0875706	-0.630943	-0.449694	1.32547	-0.567925	-1.48491	0.376493	-1.16055	-1.19659	1.12037	-0.500029	1.37419	0.720558	1.16822	-1.39355	-2.40835	-1.04764	0.148204	0.598115	-0.0045251	-0.981817	0.666374	0.901758	2.03817	0.0609144	-0.253172	0.28813	-0.814745	0.536445
P17612	PRKACA	0.513116	1.25982	0.630433	-0.519236	-2.09417	0.276395	0.182462	-0.357438	-1.70061	0.996184	0.861219	1.12126	0.507219	-0.0701142	0.104354	-0.397887	0.838007	-1.99879	0.699133	-0.0503235	-0.0914898	0.409179	-0.0414576	-2.51333	0.450297	1.09684	0.037026	0.610803	-0.0322081	1.46102	0.43928	0.395439	-1.80979	-0.918399	0.503218	1.02048	1.08437	-0.503717	0.139474	-1.8439	-0.298013	-0.486352	-1.65987	1.08777	0.542294	0.466202	0.61334	0.635492
P18859	ATP5PF	0.721511	0.299339	-0.15119	-0.000610782	-2.28922	-0.0253754	1.48806	-0.516132	1.43787	-0.30838	-0.670616	1.00906	0.79903	1.0354	-0.135219	-1.91331	0.368522	-0.783902	0.0503078	1.03643	0.714274	1.64032	-0.959007	-1.40372	-0.804946	-0.286739	0.408913	0.520055	0.0841084	1.38586	-1.49607	-1.05828	-0.408722	0.600782	-1.35028	-0.510428	0.683973	1.6197	0.371104	-0.990733	0.909481	1.31216	-1.5726	-0.813356	-0.237115	0.486936	-1.51136	1.3167
P19404	NDUFV2	-0.919834	-0.713366	-0.067564	-0.32172	2.4004	-0.187411	0.0596931	-1.15083	-0.264097	1.36165	-0.236048	-0.781538	-0.259742	0.47075	-1.83834	2.01319	-0.199167	0.686972	-1.34169	-0.989525	-1.10139	-0.308047	1.17685	1.47223	0.791679	0.33519	0.134374	-0.654679	-0.158429	0.300086	2.84425	-0.549048	0.112712	-1.80044	0.104403	0.0909773	0.319487	-0.867206	-0.00889869	-1.90201	0.861388	0.851798	-1.22078	0.513668	0.913036	0.475275	1.01396	1.0957
P20674	COX5A	0.73182	-0.58578	-0.103665	0.231951	1.78634	-1.06853	-0.824925	-0.588234	1.27984	-0.340919	-0.501961	-0.221767	-0.0752993	-0.540393	-0.796173	0.592092	-0.806534	1.95313	2.07007	-1.21144	0.367731	0.0540734	0.0354869	-0.774248	-0.549466	0.0412342	0.238372	0.316864	-1.03891	-0.940848	2.45296	-1.66463	0.759973	0.0749187	-1.48093	-1.35201	-0.250827	1.0804	0.105401	1.13606	0.84247	-0.212301	1.99831	-0.601893	0.230918	-1.47994	-1.83343	-1.41838
P21796	VDAC1	0.871581	0.651576	0.987432	-1.59749	-0.934182	0.314181	-0.0206348	0.993375	-0.923063	0.194102	-0.557136	-0.55576	-0.234625	-0.408008	0.386777	2.82528	-0.83148	-1.03909	0.368414	-0.985234	0.795211	-0.29572	0.956128	-1.00764	0.962597	-0.7444	0.948541	-1.9661	0.103407	-0.501562	2.36786	0.711175	-0.456637	-0.964462	0.58601	-0.187337	0.571053	-0.994525	0.637856	-0.575136	-0.798302	-1.68269	2.439	0.0167864	-0.158569	0.201324	-0.471412	-1.63412
P21912	SDHB	-0.595166	-0.4445	1.60832	0.290158	-1.04826	0.375628	0.0115787	-0.0702995	1.01198	-0.724308	-0.477608	-0.333534	-0.134188	0.114874	0.154374	2.56734	-0.731863	-1.50385	0.130585	0.0567386	-0.503281	1.29891	-1.05358	1.15712	-1.77681	0.751563	-0.617546	-0.238643	-0.638542	-0.778962	3.04409	0.296565	-1.02412	0.201364	-1.07107	0.58172	-0.859214	1.16516	0.193016	0.92962	-0.579415	-0.638087	2.43847	-0.993152	-0.690034	-0.415144	-0.278182	0.0530629
P21953	BCKDHB	-0.166042	-0.398755	-0.549829	0.932128	1.81035	-0.77805	-0.704119	1.24844	-0.0670437	-0.93466	-0.331739	0.507886	0.917388	-0.113756	0.583882	-1.13195	0.902338	-1.49203	1.82385	-1.50558	-0.465126	0.225828	0.776894	-0.655552	0.251151	-0.461905	0.444469	-0.338142	-1.17431	-1.12333	2.47651	0.334444	0.249113	-0.780014	-0.603591	-1.07652	-0.395881	0.102287	1.13792	-2.7765	0.809378	0.612502	0.537799	0.394978	0.195924	1.03933	1.02068	-0.397824
P22234	PAICS	-1.20068	0.128819	0.258074	-0.319173	2.24134	-0.17575	-0.786382	-0.870838	-0.223918	1.49529	-0.574938	-0.328282	1.2081	0.327988	0.340228	-1.79979	0.56806	-0.273097	-1.8693	-1.52453	0.154177	0.829553	1.55531	0.299134	0.204622	0.288377	0.155388	-0.0511743	0.687723	0.898938	-2.03391	0.614307	-0.339916	0.263348	0.718461	0.741632	0.761032	-1.22405	0.459976	-2.50264	0.447583	0.371673	-1.43873	0.757183	0.641443	0.482625	0.933312	0.794629
P22307	SCP2	-0.100718	0.508218	1.02231	0.0558524	-2.27648	1.00521	-0.0601003	-1.19672	1.25451	0.187706	-0.353198	-0.187358	-0.819127	-0.753107	-0.374128	2.54203	-0.572184	0.252182	1.02352	0.608948	-0.585206	-0.027725	-0.809076	0.744285	-2.23102	1.22315	0.632314	0.490933	1.01244	0.922244	-0.748492	-1.28359	-0.991543	0.125997	1.56425	1.31164	0.623398	-0.114947	-0.960726	-1.27147	0.471538	-2.04435	0.0592655	-0.0359129	0.529723	-0.200788	0.606067	0.382367
P22695	UQCRC2	0.228457	-0.490615	-0.613101	0.255618	2.04234	-0.477884	-0.736171	0.2465	-1.72771	0.616756	0.567651	-0.0730385	-0.843668	-0.104579	-0.732392	2.81871	-0.796423	-0.126532	1.95617	0.0552623	-0.200536	-0.695682	0.374812	0.226152	-0.821874	-0.890955	-0.375149	-0.788557	-1.00252	-2.00175	2.33346	1.28504	0.522984	0.253763	-1.4582	0.0378016	-0.511137	-2.29581	0.141995	-0.0652812	0.781559	1.61447	0.839478	0.480448	-0.257507	0.67609	0.455743	0.206592
P22830	FECH	-0.401448	-0.937947	0.142427	1.7669	-0.564849	0.304736	-0.111373	0.826673	-1.5836	-0.384309	0.826967	-0.556096	-0.801693	-1.16556	-0.988108	2.4687	0.501524	0.654102	-0.897735	-0.645083	-1.3803	-1.06673	0.724997	1.01618	0.813665	1.50602	0.976891	-0.0290028	0.521761	0.947953	0.872517	-0.164677	-1.56842	-1.26511	0.750092	0.768439	0.943846	1.72509	-1.01855	0.767117	-1.48829	-1.0349	0.42682	-0.672842	-1.1964	0.0991617	0.675222	-2.00857
P23368	ME2	0.188273	-0.0274429	-0.573194	0.120589	2.09221	-0.620659	-0.987394	0.282595	-1.4712	-0.236793	1.26072	0.245156	-1.04253	-0.503972	0.0829332	0.631622	-1.12284	1.79231	1.99506	-0.415922	-0.264528	-0.245421	-0.684373	-0.973371	-0.323344	0.922687	0.611957	-0.0810807	-0.0720313	0.414852	2.40136	-0.837582	-0.995671	-1.26416	-1.41177	-0.762281	-1.10693	0.172364	0.207147	1.51156	-0.151869	-0.816926	2.46037	0.525089	-0.430015	-0.198382	1.43366	0.326409
P23396	RPS3	0.812735	0.830749	1.48027	-1.95141	-0.360307	-0.229229	-0.492691	0.581094	0.621575	-1.71673	0.444404	0.769021	0.763927	-0.6816	0.27102	-1.58747	1.10709	-0.566763	1.23198	1.00577	0.684966	-1.00462	-0.573709	-1.79757	0.112205	0.325215	0.760708	0.39532	1.12517	-0.584016	-1.81351	-0.365185	-0.0665418	0.676043	0.6177	0.458881	0.855475	-1.61242	0.497861	-2.0623	0.498417	0.718145	-1.75572	0.861699	0.343217	0.658761	-0.285803	0.226071
P23434	GCSH	-0.0405297	0.241053	0.929789	-1.71134	-1.31723	0.950683	1.07274	-0.273834	-0.53587	1.44583	-0.743736	0.53899	0.514907	0.695616	0.840632	-1.85638	0.385106	-0.927008	-1.94307	1.16999	0.239482	-0.906195	-0.302619	0.475164	1.13751	0.0717125	-0.54923	0.843698	0.307657	0.527414	-2.13051	-0.00726495	0.636588	0.430733	0.481641	0.181759	0.131043	1.19912	0.413613	-1.13081	0.482308	0.335868	-3.08877	0.0799456	0.730459	0.261361	-0.130246	0.912147
P23786	CPT2	1.53826	-0.365094	-0.0814188	-1.97913	-0.236485	1.16532	0.0896823	0.807611	-1.61387	0.834934	-0.208557	0.257299	0.41939	-0.032841	0.897377	-1.94772	0.951023	-0.267211	1.37203	1.25386	0.392604	0.504848	-0.357715	-1.28233	-0.690502	-1.17087	1.76625	-0.657622	1.09461	-0.239315	0.32382	-0.0378687	-0.45787	-1.65344	0.899505	0.896929	0.195291	-0.333621	0.205219	-1.88689	-0.0823955	0.326239	-2.33036	0.412609	0.825329	0.855822	-0.116324	-0.570157
P24310	COX7A1	1.47822	0.398593	0.224499	-2.22176	-0.606773	0.559464	0.291107	-0.0317132	1.32777	-0.928383	-0.479985	1.06688	0.817518	0.734248	0.0276084	-1.89274	-0.152437	-0.352512	-1.41493	0.562122	0.495587	1.78225	-1.6446	-0.028901	-0.170273	0.409243	0.411155	0.80447	-0.907948	0.299334	-2.05739	0.238564	0.793191	0.511669	-0.348454	0.826843	0.264117	1.94673	-0.619634	-0.885186	-0.176672	0.577995	-2.287	0.264491	0.446977	-0.0377626	-0.495407	-0.377606
P24539	ATP5PB	0.0825736	-0.0508361	0.877044	-1.78552	-1.23923	0.764087	1.48604	0.683604	0.747571	-0.340777	-1.31384	0.927817	0.6039	0.223582	-0.0972451	-1.89628	0.677693	-0.238919	1.09439	-0.628157	-0.0169019	-1.16376	1.63074	-1.28735	0.321857	0.0377339	-0.0886729	-0.208798	0.517136	-1.16644	-1.54055	0.546455	1.42523	0.725952	0.029107	-0.447623	0.881221	-0.00176034	0.593194	-2.02177	0.953125	0.959949	-2.07167	0.665574	0.515909	0.0145207	-0.249983	-0.436019
P24752	ACAT1	0.261916	-1.94923	0.948602	-1.75059	1.4363	0.911168	0.432609	-0.251759	1.04731	-0.00516479	-1.18636	0.0720124	0.551198	-0.322649	-0.479191	-1.06414	1.18587	0.225544	-1.77706	-1.89284	0.165767	-0.226205	0.957198	1.27002	1.29557	0.28998	1.11656	-1.16356	0.770177	-1.25182	-0.198675	-0.273284	1.61312	-0.276053	0.796988	-0.40963	0.537461	-0.872783	-0.896516	-2.27309	0.196072	0.518656	0.0279889	0.180981	1.04365	1.25325	-0.200078	-0.538355
P25325	MPST	0.431785	0.176024	0.852296	-1.52488	-1.66853	0.931599	1.0173	1.06964	-1.335	0.43215	-0.478897	-1.19595	0.851186	-0.139979	-0.610681	2.80854	-0.935814	-0.641646	-0.983245	-0.460048	0.40873	-1.59091	0.515435	0.251235	1.843	0.061418	0.534225	0.0833972	0.627719	0.791459	-1.3196	-0.345315	0.206642	-0.255567	1.27248	-0.806246	0.608415	0.726594	-1.67334	-1.64473	-0.105697	-0.541926	1.3078	-0.327094	1.18128	0.0465549	-1.02984	-1.28074
P25705	ATP5F1A	-0.46745	0.0813836	-0.671149	-1.60917	1.89342	0.699611	0.348727	0.405671	0.167675	-0.0965717	-0.882831	0.0508109	0.362537	1.1557	0.256625	0.528092	-0.562281	-1.64774	0.813708	0.0865097	-1.10065	1.71937	-0.373524	0.49725	-0.686874	-0.885574	0.402797	-0.803471	-1.11714	-1.50879	3.09644	-0.0565154	0.689481	-0.3508	-0.6986	0.304589	-1.06167	0.52346	0.115987	2.09162	-0.71478	-0.419151	2.0494	-0.238227	-0.988583	-0.843936	-0.638812	-0.741901
P26440	IVD	0.497455	1.09793	0.702803	-0.917887	-1.6894	0.58957	-0.0851074	-0.528223	-0.162371	1.32808	-0.858594	-0.825321	-0.720924	-0.789186	-0.396481	2.41569	0.839021	-0.40649	-0.426263	1.19938	0.0560472	-1.0773	1.1682	-0.814914	-0.277453	0.202797	0.545013	-0.333468	0.372705	0.32596	1.87614	-2.27394	-0.128966	-0.174008	-0.269735	0.0341064	-0.370917	0.716876	0.014026	2.10739	-0.929474	-0.583375	2.08086	-1.38148	-0.747115	-0.614347	-1.41153	-1.32506
P27338	MAOB	0.947653	-0.505735	0.0817978	0.264327	1.69765	-1.08113	-1.2344	0.86468	-1.43345	0.848747	-0.372126	-0.520475	-0.209076	-0.465133	-0.154728	-0.381378	-0.260492	2.07569	-0.125394	-1.0106	0.599732	-0.0338305	1.05598	-0.997995	1.63808	-1.08778	1.20818	-2.1097	-0.259358	0.127036	-0.0215536	1.12016	0.990614	-0.931485	1.00571	-0.301368	0.793847	0.46289	-0.434584	-2.41625	-0.390364	-0.621399	-0.754142	1.09882	1.19855	0.343082	-0.755021	-0.49672
P27695	APEX1	0.00159965	1.44198	-0.229051	-1.97594	0.547388	0.46559	-0.27028	0.0986592	-1.59335	0.490364	0.936083	0.508821	0.347267	-1.58947	0.536822	0.422479	1.1201	-1.35579	1.04218	0.135844	0.789418	-0.701931	-0.25487	-0.498089	-1.75132	1.09196	-0.257394	0.0883329	-0.0626992	0.82731	-1.02759	-0.200954	-0.884546	1.4936	0.666055	0.59382	0.554874	-0.619985	0.436088	-3.79562	0.459935	0.480771	0.131507	0.252761	0.583963	0.684895	0.441156	0.708935
P27797	CALR	-0.991072	2.0625	-0.558365	-0.585566	-0.633473	0.796941	0.101717	-0.330083	-1.36482	-0.163256	1.63213	0.781595	0.231653	0.685418	0.443653	0.67213	-0.0112521	-2.68245	0.613845	0.904366	-0.0604641	0.804822	-1.01892	0.294225	-2.34283	0.820483	-0.347517	0.831007	0.01141	-0.13232	-1.3432	0.879839	-0.580288	0.939008	-0.10765	1.52167	0.435642	-1.84221	0.913291	-0.753539	-0.0815861	0.474869	-1.37035	0.811107	-0.93879	0.965326	-0.0141701	1.13096
P27824	CANX	0.215777	1.30367	0.618304	-0.372586	-2.32178	0.624551	0.212661	1.41196	-0.625599	-0.614894	-0.34317	1.05107	0.692586	0.222487	0.694961	-1.89149	-0.0221212	-0.686779	0.23469	0.121338	1.26661	1.00425	-1.89531	-1.25746	-0.328891	0.809773	-0.179741	1.03519	0.601223	-0.696982	-1.87478	0.961104	-0.0815086	0.384665	0.45453	1.19944	0.932524	-0.833397	0.00198028	-1.96876	0.18068	-0.0394844	-1.84654	1.37226	0.183111	0.329673	0.135385	0.0671084
P28331	NDUFS1	0.0355863	-0.712632	0.132061	-0.772561	2.18799	-0.253973	-0.357331	0.60799	-0.258303	0.229203	-0.958252	-0.610798	0.362159	0.101162	-0.00312334	2.41882	-0.394467	-1.73558	0.441975	0.178327	-0.906502	-0.481489	0.864386	-0.170399	1.15075	-1.01182	0.231731	-0.267218	-0.724887	-0.43068	3.14773	-0.043765	-0.0644275	-1.51682	-0.993407	-0.57699	-0.685776	-0.134782	-0.37566	1.54249	-0.293892	-0.147689	2.88683	-0.18038	-0.25186	-0.678698	-0.0239365	-0.464619
P28838	LAP3	0.323493	1.54446	0.50228	-0.7753	-2.02029	0.133752	0.565861	0.794104	-1.85151	0.0113565	0.821026	0.378012	-0.083924	1.01229	-0.189919	-1.95012	0.59691	0.263178	-0.216796	-0.612632	1.22041	1.91871	-0.09836	-1.16464	-1.16763	0.116703	0.152137	0.243254	0.417343	0.46136	-2.09216	0.8407	0.0323627	0.245834	0.780049	0.818659	1.05994	0.237111	0.561665	-1.74488	0.168888	0.0677146	-2.54278	0.166421	0.29623	0.194163	0.423366	0.874867
P28907	CD38	-0.406598	0.809413	-0.846804	1.76113	-0.0253247	-0.530771	-0.622075	-0.871948	0.656974	-1.0385	1.20672	0.103322	-1.19919	0.099253	-0.727467	2.19056	-1.03857	0.687014	-0.593189	1.01632	-0.580268	0.671906	-1.89648	0.98909	-0.830243	1.20392	-0.586802	1.26937	-0.351786	1.4206	-0.164053	-0.204938	-1.37421	0.130901	-0.234158	0.277655	0.338365	1.65268	-1.28442	2.06458	-1.42426	-0.662304	0.342008	-0.332359	-0.740104	-0.0569269	-0.00788523	0.294853
P30038	ALDH4A1	-1.05828	0.01425	1.68586	-1.60809	0.588713	0.444191	0.130535	0.261992	-0.45885	0.997349	-1.06411	-1.12606	-0.64381	-0.794174	0.354879	2.55687	0.119474	-0.319403	0.0975458	1.71394	-0.605872	0.594448	-0.394309	-0.0597209	-0.154472	-1.1654	0.829323	-0.220166	-0.0448177	-0.218587	2.59724	-1.15266	-0.311953	-1.22061	-0.0388267	-0.00608554	-1.83051	-0.0702938	0.641756	2.11749	0.475751	-0.402215	0.905705	-1.75755	0.214592	-0.201665	0.394665	-0.187405
P30044	PRDX5	-0.298067	0.68384	1.07549	-1.13941	-1.54346	0.782166	0.656641	-0.308323	1.1225	-1.05753	0.0356386	-0.20678	-0.57103	-0.181265	-0.221166	2.75357	-0.644356	-0.814308	-1.31928	0.522298	0.121978	-0.354882	-0.0261382	0.862265	-1.30827	1.50325	0.229697	-0.448626	-0.39589	-0.0647028	2.52027	-1.79919	-0.227258	0.375985	-0.0246214	-0.619165	-0.725343	1.00054	-0.655062	1.62303	0.144932	-0.301171	2.15406	-1.38539	-0.139214	-1.0551	-0.288055	-0.192375
P30048	PRDX3	-0.574175	0.295838	0.180061	1.35315	-0.479276	-0.673447	0.128249	-0.770474	-1.28558	0.785182	0.956481	-0.542774	-0.730359	-0.884979	-0.0831524	2.73201	-0.100978	-0.239606	0.825064	-1.17884	0.713156	0.629479	-0.0803807	0.688225	0.18446	-1.74459	-0.353298	-1.57125	-0.301942	-0.507355	3.07094	0.233808	0.0162114	-0.303701	0.425764	0.532131	0.399127	-1.76805	-0.549881	-0.0702783	-0.813291	-0.656552	2.33635	0.00136503	0.17099	0.0821664	-0.799669	-0.640983
P30049	ATP5F1D	-0.24632	-0.479939	-0.403251	-0.921558	2.33266	-0.154894	0.0191778	1.186	0.209939	-0.754622	-0.757554	0.512444	0.320424	0.54961	0.253695	-2.04179	-0.215088	0.816537	-0.215828	0.295362	1.38193	-1.07429	0.212558	-1.66169	0.758175	0.281936	0.566106	-0.273914	-0.998026	-1.36232	2.39709	-1.22123	0.587183	0.443876	1.01591	-1.42673	0.799676	-0.723171	-0.948222	-0.777124	1.23235	1.47243	0.942758	-0.311424	0.0808966	-1.44286	-1.13828	-1.082
P30084	ECHS1	1.16043	-0.411602	0.988261	-0.15642	-1.84436	-0.183402	0.643634	0.889227	-1.47832	0.800594	-0.526085	-1.10818	-0.588993	-0.978931	0.930109	-0.0951664	1.40848	0.539572	-1.87043	0.534123	-0.407635	-0.428847	0.82605	1.30567	1.1958	-1.13194	-1.01153	-1.44193	-0.597189	0.194835	-0.329604	1.53643	1.66098	0.257163	0.623652	0.553522	0.350969	-1.23228	-0.023138	-2.21206	0.46822	0.446967	-1.26951	1.17632	0.83704	0.497728	1.3518	1.21584
P30405	PPIF	0.385622	0.072786	0.681137	-0.677003	-1.91785	0.537914	1.17441	0.963957	-0.949528	0.473512	-0.763602	0.444167	0.356771	-0.0467862	1.00708	0.977744	-0.0885202	-2.50918	0.611038	0.720301	0.228268	0.363566	0.576376	-0.0240757	-0.0532269	-2.40988	-0.569949	-0.54491	-0.408367	-1.97158	0.616009	0.634262	2.0186	0.465986	0.937884	-0.488867	0.206301	-2.41594	0.154668	-1.36257	1.04606	0.885838	0.605411	-0.0566866	0.825637	-0.292356	-0.234378	0.0416737
P30837	ALDH1B1	1.24366	0.768542	-1.12859	-0.146237	-1.51848	0.223787	0.703341	-1.58829	0.124078	0.0467232	1.26804	0.973233	0.136233	1.33721	-0.827921	-1.24811	-0.472985	0.20548	1.17646	1.22991	-0.339027	0.797148	-0.493119	0.294498	-1.77574	-0.8476	0.201046	0.47566	-1.07345	0.189171	0.978704	1.70454	-1.88666	-0.489732	-1.19907	-0.0597544	-0.640551	1.03349	1.0937	2.27198	-0.32448	-0.349077	0.92819	-0.947952	-0.677112	-1.15696	0.471216	1.74122
P31040	SDHA	-0.214392	-0.870521	0.76107	1.23802	0.0767468	0.0842925	-0.647242	0.0865463	0.375349	-0.0466056	-1.02846	-0.666112	-0.722959	0.141761	-0.0986171	1.12508	-1.30208	1.7602	-0.145246	0.106202	-0.290126	2.14777	-0.696048	-0.0591989	-1.65263	0.709778	-1.09553	0.409705	-1.82297	0.270867	1.3979	1.34107	-0.643996	0.668454	-0.132175	0.564993	-1.06286	1.42567	0.95382	1.83301	-1.02426	0.0936162	0.121286	-2.1376	-0.361509	-0.0988155	-0.622673	0.663589
P31930	UQCRC1	1.26555	-0.979243	-0.0806312	0.61234	0.710753	-0.583605	-0.636075	0.0157057	0.864174	-0.515021	-0.766827	-0.516744	-0.137153	1.45622	-0.781586	2.26273	-1.03326	-1.11214	1.70214	-1.01561	-0.814672	-0.214576	0.134546	1.8946	-0.760974	-0.895323	0.919318	-1.05502	-1.44644	-2.11053	2.56046	0.985256	0.262604	0.208356	-1.27212	0.788272	-1.26769	1.76779	-0.718535	0.423192	-0.601067	1.22321	1.36094	-0.396401	-1.28986	0.0889736	-0.0207062	-0.472437
P31937	HIBADH	0.170089	-0.795061	1.50062	-0.444478	-1.02956	0.967027	-0.168718	-0.00767602	1.01347	-0.452656	-0.832546	-0.414803	-0.672308	-0.657322	-0.0922424	2.96115	-0.399327	-0.564656	1.54451	0.33821	-0.80576	-0.632482	0.753356	0.44023	-1.63372	0.0342905	-0.148413	-0.00752453	-0.759474	-1.15163	2.83053	-1.37816	0.248039	0.633454	1.42692	0.623701	-0.263541	-0.220216	-0.911268	-1.50638	1.01903	0.0662774	-0.187859	-0.980486	0.609854	0.358836	0.12145	0.0622096
P33121	ACSL1	0.920601	-0.694264	0.0758167	0.721259	-1.19949	0.225919	0.185893	0.373496	0.651073	-0.676504	-0.698559	-0.467301	0.236726	-0.313335	1.83249	0.245744	-0.934982	-0.458032	1.69932	0.289238	-0.991975	-0.18625	0.24163	0.0964692	0.324477	-1.39605	-0.0473811	-1.56535	-0.579036	0.22886	1.91903	1.59598	0.351029	-1.58999	-1.04068	-0.301578	-1.08148	0.271365	0.0840739	2.04935	-0.673535	-0.293218	2.5885	-0.00853282	-0.667917	-0.827145	-0.681911	-0.628979
P35579	MYH9	-0.319857	2.31652	0.0729934	-1.015	-0.739185	-0.239017	0.115856	1.31958	-0.18324	-0.349516	-0.971873	-1.27106	-0.25551	-0.377346	-0.899514	0.808857	1.94058	0.144542	1.41478	0.588841	0.946643	0.650317	-0.225357	-0.371741	-1.10598	-1.89701	0.716594	0.498599	0.101069	0.306621	-2.1049	-0.165198	0.648035	0.237711	1.00157	0.149689	0.284218	-0.582529	-0.252953	-2.27898	0.714224	-0.53807	-1.32577	1.11747	0.873066	0.848267	-0.076507	-0.156697
P35580	MYH10	-0.485844	-0.109371	-0.286595	-0.357673	2.15825	-0.59379	-0.265432	1.14325	0.18134	-0.067683	-1.30213	-0.419414	-0.250526	0.0541132	-0.382098	2.30464	-0.125857	-1.07169	1.56233	0.469067	0.88794	-0.427041	0.595139	-1.0758	-0.865582	-1.12468	0.808807	0.788863	0.643672	0.376446	-2.54335	-0.217775	0.0999434	0.171108	0.523377	0.108145	-0.224412	1.23263	-1.14019	1.64379	-0.772236	-0.928659	-1.92435	0.41905	0.0333771	0.983621	0.739743	0.226182
P35914	HMGCL	-2.23931	0.760878	0.542606	0.613121	-0.69491	0.554679	0.597406	-0.180337	-1.59394	1.14814	0.447018	-0.00581366	0.0956213	-0.103337	0.0229219	2.20744	0.205551	-2.20103	0.825446	1.0743	0.322313	1.21797	-0.38109	-0.788018	-1.40512	-0.87154	-0.402311	0.628444	0.522977	0.174906	-1.77521	0.961485	0.130259	-0.0382977	0.475395	0.11888	-0.861534	-1.93733	1.51274	1.96436	0.323963	-0.276225	-0.254069	-0.431947	-1.16441	0.48973	0.886881	1.01831
P36542	ATP5F1C	0.161873	1.07461	0.156877	-1.64445	-1.21611	0.672496	0.988845	0.100297	-1.70212	0.890273	0.481899	-0.101695	0.230969	-0.530004	0.792934	-1.35485	0.598566	0.486728	1.61134	-0.986248	-0.351479	0.757038	0.908663	-0.69575	-0.0268595	-1.1912	-0.380427	-1.3448	-0.0423779	-1.85734	1.70638	1.35362	1.28681	-0.508761	-0.399107	0.461953	0.455147	-1.29133	0.658279	-2.4375	0.40302	0.555324	-0.127579	1.20612	0.358001	0.24607	-0.0434137	-0.210457
P36776	LONP1	-0.368782	1.07551	0.980468	0.22593	-1.98597	0.20431	0.0349507	-1.8242	0.160063	0.459198	0.964309	-0.937466	-1.16745	-0.839548	0.430427	1.58343	1.47062	-0.437262	-0.729955	-0.247632	-1.57576	-0.380527	-0.735574	1.30709	1.69111	0.678441	-0.179179	0.47559	0.496292	1.3753	-0.860338	0.247578	-0.505284	-0.82779	-0.619736	-0.331781	-0.393164	0.98945	-0.519737	1.12306	-1.18474	-1.30984	2.3104	1.25629	-1.09876	-0.230799	0.44122	0.428352
P36957	DLST	0.193799	-0.138771	1.52466	0.842376	-0.719668	-0.447688	-1.10948	-0.259792	-1.02241	1.41277	-0.310615	-0.128556	-0.203798	-0.400757	-0.20407	-0.685359	-0.108281	1.88159	-0.185658	-0.278243	-0.565417	1.40887	-0.619954	1.32503	-1.91856	0.861068	-1.48482	0.323685	-0.575045	-1.91544	1.12179	0.510164	1.21099	0.983216	-0.469257	0.731038	-0.206737	-1.04093	0.43411	-1.04845	0.82796	0.654522	-2.14694	0.938258	0.599027	0.757547	0.838852	1.07221
P36969	GPX4	-0.153465	0.467461	-0.686186	1.85323	0.0574869	-0.850417	-0.50545	-0.621209	0.78704	-1.34296	1.01081	-0.574415	-0.741229	-0.771222	-0.446369	2.42866	-0.893381	1.11613	0.497498	0.86672	-1.23238	1.04331	-1.34768	0.776678	-1.63231	1.01417	-0.451972	0.483066	0.22146	1.18469	-1.51075	0.601671	-0.406993	0.146265	-0.411474	0.23524	0.0973191	1.72955	-1.30158	1.4933	-1.60621	-1.73025	0.751202	0.826175	-0.246686	0.135981	0.674345	1.82898
P37840	SNCA	-0.265012	-0.427012	1.3647	0.928487	-1.80371	0.425434	-0.0807596	-0.84717	-1.07305	0.633792	1.27858	0.0027896	1.22217	1.42703	-1.15484	-0.63919	-0.557072	-0.203862	-2.08937	-1.18542	-0.089663	0.4228	0.783556	1.4867	-0.0584679	0.758801	-0.655439	1.39604	-0.25581	1.27838	0.589191	-1.36782	-0.592328	-0.34449	-0.201323	-0.267558	-0.240869	0.397612	-2.16002	-1.64137	1.19011	0.766159	-0.331082	0.174269	1.13591	1.1225	-0.241035	0.10414
P38117	ETFB	0.0160074	-0.95635	0.0811785	-0.556133	2.26626	-0.0160927	-0.695307	0.748498	-1.22665	0.999204	-0.658905	0.0584394	0.310421	-0.347288	0.912611	-2.04808	0.55745	0.769804	1.16054	-0.48744	0.0848461	-0.523123	1.71599	-0.827552	0.170764	-1.333	0.383898	0.233821	0.631808	-0.400378	-2.20552	0.204316	1.23149	0.10963	0.800469	0.457917	0.231133	-1.74531	0.380777	-1.89689	0.975787	0.699682	-1.66227	0.800571	0.763393	0.219465	0.575429	0.0498156
P38646	HSPA9	0.549685	1.07657	0.615079	-1.36065	-1.54885	0.779926	0.340152	0.788506	-1.75628	0.453005	-0.0679887	0.270194	-0.494339	1.10431	0.893188	0.695715	0.0689681	-2.31295	0.481438	0.979868	0.835893	0.25984	-1.41908	0.168575	-1.75976	0.540696	0.574694	0.456976	-0.312545	-2.17651	0.841346	-0.535392	0.230826	1.41009	0.696384	0.387795	-0.911814	-0.604932	0.796891	2.59546	0.270756	0.742029	-1.49509	-0.206042	-0.981637	-1.13241	-1.0985	0.296503
P40926	MDH2	-1.06806	1.02748	-0.540075	0.348048	-0.797056	-0.102561	1.41049	-1.72769	-0.330472	0.756023	0.903622	0.22861	-0.988687	-1.19764	0.40229	2.18046	0.841139	-1.30992	0.333036	0.664369	0.145381	0.338912	-0.254368	0.896188	-2.30541	0.241806	0.163789	0.310635	-0.750619	-0.457245	-0.0291656	1.60904	-0.860415	0.3493	-0.870548	0.83077	0.0640143	-2.28441	1.24582	-0.0946759	0.150652	1.15173	0.187141	-0.294165	-0.789793	0.835842	-0.624322	0.438143
P40939	HADHA	0.290266	-0.650864	-0.0206664	-1.46054	2.19048	0.107942	-0.242491	0.586305	-1.43162	0.895367	-0.281224	-0.0512904	0.604266	-0.823049	1.55573	-0.179289	0.302357	-1.26469	1.21221	0.136023	-0.414282	-0.169274	0.345145	-1.04176	1.30154	-1.32306	1.13306	-1.59138	0.829461	-0.386467	0.342417	0.246176	0.990912	-1.34509	1.15382	-0.327656	0.613051	-1.13558	0.47076	0.55477	-0.455641	-0.798503	1.4367	1.33321	-0.58216	-2.23867	1.17779	-0.349929
P42126	ECI1	0.588202	0.418898	1.20195	-0.85392	-2.07986	0.457489	0.520185	0.297811	-1.47726	1.28415	-0.354055	0.44662	0.136199	0.40846	0.282076	-1.70673	0.919431	-0.350689	-1.69709	-1.78872	0.207528	0.0219713	0.453027	0.964169	1.67849	0.183003	-0.81781	0.3784	0.383749	1.27024	-0.387954	-0.737257	1.19888	-1.10164	1.16821	-0.0589142	0.707665	0.94823	-1.40096	0.115893	-1.62304	-1.93522	1.57348	-0.250614	0.89744	-0.0977016	0.658755	0.589339
P42704	LRPPRC	0.116304	0.833164	0.709953	0.482821	-1.77823	0.139108	-0.245114	1.04155	-0.12423	-0.476237	-0.743275	-0.483912	-0.719765	-0.647626	-0.198273	0.530317	-0.270708	1.93769	1.75516	0.762304	-0.657476	0.39927	-1.43984	-0.225442	-0.669695	0.112594	0.335578	-0.250393	-1.1598	-0.317432	3.17763	-0.91215	-0.512624	-0.0912257	0.666246	1.22319	-0.069646	0.0906345	1.11007	1.79734	-1.24246	-1.47329	0.0609836	-0.139567	-0.664416	-1.30857	-0.112151	-0.398221
P42765	ACAA2	0.362334	-0.815349	0.698659	-1.89876	-0.370214	1.71257	0.459505	0.764821	-1.09745	0.970071	-0.85849	-0.357482	0.656852	-0.917423	1.56898	-0.873704	0.598681	-0.596185	0.346094	-1.64886	-0.152561	0.613238	0.495023	-0.52607	1.94347	-1.08784	0.610393	-0.242636	0.453876	-0.376246	-1.87276	0.50837	1.2972	-0.174729	0.990156	0.523775	0.650153	-1.07976	0.111849	-2.07683	0.463958	0.42863	-1.6977	0.810852	0.872194	0.0944222	0.111253	0.106541
P43155	CRAT	0.200783	-1.03847	-0.699551	0.29028	2.34147	-0.317016	-0.527841	0.831122	-1.54097	0.759724	-0.31907	-0.721941	0.41042	-0.373441	1.08397	-1.28535	0.531913	0.501167	0.362021	0.121495	-0.535898	-0.421161	1.12848	-0.717883	1.5987	-1.4874	0.62403	-1.3209	0.347131	-0.114572	-0.232902	1.49891	1.04597	-1.6049	0.953987	0.371393	-0.121058	-0.0949231	1.47837	-0.923755	-0.0137351	-0.247928	-1.99699	1.45252	0.144219	-0.955402	0.976973	0.580727
P43304	GPD2	-1.80418	1.60531	-0.776094	0.504649	0.0581548	0.274483	0.223852	-0.819409	0.693591	-1.06025	1.10164	0.154603	-1.02113	-0.177385	-0.470539	2.42469	-0.79086	-0.0189615	-0.0533789	0.85133	-0.0201045	0.723451	-1.96802	-0.0801578	-0.891463	1.43968	-0.835423	0.695285	-0.519391	1.0431	-0.00161986	0.425364	-1.6796	1.02795	-0.919359	0.929235	0.0136435	1.67208	-0.577939	1.74944	-1.38236	-0.271512	0.190931	0.0134245	-1.37071	-0.0686568	-0.104502	0.123442
P43897	TSFM	-0.275253	-1.0686	-0.206363	-0.150418	2.09129	-0.187928	-0.0933938	-0.103123	1.27654	-0.730461	-0.501844	0.162912	-0.291016	0.161282	0.806948	1.07997	0.680359	-2.50994	0.0826388	0.56573	-2.34244	0.446314	-0.730162	0.796456	1.33168	-0.178331	0.154036	-0.840914	0.402699	-0.670489	2.24549	-0.39155	-1.38675	0.57956	-0.760018	0.0556784	-0.773768	0.29226	0.0392551	2.48466	-0.475481	-0.547248	1.34933	-0.450178	-0.710481	-0.498473	0.919362	0.680498
P45880	VDAC2	0.327054	1.22981	0.507096	-0.757851	-1.4993	0.946699	-0.508316	1.06001	0.0310452	-0.85205	-0.525468	-0.644058	-0.297068	-0.1516	0.685945	2.81978	-0.924149	-1.3402	1.26171	-0.38689	0.837396	1.26181	-0.351683	-1.04508	-0.280672	-1.26578	-0.189711	-0.986158	-0.584686	-0.556897	-0.0635171	2.37471	0.236783	0.0445928	0.59126	1.79206	-0.411602	0.0161114	1.0449	0.313391	-0.815448	-1.0461	-1.79067	0.115798	0.0724461	0.186202	-0.522781	-0.303656
P45954	ACADSB	0.846985	0.314828	-0.796017	-1.51482	2.15164	-0.285472	-0.46336	1.1609	-1.03739	0.212804	-0.645868	-0.952608	-0.290368	-1.53832	0.378553	1.39585	1.62105	-0.479463	-1.1328	-0.208451	0.583902	0.713519	1.44902	-0.145456	0.475462	-1.67966	-0.209211	-0.916289	0.755044	-1.10419	-0.563745	0.858103	1.7749	-0.319611	1.61437	-0.347642	0.666454	1.23311	-1.26735	0.364262	-0.361117	-1.80461	0.829904	-1.05677	0.450845	-0.257097	-0.495913	-0.383323
P46199	MTIF2	-0.521729	-0.633403	-0.332465	1.12217	2.05958	-1.02749	-0.359416	0.674134	-1.02324	0.982114	-0.959571	0.575889	-1.68665	-1.21411	-0.350643	2.07198	1.34579	-0.632199	1.80867	0.500909	-0.101048	0.706645	0.381952	-0.506663	-1.24103	-1.4806	-0.478409	0.0916853	0.335727	1.09772	-1.01821	-0.548869	0.440217	0.35444	0.732197	0.398906	1.0918	1.84215	0.0275609	0.42893	-0.496756	-0.333282	-1.66954	-1.22663	0.182678	-0.894687	-0.0900195	-0.430983
P47985	UQCRFS1	-0.939887	-0.997233	0.753912	-1.5048	1.75303	0.757606	0.336024	-0.069849	-1.75785	0.633569	0.962076	0.192605	-0.153615	-0.583687	0.0946209	-0.772021	-0.329287	1.73138	0.00348954	-0.472441	-0.198817	-1.30208	0.0665935	1.67264	-1.18033	1.43017	-0.616846	-0.121198	-0.234841	-1.99537	-0.12971	1.34922	0.978632	1.00583	-0.558691	0.275946	0.576976	-1.26321	0.771351	-0.978427	0.281195	1.37351	-1.78461	1.02472	-0.229472	0.547575	0.361803	-0.201257
P48047	ATP5PO	0.437624	0.0951726	0.925616	-0.941989	-1.70429	0.564874	0.797225	-0.127655	1.11078	-0.513851	-0.656802	-0.241204	-0.514127	-0.107579	-0.288957	2.64586	-0.717194	-0.676497	0.566554	-0.957487	-0.248514	-0.638001	1.2911	1.46796	-1.13364	-0.337394	-0.00218143	-0.477559	-0.608176	-1.22665	2.89452	-0.384631	0.301465	-0.284896	-0.870452	-0.77834	-0.393227	0.436493	-0.0787578	0.572513	0.199224	-0.243149	2.85551	-0.43212	-0.151241	-1.10151	-0.302112	-0.94291
P48735	IDH2	-0.497708	-1.14819	0.933396	-1.31074	0.497489	0.162613	1.55606	1.00005	-0.698527	0.0431171	-0.618518	-0.592794	-0.0983951	-0.0144414	1.14519	0.520337	0.831398	-1.64386	0.771806	0.079536	-1.18896	-0.432594	0.982367	0.276086	0.932381	-1.3766	0.661513	-1.05315	0.0859726	-0.536251	2.72923	-0.408828	0.187701	-1.38675	0.150394	-0.573285	-2.17176	-0.855045	1.0451	0.490395	1.03962	-0.314396	1.88739	0.166242	-0.0254465	-0.804199	0.409678	-0.534245
P49189	ALDH9A1	0.21949	1.02038	0.706612	-0.170651	-2.14119	0.227891	0.459121	-0.347311	-1.66306	0.975275	0.839888	0.584905	0.733176	-0.236818	0.42417	-0.164572	0.821407	-2.06826	0.732538	0.505359	0.914643	0.66824	-1.53164	-1.46458	0.593836	-0.414412	0.010634	-0.765509	1.2654	1.13171	1.01393	-0.800803	-1.17888	-0.464889	0.388732	-1.03331	1.40249	0.825251	0.296396	-0.675156	0.476123	-1.69527	0.976129	-1.62432	0.400914	0.252477	0.530398	1.39307
P49411	TUFM	0.0853227	-0.794424	-0.513614	0.163056	2.38925	-0.38237	-0.631763	1.0084	-0.133349	-1.10881	-0.149653	0.131109	0.0811847	-0.229331	0.98252	-1.01866	0.69195	-0.427777	1.1103	0.888502	0.423773	-0.148795	0.115302	-0.861972	0.0986993	-1.58384	0.835631	-0.93231	0.118722	-1.91495	3.29416	-0.108841	0.245784	-1.20384	1.21352	1.64866	-0.105852	-1.68387	0.295864	0.763061	-1.33526	-0.250013	-0.748731	1.06229	-0.177781	-0.587638	0.293933	-0.932788
P49419	ALDH7A1	0.936205	0.395055	1.39078	-0.554881	-1.65457	-0.583388	0.241899	0.493607	-1.62423	1.02097	0.0131803	-0.888565	-0.0932784	-1.54687	0.656303	1.83142	0.988272	-0.823587	0.563337	-1.02178	0.99797	-0.731746	1.41745	-0.971209	0.608264	-0.855498	1.29518	-0.472274	1.02048	-0.28449	1.43239	-1.48746	0.0219043	-1.40293	1.2968	0.591346	0.173446	-1.28822	0.261416	-1.82285	0.719303	-0.43224	-1.35128	0.255461	0.949681	0.634737	0.770609	0.111283
P49748	ACADVL	0.120035	-0.693706	-0.536169	-0.148079	2.0733	-0.205871	-0.408802	0.708325	-1.48151	0.406631	0.138829	-0.781277	-0.443507	-1.1883	0.683031	2.22969	-0.348751	-0.0369179	1.21878	0.561826	-0.763733	0.458556	0.181615	-0.585796	0.497344	-1.53058	0.0489424	-1.26502	-0.36648	-0.317201	2.73857	0.0730274	0.405964	-1.10623	-0.757813	-0.325697	-0.770061	0.205622	0.447692	1.5477	-0.727613	-0.574503	2.36439	0.387826	-0.587368	-1.17683	-0.512029	-0.721418
P49821	NDUFV1	-0.531834	-0.953781	-0.163268	0.255299	2.41955	-0.0979373	-0.582955	0.293247	0.555648	-0.225255	-1.06714	-0.301459	-0.219686	0.731089	1.39168	0.231576	0.0960984	-1.73743	-0.159198	-0.305466	-1.1219	-0.983355	1.37878	0.994951	1.21812	-0.943499	0.507131	-0.31464	0.15116	-0.083448	1.62634	1.06567	0.219986	-2.81377	-1.13678	-0.921479	-1.5814	1.23942	-1.3987	0.948889	0.785399	-0.434724	2.17229	-0.130817	0.643043	-0.0779033	0.542037	1.78093
P50213	IDH3A	-0.0298875	1.07419	0.57734	-0.627294	-2.07633	0.388504	1.0418	-1.83091	0.0807819	1.11269	0.310064	0.449203	0.0282713	0.75314	0.509894	-1.19555	0.782807	-1.16643	1.20231	0.651528	-0.239984	-1.63788	0.415828	0.517061	-1.64396	0.765096	0.0749254	1.22398	-0.107117	-1.16873	-0.909841	0.3045	-0.26591	1.07488	0.91673	0.0611235	0.608013	0.316494	0.557374	0.585767	0.743269	0.842685	-2.64504	-0.791824	-0.51362	-0.613545	-0.769782	1.38022
P51148	RAB5C	-0.603903	1.62678	-0.881592	0.311238	0.901091	-1.24706	0.0768552	0.982091	-1.44901	0.237319	-0.0123834	0.733834	-1.98092	-0.481476	-0.280257	0.816543	0.33225	0.952083	1.91608	0.476771	-0.122009	0.301744	-0.188379	-0.24243	-0.703908	-1.39689	0.254724	0.0252846	-0.171994	0.666271	2.34284	-0.418688	-1.76412	-0.735897	-0.874671	-0.356878	-0.75471	0.599572	0.0269446	1.68636	-0.957087	-1.07368	2.46094	-0.135172	-0.81401	0.241165	0.00174494	-0.246298
P51398	DAP3	-0.0245625	-0.0570332	0.161684	-1.4053	2.1247	-0.385256	-0.26903	0.390679	1.12725	-1.01673	-0.572913	-0.541064	-0.530376	-0.480127	0.341244	2.25366	0.394497	-1.32473	1.9384	0.328339	0.282069	0.0999163	-0.908029	0.395338	-1.07403	-1.07595	0.855481	-0.179982	-0.605412	-0.623777	2.51885	-0.994448	-0.349693	-0.494243	0.110218	0.243024	-0.248431	0.277799	0.247385	1.0103	-0.640806	-1.03887	2.64771	-0.875165	-0.827656	-0.939636	0.868823	-0.31768
P51553	IDH3G	-0.226334	-0.700154	-0.62813	1.4592	1.45158	-0.703861	-0.443838	1.34465	-0.355424	-0.540038	-0.555747	-0.41548	-0.565371	-0.265127	-0.024887	-0.177223	-0.452089	2.0353	-2.31557	0.768272	-0.247812	-0.802276	0.925248	0.880425	0.410895	0.348296	0.748846	0.132475	-0.63035	0.347123	1.74797	-0.0708572	-2.4549	0.285755	0.448063	0.466828	0.360198	1.33558	0.772171	-0.141563	-0.138814	-0.0764144	-3.1355	0.474951	-0.67028	0.227435	-0.61784	-1.0965
P51648	ALDH3A2	1.24083	1.39662	-0.338033	0.188371	-1.50221	-0.290495	-0.426972	1.39335	-0.940629	-0.287983	-0.459787	0.15222	0.85544	0.778661	0.370751	0.0677153	0.492353	-2.56526	1.25557	1.4241	-0.452621	-0.89269	-0.956211	-0.941696	0.969953	-0.341779	0.877513	0.31062	0.757836	1.03845	0.301952	-0.133993	-1.57467	-1.28554	0.449591	1.14006	-0.0378602	2.01151	-1.1106	-1.4303	-1.00936	-0.845357	0.00618056	-0.103263	-0.0137606	0.954916	-0.239552	-1.01466
P51649	ALDH5A1	-0.275108	-1.56782	0.0458649	0.999747	1.7172	-0.142481	-0.505418	0.704598	-0.058782	0.326724	-1.30084	-0.380457	0.588734	0.425276	0.463944	-1.33953	0.390646	0.0321042	-0.0396537	-1.56114	0.748306	0.837718	-0.0854818	-0.470252	1.7152	-1.09546	1.09889	-0.742317	-0.396151	-1.16064	1.08172	-0.741766	2.1941	-1.05456	-0.417411	-1.29513	-2.03535	-0.811649	1.52589	1.03877	1.58709	-0.253204	0.492063	0.00143644	0.949792	-0.69688	1.04418	0.565086
P51687	SUOX	-0.101511	-0.865849	-0.526096	0.900103	1.90096	-0.535666	-0.563172	0.655293	-1.08029	1.02565	-0.71265	-0.333323	-0.311022	-0.773412	-0.152119	-0.00380596	-0.303776	2.01243	-0.922639	-1.00655	0.491281	0.57885	1.15692	-1.62496	0.287411	1.033	-0.516044	-0.00615817	0.313179	-0.375597	2.14581	-2.18452	0.2726	0.461972	0.444522	1.13322	0.815344	-1.13515	0.162836	-0.247829	-0.319177	-2.21292	2.16578	-0.242446	-0.416963	-0.206408	0.991309	1.29851
P51970	NDUFA8	-0.0963432	0.442266	1.07393	-0.918246	-1.82125	0.884907	0.749699	-0.186193	1.21703	-0.757712	-0.4961	-0.180857	0.137214	-0.0580467	-0.163214	2.61401	-0.547193	-1.68207	0.942061	-0.00957994	-0.740435	0.662976	-0.168673	1.27792	0.403479	-2.36497	-0.204287	0.60003	0.46162	0.536869	-1.06781	0.0367852	1.03187	-1.20005	-1.79381	-0.88048	-2.0653	0.98117	-0.781623	0.626656	0.48388	0.991978	0.274198	1.17652	0.593567	0.354839	0.212967	-0.18118
P52758	RIDA	-0.706181	-0.422967	-0.650386	1.06807	1.86581	-0.575604	-0.35678	0.43113	0.102004	-1.59952	0.87178	-0.279538	-0.624201	-0.219754	-1.10493	2.40081	-0.892022	0.8626	-0.0927246	0.465135	0.504188	-0.586039	-1.73465	0.824311	-0.951685	1.5595	0.0250756	0.312873	-0.643721	1.35618	0.649294	-1.61422	-0.665438	0.757245	-0.530656	-0.0518665	0.0660826	1.91746	-0.678015	0.622601	-0.368432	-0.510686	2.06543	-1.71209	-0.225293	-0.588239	-0.0200313	0.0480958
P53597	SUCLG1	-0.071894	0.351005	0.96744	-1.75034	-0.952586	0.678964	1.08886	0.391484	0.59255	-0.897699	-0.45198	-0.104501	-0.143177	0.372122	0.655085	1.8821	-0.174568	-2.3204	-0.70504	-0.228836	-0.393366	-1.38416	1.04198	1.04377	1.059	-0.390025	0.15868	-1.02059	-0.665162	-1.00067	2.67731	-1.06339	1.65812	-0.426861	0.335505	0.070662	-0.552593	0.27531	1.60658	-0.747838	0.393176	0.887431	-1.45884	-0.558603	0.359254	-0.527051	-0.775896	-0.214048
P53701	HCCS	-0.236931	-0.494861	-0.529348	0.806627	1.84862	-0.472759	-0.816928	1.13933	0.0251314	-0.141097	-1.14797	0.480413	0.384991	0.713101	0.483843	-2.38636	0.501005	0.0802899	-1.32323	-1.23151	0.809471	1.40513	0.745699	0.531356	-1.05268	0.0118946	-0.219764	0.430181	0.0101811	0.559611	-2.37222	1.10022	0.298979	0.268123	0.177692	0.588511	0.520332	0.965192	0.773601	-1.64731	0.393782	0.17044	-2.70483	-0.435348	0.434453	0.664345	0.521514	0.452578
P53778	MAPK12	-1.05105	-0.507881	0.974841	0.607693	-1.63019	0.827955	0.897913	-0.171816	0.419165	0.979636	-1.40426	0.0827753	-0.0668608	0.189411	-0.620578	2.55937	-0.964436	-1.0514	-1.568	0.181933	-1.00746	-0.944286	-0.0960447	1.06382	1.09744	1.31618	0.802667	0.349714	0.222152	1.31168	0.862614	-1.34903	-1.31599	-0.704213	-0.00579458	-0.135669	-0.0499577	1.22956	-1.31523	0.502087	-0.473079	-0.923671	2.69463	-0.423012	-0.65736	-0.411178	0.648057	-0.669138
P54819	AK2	0.566472	-0.317655	1.0715	-2.10541	-0.697342	0.882807	0.812507	-1.78407	0.233503	0.949127	0.28771	0.31456	-1.63545	0.477751	-1.23766	1.95353	-0.749644	1.04167	-0.709815	-0.212842	-0.592206	0.109859	-1.463	2.16442	-0.541966	1.3046	0.234126	1.29932	0.104729	-1.1682	-0.023601	1.12461	-1.12248	-0.176957	-0.528683	-1.65543	-0.230435	-0.198349	0.656867	-1.04304	1.51273	-0.306744	0.412169	1.67993	-0.573728	0.334628	0.952292	1.91441
P55084	HADHB	0.195732	-1.20114	0.520223	-1.49685	1.90372	0.261092	0.0318943	0.0154839	-0.728019	1.2551	-0.827721	-0.145559	0.722378	-0.305823	0.968179	0.72328	0.374972	-2.19303	0.676072	-0.148411	-0.364246	-0.450743	0.33059	-0.74928	1.795	-1.02209	0.752337	-1.72022	0.114039	-0.0156383	2.39964	-0.5524	0.618032	-1.34264	1.16218	-0.340405	0.915662	-0.574139	0.00926422	-1.98217	0.495714	0.0893665	-0.321077	1.14867	0.314915	-0.865894	0.373394	-1.01338
P55809	OXCT1	1.06616	0.377643	1.15242	-0.0562002	-2.02327	0.198068	-0.560889	-1.00879	1.26987	-0.719972	0.356531	-0.842961	1.29934	-1.49792	0.0407278	0.470736	1.23586	-0.597152	0.734898	-1.01379	-0.312895	-1.30743	1.43526	-0.825023	1.25731	0.00865211	1.11883	0.424926	1.14331	-0.0440148	-1.54732	0.590345	-0.560237	-0.914037	1.02037	-0.276495	-0.21373	-1.74995	-0.619065	-1.07635	-1.13943	-0.282292	1.76547	0.420507	0.752815	1.34118	-0.563128	-1.78205
P56134	ATP5MF	-0.523982	-0.428806	-0.293793	0.988739	1.75653	-1.08707	-0.255461	-0.982037	1.21383	-0.611052	0.260319	-0.49962	-0.384211	-0.353569	-0.853732	2.37727	-0.702372	0.526739	1.98866	0.476042	-0.901051	-0.000159254	-0.84766	0.0839306	0.155043	-0.958733	-0.0202517	-0.706568	-0.541316	-0.422594	2.80789	-0.407604	0.0497511	-0.595343	-1.11756	-0.815221	-0.215334	0.959922	0.170388	1.16408	-0.406665	-0.283438	2.49539	-0.388584	-0.553067	-1.01631	-0.258047	-0.443649
P56181	NDUFV3	0.790088	0.684863	0.733265	-0.670783	-2.34363	0.210149	0.846702	-0.921819	1.10773	0.611462	-0.875081	1.1681	0.590295	0.947372	-1.80847	-0.871543	0.121946	-0.0257202	0.0573958	0.65047	0.440357	1.74286	0.00592869	-1.54718	-1.32291	-0.118493	-0.136131	0.0920041	-0.318748	1.33957	-2.11589	0.380478	0.326727	0.559536	-1.3054	-0.214003	0.568802	1.74572	0.132311	-0.375016	0.742762	1.25008	-2.05352	-0.674373	0.0736628	0.0435472	-0.495073	1.21994
P56381	ATP5F1E	-0.0877554	-0.310853	0.412005	-2.33307	1.22631	0.150194	1.11833	-0.67691	1.30223	-0.554355	-0.214964	0.181701	-0.245142	-0.511237	-0.621138	2.4933	-0.472642	-0.739529	-0.878521	-0.963285	1.08835	1.42655	0.445607	-1.14069	-0.462894	0.494593	-1.41826	-0.421161	-0.16977	-1.16958	0.0656706	0.60506	1.65525	0.983323	-1.66975	0.0342808	-0.554482	1.28603	0.0697474	-1.15791	0.675964	0.498339	2.04935	-1.10967	0.102583	-0.250372	-1.13999	0.347322
P56385	ATP5ME	0.105904	0.783748	-0.329686	-0.429221	-1.85327	0.327773	1.54912	-0.648282	1.3652	-0.443496	-0.371743	1.09631	0.770221	-0.0781726	-0.392857	-1.73571	0.412512	0.170277	0.163669	0.85814	0.667036	1.46356	-1.07133	-1.31529	-0.959321	0.197106	-0.204257	-0.00780069	-0.570763	-1.29402	-0.404167	0.180506	0.433409	1.98931	-2.50634	-0.803381	0.798103	0.785625	-0.0534764	0.948195	-0.357436	1.31093	1.44503	-1.36888	-0.301775	0.0425177	-1.74395	0.0980407
P56556	NDUFA6	1.42159	-0.504402	0.938097	-0.838215	-1.2411	-0.0850818	0.524378	-1.33343	0.237236	1.21941	-0.4078	0.505031	0.246993	0.461811	-0.208256	-1.46207	-0.371529	0.966939	-1.04756	0.115545	-0.767056	-0.644737	1.61398	1.579	-0.485272	-0.341165	-0.090754	-0.878876	0.142667	-0.291465	3.1957	-0.508869	0.07462	-1.40075	-0.861381	-0.434242	0.433413	0.783419	-0.101822	-2.49198	0.307169	0.594616	-0.434674	1.04044	0.938517	0.296266	1.26508	-1.01574
P57105	SYNJ2BP	-0.541314	0.043486	0.0131293	1.91698	-1.11362	0.201492	-0.303214	1.39951	-1.04605	-0.267939	-0.271917	-0.157522	0.632352	0.989768	1.25104	-1.09209	-0.281421	-1.26004	1.16684	1.35889	-0.154666	-1.01329	-1.22986	-0.909735	-0.233135	1.01475	0.703074	0.675377	0.047244	1.06343	-0.400831	-0.888849	-1.48977	0.550306	0.286454	-0.400496	0.683601	1.06661	-1.13911	1.93977	-0.692125	-0.97806	2.19164	-0.436767	-1.19582	-1.32424	-0.73208	-1.46561
P60709	ACTB	0.168715	0.839632	-1.09353	-0.0663048	1.95058	-0.9594	-0.662392	0.972709	-1.61197	0.516685	-0.0229654	-0.436923	0.208	0.0418665	0.0435533	-1.66017	1.33978	0.572564	1.25524	-0.159348	0.433657	0.886406	0.568802	0.468719	-1.94583	-1.56938	-0.319045	0.72868	0.225396	1.5155	-1.28618	0.207508	-0.3133	-0.618285	0.730458	0.282782	0.538494	0.635368	-0.212355	-2.93894	0.573199	0.161311	-1.34621	0.918562	0.343607	0.386957	0.836377	0.590947
P61604	HSPE1	-0.458813	0.826506	-1.44861	1.16541	0.772676	-0.175651	-0.490353	-1.02562	0.120947	-0.759736	1.44538	0.455593	-1.18833	0.561394	0.145064	-0.365818	-0.892063	1.37064	-0.122858	0.80274	-0.100174	-1.63275	-0.409052	1.35698	-0.813198	0.94451	-0.347432	0.262973	-1.03517	-0.945909	2.72163	0.765167	-1.32795	0.147355	-0.458865	-0.570622	-1.65447	-0.89143	0.777627	2.41746	-0.128214	0.124395	1.58288	-0.528882	-0.38726	-0.224516	-0.525783	0.695907
P61978	HNRNPK	0.477518	1.42268	0.326967	-0.420765	-1.85277	-0.145353	0.487664	-0.73127	-1.45224	0.503209	1.41453	-1.07939	-0.856092	-0.812526	-0.924379	1.97156	1.14149	0.64292	0.388127	0.902778	0.0747063	-0.735332	-2.14826	1.33166	-0.517848	0.725453	-0.455975	0.391793	0.060991	1.11211	-0.737347	0.0473918	-0.905877	0.77719	0.436802	0.961536	0.336574	0.75073	-1.04568	-0.185843	-1.20824	-1.77594	2.13422	-0.335437	-0.883233	0.816291	0.540814	0.364694
P82650	MRPS22	-0.113119	1.68607	-0.279283	-1.97438	-0.0501057	0.560194	0.426831	0.716855	-1.63956	0.549129	0.173865	-0.950262	-0.0615826	-0.151227	-0.559187	2.64132	-0.0548665	-0.766564	0.572526	1.30252	0.751409	-1.22277	0.289828	-0.615531	-0.15301	-0.861132	1.58666	-0.148077	0.348305	0.123688	0.670769	-1.81505	-0.0288599	-0.552529	-0.410254	0.515988	-0.603246	0.513302	0.655882	2.28818	-0.519215	-1.7399	1.11301	0.107665	-1.07458	-0.854098	0.356899	-0.527714
P82673	MRPS35	-0.362653	0.981614	0.597237	-1.43094	-0.998568	1.21211	0.0713707	0.312491	-1.62977	0.357847	0.870069	-1.06772	-1.50673	-0.15457	0.706756	1.45004	0.739525	-0.213984	1.5691	0.960503	-0.321762	-0.188896	-0.219795	-0.875424	0.0339492	-1.05894	-0.0617768	0.315392	0.789676	-1.20059	-1.73723	0.345084	0.837202	0.747402	-0.170592	0.856801	0.500156	-0.00887154	0.301625	0.385601	0.411344	0.584217	-3.67687	0.343387	-0.0835801	0.616808	0.107369	0.268618
P82909	MRPS36	-0.0960068	-0.723403	-0.337382	2.00328	0.072956	-0.511478	-0.29597	-0.141001	1.37965	-0.815151	-0.494031	0.562159	0.213948	0.606338	-0.117556	-2.25776	0.149323	1.08933	-1.09887	0.157047	0.527533	1.79052	-1.03494	-0.676108	-0.7581	1.04084	-0.212988	0.747131	-0.0580712	0.340662	-2.19391	-0.375886	0.815792	1.00963	-0.240564	-0.220218	0.379812	1.29705	0.0661341	-1.33099	0.749211	0.711517	-2.87729	0.0787284	0.85057	0.425626	-0.271324	0.097599
P83111	LACTB	0.302925	0.142188	1.10943	-1.63361	-1.44995	0.909987	0.855336	-1.33946	-0.941867	1.14102	0.886731	0.282392	0.496725	0.433669	0.227546	-1.78875	0.554739	0.012944	0.722365	0.77869	1.08011	-1.94454	-1.03286	0.273899	0.0387254	0.0875951	-0.268658	0.135233	0.417642	-0.915609	-1.25701	1.58414	-0.115558	0.641969	-0.859449	-0.738871	-0.574381	0.630741	-0.749958	1.49476	-0.648801	-0.755683	2.94598	-0.513999	-0.47441	0.266622	0.0515297	0.233154
P99999	CYCS	0.34026	0.13823	1.02454	-2.04694	-0.691919	0.330492	1.11802	-0.758514	1.12762	0.0467347	-0.641989	1.02205	0.394498	0.816783	-0.798053	0.506649	0.143975	-1.95187	-1.5448	0.183008	1.25012	0.743456	0.720763	0.020516	-0.584457	-0.793984	-0.190292	-0.421147	-0.989002	-0.393626	3.18913	-0.767726	0.0623835	-0.237367	-2.15894	-0.821064	-0.572278	1.13556	0.117579	0.909188	0.325574	0.438229	2.1744	-0.886266	-0.150416	-0.460296	-1.90642	1.44537
Q00059	TFAM	0.516569	0.149431	0.903801	-1.87542	-1.34333	0.675153	1.13407	0.0785088	0.502219	0.721412	-1.53871	0.158892	0.0649453	0.725871	0.963246	-1.77634	0.453037	-0.493675	-1.70267	-0.420842	-0.400212	1.3865	-0.712357	1.76109	-0.662974	0.763844	-0.134216	0.410963	0.442356	0.165373	-2.01443	0.211303	0.984246	0.242831	1.05115	-0.26375	-0.0442688	1.05093	0.051435	-1.31876	1.09003	0.0423415	-2.11753	0.156676	0.84941	-0.56579	0.699158	1.06667
Q00325	SLC25A3	-0.638936	-0.333601	-0.544659	0.752533	1.93469	-0.433743	-0.581395	-1.02622	1.19409	0.120274	-0.423339	-0.67886	-0.675186	-0.675272	-0.423943	2.309	-0.407294	0.671471	1.96499	0.50612	-0.297553	-0.234032	0.235835	-0.512293	-0.688476	-0.939157	0.179795	-0.258456	-1.02877	-2.02769	2.22569	0.757367	0.422859	-0.129365	-1.10728	0.167028	-1.07673	0.282192	0.278957	2.1354	-0.989809	-0.386526	1.89245	-0.391891	-0.531646	-0.308561	-0.715363	-0.510137
Q00G26	PLIN5	-0.18369	-0.856859	0.0559238	-0.467203	2.27068	0.0993682	-0.789854	0.669755	0.886929	-0.169756	-1.43129	-1.48464	-0.149896	-1.3332	1.47754	0.295483	0.267657	1.0289	1.11202	-0.600353	-1.19931	0.779094	0.735543	-0.571697	1.35266	-1.63161	1.83999	-0.114529	0.669075	0.431321	0.147684	-1.09267	-0.387775	-1.36263	0.37646	0.508245	-1.01672	-0.618303	-0.833847	0.891819	-0.5933	-0.723498	2.81803	-0.727922	-0.134368	0.00338349	-0.550457	-1.0807
Q02127	DHODH	0.851598	0.0850939	-0.00146855	-0.702312	-2.05403	1.42826	0.58904	1.09549	-0.554704	0.477608	-1.22424	0.363771	0.234105	0.101449	-0.103271	-1.63461	-0.410035	1.56141	-1.80915	-0.447428	1.11964	0.567083	-0.740342	-0.115642	-0.365374	1.74684	-0.545294	0.76699	-0.363874	0.103011	-1.63991	-0.122013	1.6151	0.421901	0.281462	0.371554	0.284898	0.187108	-0.116389	-1.99791	0.718547	0.228339	-2.3595	1.04481	1.10639	0.31177	-0.600562	-0.562174
Q02218	OGDH	0.434487	0.450972	1.1945	-1.33401	-0.952082	0.49698	-0.0312857	0.105858	0.719378	-0.3247	-0.833321	-0.588094	-0.406212	0.0793201	1.25466	1.40279	0.004062	-1.61438	1.45931	0.0846999	-0.0328109	0.654301	0.300527	-0.74228	-0.550837	-1.12667	-0.124215	-0.944009	-0.811895	-0.768098	3.3408	-0.186142	0.0994543	-0.287424	-0.594557	-0.0416782	-0.552929	-0.0991436	-0.0702125	2.04043	-1.07966	-0.53869	2.41487	0.0463891	-0.642533	-0.78788	-0.80122	-1.38666
Q02252	ALDH6A1	-0.0127214	-0.461673	1.24182	1.31358	-1.32237	-0.213071	-0.377193	-0.139376	0.980102	0.256494	-1.31593	-1.24392	-0.411947	-1.02634	-0.28841	2.47778	0.701594	-0.0402655	-1.51632	-0.246623	-0.875454	-0.975785	0.433251	1.80026	1.16501	0.228132	0.0150464	0.866189	0.789291	1.23756	-0.198087	-0.947831	-0.538069	-1.0035	-0.0911858	0.106913	-1.12012	-0.307021	-1.42581	0.466344	-0.688548	-0.407999	2.55343	-0.97998	0.761164	1.16712	-1.21141	-0.999286
Q02338	BDH1	0.145615	-0.536726	0.55623	-1.63147	1.82455	0.0942359	-0.272239	1.03688	-0.191974	0.28492	-1.22284	-0.52292	0.733386	0.307503	0.0821202	1.6928	-0.110235	-2.05749	1.22278	0.414468	-1.63118	-0.52248	0.571256	-0.036782	1.07864	-1.10486	0.703544	-0.0154635	-1.21299	1.04641	1.66151	-1.20149	0.125466	-1.04484	-0.690738	-0.872346	-1.45444	-0.351346	0.571329	1.69424	0.0742131	-0.0800955	2.13911	-0.151992	-0.395295	-0.514989	-0.386252	-1.01991
Q02790	FKBP4	-0.320205	0.0267917	-0.592807	1.3586	1.34397	-0.960661	-0.738371	-1.17677	0.703699	-0.722407	1.02531	-0.795658	-0.475198	-0.10721	-0.621736	2.35248	-0.634214	0.355476	-0.051569	0.859436	0.283434	-1.18658	-1.02584	-1.02566	0.828527	1.26869	-0.14429	0.242048	0.306798	0.813521	1.71025	-0.0632134	-2.28135	-0.552519	-0.763528	-0.666641	-0.488881	-0.0836437	-0.161431	2.04129	-0.482767	-1.0385	2.03548	0.594231	-0.538066	-0.509236	0.272814	0.68516
Q02978	SLC25A11	-0.774728	0.628672	-0.250405	-1.0587	1.01778	-0.449524	1.13489	0.011963	0.801855	-1.42976	0.410873	0.876227	0.376177	0.582425	-0.312573	-1.09976	0.75861	-1.03762	1.24022	-1.0114	-1.30923	-0.375514	-0.16264	0.929898	-0.816662	1.48881	-0.0329603	-0.412998	-0.857118	-1.26682	2.90676	-0.464699	0.424066	-0.111101	-1.80265	-1.13048	-0.757493	-0.67057	-1.18981	0.973121	0.143605	0.782903	1.80165	0.30271	0.704297	0.810035	-0.0936061	-0.254668
Q04837	SSBP1	0.634258	0.944041	0.563589	-1.35293	-1.88026	0.63874	0.781315	0.181407	-1.85033	0.840229	0.667332	0.519684	0.68088	0.56051	0.506271	-0.978118	0.702799	-1.86568	-0.0584892	0.0975928	1.28358	-0.491858	1.46607	-0.613465	-0.193117	-1.49087	0.510818	0.331462	0.0110772	-1.28704	-0.908222	0.712719	-0.800676	1.559	2.01913	-0.314387	1.42967	-1.40262	-0.788524	-0.243482	-0.0616306	0.433487	0.0187217	-1.36347	0.183308	0.0579556	0.0773462	-0.169074
Q06124	PTPN11	0.125944	-0.261143	-0.144929	1.35195	1.41798	-1.33923	-0.95754	0.776596	-1.75309	0.751598	0.135227	0.0784742	0.211413	0.293539	-0.0373943	-1.82865	-0.0482057	1.53215	-1.7483	-1.02186	1.06837	-0.285908	-0.299097	-0.153477	1.44691	0.949715	-0.30737	0.441714	1.45124	0.903952	-1.09861	-0.241724	-0.9915	-0.00646543	0.645775	0.199556	1.09072	-2.07268	0.287496	0.19744	-0.218022	0.133816	-2.14565	0.417789	-0.262741	1.55338	0.841718	0.821535
Q07021	C1QBP	0.474086	1.04874	0.423087	-1.0546	-2.06431	0.586954	0.717583	-1.85166	0.167822	0.819785	0.685514	0.34095	0.115333	0.408771	0.64204	-2.15915	0.712122	0.13562	-2.57724	0.790867	0.622996	-0.635986	0.173633	0.466763	0.762824	0.308773	-0.0208376	0.594127	0.313584	0.585086	-2.27269	0.340114	0.188344	0.501899	0.789898	0.585206	0.282086	1.06682	0.357174	-1.06466	-0.0572704	0.0326195	-3.03727	0.572032	0.164173	0.329329	1.14037	1.12202
Q08257	CRYZ	0.556141	1.02034	0.896235	0.505904	-1.5792	-1.22982	0.0469989	-0.569603	-1.6851	1.00509	0.995582	-0.221994	-0.876963	-0.237375	1.45099	-1.00848	1.08928	-0.0619803	1.0859	-0.482863	1.25547	-2.16056	0.46381	-0.0135813	-0.479565	0.330413	0.350436	0.274973	1.27627	0.465757	-1.2895	0.250963	-0.637857	-0.401305	0.806608	1.31751	0.580991	2.0334	0.0938192	-0.274315	-0.933779	-1.21736	-0.667967	-1.30649	-0.424067	0.00139791	-0.544736	-0.287895
Q10713	PMPCA	-0.333843	-0.280781	-0.720586	0.819243	2.10605	-0.765017	-0.605541	0.942278	0.113529	-1.50013	0.211943	-1.23023	-0.442086	-0.504741	-0.195847	2.48333	-0.879915	0.918832	0.0954534	1.67692	0.895977	0.24351	-1.09882	0.0142217	-1.27196	-0.54511	0.673122	0.30726	0.453381	0.998012	-1.05923	0.30757	-1.25935	-0.250463	-0.302074	-0.272777	-0.104742	0.706489	0.646358	2.87197	-1.36533	0.168184	0.00356813	-0.477136	-1.04145	-0.813672	-0.377412	0.328216
Q12849	GRSF1	0.258634	1.77849	-0.318715	-0.545228	-1.52047	-0.00689305	0.454208	0.64936	-0.933122	-1.03033	1.14092	0.630124	-1.19905	-0.568432	-0.287652	1.7314	-1.44611	1.1597	-0.0262718	-0.974876	0.166178	2.10854	-1.30374	0.29366	-0.853759	0.562396	-0.0888303	0.427016	0.086812	-0.018127	-2.04243	0.501022	0.309336	1.06089	0.0386222	0.68703	0.252023	0.445654	0.539924	-0.264619	0.337907	0.631359	-3.48235	0.475101	0.199576	0.374765	-0.262333	0.181301
Q12931	TRAP1	-0.386809	0.90788	-1.19805	1.07348	1.33496	-0.114533	-1.30308	0.615233	-2.0645	0.471981	0.526648	-0.34108	0.0737527	-0.162614	0.680868	-1.11291	0.311785	0.7476	-0.225015	-0.72381	0.0595286	1.38936	-0.85088	-0.541648	2.04327	-1.07655	-0.861959	-1.19488	-0.172431	-0.348351	-0.408983	1.34611	0.835596	1.2402	1.34193	1.03257	0.439593	-1.9542	1.0873	0.0571696	-0.815844	0.273758	-1.65443	0.329908	-0.226129	0.178806	-0.475638	0.0468449
Q12983	BNIP3	2.14285	-0.404496	-0.250258	-0.764963	0.0656586	-0.15132	-0.495193	0.746051	0.823054	-1.27304	-0.462875	0.764404	0.415015	-0.194931	0.228466	-1.77556	-0.515543	1.27631	-1.70181	-0.926314	0.664926	0.408981	-0.567825	0.693629	-0.42624	1.88033	-0.242205	0.620001	0.560807	0.668593	-1.82575	0.413438	-0.82377	0.784797	-0.0610799	1.2837	1.03578	-2.29366	0.340371	-1.98287	-0.18944	0.676621	-0.0397424	1.13058	-0.593695	0.614904	-0.302243	-0.505188
Q13011	ECH1	0.32556	-0.170155	-0.694761	-0.833158	2.0187	0.677758	-1.1584	-0.0503712	-1.5025	1.24058	0.122943	-0.413632	-0.0834838	-1.49535	1.50488	-0.158154	0.885396	-0.104553	1.74806	0.572483	-0.516449	-0.557922	0.795834	-0.906073	-0.100543	-0.973311	0.889514	-1.04657	0.573667	-1.56758	0.736946	1.1265	1.02288	-1.56643	0.251483	1.10841	-0.581161	-1.8252	2.061	-1.21406	0.411116	-0.165754	-0.0873855	0.503232	-0.627084	0.164626	0.0620577	-0.474342
Q13405	MRPL49	0.607413	0.503546	0.579846	-0.160349	-2.48718	0.36033	0.941087	-0.641256	1.42289	-0.738403	-0.185105	1.30982	-0.969274	0.366174	-0.656068	-1.20112	0.890972	0.333644	-0.274585	-0.536406	1.325	0.756298	1.33018	0.0467469	-1.33585	-1.32862	0.52774	0.115448	0.872612	0.664834	-0.707865	-1.55904	-0.661705	0.878738	-1.06999	-0.931002	0.267516	2.46239	-0.646105	0.743059	-0.948858	-0.554246	1.42633	-0.653786	-0.239301	0.110568	-0.520334	0.00521141
Q13423	NNT	0.479258	-0.763968	-0.326495	-1.51478	1.19824	1.5473	-0.426842	1.03588	-0.814033	0.255256	-0.73841	-0.350081	1.01884	0.13188	1.06773	0.125499	-0.0289895	-1.87565	-0.103294	-1.24216	0.144349	1.30936	-0.958608	0.0353066	1.66363	-0.820575	-0.0296001	-0.983431	-1.23159	-1.94808	2.15791	0.71703	1.48561	0.0739524	0.549615	0.28022	-0.487671	-2.45119	0.513438	-0.949757	0.211169	0.51895	-0.46809	1.02758	0.956649	0.406672	-1.05427	-0.986464
Q13642	FHL1	-0.952221	0.909861	1.13309	-0.03638	-1.84538	0.538196	0.499939	0.686399	-0.59951	-1.34245	1.01908	0.597829	1.02224	0.84059	0.554248	-0.187391	-0.771475	-1.92394	0.492165	-1.57684	0.350709	0.21118	-0.493777	-1.39665	1.40452	1.03124	0.425675	-0.448333	1.05442	-0.0612662	-0.565104	1.56405	-0.985687	-0.759862	0.434922	2.04725	0.945267	-0.686313	-0.664868	-1.09104	-1.74454	-0.863208	0.955579	0.0171549	0.334502	0.327154	-1.55743	-1.48209
Q13825	AUH	-0.422855	-0.164601	-0.745078	0.592042	2.01848	-0.779175	-0.34607	-1.10065	1.21406	-0.466162	0.2829	-0.499537	-0.592793	-0.266504	-0.469082	2.555	-0.54744	-0.0762746	-1.58319	0.802803	1.10706	-0.487898	0.758693	0.129534	-1.13396	0.371747	-0.606651	0.330703	-1.8039	-0.380934	2.49464	-0.226861	0.0112692	0.368156	-0.813168	0.0619177	-0.601294	0.0439528	0.819031	1.08576	0.0265642	-1.2416	2.49849	-1.27566	-0.515698	-0.090736	1.06367	0.815474
Q14197	MRPL58	-0.119003	-0.36471	-0.641644	1.09069	1.76057	-0.811623	-0.710324	1.39501	-0.597732	-0.0534274	-0.677886	-0.339727	-0.682156	-0.525599	-0.123991	2.29809	-0.472502	-0.0285855	-1.08372	1.54287	-0.170568	-1.992	0.576225	0.449601	0.452437	0.241696	0.325745	0.366325	0.932433	1.0072	-2.62266	0.256431	-0.170224	-0.0732388	-0.188311	0.8064	0.380972	1.48222	0.305975	-2.70346	-0.933501	0.263344	-1.25648	-0.0340979	1.00874	0.773257	-0.384302	-0.361756
Q14249	ENDOG	-0.367859	-1.22175	-0.609758	0.84156	1.83794	-0.118769	-0.206671	-0.496307	1.27264	-0.911169	0.0211184	-0.490981	-0.837187	-0.474897	-0.556262	1.19445	-0.564978	1.82042	0.238896	1.00162	0.314197	0.584211	-2.14076	0.707489	-1.30683	0.571417	-0.252113	-0.845211	-0.536384	-1.17426	2.43017	-0.549783	0.0108457	1.07256	-0.322301	0.0818053	-0.607026	0.502403	-0.202573	1.57273	-0.755806	-0.493284	2.52051	-0.947937	-0.598469	-0.751051	-0.762439	-1.0631
Q15119	PDK2	-0.581763	-1.35437	-0.124026	-0.00864697	2.08943	-0.331267	0.455946	-0.876767	-0.995551	1.33558	0.457136	0.252443	0.214864	0.459307	0.941986	-2.16772	0.31854	0.0928196	0.897616	-0.722831	0.592698	1.61872	-0.312664	0.57839	-1.59148	-1.09866	0.620454	0.0308895	0.749881	-0.0903334	-2.32686	0.544573	0.336423	0.337358	-0.164132	0.211203	-0.306304	1.35763	1.0021	-0.724876	0.694245	0.15655	-2.90034	0.625515	-0.00167324	0.0491697	-1.25072	-1.50184
Q15526	SURF1	0.978297	0.964606	0.194443	-1.95146	-0.934566	0.817822	0.176332	0.538797	0.956165	-0.904101	-0.711285	-0.386224	-0.458082	-0.359332	-0.705969	2.24554	-1.19719	0.983281	-2.39519	-0.336591	-0.48865	0.154809	0.996657	0.539973	0.434804	1.08208	0.190695	0.582057	-0.111389	-0.220001	-1.64489	0.935174	-0.657353	1.01396	-0.573106	-0.656937	0.236818	1.75105	1.74816	0.482547	-0.210265	-1.17077	0.918162	-0.38848	-0.558034	-1.60737	0.0480292	-0.442784
Q15785	TOMM34	-0.327168	-0.145734	-0.535022	-0.642046	2.2416	-0.42352	-0.0641235	-0.418162	-1.34366	1.35166	0.330349	0.225783	0.474585	0.50404	0.228259	-2.51164	0.162423	1.19281	-1.4971	0.2879	-0.978807	-0.149755	1.94747	-0.21987	0.368213	0.250858	0.156821	0.32277	0.286195	1.37834	-2.05858	0.54577	-0.948893	0.322646	-0.135056	-0.61115	-0.210676	0.492553	0.333379	2.08074	-0.951902	-0.805411	1.9659	-0.771777	-1.1618	-0.319394	0.174172	0.0220816
Q15907	RAB11B	-0.142831	0.715	-0.97795	1.43147	0.959174	-0.755274	-1.08562	0.0630178	-1.55492	-0.112394	1.4201	-0.857733	-0.266665	-0.414206	-0.628167	2.80992	-0.42343	-0.142638	1.30519	1.06821	-0.475319	0.632129	0.287756	-1.62051	-0.175983	-1.05222	0.276793	0.06897	0.00968279	1.47767	-0.998636	0.155969	-1.15514	0.312389	0.0690394	1.63854	0.819867	-0.947209	-0.0642057	0.212593	-0.237706	-1.26526	-1.92918	1.18631	-0.168858	0.63394	0.383122	0.260493
Q16134	ETFDH	-0.549604	-1.23357	-0.982925	1.05734	1.82575	0.4214	-0.374453	1.2545	-1.32641	0.110841	-0.26153	-0.44322	-0.0135271	-0.15349	0.512868	-1.26045	-0.17476	1.68086	1.54926	0.778395	-0.872415	1.14758	0.270902	-0.522275	-0.912351	-1.4514	-0.0604011	-0.0456069	0.0286184	0.126893	-1.83317	-0.145286	1.32063	0.81341	1.00853	0.932185	0.879396	-0.44587	-0.0617984	-1.09755	0.411652	0.808212	-2.63144	-0.0781397	0.559174	-0.277659	-0.289408	0.122603
Q16595	FXN	0.148552	0.51395	0.831418	-1.35854	-1.62815	0.630018	1.03037	-0.153403	1.21653	-0.833194	-0.376813	-0.104941	-0.940375	-0.0258027	-0.385595	2.7406	-0.873117	-0.292213	-0.263674	1.04476	1.04811	-0.871285	-0.733799	-0.832028	1.00108	-0.365222	0.480026	0.169345	-0.60005	0.217206	2.37263	-1.94788	-0.257043	-0.257707	1.62273	-0.529027	0.931346	0.108908	-0.64499	-0.730466	-0.694656	-0.52278	1.88447	-1.24709	0.411621	-0.565606	-0.370027	0.492489
Q16698	DECR1	0.470418	-0.167858	0.611226	-1.70373	-0.898181	1.24841	0.602003	0.464713	0.446042	0.204123	-1.31983	-0.50036	-0.480376	-0.467163	0.106923	2.49362	0.0869204	-1.1072	1.33747	0.30756	-0.877302	-0.101287	0.900012	0.408467	-0.223068	-1.7484	-0.00978579	-0.425559	-0.540473	-1.29616	2.72082	-0.466956	0.805757	-0.589945	-0.383595	-0.478332	-1.4529	-0.079357	0.612497	1.53311	0.309331	-0.394547	2.2962	-1.06884	-0.0951696	-0.776985	-0.186155	-0.240468
Q16718	NDUFA5	0.781118	0.8049	0.487346	-2.20642	-0.759243	0.959139	-0.004332	-0.261059	1.3297	-0.894456	-0.195807	1.5968	0.629481	-0.158338	-0.408845	-0.972536	0.475789	-1.0722	0.787631	0.977287	1.02516	-0.0759605	0.121736	-1.72332	-1.33882	0.166039	0.324318	0.742432	-0.635268	0.397225	-0.948783	-1.70473	0.713411	1.10176	-0.184666	0.425549	0.811432	0.152031	0.107005	-2.4845	0.559708	1.12127	-2.02662	0.488378	0.505782	0.720584	-0.353706	0.0224854
Q16740	CLPP	-0.024947	1.09469	0.147839	0.61064	-2.30886	0.147274	0.373707	-1.10285	1.18921	-0.301291	0.107618	0.776909	0.0396862	0.791871	-0.399565	-1.95325	0.78768	-0.030937	-2.33184	0.116544	0.65884	0.264397	-0.399205	0.915798	-0.487347	1.13906	-0.00292008	0.770321	-0.00888331	0.642162	-2.3781	0.18859	0.255296	0.799156	0.32001	0.294377	0.673663	1.11729	0.47846	-2.27473	0.000756074	0.535617	-2.1526	0.044277	0.647884	0.416122	-0.0372923	0.395763
Q16762	TST	0.744349	-1.49817	-0.532071	1.19977	0.869531	0.139447	-0.716084	0.387066	-0.47907	1.04761	-1.22483	-0.508228	0.658034	-0.0604207	0.932721	-1.33341	0.791234	-0.34475	0.621958	-0.0116788	-0.722894	-0.010397	1.44724	0.644557	0.258886	-2.2302	0.595311	-0.568066	0.387313	-0.774992	2.12772	0.309089	0.740359	-2.64429	1.00305	-0.651837	-0.458776	0.065929	-0.0665462	-2.75534	0.741967	-0.0413663	0.220269	0.525603	0.9158	0.529812	0.289053	0.545554
Q16775	HAGH	-0.209828	1.37534	-1.23204	1.2802	0.141429	-0.777009	-0.448662	-0.8497	-1.29906	0.478194	1.47198	1.29628	0.670674	0.989282	-1.39299	-0.587015	-0.514237	-0.378032	0.107428	-1.17227	-0.598263	1.02347	-0.965838	1.21506	-1.34811	1.78016	0.117713	0.318266	0.540904	1.37928	0.0351919	0.127561	-1.81684	-0.488418	-0.917355	0.470448	0.853689	-1.55967	0.431873	-1.30807	0.0553379	0.85758	-0.97171	1.25819	-0.536619	1.39775	-0.0892601	0.335203
Q16795	NDUFA9	-1.52399	0.280827	0.253144	0.826158	-1.5428	1.13197	0.647338	0.74274	0.842931	-1.20878	-0.477852	0.187849	0.905538	0.484198	-0.981956	-1.71727	0.849815	0.371711	-0.820313	-0.626361	-1.42685	-0.341278	1.32762	-0.0625485	1.53935	0.41222	0.847687	1.06627	0.0417247	0.950942	0.636905	-0.809473	-0.742038	-1.89018	-0.830012	-0.268218	-0.149845	0.774256	-1.05432	-2.08427	-0.0210529	0.283809	-0.288921	1.62754	1.10768	0.948727	-0.296704	-1.27033
Q16836	HADH	-0.375389	0.105701	0.689223	-1.95558	-0.637899	1.34656	1.02879	-0.447977	-1.23495	1.37526	0.0643298	0.0385159	0.881527	-0.0368524	0.533564	-0.800004	0.882221	-1.32402	-0.171015	-0.788381	-1.30539	-0.0458172	1.14251	-0.0158854	1.75849	-0.537145	0.395429	-0.819552	0.234206	-0.581377	2.31651	-0.0240485	0.887406	-2.23274	0.173557	-0.00208605	0.430806	-1.28779	0.7037	-2.59314	0.368849	0.454255	-0.137754	1.06406	0.28732	0.571953	1.47447	0.356638
Q16891	IMMT	0.375751	0.356982	0.513102	-2.33702	-0.162673	1.71875	-0.297228	0.81892	0.512269	-1.38511	-0.243371	1.10894	0.330685	0.297575	-0.44134	-1.60857	-0.130083	0.598577	-0.559435	-1.28511	1.54679	0.791551	-1.52929	1.21976	-0.829983	0.662335	-0.0623035	0.204228	-0.208012	-1.47375	-1.18795	0.86881	1.04185	1.09758	0.500787	0.616455	0.853722	-1.30328	0.433161	-2.06938	0.62703	0.933491	-1.50088	0.158165	0.496658	0.352439	-0.0474991	-0.0733656
Q3ZCQ8	TIMM50	-0.50775	1.31102	0.584251	-1.87822	0.931976	0.493297	-0.772892	1.14839	-0.119825	-1.13336	-0.0271734	0.552555	0.558819	0.265129	0.548046	-0.432984	0.776722	-2.08729	1.319	1.12663	-0.0475523	-1.02088	0.393173	-1.13138	0.0276981	-0.652723	0.943709	-0.634826	-0.759012	-0.666965	2.48922	-0.432524	-1.01608	0.20369	0.0429198	-1.09268	1.06588	0.942561	0.463278	1.39349	-0.677566	-0.500578	1.41748	-0.888001	-2.01113	-0.213509	-1.0033	-0.714203
Q49B96	COX19	-0.73957	-0.585418	-0.348253	0.00877346	2.24687	-0.409534	-0.119754	0.223465	1.26128	-0.391771	-1.17103	0.0663676	-0.137823	0.400382	-1.15892	2.35832	-0.500966	-0.885223	-0.646164	1.57665	0.612848	-1.3684	-0.495903	-0.252384	-0.757487	1.29413	0.548653	0.860179	-0.401268	1.22773	-1.63938	-0.776431	-0.624235	0.871673	-1.43225	-0.719439	0.349767	2.16506	0.133584	0.514157	0.381826	1.16279	-1.35142	-0.941368	-0.468832	0.217529	0.318685	1.38423
Q53S33	BOLA3	-0.214098	-0.496439	-0.637074	1.35573	1.59632	-0.729631	-0.689112	-0.955455	0.171624	-0.869037	1.48744	-0.160647	-0.423969	0.139684	-0.850764	-0.0306734	-0.584571	2.02183	-0.525399	-1.45936	-0.0245756	1.73842	-0.202068	0.781578	-1.42328	1.0876	0.33864	0.109042	0.0846745	-1.52975	-1.31045	0.170592	1.10476	1.20306	0.123735	0.992483	-0.0387486	-2.5802	1.04395	-1.54585	0.725459	0.889409	-0.772451	0.505964	0.442381	0.316796	0.15198	1.95727
Q5HYK3	COQ5	-0.159327	-0.211512	-0.00327439	1.49931	1.22022	-0.950632	-1.1661	0.765565	-1.74552	0.565417	0.246478	-0.472618	0.204556	0.128946	1.08832	-1.52675	0.974462	-0.306506	-0.638731	-1.03671	0.416236	1.58159	0.317257	-0.980839	1.2912	-0.957503	0.877172	-1.36135	-0.384048	-1.43857	1.80173	1.23685	0.77258	-1.36253	0.100999	0.279851	-0.0759114	-0.0465312	0.415036	-1.34773	0.894888	0.548697	-2.14684	-0.811912	1.29116	0.906939	-0.797561	-1.53269
Q5JRX3	PITRM1	-0.924941	0.228457	-0.416048	1.67719	1.10306	-1.43776	-0.0669393	1.07509	-1.64935	-0.305118	0.60647	-0.0851722	-0.275026	-0.101166	-0.0161238	-1.25431	0.213179	1.75254	1.77343	-0.699418	-0.178659	-1.45486	1.09866	-0.967792	-0.19877	0.644282	0.736956	0.483499	0.311632	1.18814	-1.01099	-0.607027	-0.767638	-0.107605	0.262724	0.309051	0.00995548	1.51182	-1.43068	0.409858	-1.78264	-1.78254	0.225533	0.676384	0.150321	1.46553	-0.109721	-1.22418
Q5JTJ3	COA6	-2.35412	0.331478	0.741595	-0.302342	0.95014	-0.218707	0.95635	-0.203424	1.22154	-1.02531	-0.0409906	-0.097304	-0.313482	0.0384683	-0.700661	2.39835	-0.504663	-0.760179	-1.45787	-1.38821	0.598091	0.606644	-0.40886	0.395326	0.0670666	1.59093	-0.932461	0.863994	-0.381158	-0.0391253	1.96028	-1.05071	-1.07028	0.728985	0.0424131	0.229988	0.798967	-3.29754	-0.266198	-0.271478	0.379448	0.688845	-0.0710168	0.464585	0.165018	1.16268	0.177611	0.554611
Q5T440	IBA57	-0.0753765	-0.738936	-0.571944	0.552115	2.03669	-0.312772	-0.722379	0.649088	0.811441	-1.06474	-0.565605	-1.0283	-0.615266	-0.711895	0.0584268	2.47513	-0.167883	0.0994046	0.0505177	0.823587	-0.108594	-1.82293	0.533275	-0.803848	-0.0374987	1.33742	0.630063	-0.279806	-0.657902	-0.529846	2.7415	-0.193204	-0.772608	-0.766425	-0.460185	-0.343541	-0.297245	0.642813	0.0142865	1.91124	-1.11431	-0.964831	2.26082	-0.286979	-0.612205	-0.738228	-0.072196	-0.820378
Q5TC12	ATPAF1	-1.08396	-0.408805	-0.228623	-0.446645	1.90971	-0.501201	0.892502	-1.66599	0.597045	0.719004	0.242529	-0.528573	-0.730784	-0.417199	-0.145328	2.40383	-0.251897	-0.250977	1.11696	0.980048	-0.65501	0.818561	-0.426847	0.706419	-1.83766	-0.697517	-0.650692	-0.512214	0.0407042	-1.06741	2.49478	0.63576	-0.576384	-0.231952	-0.805736	-0.183484	-1.00523	0.337826	0.504295	1.985	-0.725714	-0.508306	1.80335	0.42572	-1.14257	-0.715735	0.259387	0.41761
Q5U5X0	LYRM7	-0.268574	-0.544215	-0.459532	1.80536	0.703804	-1.41552	0.28928	1.2049	0.318191	-0.647418	-1.01376	0.965508	0.456264	0.785229	-0.263264	-1.80985	0.798502	-0.835359	-1.23891	-0.140028	-0.652278	1.86647	-0.886731	0.952598	-1.0255	1.12023	-0.54692	0.588475	0.00606303	0.403591	-1.79819	-0.072892	-0.019092	1.56027	0.241717	0.168159	0.611615	2.22104	0.273883	-0.728188	-0.287535	0.581188	-1.27722	-1.93783	-0.383152	0.418073	-0.435635	0.625059
Q6NUK1	SLC25A24	-0.543875	-0.251609	-0.90332	0.262027	2.16053	-0.552979	-0.0187636	-0.634826	-1.01799	0.0169551	1.52213	-0.109398	-0.494102	0.0485137	-0.475035	2.49867	-0.359391	-0.998502	0.582311	0.734831	0.695513	0.750282	-0.525881	0.490301	-2.58991	-0.1505	0.681645	0.469904	0.382713	0.488744	-2.20097	0.404643	-0.330349	0.175246	0.30777	0.760717	0.561638	-0.645626	0.971788	-2.15415	0.395687	0.333761	-1.58594	0.173857	-0.362154	1.26835	-0.472091	-1.00631
Q6NVY1	HIBCH	0.538698	1.19042	0.63443	0.194202	-2.15654	-0.182835	-0.0510875	-1.23599	0.0776742	-0.531512	1.49939	0.87689	-0.453104	0.980564	-1.07564	-0.847256	-0.635835	1.19371	-0.779293	0.614576	-1.51612	-0.261949	0.169571	1.61644	-1.14245	1.26432	0.354701	0.809741	0.340764	0.673027	-1.94356	0.588506	-0.383657	-0.193546	0.605254	0.788114	0.729889	0.349273	-0.168503	-1.23701	0.126178	0.294219	-2.85193	0.998046	0.11006	0.306954	0.14563	1.10907
Q6P587	FAHD1	-0.713389	-0.465974	-0.234186	-0.62029	2.2285	-0.124711	0.00487191	-0.699381	0.515952	-1.169	1.23579	-0.452908	-0.545267	-0.32408	-0.446057	2.38203	-0.958675	0.471886	-1.07637	1.41881	-0.160322	0.222726	-1.07698	1.57415	-0.806643	-0.0852372	-0.376561	0.174366	0.11904	0.697401	-2.03121	1.34164	-0.204194	0.402152	-0.737162	-0.981555	-0.764644	1.97309	1.08617	1.15566	-0.315202	-0.00393011	1.0587	-0.585668	-1.32245	-0.548757	0.331689	1.30151
Q6UXV4	APOOL	-0.10104	-1.9271	1.65692	-0.15307	0.859707	-0.185786	-0.037362	1.04116	0.432423	-1.03802	-0.610481	0.828534	0.805419	1.08694	-0.890453	0.534679	-0.213637	-2.03947	-1.44086	-1.21946	0.733201	0.618595	-0.105879	1.20534	-1.17857	1.34025	0.28543	0.250703	0.126694	-0.96333	-1.78691	0.231474	1.18166	0.869897	0.631351	-0.198823	0.383881	-1.80819	-0.513852	-2.03875	0.635768	0.773969	-0.457968	1.11174	1.04585	0.466195	0.271191	0.170487
Q6YN16	HSDL2	-0.345487	0.318997	0.927799	-1.3541	-1.2365	1.43832	0.399246	-0.391171	-0.85158	1.45112	-0.348799	0.165759	0.537603	-0.501337	0.74457	-1.61026	0.795153	0.0436944	1.31536	-0.0667709	-0.841445	-0.585917	0.596238	0.0741204	1.15434	-1.66019	0.543133	-0.564668	-0.212929	-0.458149	2.71778	-0.344461	-0.0237074	-1.48294	0.10028	-0.789582	-0.310868	-1.1333	0.593785	0.803657	-0.467146	-0.467156	2.72451	-0.715985	-0.866299	0.502038	-0.164775	-0.879548
Q7L0Y3	TRMT10C	0.150931	0.919975	0.304331	-0.0139561	-2.18195	0.376049	0.60136	0.425699	0.845138	-0.392087	-1.05923	-0.669447	-1.01122	-0.4799	-0.311951	2.00131	-0.674892	1.28578	0.60583	0.362974	-0.548326	-1.82002	0.786369	0.544301	-1.02192	1.0805	0.370481	0.169402	-1.00415	-0.225397	2.55412	-0.972498	-1.04361	0.340265	-0.289122	0.132956	-0.730584	0.735842	0.466621	2.07006	-1.01537	-0.801447	1.89171	-0.828643	-0.913303	-0.683264	-0.738292	0.00597943
Q7Z3D6	DGLUCY	0.178509	-0.609155	-0.248575	0.224391	2.02685	-0.365379	-1.03275	1.17858	-1.03986	0.0453173	-0.349071	-0.291262	0.2471	-0.0112387	-1.30742	2.33701	-1.01746	0.122941	-0.394435	-2.0821	-0.267703	0.491467	0.966896	-0.0589103	1.43468	-0.0672972	0.494422	-1.26912	-0.358952	-0.528306	2.62645	-0.878753	0.543335	-0.461464	1.19157	-0.504202	0.731566	0.847904	-1.03879	0.171626	-0.98697	-1.49538	1.88854	-0.54398	0.179473	-0.431392	-0.556791	-0.786846
Q7Z434	MAVS	0.81724	0.291116	-0.111023	1.18748	-0.623285	0.0957355	-1.48132	1.08824	0.182403	-0.728681	-0.734486	-0.297957	-0.395284	-0.471102	-1.2125	2.55407	-0.659926	0.595358	0.918269	1.43215	0.780239	-0.693047	-0.78032	-0.85798	-0.534674	-0.241581	0.282528	-0.155097	-0.109899	-0.197373	2.06471	-1.12813	-1.64914	1.07827	-0.728422	-0.499314	-0.696714	-0.284055	-0.374025	2.18552	-0.469786	-0.652284	2.50797	-0.256146	-0.0857121	-0.62666	-0.875761	-0.696387
Q7Z4W1	DCXR	0.140674	-0.340364	-0.254097	0.21099	2.01995	-0.407332	-1.16915	-0.769059	1.06863	0.34814	-0.801001	-1.62473	-0.0604589	0.103322	0.0676091	1.5176	1.128	-1.08987	1.30115	-0.190039	-2.13181	-0.384892	0.436304	1.35726	-0.121269	-0.245925	0.204016	-1.16926	-0.796941	0.137603	2.76462	0.303518	-0.502851	-0.747932	-1.22145	-0.559235	-0.847065	-0.07402	-0.429013	2.55389	0.540043	-0.071342	1.3881	-0.549604	-0.426142	-0.296969	-1.14674	-0.40915
Q86SX6	GLRX5	0.855086	-1.33279	0.0998882	-0.900724	1.99869	-0.421166	-0.167974	1.40312	-0.278419	-0.784403	-0.403139	-0.664029	-0.183163	-0.477503	0.01042	-0.3479	-0.318097	2.089	1.05397	1.23543	1.21103	-0.140421	-0.767181	-0.868971	-0.989371	-0.71544	-0.284906	-0.868047	-1.06645	-1.38535	2.71139	-0.352465	0.887605	0.537936	0.477633	0.466194	-0.26597	2.37085	0.339165	-0.657678	0.0643544	-0.694091	-0.732704	0.10985	0.359153	-1.87109	-1.30685	-0.117062
Q86U28	ISCA2	1.15676	-2.20619	0.579819	0.4373	-0.161381	0.0352771	0.194138	0.822259	-1.68153	0.189382	0.51637	0.29423	0.0553535	0.285668	0.257417	-1.85321	-0.10763	1.37563	-2.16645	-0.84529	0.192478	-0.216529	0.631675	1.51239	0.22251	0.657566	0.165666	0.526753	-0.206752	0.327965	-2.31258	0.421866	0.409169	0.823452	0.50226	0.852182	0.595368	0.246459	-0.540972	-0.654515	0.445973	0.337386	-3.21044	0.399535	0.287068	0.656582	0.624102	0.712457
Q86UT6	NLRX1	-0.3784	-0.42237	-0.324333	-0.092047	2.29721	-0.793258	-0.130736	1.14981	-0.0405307	-1.32045	0.0542874	0.541778	0.257586	0.895199	0.444366	0.474626	0.349684	-2.71425	-0.723079	0.760887	1.08075	-0.229812	-1.00478	-1.56442	0.636199	0.989386	0.404032	0.0768603	0.393149	1.19295	-1.40328	0.118442	-1.184	0.468544	-1.17785	0.038938	-0.810513	0.220252	-0.535859	2.53431	-1.04197	-0.0883259	1.55112	-0.402511	-0.497916	0.173152	-0.193219	-2.33999
Q86WU2	LDHD	-0.402359	-0.606749	-0.784129	1.46402	1.63323	-0.666065	-0.406809	0.939851	-0.548159	0.648829	-1.23488	-0.569849	-0.179458	-0.495313	0.0671262	-0.477845	-0.253963	2.05497	-1.91757	0.446456	0.119744	1.05889	0.53268	-0.924491	1.24274	-0.561316	-0.156619	-0.80212	-0.242186	-1.55967	0.748032	-0.923603	1.81737	1.30415	0.430697	0.186823	0.285114	0.992638	-0.150599	-0.888306	-0.295905	-0.0628188	-2.78897	0.385633	1.20652	0.691834	0.0606941	-0.227194
Q86Y39	NDUFA11	0.430905	-0.190708	0.0202404	-1.40435	2.06186	-0.416836	-0.350385	0.875163	0.496892	-1.00377	-0.539302	0.139205	0.455794	0.583243	-0.223111	1.63946	-0.171891	-2.33221	-0.692285	0.107649	-0.145635	-0.79493	1.38344	-0.610704	1.36855	-0.588313	0.36959	-1.03985	-0.597728	0.00455536	2.6121	0.58489	-0.468411	-1.30333	-0.821774	-0.811288	-0.965372	0.668744	-0.133409	1.00756	-0.484215	-0.656869	2.7542	-0.0296415	-0.277785	-0.234642	-0.0649544	-0.463971
Q86YB7	ECHDC2	-0.482887	0.00742035	-0.678248	0.0947497	2.21686	-0.591916	-0.426001	-0.607217	0.228017	1.22504	-1.00483	-1.18497	-0.129887	-0.350743	-0.27069	2.42496	-0.696707	0.326712	0.790476	0.893757	0.56315	0.0555261	0.115325	-2.10382	0.438081	-0.786235	-0.0756367	-0.110972	-0.888746	-0.633133	2.74658	0.583951	-0.825454	-0.62591	-0.232455	0.0283987	-1.03897	-0.883847	-0.0830671	1.72233	-0.650617	-0.426576	2.51264	-0.616508	-0.5078	0.189252	-0.212857	-0.0138296
Q8IUZ5	PHYKPL	0.575709	1.16716	0.718493	0.247339	-2.19964	-0.0175674	-0.305289	0.735264	-0.907263	0.990504	-1.0004	-0.899057	-0.814452	-0.481581	-0.598831	1.3611	-0.357159	1.86282	0.184706	1.28432	0.775818	-1.21449	0.656887	-1.4272	-0.731284	0.423814	0.177256	0.386237	-0.00304892	0.311266	-2.33483	0.941064	0.146504	0.620512	-0.24846	0.317563	-1.01846	0.45157	-0.0386567	2.95618	-0.554706	-0.337203	-0.538669	-0.505198	-0.443265	-0.0741465	-0.0738213	0.406359
Q8IW45	NAXD	-0.199835	0.162043	0.297631	1.22814	-2.00686	0.219848	0.522856	-1.81437	0.592601	0.597303	0.406755	0.592822	-1.08846	0.786125	-0.340689	0.728138	1.23656	-1.90807	-1.48911	0.0426649	-0.621171	-1.2952	-0.113419	1.35815	0.987704	1.15747	-0.893477	0.399776	-1.10796	0.454362	-0.0490422	1.42443	-1.14828	1.16722	0.28192	-0.718867	0.210044	1.88265	-0.197156	1.35241	-1.04108	-1.2892	1.38328	-0.622625	-1.36394	0.123897	0.983428	0.735391
Q8IWW8	ADHFE1	0.0151523	0.179539	1.16511	0.891685	-2.1102	0.152866	-0.127776	0.396242	-1.83694	0.782956	0.48202	0.260042	0.494025	0.284533	0.652041	-2.08337	0.820474	-0.203259	-1.7519	-1.04105	-0.800047	-0.285372	0.614884	1.2893	1.28518	0.714591	0.898029	0.507274	0.888396	0.258889	0.945298	-2.30694	-0.294224	-0.826887	1.56624	0.354875	0.938912	-0.858472	-0.540719	-1.97583	0.379143	0.827977	-0.495361	-1.18432	0.629051	0.316883	1.0743	0.480425
Q8IXM3	MRPL41	0.0469776	-0.292791	0.75636	-0.0246717	-2.26371	0.896174	1.10859	0.408297	0.872349	-1.58176	0.202654	0.759461	0.123801	0.371304	0.49797	-2.27509	0.475061	0.318025	-0.61195	1.30273	-0.313645	-1.93272	1.06	0.673349	0.0575475	-0.305738	0.734878	0.0493879	-0.488365	0.309572	-1.19308	-1.42669	1.00738	1.07534	-1.2265	-0.69512	0.0771376	1.72831	-0.583782	0.905408	-1.1672	-0.74274	2.18898	0.102771	-0.267596	-0.365961	0.199554	-1.81396
Q8N0X4	CLYBL	-1.53658	0.975467	0.0908513	0.756812	-1.56439	0.768153	0.568502	0.8668	0.40283	-1.59117	0.29786	0.0549808	-0.792371	-0.674676	-0.426517	1.54897	-0.759857	1.25029	-1.25286	0.17001	-1.33148	-0.696784	0.0828006	1.1782	0.698373	1.30222	-0.448219	-0.153121	-0.242476	-0.534912	2.03586	-0.309903	-0.484415	-0.213031	0.465295	0.573136	0.675061	1.52153	0.153117	0.0388791	-0.634704	0.169162	-3.3973	0.275362	-0.337602	0.473628	-0.631047	0.954507
Q8N183	NDUFAF2	0.600433	0.565732	0.543661	-1.34811	-1.7857	0.700414	0.767933	1.18652	-0.150278	-0.21292	-0.911294	0.511017	0.498283	0.471819	0.659675	-2.46331	0.274441	0.19032	1.55882	0.017132	0.698322	-0.298672	0.621464	-0.70616	-1.10353	-0.911314	0.354651	0.420424	0.536099	0.341496	-2.76992	0.408043	0.544578	0.464157	0.561749	0.687625	0.484497	-0.846428	0.446873	-1.91082	0.581961	0.619658	-2.39616	0.601483	0.664649	0.483617	0.296645	0.523976
Q8N4Q1	CHCHD4	-0.411649	-0.218021	-0.214811	0.113932	2.1476	-0.437796	-0.91099	-0.369185	-0.305912	1.40055	-0.840622	0.0701263	-0.425876	-0.252067	0.0128177	2.09897	0.40312	-1.86778	0.270395	-1.31954	0.783426	-0.276374	-0.893768	1.19658	-1.25224	1.40463	0.286188	0.252231	0.832124	0.262389	-2.31103	0.648498	0.181036	0.12477	0.609586	0.434993	0.397282	-2.49109	0.302915	0.944958	0.413887	0.352157	-2.2514	0.358685	0.513416	0.637811	-0.347316	0.821327
Q8N4T8	CBR4	0.676607	0.540448	-0.486542	-0.68997	1.68332	0.184574	-1.7448	-0.0491129	0.40935	0.995102	-1.46476	0.668423	0.255156	-1.07517	0.716771	-1.42532	1.18663	-0.239923	-0.729986	0.224283	0.274183	0.62686	1.82256	-0.25052	-0.477191	-1.52489	-0.186546	-0.0340039	0.185352	-0.816414	-1.85395	1.41952	1.02759	0.421559	0.881694	0.156026	1.35262	-1.10791	1.19699	-0.322119	0.29663	0.20255	-2.38711	-0.25321	-0.761179	0.670033	-0.444117	0.335818
Q8N5N7	MRPL50	0.154294	-0.75689	-0.818066	0.785704	2.09584	-0.669111	-0.586643	0.0184711	1.27021	-1.16632	-0.294944	0.259695	-0.931536	-0.35215	0.0543852	-0.617665	-0.336226	2.01143	1.27366	1.44079	-0.454376	-1.52045	0.193565	0.72165	-0.953395	-0.667884	0.371023	0.365545	-0.28053	-0.152642	-1.91519	-0.210714	0.609498	1.33111	0.0399208	-0.772577	0.0791386	1.12618	-0.195525	-1.07959	-0.4425	-1.17179	2.70304	0.0631937	-1.02292	0.675076	-0.265314	-0.390491
Q8NBU5	ATAD1	-0.612922	1.05006	1.03625	0.0256705	-2.15389	0.432154	0.327017	1.3584	-0.933827	-0.211728	-0.360365	0.18943	0.0883374	0.00247143	0.166655	-1.93857	0.500301	1.18425	1.86745	1.07001	-0.424545	-0.581946	-0.276343	-1.11098	-0.110023	-0.427233	-0.462732	0.085052	-0.82359	-0.114271	2.94063	-0.666838	-0.257322	-0.54766	-0.827142	0.958666	-0.724789	1.76656	0.375188	1.93131	-1.17423	-1.19931	0.455302	-0.45136	-0.666582	-0.45371	1.00433	-0.474509
Q8NBX0	SCCPDH	0.58531	0.0508736	0.890165	0.484154	-2.14204	-0.278064	0.498632	0.654211	0.827223	-0.947974	-0.68254	-0.264616	-0.522417	-0.480555	-0.394674	2.58419	-0.54819	-0.256057	1.81458	0.55857	-1.38914	-0.417781	-0.834286	-0.46133	0.214926	0.529779	0.434446	-0.483053	-0.347155	-0.140545	2.71493	-0.644147	-0.383442	-0.951363	-0.338171	-0.397025	-0.321695	0.411766	-0.519246	1.31091	-0.950691	-1.06603	2.66218	-0.0541449	-0.181493	-0.576238	0.739746	-0.595634
Q8NCW5	NAXE	0.361417	0.384137	0.545852	-0.191092	-2.14676	0.510425	0.730915	-0.942843	-1.03185	1.17222	0.589277	-0.556579	-0.440609	-0.227775	-0.787441	2.58709	-0.593594	0.162767	-1.59343	0.141839	0.0424307	0.370512	-1.41614	1.66704	0.244641	0.547416	0.283792	-0.461115	-0.33567	0.325288	2.68573	-0.46439	-0.920251	-0.921621	-0.458181	-1.95506	-1.2766	0.357081	0.0888766	1.82106	0.27245	-0.1008	1.79108	-0.669274	0.099599	0.00944041	-0.0779034	0.195235
Q8NE86	MCU	0.721085	-0.229392	0.794513	1.1079	-1.55122	0.53319	-1.25493	1.47659	-0.813985	-0.615396	-0.157406	-0.205899	0.604862	-0.325202	-0.191656	-1.67974	1.30995	0.670724	1.26456	-0.608487	0.694731	1.48281	-0.262314	-1.13221	0.356175	-1.8033	1.96062	-0.204267	0.78762	-0.421285	0.135991	-0.583039	0.176747	-1.71903	0.933826	0.988033	1.03209	-1.93836	0.275163	-1.66924	-0.486922	-0.368332	-1.10019	0.986616	0.297828	1.06729	0.361633	0.133211
Q8NFV4	ABHD11	-0.515115	-0.922355	-0.481944	0.849111	2.06351	-0.389241	-0.407449	0.909686	-0.158899	-1.57274	0.746567	-0.574463	-0.264892	-0.353936	-0.246131	0.460379	-0.989687	2.08172	1.0825	-0.119635	0.129434	-2.1071	1.13252	-0.437739	-0.734475	1.02674	-0.0937283	0.783351	0.151599	0.844448	-2.44671	0.282805	0.246617	0.317171	0.594767	-0.617531	-1.44896	0.408453	0.964475	2.21921	-0.4922	-1.15502	-0.433331	-0.667162	1.1737	-0.575273	0.152323	-0.424235
Q8NI37	PPTC7	-0.120912	-0.418259	-0.575138	1.19577	1.62209	-0.757514	-0.745815	0.0857331	1.26275	-1.1232	-0.230213	0.0867352	0.535832	0.374621	0.526029	-2.68798	0.549981	0.726217	0.543634	0.123496	0.33881	1.53708	-0.00211524	0.228394	-2.77618	0.0309679	-0.319819	-0.720584	-0.245775	-0.983435	2.35572	0.10858	-0.0409888	-0.206017	-0.321332	-0.474618	-0.521636	-1.34644	-0.423548	1.90825	-0.29713	-0.317828	1.98506	-0.149419	-0.258885	0.0778258	0.667331	0.0329653
Q8NI60	COQ8A	0.137642	-0.784694	-0.542251	0.51398	2.1204	-0.534737	-0.692068	1.01193	-0.821612	0.544248	-0.907577	-1.43256	-0.709689	-0.527	0.590771	0.0235722	0.874501	1.32328	-0.875445	-1.2487	-0.905039	0.176374	-0.254328	0.812373	2.07994	0.253362	1.30235	-0.62758	-0.0487778	-0.877837	2.33362	-1.24343	0.47624	-1.13343	-0.185428	-0.791773	-0.86987	-0.342862	-0.705114	-1.12161	0.618263	-0.977684	2.36142	1.32447	0.895188	-0.206111	1.33088	-0.792267
Q8TAE8	GADD45GIP1	0.0520772	-0.241637	-0.714598	0.347159	1.93128	-0.258714	-1.04317	0.75779	0.816048	-0.808393	-0.896138	0.762404	0.300752	-0.328773	0.301879	-2.17046	0.702065	0.529658	-2.07088	-0.663825	0.960203	-0.378841	1.10884	0.790541	-0.385745	0.50491	-0.0410696	0.55175	0.37471	0.407265	-2.5863	0.528508	0.509287	0.57221	0.426935	0.464904	0.579152	0.74719	-0.0917755	-3.01147	0.366949	0.394387	-1.5556	0.427396	0.719999	0.528076	0.149493	0.565957
Q8TB37	NUBPL	-0.357571	-0.994949	-0.101945	0.47565	2.02948	-0.560007	-0.31405	-0.685803	1.07162	0.051261	-0.717818	-0.834293	-1.07906	0.0829152	-0.163378	2.59569	-0.817094	0.340972	-0.684197	0.617815	-1.06519	0.632361	-1.49088	1.27198	-0.467099	1.2287	-0.315056	-0.530572	-0.652781	-0.216414	3.10853	-0.929941	-0.393252	0.180182	1.53921	0.880746	-0.0907086	-0.519624	-0.749162	0.446753	-1.82355	-0.448094	1.55383	-0.970033	0.296306	-0.0910357	0.5754	0.175955
Q8TCS8	PNPT1	-0.193726	-0.221095	-0.236186	1.93864	-0.863222	-0.174037	-0.0795958	0.671492	-1.39359	1.00762	-0.433876	0.648433	-1.08516	1.37074	-0.36586	-1.25305	0.362881	0.395692	-0.0880617	0.991772	0.541458	1.1721	0.683108	-1.08956	-1.7798	-0.477553	0.834059	-0.259813	-1.07694	-0.492156	2.6139	0.174632	-1.26229	-0.375473	-0.265947	0.0635098	-0.612837	0.733087	0.0402151	2.2501	-0.92233	-0.774087	1.96996	-1.11103	-0.77229	-0.555981	-0.223932	0.0342625
Q8TD30	GPT2	-0.429299	-0.823089	-0.274563	1.86686	0.0946108	-0.105027	-0.342727	1.15747	-0.48246	0.564838	-1.18878	-1.25814	0.0232622	-1.04845	0.0968741	1.40989	-0.592848	1.50099	1.23925	0.894841	-0.417369	-0.685625	0.34391	-0.964153	1.19383	-1.58418	1.51084	-0.575673	0.830619	0.111165	0.954881	-1.03824	0.178292	-1.91178	0.479978	-0.620043	-1.41955	-0.252522	0.0614858	1.94077	1.03674	-1.368	0.165648	1.03584	0.346028	-1.49086	0.56552	-0.619604
Q8WW59	SPRYD4	-0.953983	-0.170199	-0.679141	0.96465	2.12164	-0.456484	-0.647563	-0.234736	-1.41923	1.48236	-0.0269815	0.179576	0.188479	0.43595	0.752908	-1.65011	1.02703	-0.735408	-0.0840696	1.52038	0.655859	0.882353	-0.201804	-0.717292	-0.242811	-1.80055	0.166498	0.658984	-0.496795	-0.0119032	-1.53061	1.7241	-0.243685	-0.0416976	0.207448	0.367558	-1.0683	1.40335	1.85595	0.991272	-0.431924	-1.06307	-1.74027	-0.361129	-0.655739	0.509333	0.172648	0.660803
Q8WWV3	RTN4IP1	-0.9057	-0.11245	-1.52107	1.23733	1.2628	0.0543168	0.147217	-1.27611	-0.23872	1.28732	0.12835	0.0685912	-0.105458	-0.323964	-0.252608	2.09402	0.382531	-1.76108	1.39001	0.56872	0.475827	0.535086	0.216934	-0.642809	-1.93432	-0.631777	-0.519446	-0.390473	-0.225441	-1.53338	2.55361	0.0984562	0.163961	-0.041353	-0.773588	-0.295656	-0.572212	0.433687	-0.481643	1.04604	-0.50125	-1.41037	2.52154	0.355952	0.0798064	-0.424261	-0.481382	-0.00478491
Q92506	HSD17B8	-1.1311	1.04559	-1.69193	-0.131506	1.26566	-0.12998	0.793313	-0.371283	-1.267	1.27994	0.301551	-0.604267	-0.684289	-0.565348	-0.562274	2.02747	-0.588622	1.07397	-1.75891	0.7195	0.13683	-0.0609457	-0.373341	-0.675701	1.57814	0.454345	0.0260459	-0.0719491	-0.271789	-0.69185	2.56978	-0.982611	0.00696211	-0.457766	0.308588	-1.19043	0.518494	0.319445	-0.919163	1.39514	-0.354033	-0.582933	2.23102	-1.10811	-0.19087	-0.446342	0.895843	0.335601
Q92523	CPT1B	0.738941	-0.714364	0.735639	0.88039	-1.43736	0.377443	-0.440446	0.854279	0.17786	0.0258345	-1.25289	-0.702764	0.285504	-0.723637	0.67367	2.36222	-1.05967	-0.708366	1.33147	-0.0604419	-0.0632887	0.182331	0.574412	-1.82237	0.687935	-0.794561	0.358713	-1.24995	-0.0226684	-0.434663	2.82659	-0.511515	0.112041	-0.899713	1.08467	0.911434	1.01021	-1.89287	-0.0604454	-1.79097	-0.33887	0.293504	0.829049	0.823628	-0.455475	-0.395086	-0.344963	-1.04794
Q92552	MRPS27	1.59551	0.527867	0.23395	-1.80546	-1.0566	0.126574	0.544794	0.679127	1.0297	-0.611769	-1.11316	1.03753	0.995685	1.17464	-0.423993	-1.12875	-0.134221	-1.31172	1.58238	1.03151	0.522602	0.395296	-0.204305	-1.34118	-0.631696	-1.2635	1.57526	-0.423517	0.562268	0.515407	0.973379	0.0325421	-1.83651	-1.23986	-0.387266	-0.170366	-0.31798	-0.884756	0.703819	2.64777	-0.395874	-0.255815	-0.458296	-0.62239	-0.432849	0.0196549	0.778758	0.646845
Q92665	MRPS31	0.711271	-0.375016	0.819147	-0.266329	-2.07329	0.806601	0.663378	0.173445	0.683247	0.230383	-1.43876	-0.92516	-1.07334	-0.585389	1.35162	0.145326	1.38761	-0.176779	1.84055	-0.732144	-1.23071	-0.406549	0.690389	0.807408	-1.85605	0.898658	-0.0157988	0.385943	1.17651	0.151256	-0.0828252	-1.70241	0.126891	0.271372	0.477999	0.811341	0.716934	-0.115329	-0.975102	-3.02307	0.172674	0.0846261	0.361504	0.687994	0.833554	0.0720817	0.901507	-0.557859
Q92667	AKAP1	-0.345496	-0.110244	0.678321	1.53074	-1.65666	0.0814662	-0.0967191	1.11418	-0.515326	0.394352	-1.10889	0.684884	0.795601	0.164776	0.605629	-2.13015	0.324345	-0.317914	-0.779886	-0.784103	1.18544	-0.454223	-1.3686	-0.15857	0.926914	1.36575	0.331297	0.458936	0.417029	0.577419	-2.21909	-0.448697	0.268836	0.741245	0.341587	0.565656	0.364944	-1.7449	0.0448931	-2.67781	0.145148	0.0828944	1.89385	0.47612	0.460171	0.20623	-0.0263722	-0.0929793
Q92947	GCDH	1.85952	-0.598389	0.141943	-0.714166	0.528208	-0.19779	-0.843337	0.64912	0.320758	-1.51525	0.285471	-0.0311503	0.952446	-2.07067	0.231089	0.0472326	0.279819	0.667866	0.270181	0.328164	-0.35478	-1.94864	1.32655	1.05389	-0.0968996	-0.524266	1.0851	0.0519557	0.150306	0.258689	2.12481	-1.09901	-0.975992	-1.33528	-1.09066	-0.519053	-1.05774	0.828262	-0.16837	1.74852	-0.665763	-0.168859	2.64142	-0.447282	-0.634888	-0.409608	-1.48137	-1.42653
Q96AB3	ISOC2	-0.215319	-0.969043	-0.398649	1.58664	1.33822	-0.944873	-0.288059	-0.506646	1.41933	-0.940611	0.0499966	-0.383738	-0.669365	-0.588288	-0.871439	1.56755	-0.641418	1.66363	-0.177667	1.72273	0.137042	-1.56788	-1.23847	0.359664	0.827318	-0.127665	-0.165309	0.171403	-0.498801	0.413633	2.21357	-0.0461186	-2.28399	0.204803	-1.14675	-0.00751009	0.156215	0.835353	-0.458457	-0.0868394	-0.849689	0.0387302	2.76802	-0.54872	-0.483218	-0.257022	-0.286496	-0.675434
Q96BQ5	CCDC127	-1.06787	-0.626262	-0.166901	1.01965	1.62717	0.0303417	-0.729642	-0.590713	0.234421	-0.997416	1.37572	0.463712	-0.555486	0.147673	-0.446547	-0.825563	-0.430712	1.74679	-1.05375	-2.34722	0.12292	0.725486	0.294334	1.22966	0.105623	0.855812	0.093513	0.0490197	0.371319	0.0710446	-2.48434	0.803607	0.734671	0.59354	0.441461	-0.0424395	0.619214	0.371241	0.63707	-2.87796	0.627116	0.532412	-1.7168	0.470325	0.49618	0.412877	0.278786	0.562759
Q96CM8	ACSF2	0.373386	0.462019	0.620885	-0.714274	-2.00267	0.893015	0.658471	0.886329	-0.0503977	0.143929	-1.22105	-1.0252	0.377281	1.14526	-0.0271339	-0.198881	-1.27375	1.07572	1.42621	1.40533	-0.167313	-0.127177	-1.07187	0.0174579	-0.509909	-0.947126	0.750908	0.023615	-1.24287	-0.099765	2.77266	-6.02631e-06	-0.717805	-1.26682	-0.570955	-0.760366	-0.491048	0.950328	1.05419	1.98164	-0.288975	0.270064	-1.62918	0.840691	-0.928561	-0.398468	0.16408	-0.197156
Q96DA6	DNAJC19	-0.264516	-0.419058	-0.383438	2.0171	-0.366007	-0.382601	-0.147338	0.443334	0.915438	-1.63704	0.156213	0.530635	-0.470254	0.176367	-0.99877	-0.734865	-0.204622	1.86418	0.561898	-1.78993	1.371	0.121751	-0.814747	-0.480793	-0.416952	1.45315	0.227415	0.821014	0.425156	0.950674	-2.20222	-0.35058	-0.272226	0.522534	-0.682544	0.744558	1.19302	-0.559274	-0.465045	-0.34907	0.161763	1.14497	-2.91243	0.0494963	0.606143	1.03635	0.128951	0.932566
Q96DB5	RMDN1	-0.0100304	0.674388	-0.318674	1.60716	0.0675056	-0.889785	-0.950576	-1.5822	0.344805	1.04168	-0.0221987	-0.810272	-1.03394	-1.09137	0.0260525	2.4024	-0.0523875	0.669602	1.0488	0.614339	0.777483	1.17365	-0.874358	-0.588276	-1.57119	-0.481541	-0.113493	0.67934	0.554243	-1.20254	-1.16351	-0.128275	0.402402	1.14119	-1.34334	0.117176	-0.929041	0.572905	0.862902	2.47521	-0.640563	-0.509666	1.40849	-0.263855	-0.850906	-0.879026	-0.174839	-0.0997232
Q96DC8	ECHDC3	0.20819	-0.332609	0.0599665	1.761	-1.57391	0.188868	-0.123736	-0.912993	-0.25831	1.59321	-0.666731	-0.0099166	0.419811	0.47406	0.468813	-2.04961	0.130211	0.797165	-1.88943	-1.87102	-0.43135	0.409027	0.61433	1.59413	0.904615	0.724149	0.467879	0.108114	0.321472	0.418078	-1.92074	-0.417729	1.19179	0.00785028	0.402693	-0.108898	0.218208	-0.515732	-0.327781	-1.18599	0.748149	1.24923	-2.62266	0.869329	0.491651	0.808112	0.652821	-0.23064
Q96EL3	MRPL53	0.621792	1.73063	-0.519088	-0.840525	0.899638	-1.02012	-0.769635	-0.201033	1.23742	-0.0200927	-1.14207	0.245632	-0.169517	0.558836	-0.942337	-1.02129	-0.353726	1.72004	0.464552	1.84937	-0.741173	-0.814063	0.2592	0.436132	-1.35301	-0.133521	-0.276973	0.785818	-0.0340314	-0.307498	-2.07027	0.950126	0.113267	1.05127	0.310077	0.133172	0.682084	-2.04515	1.09134	-2.65732	0.0754997	1.17381	0.112189	0.383099	0.161348	0.643629	0.447861	-0.207141
Q96EY1	DNAJA3	0.12575	0.236257	0.840897	-1.60466	-1.29258	0.707352	1.29706	0.0988877	0.809146	-0.251562	-1.02169	0.269591	0.5126	0.945	0.311303	0.433876	-0.0532959	-2.28531	0.495044	-2.99317	0.614593	0.398038	0.299037	0.667987	0.0949728	0.485495	-0.381335	0.308751	-0.352928	1.30627	0.408466	-0.417005	-1.07873	0.513664	0.129114	-0.536513	-0.071729	2.38803	0.920333	0.245778	-0.418489	-0.00218637	-0.586469	0.0360693	-1.01498	-0.976817	-0.299723	0.502747
Q96EY7	PTCD3	0.0598381	0.0517317	-0.643292	1.1955	1.57008	-0.691007	-1.36792	1.26805	-0.39392	-0.0435272	-1.00658	0.770546	0.376569	0.515921	0.44756	-1.83091	0.722567	-0.722515	0.299103	-1.84756	1.91907	-0.459822	-0.208779	-0.430809	0.266256	0.415774	0.514904	0.147781	0.568176	0.437254	-0.7649	-1.65158	-0.28929	1.17697	-0.0841288	0.251086	-0.63311	0.811219	0.0560764	1.6881	-0.905828	-1.18593	2.4515	-1.59883	-0.330628	-0.518332	0.815862	-0.548718
Q96GC5	MRPL48	-0.563303	0.210213	-0.751256	1.63338	-1.29031	0.34166	0.545678	0.712977	-1.63604	0.813743	-0.0345569	0.714443	0.154719	0.313861	0.197297	-2.22379	0.664022	0.371312	-1.54955	-1.01228	-0.307781	0.828053	0.794236	1.45486	-1.1627	0.874742	0.37531	0.573224	0.658496	0.275266	-2.30909	0.358384	-0.159766	0.320725	0.674681	0.382146	0.249749	1.62964	0.328605	-2.873	-0.364456	-0.529521	-0.564918	0.216497	0.408989	0.331807	0.342544	0.595941
Q96GK7	FAHD2A	0.996921	0.469251	0.418637	-1.54116	-1.47657	0.835757	0.511626	0.127322	-1.50937	1.18067	0.0387362	-1.14869	-1.6515	-0.486083	0.30823	1.85172	0.577656	0.611486	1.19087	1.13566	0.35383	-1.51586	0.190633	-0.768141	0.0723292	-0.644118	0.39654	-0.0644985	-0.968838	1.08273	2.24098	-0.786725	-0.742972	-1.01431	0.250004	-0.10384	-0.23876	1.16514	0.367323	-2.51008	1.04635	0.676534	-1.17284	0.371296	0.28455	-0.0151387	0.738874	-1.63783
Q96I99	SUCLG2	0.400334	-0.71765	0.386982	-1.51225	-0.615971	1.58025	0.692226	0.467026	-1.03888	1.00303	-0.704063	-1.05786	-0.67927	-1.18179	-0.1193	2.41534	0.312095	0.468248	-0.47425	-1.91932	-1.01354	0.0876431	1.32836	1.12202	0.789479	0.120772	-0.664792	-0.150758	-0.436615	-1.93943	1.34605	-0.297596	1.95365	0.433787	0.233611	-0.71624	-0.0231003	0.351457	0.0563788	-0.341005	0.958008	-0.913126	1.96909	-1.7345	1.15701	-0.964175	0.0188462	0.846968
Q96PE7	MCEE	0.146344	0.655807	0.913039	-1.7216	-1.36718	0.672704	0.954326	-0.301923	0.45226	0.916332	-1.29615	0.143605	0.677578	0.621636	0.322856	1.17422	-0.189963	-2.5967	-0.212264	-0.150786	-1.70849	-0.919968	1.5631	0.943887	0.763665	-0.274946	1.2487	1.04919	0.28508	-0.179326	-0.344505	-1.45005	-0.0972509	-0.306488	0.535861	-1.01119	0.480469	1.03246	0.515364	1.88313	0.449043	-0.107994	0.00850655	-0.183869	-1.28436	-2.31245	0.0526162	-0.785418
Q96RP9	GFM1	0.328328	0.46395	0.540489	-0.408636	-2.36807	0.543353	0.986205	0.461891	-1.75491	0.723775	0.427964	0.510571	0.534456	0.709147	0.483078	-2.06081	0.556359	-0.556968	-1.3505	-1.1808	1.35211	0.89688	-1.12005	0.727512	0.617386	-0.0359241	-0.0644487	0.517881	0.217361	0.411274	-2.39473	0.211408	0.549923	0.737456	0.319089	0.425274	0.356919	0.291914	0.484124	-1.15222	0.711017	0.685972	-3.24811	0.74947	0.342496	0.166792	-0.14437	0.145469
Q96RQ3	MCCC1	-0.664661	0.97822	0.691738	-2.11592	1.25965	0.270566	-0.368446	0.174605	-1.63709	1.09804	0.331415	-0.554085	-0.338575	-0.304276	0.00456301	-0.399795	-0.232856	1.88367	0.921246	-1.09287	0.0861597	-1.96587	0.274487	-0.339298	0.792598	1.41058	-0.368578	-0.146289	-0.327124	-0.407176	2.3258	-0.6358	-0.465654	-0.0531785	0.405772	0.15109	-1.28578	0.989452	0.75444	1.99183	-1.81997	-0.0304059	0.351919	0.300845	-0.407321	-1.35065	0.945702	-2.29251
Q96T66	NMNAT3	0.958483	-1.40805	1.41035	1.05529	-0.676777	-0.965404	-0.27673	1.00719	-0.727748	0.980719	-1.24101	-0.366776	-0.407209	-0.313225	-0.212021	-0.217501	-0.706757	2.01085	0.362288	-0.166594	1.93855	-0.175848	0.352693	-1.40637	0.50334	-1.35968	-0.0448465	-0.446858	-0.403039	-0.824483	2.65852	-0.589416	0.233098	-0.375502	0.00526709	-0.537105	-0.474103	-0.262629	0.0444542	-0.665696	-0.0837806	-0.648179	2.89942	-0.198675	0.101762	-0.281153	0.00877543	-0.0198452
Q96TA2	YME1L1	-0.459155	-0.344717	-0.318946	-0.362042	2.33108	-0.46253	-0.328191	0.976451	0.241856	-1.59955	0.255586	-0.868273	-0.315794	0.181842	-0.810579	1.78873	-1.2609	1.4065	1.53928	0.510226	-0.57057	0.419201	-1.60602	-0.256017	1.16266	-1.21821	0.296481	0.0825056	0.0947066	1.21203	-1.28484	-0.520952	-0.989738	1.21405	-0.680744	-0.79027	-0.595033	0.55614	0.274873	2.13031	-0.235338	-0.492311	2.16608	-0.566182	-1.23217	-0.476791	-1.00018	1.02459
Q99497	PARK7	-1.52382	-0.0380288	-1.05707	0.171803	2.23574	-0.299354	0.687168	-1.47851	-0.122834	-0.302001	1.62578	0.691155	-0.70046	0.297721	-1.70945	1.26096	-1.1492	1.44406	-1.03085	0.266134	-0.247381	-0.0517117	-1.66756	1.37871	-0.438479	1.84463	-0.149683	0.421099	0.458276	0.871834	-1.18116	-0.135984	-0.51746	0.559074	-0.421805	0.10909	0.522979	2.22846	-0.396421	0.631255	-0.66923	-0.941964	-1.58447	0.801997	-0.0534809	-0.182781	0.284525	1.14388
Q99623	PHB2	1.08705	1.19569	0.294031	-2.06251	-0.307514	0.661161	-0.650776	0.786219	-1.82365	0.0931128	0.598871	0.67387	0.0369549	-0.211524	-0.154075	-1.39008	0.547562	0.673084	1.94101	-0.141649	-0.182922	-0.930967	1.02039	-0.880624	-0.430317	-0.349205	-0.35682	0.0749395	-0.0621048	-0.740981	-1.22413	1.4212	0.98071	0.269604	-0.446184	0.511098	0.929446	-2.00653	2.03142	-0.950598	-0.0205306	0.637497	-0.285713	-0.0869808	-0.982218	0.753792	0.190242	-0.318911
Q99714	HSD17B10	-0.349903	-0.372137	-0.554843	0.553955	2.27597	-0.715639	-0.566733	0.39709	0.924578	-1.14932	-0.433483	-0.810615	-0.75668	-0.702256	-0.0264904	-0.0245968	0.779315	1.64074	-1.04402	-1.66883	-0.974526	-0.335713	1.21884	1.5064	0.806193	0.570682	1.28038	0.577996	0.581855	0.264149	-0.297446	-0.138884	-0.493978	-1.55316	0.962758	0.197516	-0.401054	0.582325	-0.189225	2.14666	-0.520783	-1.15233	1.69309	-1.67236	-0.523016	-1.08602	-0.869811	-1.26513
Q99747	NAPG	-0.852801	0.482596	-0.398931	1.67187	-0.752732	-0.397827	0.282818	0.0879932	-1.68519	0.48977	0.967034	0.633075	0.304518	0.577671	0.0457149	-2.36841	0.365371	0.539429	-2.10413	-0.929816	0.796077	0.8656	-0.73248	0.597123	0.382778	0.984944	0.239547	0.587471	0.26607	0.71582	-2.54507	0.409148	0.0618165	0.537032	0.487447	0.601152	0.629609	0.0984472	0.281338	-2.09971	0.451513	0.371718	-2.60894	0.569716	0.621449	0.660156	0.339266	0.401902
Q99757	TXN2	-0.907598	0.741808	1.25186	-0.370923	-1.96286	0.65789	0.800116	-0.461364	1.3642	-0.27626	-0.818987	0.742654	0.682424	1.57652	-0.596807	0.327536	-0.704692	-1.95952	-1.51468	1.16928	0.528721	1.5252	-0.0652029	-0.770794	-0.0495343	-0.822638	0.859388	-0.623746	0.406453	-0.438532	-1.70831	0.378727	1.02249	0.33064	1.04814	0.379699	0.295575	-2.38064	0.14825	-0.134439	1.15892	0.417243	-1.85951	-0.0455208	0.460496	0.526591	-0.317924	1.05297
Q99798	ACO2	-0.219006	0.326363	0.658365	-0.778794	-1.26907	0.564945	1.0954	-0.624832	-0.490606	1.14889	-0.543482	-0.895442	-0.461956	-0.307383	0.0615718	2.35205	0.837066	-1.3963	-0.52477	-0.436281	-1.53104	0.687705	-1.14432	2.00636	0.312341	0.709205	-0.29743	0.319488	-1.04279	0.492994	2.61249	0.467758	-0.935722	-1.19382	0.337857	-0.523323	-1.09083	0.755666	0.659716	1.90276	-0.311717	-0.294292	0.733889	-1.33001	-0.937591	0.254117	-0.656557	-0.726494
Q99807	COQ7	-0.768578	-0.323301	-0.422319	1.10578	1.58523	-0.501327	-0.595117	-0.781948	-0.981628	1.19004	0.556096	0.63211	0.480593	-0.053385	0.538663	-2.36151	0.853748	0.114081	0.504691	-2.21388	1.1539	0.208332	0.622346	-1.08298	0.110678	0.65753	0.321784	0.317223	0.978141	0.0296517	-2.55082	0.154141	0.652217	0.177632	0.577692	-0.199529	1.09307	-0.650839	-0.487007	-2.42027	0.916815	0.722568	-1.1493	1.08591	0.483796	-0.0383587	0.962107	-0.356076
Q9BPX6	MICU1	-0.32162	-0.249944	-0.514086	1.8383	0.680712	-0.593513	-0.63313	1.26262	-0.462339	0.310475	-1.07117	-0.58194	-0.672283	-1.29188	-0.492534	1.1876	0.471446	1.58791	-0.993502	1.17757	1.15887	-0.7917	-0.611252	-0.914686	-0.67283	1.24778	1.34524	0.398505	0.644527	0.832347	-1.91213	-0.580072	0.0998469	-0.717588	1.04916	-0.246015	0.611703	1.35527	-0.015904	0.932385	-3.00415	-1.75219	0.226485	-0.030107	0.0804157	0.624426	0.411739	0.0942462
Q9BQ69	MACROD1	-2.02894	0.743934	1.03792	-0.199972	-0.938906	0.19154	1.33561	-0.577269	-0.380995	-0.955383	1.69434	1.022	0.107408	0.53778	0.13697	-1.99403	-0.155492	0.524901	-2.02176	-0.656039	0.828519	0.969779	-1.17923	0.81861	-0.0767751	1.31657	-0.321039	0.527915	0.353469	0.723613	-1.85607	0.158031	-0.180664	0.83578	0.311619	1.91014	0.974879	0.041993	-1.12816	0.412922	-0.723743	0.148921	-2.151	-0.0270334	-0.571774	0.75476	0.0714857	0.999445
Q9BRT2	UQCC2	0.500107	0.598502	1.04277	-0.982555	-2.14431	0.231019	1.04242	-0.369458	1.3972	-0.90119	-0.273074	1.14409	0.233729	0.791844	0.183531	-2.02509	0.242901	-0.43056	-0.69406	-0.261743	1.94814	0.658358	0.184708	-1.40132	-0.441092	-0.0133086	-0.302477	-0.260676	0.625572	0.667638	-2.2006	0.182042	0.681967	0.720119	0.575033	-0.586762	1.30613	0.993057	0.188861	-2.42705	0.905252	0.700933	-1.31907	0.401286	-0.0347956	-0.750184	0.39549	0.284703
Q9BSE5	AGMAT	-2.83287	0.813413	-0.852747	0.860825	0.820724	0.395602	0.634854	-0.930429	0.902945	-0.983835	1.00264	0.667655	-0.47835	0.168278	-0.932534	1.77577	-1.46994	0.303035	-1.39261	-0.676828	0.300785	0.614138	-0.992625	-0.125448	0.513656	1.73091	0.25417	0.545615	-0.0830717	0.406176	1.30476	-1.92413	-1.82642	1.15518	-0.726971	-0.134177	0.338853	0.694664	-0.773745	1.63464	-0.0392691	0.387398	1.67622	-0.675434	-0.976499	-1.72784	-0.523967	0.119518
Q9BSH4	TACO1	-0.188729	-0.266948	0.138249	-1.13034	2.12243	-0.547756	-0.0174315	1.13081	-0.649947	-1.11571	0.533854	-0.458411	-0.256498	-0.133457	-0.287702	-0.598345	-0.163725	1.94603	-2.38759	0.589505	-0.0694775	-0.507875	0.765731	-0.250952	1.19748	0.583333	0.477336	0.127724	0.441172	0.447092	-2.71647	0.549306	0.282742	0.51298	0.952064	-0.424089	0.762938	0.311615	-0.472205	-2.20449	0.786319	0.875818	-2.02426	0.551907	0.710927	0.325061	0.436827	1.1956
Q9BU61	NDUFAF3	0.217812	0.704924	0.118349	-2.28863	1.65438	0.0876842	-0.312401	1.22754	-1.24262	-0.408333	0.397346	-0.513627	-0.180479	-0.355265	0.142158	2.26421	-0.111962	-1.18289	0.0691894	1.31774	0.84357	-1.28722	0.334591	-1.68818	0.651798	-0.312862	0.136192	0.642821	0.269263	0.395248	-2.55672	0.117182	-0.126341	1.18881	-0.679547	-0.398608	-0.613283	1.10099	-0.708213	2.12562	-0.530892	-0.871817	1.61584	-0.335581	-0.210049	-0.558809	-1.25304	-0.610327
Q9BUR5	APOO	0.153722	0.494429	0.81827	-1.05292	-1.96153	0.898968	0.73436	1.17829	-0.334738	0.122307	-1.04033	0.273366	0.148498	0.277243	0.189012	-1.97151	0.0641629	1.29242	-0.653464	-2.45529	0.600738	-0.000392945	0.853941	0.78917	0.936245	-0.170652	0.274422	-0.338943	0.289824	0.352864	-2.3903	0.910085	0.443889	0.444849	0.607882	0.541352	0.699591	-0.630147	0.232963	-2.25843	0.701387	0.707565	-1.99842	0.607344	0.639258	0.281779	0.358848	0.360418
Q9BV79	MECR	0.141196	-0.847961	0.376793	-0.191167	-1.72141	1.5774	0.868993	-0.065735	1.23759	-0.71514	-0.699221	0.419989	0.0982475	-0.297926	0.25935	-1.48176	0.00577377	1.24777	0.280638	0.464148	-1.03764	-1.12641	0.1794	0.534947	-1.32302	2.03319	1.78225	0.166759	-0.817145	-0.924824	0.487419	-1.64824	0.496007	0.684807	-0.179468	-0.314441	-0.865372	0.32153	0.591369	3.02282	-0.154133	-0.334204	-1.42537	-0.105428	0.0536726	-0.539616	1.25888	1.2471
Q9BW91	NUDT9	0.581836	0.729824	0.493849	-1.43433	-1.83029	0.619898	0.926113	-0.11228	-1.43425	-0.0765667	1.46325	0.888713	0.288774	0.502876	0.452706	-2.12327	0.288668	-0.127452	-0.841358	-2.09854	0.560101	-0.122793	-0.544893	1.69651	0.215087	1.07796	0.109385	0.721648	0.275524	0.643573	-2.17825	0.156198	-0.0226049	0.561288	0.770069	0.726026	0.745684	0.191167	-0.0260957	-2.09023	0.531682	0.139451	-2.32793	0.674011	0.295033	0.371613	0.324748	0.426871
Q9BWH2	FUNDC2	0.253506	0.508118	0.825208	-0.0566319	-2.45569	0.113163	0.817103	1.22806	-0.635511	0.13793	-0.791711	0.450098	0.513119	0.447181	0.540833	-2.29707	0.711224	-0.125321	-1.55572	-1.10677	-0.336062	0.0612128	0.376176	0.810914	1.67464	-0.0238025	0.0773755	0.53306	0.366271	0.617163	-2.52084	0.160339	0.428343	0.573049	0.76335	0.145707	0.648876	-2.6236	-0.832312	-0.647721	0.628335	0.182937	-0.934742	0.913244	0.756226	0.887183	0.179023	0.263644
Q9BX68	HINT2	-0.0762502	-0.539749	-0.540438	0.71746	2.05499	-0.69536	-0.751684	0.298198	1.12723	-0.921727	-0.592845	0.047084	-0.463798	-0.706384	-1.29792	1.42427	-0.591924	1.70893	-0.623756	-0.567535	1.33815	0.450695	-0.396302	-1.73543	0.905164	0.627295	0.510377	-0.453535	-1.5055	-0.132119	0.256884	-0.921249	0.553968	1.85775	-0.798753	-0.619812	-0.348943	1.09834	-0.382163	1.4658	-0.492813	0.0594036	2.3799	-1.92346	-0.252078	-0.205686	-1.97362	-0.717758
Q9BXK5	BCL2L13	-0.456372	-0.458534	-0.334244	1.96576	0.778883	-0.545004	-0.802627	1.28004	-1.30725	-0.504092	0.403029	0.77965	0.796194	0.773516	-0.148019	-2.09548	0.42471	-0.320197	-1.37215	0.123899	0.582708	0.171044	-0.942565	-1.1139	1.82799	0.678583	0.315834	0.0649148	0.300494	1.48777	-1.7312	0.0443479	-0.673687	0.27062	0.713516	0.0921059	0.871135	0.98113	-0.212998	-2.54727	0.362931	0.2716	-1.9615	0.243845	0.418883	0.766785	0.280509	0.114936
Q9BXW7	HDHD5	0.0780992	-0.0538526	-0.773059	0.986874	1.52423	-0.683495	-1.05196	0.71257	-1.62551	0.659941	0.164479	0.00619618	0.0769374	0.264787	-0.017033	-1.82426	0.228222	1.42931	-0.763601	-2.07602	-0.029342	0.282733	1.37314	-0.00832956	0.105362	0.996245	0.103088	-0.0147452	0.214618	0.537165	-2.57334	0.496812	0.481057	0.721194	0.54431	0.370618	0.434717	-2.41358	0.316058	0.426488	0.434031	0.639701	-2.33262	0.260484	0.325235	1.05372	0.147413	0.350669
Q9BYD2	MRPL9	1.05674	-0.947629	0.287128	-1.12441	1.75169	-0.538962	-0.339048	0.294415	0.946625	-1.33942	-0.0707646	-0.881418	-1.09792	-0.372297	-0.500033	2.39834	-0.152335	0.692876	1.58389	0.270685	0.273426	-0.86419	-0.502463	-1.26389	0.992853	-0.458844	0.638523	0.449179	0.778976	-0.0708939	1.58489	-1.68649	-1.44298	-0.111351	-0.0752244	-1.30034	-0.995662	0.171708	0.212944	2.58258	-0.556326	-0.53452	1.47902	-0.261556	-0.156072	-0.557227	-0.131719	-0.258344
Q9BYD6	MRPL1	0.232852	1.02573	0.420195	-0.497732	-2.31306	0.596517	0.683553	-1.79072	0.326481	0.798285	0.499562	0.390131	0.132122	0.416334	0.588914	-2.21175	0.804295	0.105546	-2.1935	0.705797	-0.0262049	-0.959859	0.905141	0.472785	0.932147	0.067441	-0.102689	1.03471	0.339579	0.533127	-2.15201	0.33447	-0.00343763	0.163919	0.583424	0.855207	0.734107	0.71619	-0.496682	-2.371	-0.269211	-0.101027	-1.6575	0.550867	0.696374	0.684715	0.555551	0.704366
Q9GZT3	SLIRP	-0.576696	1.09085	0.63257	-0.981363	-1.69279	0.797385	1.00348	0.161989	1.20391	-0.570226	-0.840543	-0.566404	-0.183572	-0.917078	-1.09844	2.22346	-0.379198	0.960456	0.100087	-0.0136453	-0.425544	-2.20253	0.678741	-0.258331	1.3094	0.781283	0.01591	0.888185	-0.252429	-1.37156	-0.72263	-0.581268	0.712205	1.47059	0.680617	-0.500537	0.849244	0.794485	-0.193145	-2.7918	0.679855	-0.0141723	-0.761013	-0.0187329	0.479881	0.739453	-0.772275	-0.76361
Q9GZY8	MFF	0.270323	-0.841023	-0.549948	1.4943	1.32392	-0.764356	-0.82119	0.258246	1.20374	-1.45831	-0.0159093	-0.346818	-0.425766	-0.0454246	-0.514149	0.288304	-0.823934	2.01841	-1.73513	0.366111	1.12238	0.230739	0.441973	0.817103	-2.16938	0.800739	-0.26767	0.999148	-0.482383	1.07086	1.43	-2.1378	-0.932603	0.296604	-0.138327	-0.546599	0.241887	0.361751	-1.08461	1.50707	-0.390848	-0.49826	2.40081	-1.00305	-0.767051	-0.0817316	-0.255331	-0.435884
Q9H019	MTFR1L	-0.498406	-0.220775	-0.672604	0.864513	2.14076	-0.546731	-0.868708	1.18698	-0.812309	0.472553	-1.01423	0.139603	-0.0348519	0.17323	0.021277	-1.70089	-0.060055	1.6717	-1.14278	1.25341	1.111	0.147661	-2.05147	0.541803	0.318742	-0.214744	-0.581657	0.0922354	-0.0289909	1.09866	-1.70078	0.105495	-0.0631609	1.24631	0.803727	0.251614	0.580411	1.35014	-1.8777	0.870742	-1.04501	-2.3842	0.920415	0.424728	-0.443611	0.47866	-0.445821	-0.402478
Q9H1K1	ISCU	-0.838324	-0.870577	0.51309	1.57134	-1.04921	0.0733195	0.689898	0.547724	-1.61067	0.977124	-0.0783298	0.379673	0.150082	-0.383034	0.873458	-2.0074	0.532977	0.665075	-0.297772	-1.32117	0.757436	1.1169	-0.370564	1.03294	-1.90913	0.94226	-0.139112	-0.111682	0.306646	-0.769277	-1.64993	0.0732574	1.06179	1.34352	0.216879	1.00524	0.382587	-1.04757	0.435932	-1.12604	0.632621	0.619741	-2.72548	0.774771	0.543561	0.499909	0.055288	0.417537
Q9H2K0	MTIF3	0.109718	0.361345	1.10448	-1.68732	-1.6538	0.914493	1.09584	0.09513	1.24408	-0.561826	-0.996064	0.652915	0.141781	-0.242583	0.949893	-1.5759	1.01694	-0.752294	1.37805	1.67109	-0.333914	-1.21328	0.195492	-0.249913	-0.486079	-0.961192	1.19034	0.583489	0.545415	-0.211472	-1.40136	-1.12511	0.526475	0.100064	0.339009	0.778289	-0.188336	1.84833	0.49577	1.02738	-0.790913	-0.841887	-2.52698	-0.00468207	0.351157	-0.498638	0.198927	0.0966288
Q9H2U2	PPA2	0.554874	0.672282	0.35215	0.383565	-2.49689	0.549597	0.272992	0.00584546	-1.62252	1.26829	0.16688	0.324254	0.252967	-0.0965202	0.92893	-1.8699	0.912379	-0.261352	2.00247	0.112727	-0.0496925	-1.34332	0.322209	-0.758976	0.460603	-0.777127	0.1281	-0.0232475	1.14032	0.859492	-1.66571	0.346393	-0.353712	-0.265871	0.447055	0.278844	0.46217	1.21789	-0.0409742	2.23263	-1.10987	-1.42032	0.820842	-0.191506	-1.16005	-1.58554	1.10621	1.25053
Q9H2W6	MRPL46	-0.543426	-0.573159	-0.661336	1.29945	1.55315	-0.446687	-0.574831	0.987945	0.255869	-1.58054	0.288392	0.859383	-0.180993	-0.0324027	0.358747	-2.30968	0.499782	0.92079	-1.25512	-0.700482	0.588075	-1.40794	1.59979	0.832032	0.122231	0.233059	0.433508	0.433345	-0.112556	1.22561	-0.101988	0.295577	-2.63281	0.4219	-0.325562	-0.124493	-0.666109	0.81593	0.0816815	1.87141	-0.86546	-0.918113	2.03301	-0.866815	-0.548384	-0.448366	-0.972833	-0.982556
Q9H7Z7	PTGES2	0.237388	0.90503	0.555671	-1.24476	-1.64651	0.691412	0.781546	-0.953262	0.987113	-0.956998	0.582211	1.3061	0.143623	-0.876211	0.332426	0.474725	0.603529	-1.86971	1.73778	0.346821	-0.225073	-0.942001	0.210138	0.209699	-1.58095	0.336068	0.0222831	0.238463	0.139384	-1.473	-0.516433	1.48767	-0.242303	0.647476	-1.11012	0.235324	0.180743	-2.07894	1.75805	0.743611	0.27919	1.03819	-0.419034	0.34799	-1.32494	0.446533	-0.964008	0.113042
Q9H9B4	SFXN1	-0.275987	-0.458095	-0.268218	0.0829014	2.03936	-0.789867	-0.261706	0.81444	0.298628	-1.57703	0.387144	0.433285	0.253019	0.531917	0.295579	-2.40584	0.648135	0.447798	-2.28586	0.745403	0.768522	-0.0604507	-0.0698332	-0.502887	0.294942	1.13436	0.718013	0.0557764	-2.24967	-0.820998	-0.106785	1.35534	0.685723	0.375921	-0.550701	-0.765183	-0.213272	-2.39538	0.0730878	1.6184	0.148746	0.218665	1.89271	0.156295	-0.227704	0.0722812	0.769534	-0.0100703
Q9H9J2	MRPL44	-0.500804	-0.114281	-0.640199	1.40169	1.62161	-0.655724	-0.941098	-0.130933	1.02151	-1.50905	0.432098	-0.493728	0.76788	0.509097	-1.32273	0.253232	-1.18321	1.52729	-0.860886	0.698227	0.0403228	-1.27615	0.6813	1.96804	-1.07958	-0.190405	1.21163	0.668697	0.0789866	0.242627	0.702493	-1.35648	-1.77997	0.392165	0.444883	0.886462	0.771072	0.365681	0.107897	-2.61835	0.0514325	0.107266	-1.60109	0.619976	0.469348	0.445471	0.255419	0.324951
Q9H9P8	L2HGDH	-0.840457	0.722815	-0.0083752	1.29914	1.31355	-1.27264	-0.992351	0.529881	-1.97509	0.302086	0.877041	0.450339	0.341101	-0.312538	0.283866	-1.52277	-0.328437	1.28175	-1.32209	-1.45398	0.181822	-0.177521	-0.0133654	0.631507	-0.0731739	2.27891	0.568484	0.882091	0.950242	-0.53383	-0.952684	-1.21086	0.447574	0.0926331	0.340574	0.327204	1.5144	-0.818993	0.686107	0.266432	0.481378	0.545479	-1.87433	1.35196	-1.29998	-1.48837	0.571313	-0.992291
Q9HAV7	GRPEL1	-1.07132	-0.0216034	0.0234891	-1.19742	1.81847	0.33948	0.211998	-0.00863299	-1.62446	0.578629	0.948571	0.180878	-0.0248556	-0.462861	0.638977	-2.01575	0.906006	0.853956	0.703129	1.15605	0.484522	-1.3753	-1.87643	0.603405	-0.134185	0.317367	0.0943934	0.458264	0.404249	0.442594	-2.78414	0.468543	0.437813	0.695974	0.710483	0.816286	0.635898	-1.35808	0.204169	-2.4626	0.57658	0.668853	-1.52147	0.644958	0.617865	0.57669	-0.333233	-0.916102
Q9HBL7	PLGRKT	0.500885	-0.877993	0.389579	-1.11081	-1.21854	1.74301	0.642468	1.14033	0.497419	-0.981067	-0.720163	0.493591	-0.083246	-0.0378731	-0.122413	-2.03903	0.733148	1.11198	-1.10159	-1.39251	0.48695	-0.439311	0.694195	-0.91584	1.18762	1.43694	-0.504813	0.510721	0.21827	0.967071	-1.99443	-0.358451	0.430765	0.912804	-0.240199	-0.0241829	1.89627	1.29979	-0.532728	-0.671488	0.0946749	-0.180129	-1.44852	1.186	0.0415322	-1.49978	0.179898	-0.240081
Q9HC38	GLOD4	-0.794765	0.826402	-0.271078	1.70222	-0.495796	-0.845337	0.124238	-1.35759	-0.943279	0.351794	1.64317	0.874522	0.601384	0.272687	0.101419	-1.21218	0.640435	-1.10978	-0.902565	-1.1675	0.577599	1.41313	-1.78996	1.14361	-0.551539	1.32411	-0.747201	0.135418	0.700775	0.0571535	-1.37011	0.75564	0.306553	0.511195	1.01694	0.999314	1.14125	0.484691	-1.25179	-1.15163	-1.08965	-1.08155	1.54752	-1.17954	0.211071	0.423114	0.920469	1.16146
Q9HCC0	MCCC2	-0.227152	-0.361697	-0.924082	1.05693	2.04026	-0.926753	-0.481228	1.33805	-0.308629	-0.327213	-0.931752	-0.135889	0.282463	-0.267542	0.839971	-1.8487	0.345034	0.920471	1.25681	-0.241797	0.737686	-1.32745	-0.746714	0.0802387	1.5126	-1.28972	0.714564	0.187166	0.300234	0.59633	-2.07963	0.196184	0.497656	-0.0947806	-0.605023	1.83736	-1.50931	0.0212826	0.109579	2.16498	-1.12377	-1.61796	0.932256	-0.527927	0.235767	0.0629523	-0.370545	-0.228022
Q9NP81	SARS2	-0.255339	-0.301404	-1.39786	0.277235	2.25168	-0.154917	-0.273602	-1.01635	-1.10271	1.34596	0.575623	-0.180711	-0.41105	-0.48029	0.444712	-1.27778	0.416516	1.65848	-0.429064	0.187768	1.20442	0.204719	1.32817	-1.61845	-1.04659	0.134252	0.239388	0.331896	0.482775	0.728687	-2.17933	0.449746	-0.0463642	0.254727	0.513982	1.42564	0.509472	-2.41464	0.026144	-1.20315	0.132382	0.601055	-1.27863	0.511388	0.23438	1.03458	0.426661	0.508072
Q9NQ50	MRPL40	-0.0780244	0.809926	-0.265505	1.20204	-2.04837	0.00396922	0.548317	-0.87253	1.43513	-0.535334	-0.244056	0.638169	0.280377	0.184145	0.144732	-2.0223	0.241055	0.75234	-0.578206	1.95374	-1.15236	-0.579356	0.439354	0.720163	-1.043	0.261436	0.856253	0.24345	1.61317	-0.122308	0.391275	-1.33804	-1.15315	-0.312042	-0.608375	0.047549	-0.299758	1.28989	-1.27053	1.05737	-0.871061	-0.693234	-0.379591	-0.0173185	-0.590213	2.31721	-1.0315	0.747966
Q9NR28	DIABLO	0.109073	0.777305	-0.802965	0.413658	1.73955	-1.15271	-1.02579	-0.87811	1.34927	-0.6261	0.0383309	0.333306	0.110766	0.65824	-0.439224	-1.61741	-0.382446	1.51571	-0.177616	-0.136089	1.02315	-1.00876	1.10901	-1.44132	1.17744	-0.548998	0.209579	0.599491	-0.171718	0.522149	-2.2493	0.1901	-0.225343	1.10121	0.721158	0.144569	1.18847	0.25871	0.169958	-2.63012	0.394537	0.575166	-1.94202	0.104078	0.675416	0.502833	0.591948	0.662768
Q9NSE4	IARS2	-0.233227	0.965398	0.477828	-0.112645	-2.3474	0.61632	0.776531	0.471617	-1.66738	0.984665	0.089132	-0.0560942	0.159778	-0.709212	1.54546	-0.582746	0.911022	-1.21766	-0.144706	0.338384	1.19766	-0.0205749	0.958109	-1.51422	0.528694	-1.44346	-0.0623216	0.260532	0.161098	0.147211	-2.31348	0.909573	0.570636	0.606908	0.944843	1.11234	0.799799	-0.910416	0.196908	-1.90296	0.019849	0.283786	-1.9647	0.618343	0.359328	0.448283	0.365155	0.35003
Q9NTG7	SIRT3	-0.116731	-0.530234	-0.549193	0.502148	2.07397	-0.403121	-0.797409	0.882006	0.589328	-0.600701	-1.0012	-0.609214	-0.497838	-0.526573	-0.530291	2.41193	-0.754718	0.633721	-0.275338	1.06149	0.706545	-1.21632	1.00397	-0.575999	0.460049	-1.18425	0.369183	-0.0922436	-0.987496	-0.311886	2.75881	-0.735935	-0.359153	-0.475655	0.0319758	-0.607196	-0.661929	0.405879	0.433932	1.40996	-0.74191	-0.414446	2.56649	-0.698771	-0.495028	-1.22844	-1.07848	-0.151831
Q9NTX5	ECHDC1	-0.0581753	0.0143212	0.0995079	1.53581	-1.83126	0.272977	0.184279	1.23429	-0.392446	-1.16255	0.180546	0.356627	0.520727	0.504606	0.456741	1.62192	-1.18826	-2.2752	0.911321	1.30566	0.275776	-0.0293604	0.646171	-1.20677	-0.412524	-1.51626	0.399643	0.210368	0.409367	0.202475	-2.28696	0.527034	0.620681	0.170577	1.28254	0.474969	-1.00409	1.02984	-0.186169	-0.0562271	-1.90475	-1.64503	0.67451	0.381998	1.35853	-0.467894	0.419306	0.419851
Q9NUB1	ACSS1	-0.333819	-0.900417	-0.485646	1.20371	1.73579	-0.371246	-0.753343	0.75244	-1.66734	0.88072	0.00905156	-0.284259	1.01589	-0.154907	0.553379	-1.90781	1.08868	-0.0916435	0.237438	-1.5936	-0.122993	-0.165106	1.43682	-0.919338	1.46036	-0.361365	1.18195	-0.535877	1.11037	0.155083	-1.76186	-0.193717	0.674477	-0.521718	1.09866	0.478517	1.085	0.831233	-0.443952	-1.95985	-0.272679	0.0907388	-2.25367	0.219563	0.466339	0.499637	0.252443	-0.00609561
Q9NUJ1	ABHD10	-0.0429514	-0.289572	-0.644392	1.40202	1.40372	-0.805679	-0.842143	0.821269	-1.57841	0.68017	-0.0713418	-0.718661	-0.744043	-0.668031	-0.661244	2.18157	-0.523455	1.25931	0.200032	0.318941	0.509533	-0.736103	0.510978	-1.76698	1.44323	-0.444001	1.65668	-0.562154	0.910822	-0.261921	-0.331599	0.500164	-0.474366	-1.24984	1.69803	-0.417985	1.34859	-2.28059	-0.802593	-0.387875	-0.46564	-0.088552	0.460837	0.385218	0.0975	0.423907	-0.611191	0.634881
Q9NVH6	TMLHE	0.702747	0.828243	0.676543	-0.650735	-2.15905	0.461594	0.370764	-0.266731	-0.634426	1.38087	-0.588634	-0.489487	-0.166486	-0.218702	0.372398	1.98052	0.386458	-1.75476	0.0429938	0.29764	-0.656212	-0.275576	0.441605	0.257437	1.67511	-1.8027	0.316596	-0.890063	-0.351061	-0.0424596	2.36749	0.580519	-0.798619	-1.03921	-0.122311	-0.3284	-0.473878	0.594286	0.0361969	1.11247	-0.80949	-1.3099	2.43594	-0.571198	-0.669854	0.0397953	-0.0583387	-1.02382
Q9NVI7	ATAD3A	-0.269486	-0.666997	-0.41447	1.16461	1.99541	-0.648612	-0.904762	1.21074	0.114576	-0.627641	-0.928714	0.529299	0.506171	0.152972	-0.354909	-1.80318	0.0638241	1.08255	-1.87752	1.31163	-0.446618	0.925807	-0.887384	-0.394044	1.05039	0.31523	0.350274	1.66107	-1.41955	-0.0048453	1.31627	0.0534805	-1.76401	-0.0194864	1.14158	-0.248885	1.28536	0.815245	0.47134	-1.50553	0.382238	0.14548	-1.69382	-1.40414	0.246123	0.378022	-0.951507	-0.164844
Q9NVS9	PNPO	-0.667895	-0.559295	-0.581628	1.60879	1.12886	-0.519806	-0.339946	-0.974173	1.19718	-0.741626	0.464753	-0.0961515	0.508997	0.0152851	-0.223307	2.06553	-0.371314	-1.76433	-0.778369	-0.365014	-0.465611	0.104843	-1.25641	1.68231	-0.364594	1.475	-0.69695	0.887448	-0.922168	1.4158	1.09087	-0.0478156	-1.59407	-0.0424411	-1.66048	0.282922	0.51804	1.00966	-0.379457	1.89301	-1.11412	-0.992629	1.25136	0.352684	-1.19508	-0.063044	0.538865	1.29979
Q9NX14	NDUFB11	0.279462	0.658367	0.475949	0.635584	-2.51344	0.373223	0.0373924	-0.102512	1.157	-1.213	0.0545447	0.980245	0.407139	0.35324	0.234171	-2.33222	0.443561	0.228747	-1.59808	-1.08531	0.83824	1.58482	0.267556	-0.511749	0.0859063	0.306797	0.0974441	0.476609	0.344671	0.369736	-2.61148	0.355705	0.749642	0.447655	0.146092	0.459193	0.541384	-0.518809	-0.00261164	-1.72769	0.76789	0.963615	-2.53779	0.610432	0.667576	0.654983	-0.230768	0.0984018
Q9NX40	OCIAD1	-0.852246	0.262647	1.17511	-1.95197	-0.454522	1.52344	0.47282	0.597519	0.979512	-1.06003	-0.626886	0.046415	0.0355056	0.87472	-0.473901	-1.4355	-0.116926	1.15079	-0.635309	0.978543	-0.25495	-1.50037	-0.162338	0.770689	1.6623	-0.832426	0.515269	0.683008	0.257211	0.806195	-1.42007	0.406799	-1.24445	0.158413	0.691449	-0.0933865	0.1253	0.87142	-0.70338	1.89728	-0.818223	-0.984615	2.12821	-1.35888	-1.0053	-0.738626	1.09037	-0.468569
Q9NX63	CHCHD3	0.390787	0.51706	0.415595	-2.87395	0.21258	0.587988	0.840697	1.27254	-1.21358	-0.23375	0.00688048	0.851343	0.582442	0.347764	0.43161	-2.03802	0.311286	-0.322354	-0.80912	0.402602	1.19703	-1.51899	0.165343	-0.308582	1.36787	-0.542916	0.112921	0.308151	0.108295	-0.147374	-2.2656	0.720921	0.727441	0.730454	0.551875	-0.125428	0.750952	-0.981608	0.97805	-1.23139	0.858398	0.820485	-2.47154	0.145287	0.267002	0.452925	-0.873704	-0.0105381
Q9NXA8	SIRT5	-0.568985	-0.492887	-0.485805	1.19082	1.96055	-0.569933	-0.79678	1.37309	-0.516236	-0.288269	-0.754257	-0.308204	0.393505	0.000638386	-0.331374	-0.922342	-0.558771	1.88649	-0.531645	0.0684138	1.23931	0.83992	-0.60771	-1.62384	1.28728	-0.638292	0.908144	1.08633	-1.47402	0.118029	-1.4144	0.399784	0.371498	0.134722	-0.475855	1.07569	-0.692752	-2.75553	0.532951	1.37252	-1.25526	-0.605284	1.80855	-0.0157657	0.46895	0.529147	1.98422	-1.06538
Q9NYK5	MRPL39	0.289809	1.30011	0.0807645	-1.42757	-1.61319	0.720438	0.851235	0.443115	0.961038	-0.817881	-0.826773	-0.490617	-0.727071	-0.76785	0.26903	-0.491433	0.661333	1.66973	-0.0761826	1.65711	-0.448365	-0.73406	0.526199	1.16495	-0.924321	-1.14675	0.284999	0.580059	0.185304	-0.0987433	-1.84504	0.912589	0.0170386	0.197757	-0.326527	0.0400356	-0.796399	1.48931	0.388671	2.18052	-1.12414	-1.30233	1.73069	-0.506197	-0.988701	-0.733184	-0.682146	-0.667677
Q9NZ45	CISD1	0.168387	0.768314	0.929654	-1.32171	-1.58297	0.439671	0.591583	1.04332	0.291978	-0.897128	-0.505103	0.542075	0.510422	0.542602	0.705028	-2.14055	0.457061	-0.471804	-1.67864	-1.39836	0.557872	-0.105244	-0.1428	1.06487	0.784214	0.733626	0.157187	0.441425	0.225155	0.368727	-2.6556	0.421653	0.525675	0.665859	0.631717	0.580562	0.574649	0.443602	0.2035	-1.26579	0.382196	0.345126	-3.22627	0.208221	0.624463	0.445784	0.352484	0.412758
Q9NZA1	CLIC5	-1.22277	0.592091	0.322339	1.3025	-1.39923	-0.349322	0.879731	-1.63613	-0.291389	0.435844	1.3022	0.0284915	-0.29409	-0.0789056	-1.29343	2.64162	-0.774417	-0.116888	-1.38087	0.0882205	0.383234	-0.676939	-1.32729	1.0874	0.122754	1.72068	-0.242744	0.276891	0.433466	1.24887	-1.68496	0.521995	-0.4186	0.185417	-0.806376	-1.33054	1.08871	2.08465	-0.682292	1.43754	-0.678127	-0.582365	0.0322351	-0.137962	-0.597938	0.145455	-0.381438	1.11747
Q9NZJ6	COQ3	-0.0605472	0.251017	1.12026	1.10725	0.44891	-0.820145	-1.73879	0.419187	0.804754	-1.46215	-0.198658	0.457343	0.700197	1.09578	-0.257725	-1.27362	-0.0220784	-0.48437	-2.55678	0.356439	-0.03811	-0.433437	-0.284506	1.81408	0.673841	0.524443	0.25665	0.575002	-0.166385	-0.238698	0.393321	-2.25461	1.03757	0.780897	0.334327	0.035685	0.342304	0.290729	0.843302	0.334767	1.14723	1.31879	-2.39918	-0.0967191	-0.116284	-1.90591	0.146785	0.714481
Q9P032	NDUFAF4	0.262829	1.23811	0.70761	-0.416154	-2.18	0.189189	0.315903	-0.00809427	1.24689	-0.925814	-0.441692	-0.221926	0.908819	0.708518	0.410653	0.233393	0.396763	-2.54208	-1.65237	-1.15528	1.19083	0.757771	-0.465028	0.00530769	0.0207524	1.21716	0.0963351	0.182194	0.0620527	0.450979	-2.24319	0.0406373	0.48902	1.21247	0.282498	0.428297	0.360137	-0.8098	-0.194883	-3.44684	0.25327	0.309662	1.42027	0.335406	0.848501	0.463326	1.42114	-0.152317
Q9P0J0	NDUFA13	0.24304	-0.816835	-0.726314	0.980802	1.81668	-1.13285	-0.163452	0.480567	0.721976	0.135534	-1.52377	0.172855	0.242354	0.277512	0.174625	-1.93791	0.00252158	1.30682	-0.615591	0.0608599	-0.0148178	-1.02869	1.36255	-1.01404	1.54454	-0.262241	0.51962	-0.233439	1.23431	0.501243	-1.71483	0.548446	-0.0639431	-0.677291	-0.140254	-0.862734	0.803058	-0.70105	-1.15613	-2.30891	0.20538	1.52766	0.672492	1.2997	0.384874	0.219451	0.615515	0.438185
Q9P0J1	PDP1	-1.19557	0.386804	0.861303	0.421564	-1.89369	0.674431	0.919218	-1.35924	1.17079	-0.0187358	0.12143	-0.353932	-0.783341	-0.170626	-0.410773	2.31509	-0.221106	-0.406952	-0.925342	0.117194	-0.294999	-0.380881	-0.841104	1.70427	-0.769171	1.38198	-0.172493	-0.204404	-1.11787	-0.358238	2.50872	-0.640291	-0.0436903	0.178952	0.0993095	0.704747	-0.0142486	-0.511843	0.197673	1.83974	-0.124163	0.272646	-3.13051	0.0044281	0.452262	0.218374	0.652988	0.438021
Q9P2R7	SUCLA2	0.615706	0.488363	0.562856	-0.769163	-2.18129	0.49441	0.87068	0.224936	-1.59927	1.06811	0.155187	0.402466	0.431061	0.495818	0.493486	-2.15737	0.472863	0.136059	-0.904362	-1.62784	1.53377	1.03464	0.140775	0.618768	-0.298608	-0.542147	0.00230653	-0.00153752	0.38416	-0.37376	-2.10121	0.983411	0.756865	0.490867	0.467349	0.825673	0.249471	-1.55161	0.646842	-1.39777	0.600103	0.904899	-2.06597	0.411375	0.398457	0.50469	0.254862	0.654229
Q9UBQ7	GRHPR	1.05748	1.81601	-1.14593	-0.55133	0.023786	-0.682834	-0.24076	-0.443418	1.17222	-1.23165	0.14026	-0.0755242	0.816341	0.429747	-1.75669	-0.405592	0.221132	0.895254	-1.54114	-0.276502	-0.402441	-1.02649	-0.191193	1.86527	1.54448	0.0773005	0.610419	1.00225	-2.02805	-0.222002	-0.29761	1.22406	0.534596	-0.527161	-0.220086	0.084592	0.683627	-0.868432	-1.21222	-2.56973	0.246878	0.831577	1.12192	0.512363	1.24575	0.247743	0.127973	0.58703
Q9UDW1	UQCR10	0.678959	0.198107	-0.877212	1.11411	0.965197	-1.83814	-0.238776	0.701536	-1.05295	0.715635	-0.446829	0.769127	0.661115	0.664025	-0.211454	-2.23538	0.611101	-0.100819	-0.999735	-0.00890055	0.586708	-0.470265	-1.42436	-0.0143874	0.38405	1.87692	0.472285	0.188151	0.340052	0.724031	-2.52626	0.912498	0.197515	-0.0399686	-2.48526	-0.584819	-0.409974	-0.206005	-0.972625	-0.0114393	0.475859	1.47274	0.213389	0.298465	0.431792	1.61135	-0.59706	0.286267
Q9UFN0	NIPSNAP3A	-0.491889	1.03656	0.45978	0.928509	-1.9559	0.0638152	0.0841666	0.435809	-0.7605	-1.27309	1.35799	-0.494596	0.194093	1.13454	-0.592545	1.5709	-0.0776605	-1.55607	0.0218529	-0.645226	1.30152	-0.5295	1.47004	-0.196001	0.249498	-1.63263	0.143758	0.695817	-1.72293	-0.268898	-1.00516	0.810301	0.301279	1.23076	0.874436	0.784172	0.637665	1.15595	-0.131285	-1.91725	-0.900399	-0.428209	-1.34383	-0.068646	0.653868	0.783441	-1.06231	-0.793177
Q9UI09	NDUFA12	-0.223714	-0.631809	-0.240408	-0.59817	2.40743	-0.196973	-0.280108	0.818129	-0.180328	0.0945311	-1.06054	0.778751	0.787596	-0.966118	0.61868	-0.503044	0.388831	-0.9539	0.370067	0.335758	-1.25094	-0.633409	1.63392	0.486422	0.0559066	-0.9555	0.520747	-0.215134	-0.889006	-1.34713	3.18192	-0.542208	0.176519	-0.607552	-1.50443	-0.507317	-0.696671	-0.982012	-0.103962	1.07095	-0.121374	0.0466681	3.01202	0.490498	-0.23654	-0.394472	-0.379712	-0.648819
Q9UII2	ATP5IF1	0.446492	0.439449	0.726955	0.181533	-2.60034	0.271741	0.662701	0.926745	-0.973397	0.761512	-0.832013	0.0455903	-0.126551	-0.424206	0.195677	-1.44688	0.202682	1.65602	-1.32116	0.941583	1.2926	0.962696	0.0500472	-0.895714	-0.735019	-0.375624	-0.226599	0.847583	0.0253066	-0.497131	-2.21526	0.697235	0.666016	0.849177	0.682868	0.413301	0.536436	-1.67208	0.828191	-0.880487	0.859697	0.293988	-2.58191	0.397233	0.80724	0.293225	0.233389	0.958848
Q9UIJ7	AK3	0.513471	-1.61675	-0.700896	-0.835173	1.95205	0.770594	0.141095	-0.685569	1.3587	-0.28139	-0.626214	0.261153	-0.0136369	0.784158	0.739394	-1.86409	-0.264426	0.450829	-0.0926338	-0.733729	-1.50597	-1.47988	1.14372	1.53868	0.940151	0.236062	0.350274	-0.175881	0.500196	-0.11436	-1.33795	1.53885	0.657971	-1.23285	0.739558	0.162032	0.680314	1.56821	0.399354	0.697918	-0.0414773	-0.33485	-2.49355	0.51335	-0.779984	-1.12049	0.503293	0.771833
Q9UJZ1	STOML2	1.23401	-0.391529	-1.01278	0.980762	1.11959	-0.755983	-0.909458	0.984747	-0.273777	-1.53331	0.563767	0.484694	-0.866162	-0.197241	-0.960783	-0.296332	0.0538989	1.89563	0.0524594	-0.0990839	0.921714	-0.48379	-1.06916	1.48435	-1.9443	1.12822	0.00846983	0.789668	0.152932	0.0889842	-1.60167	0.393943	-0.604191	1.06055	-0.0216362	-0.210254	0.322454	-1.38568	0.661496	2.98019	-1.22383	0.0307914	0.073082	-0.167609	-0.943667	-0.0993702	0.405022	0.258367
Q9UKU7	ACAD8	0.348045	-0.540736	-0.166432	1.28605	-1.86543	0.358841	0.66787	-0.834925	-0.526257	1.46621	-0.147693	-0.117158	0.0948097	-0.0428949	0.226314	1.87	0.437824	-2.30413	-1.24292	0.186135	1.0844	-0.330838	1.03445	-1.10736	1.05606	-0.648082	0.277212	-0.254306	1.40068	0.261923	-1.6508	0.754095	-0.526171	-0.195342	0.544028	0.527671	0.943749	-1.65932	-0.257935	-1.91689	0.60925	0.363487	-1.18525	1.35907	0.189023	0.395353	0.301246	0.221677
Q9UMS0	NFU1	0.441724	-1.09732	-1.12366	1.51217	0.631471	-0.238419	-0.0961931	1.28561	-0.853588	-0.463707	-0.0939899	0.353792	0.120906	0.333124	0.450343	-2.28257	0.34137	0.923932	-1.64902	0.445311	0.273776	-0.745551	-0.15893	1.80825	-0.546651	0.475491	0.0999869	0.569958	0.500114	0.602377	-2.49641	0.244973	0.382429	0.293304	0.628559	0.744289	0.538612	0.191018	0.0926802	-1.30497	0.445924	0.593659	-3.20797	0.4501	0.575424	0.272738	0.311619	0.47094
Q9UQ90	SPG7	-1.0119	-0.743997	0.014468	0.28837	2.18454	-0.242145	-0.307595	0.26853	1.11548	-0.8028	-0.74807	-0.15844	-0.324835	0.293837	-0.696975	-0.288228	-0.653429	1.945	-1.49964	-1.45978	1.47409	-0.118564	0.200847	0.652325	-0.229663	0.9452	-0.731025	-0.366321	0.0654829	-0.0524296	2.68785	0.619292	-0.726836	-1.30767	-0.558037	-0.0263532	-1.16889	0.983007	0.92053	1.56293	-1.20967	-0.922993	2.1276	-0.61703	-0.729511	-0.339392	1.40688	0.494867
Q9Y230	RUVBL2	-0.0467195	1.59319	-0.853874	-1.90211	1.20897	0.0824414	0.0333095	-0.792315	-1.3028	0.663166	1.29021	0.70716	0.358863	0.428775	0.284638	-1.90558	0.958598	-0.603491	0.781359	1.63683	-0.121255	-1.08556	-0.492756	0.0790734	-1.44529	0.614289	-0.184002	0.495252	0.269455	0.984376	-1.8223	-0.0908646	-0.316843	0.872312	0.116636	0.418109	-0.194113	1.35526	0.27879	1.53242	-1.14916	-0.844715	-2.00226	-0.211574	-0.508867	1.12346	0.494983	0.936091
Q9Y237	PIN4	-0.297326	1.14532	0.704774	-1.32897	-1.56563	0.466528	1.09197	-0.116312	-1.49903	0.0818445	1.39622	-0.281358	-0.303786	-0.0652385	0.498644	-1.64248	0.664717	1.189	-0.856868	-0.992985	-0.718491	1.61989	-1.31949	1.26705	-0.0173678	1.04065	0.323325	0.390943	-0.0123974	1.00809	0.513572	-1.76349	-1.27058	0.973937	-0.0626672	1.08678	0.91066	0.0868105	-0.510306	-2.07717	0.201855	0.615964	-1.65415	1.35778	-0.171721	0.211976	0.705261	0.757888
Q9Y277	VDAC3	0.684534	-0.236611	0.86684	0.873252	-1.72445	-0.0134401	-0.314711	1.13569	-0.338303	0.0341723	-0.979466	-0.710328	-0.178568	-0.346747	0.25947	2.533	-0.367535	-1.07324	1.12162	0.406649	-0.515247	0.803658	-0.447528	-1.38513	1.11032	-1.11395	0.236426	-1.14272	-0.305899	-0.567327	2.87484	-0.15473	-0.0198215	-0.72855	-0.235698	-0.292441	-0.505235	0.135798	-0.0095025	1.87	-0.798433	-1.04276	2.46502	-0.216638	-0.541162	-0.819914	-0.287952	-1.14576
Q9Y291	MRPS33	0.223461	-0.84682	1.0159	-0.0592884	-1.69192	0.675679	0.966802	0.177415	-1.66341	1.00545	0.232034	-0.797834	-1.44322	-0.852437	0.20481	2.24717	0.284515	0.458709	2.05276	0.0456266	-0.792408	-1.0369	0.422979	0.310643	-0.698717	-0.270869	0.0382966	0.0905191	1.02609	-0.755169	2.02535	-1.91985	0.205254	-0.503996	-0.198529	-0.246592	-0.33133	1.89142	-0.945251	-0.387149	-0.97039	-1.17479	2.08933	0.130654	0.102625	0.0428118	0.110186	-0.784716
Q9Y2Q3	GSTK1	0.801275	0.756284	0.702595	-0.075005	-2.23969	0.214506	0.0319917	1.22962	-0.00757469	-0.848768	-0.57819	0.14602	-1.00474	0.463417	-0.322368	-0.946036	1.5127	0.255391	0.325386	-1.32918	1.06302	-0.0313054	0.819078	1.58981	-1.41513	-1.03228	0.139553	0.319569	-2.18658	-1.53246	1.39597	-0.30924	1.10323	1.27009	0.4968	0.731325	0.194667	-0.842524	0.228459	-1.33458	0.752504	0.331626	-2.13605	-0.235857	1.27373	0.700044	-0.814105	-1.21113
Q9Y2Q9	MRPS28	-0.0189544	0.185474	1.18231	-0.0447834	-2.10088	1.14242	-0.246293	1.01125	0.520809	-1.12865	-0.573546	0.319625	0.336066	0.562635	0.799361	-1.84566	0.756732	-0.771047	-1.8308	-0.33279	0.179519	1.03849	0.245057	1.37679	-1.6203	0.881881	0.106802	0.53409	0.528211	0.162302	-2.16504	-0.219136	0.74108	0.483459	0.625139	0.725982	0.339426	0.639712	0.0787666	-2.41522	0.273789	0.255283	-2.12991	0.493321	0.669252	0.563258	0.129096	-0.0666997
Q9Y2R9	MRPS7	0.537653	-1.01627	0.291353	0.415107	-1.56802	0.208276	1.18984	0.823399	-1.15636	0.878021	-0.672663	-0.783799	-0.857577	-0.902392	-0.1971	1.11569	-0.0564847	1.75295	1.3587	-1.77648	-0.863354	-0.534444	1.16518	0.627675	-0.645819	0.588053	0.346836	0.349252	0.72047	0.22622	-2.52698	0.264805	0.581195	0.404196	0.86268	1.08457	1.11371	-0.110321	-0.643804	-2.05297	-0.845313	-1.70234	0.998067	0.494797	0.302915	0.30041	0.160896	0.41879
Q9Y2Z9	COQ6	0.296935	-0.440676	-0.0314686	1.06815	1.64384	-0.919444	-1.38597	0.640028	0.854074	-1.14746	-0.581062	0.188578	0.173246	0.47341	-0.312482	-1.66743	0.0275075	1.29527	-1.24319	-1.063	-1.74522	0.46536	0.0639631	0.786061	1.34654	1.37584	0.656175	0.745748	0.110135	0.00935508	-1.04264	-1.60218	1.08251	0.223639	-0.222632	-0.104422	0.356607	1.00209	0.939443	1.32714	0.133305	0.449259	-2.91802	0.411465	-0.211529	-1.18092	0.641993	0.673081
Q9Y305	ACOT9	0.0641839	-0.280873	-0.716831	0.229086	2.14142	-0.608718	-0.651371	0.431655	0.854537	-0.0822824	-1.35221	-1.27056	-0.399042	-0.880028	0.627861	-0.193575	0.90378	1.32112	1.92174	0.191191	-0.546777	-1.16729	-0.464274	0.863183	0.168384	-0.960267	0.672952	0.0267683	0.878277	0.321955	1.69235	-0.375843	-1.51942	-1.53266	-1.27101	0.244651	-0.900304	1.13202	0.603018	2.21879	-1.13795	-1.09852	0.910934	-0.341909	-0.50402	0.134332	0.617808	0.155866
Q9Y371	SH3GLB1	-1.24521	0.285134	-0.733669	1.30857	1.24048	-0.0246182	-0.784387	0.815009	-0.962066	-0.940489	0.95123	0.797138	0.557024	-0.192898	-0.227949	-2.03179	0.293914	0.858579	0.211719	0.0699522	1.08126	-0.00431837	-2.19774	-0.674583	0.175631	1.22116	0.17635	0.614896	0.584781	0.154236	-2.45697	0.484998	0.0558358	0.593597	0.423282	0.774367	0.752584	-0.735021	0.352763	-1.57757	0.389242	0.398033	-2.65808	0.902478	0.450448	0.555722	0.535874	0.47401
Q9Y3D2	MSRB2	-0.294044	-0.203978	0.141278	1.6664	-1.19397	0.112243	-0.0570897	0.460418	0.598987	0.10157	-1.34551	-1.17222	-0.910468	-0.357311	-0.446793	1.59114	-0.134384	1.53099	0.0814585	-0.255078	-0.12062	0.218113	-0.423872	2.21789	-1.77871	0.0903232	0.371055	-0.632263	0.102157	-1.19153	2.83517	-0.929023	0.242605	-0.583131	-0.335463	-0.0781367	-1.02085	0.485758	-0.676042	1.66171	-0.842121	-0.00584078	2.5991	-0.33952	-1.04327	-0.374469	1.14529	-1.50629
Q9Y3D6	FIS1	0.0944158	-0.653463	0.596778	1.64408	-0.416395	-1.266	0.0891987	-1.50717	0.959053	-0.26814	0.678176	0.414775	-0.0884281	-0.147495	-0.0193032	-1.83543	0.518548	1.32776	-0.568038	0.117113	-0.00655108	0.115969	0.40822	0.881069	-2.44263	1.39402	-0.90721	-0.106283	0.562921	0.149587	-1.2921	1.2733	-0.72115	1.09078	-0.277474	0.544741	0.715776	-0.806884	0.834474	-0.285877	0.0675426	1.13239	-2.90401	0.519759	-0.462785	0.993429	0.492345	0.470993
Q9Y3D7	PAM16	-0.402209	0.00878274	0.343525	-1.90133	1.80428	-0.262489	0.56979	-0.870145	1.24135	-0.716149	0.338829	0.403111	-0.688345	0.0383365	-0.868693	2.33664	-0.338167	-0.779505	1.12586	0.763057	0.247167	-0.392651	-1.21864	0.19755	-1.75229	0.992515	0.471821	0.293515	-0.277248	0.314098	2.10453	-1.82629	-0.865128	-0.119188	-1.22374	-0.705224	-0.0325891	1.51748	-0.758503	1.66963	-0.397809	-0.218886	1.66847	-0.899176	-0.575765	-0.0749101	-1.26268	1.23159
Q9Y3D9	MRPS23	0.729088	0.4235	0.650018	-0.96068	-2.12814	0.67542	0.635442	0.233807	0.775007	0.367177	-1.5347	0.587988	0.316595	0.110044	0.566495	-2.40287	0.580571	0.635223	0.801677	0.393738	0.403816	-0.463385	1.38501	-0.718956	-0.114369	-1.81346	-0.420701	0.757609	0.467256	-0.133822	-2.29167	0.293741	0.526417	0.869055	0.511443	0.913665	0.566448	-0.636155	0.329649	-3.51738	0.399729	0.721285	-0.516684	0.442139	0.36565	0.584377	0.556487	-0.766941
Q9Y3E5	PTRH2	0.845456	0.314185	-0.406056	1.49882	-0.703122	-1.25822	-0.180575	-0.275672	0.954842	-1.47726	0.638601	0.157012	-1.38538	-0.420094	0.227479	2.5457	-0.550346	-0.536967	1.22223	0.847061	0.0133918	-0.481473	-1.62917	0.135693	-1.32619	1.19477	0.196177	0.827964	0.562574	0.0788798	-2.15803	0.199	0.102782	0.57217	-0.360157	-0.182893	0.119905	1.5074	-0.749548	2.2702	-1.2829	-0.788847	1.26224	-0.406073	-0.589673	-0.839583	-0.576872	-0.779359
Q9Y4W6	AFG3L2	-0.188145	1.10328	0.391584	-0.179081	-1.97884	0.446924	0.643468	0.0238651	-1.53739	-0.293958	1.47255	-0.0778479	-1.22413	-0.453385	-1.03821	2.21404	-0.62223	1.31232	-0.597649	0.991627	0.0117611	0.908881	-1.82766	1.40768	-0.92497	0.0468797	-0.214725	0.255146	-0.0862542	-0.375215	-1.35183	1.12178	0.319357	0.670414	-0.802235	0.285168	0.133219	-0.0353579	0.371484	2.58798	-2.09055	-0.804951	1.26888	-0.261339	-0.868033	0.23532	0.357692	0.481984
Q9Y512	SAMM50	-0.560841	0.195224	-1.3399	1.76206	0.687697	-0.0774102	-0.523394	-0.478089	-1.42862	0.398025	1.40665	0.168553	-0.0940747	-0.71966	0.086084	-1.10414	-0.0391383	1.84612	2.00815	0.620093	-0.122059	-0.307063	0.126499	-1.39916	-0.623547	-0.286982	-0.133617	0.0972187	-0.15033	-1.35102	-1.32892	1.74347	0.602472	0.652749	-1.40675	0.725692	-0.18907	-1.00659	2.08633	1.15355	-1.04688	0.613361	0.0236489	0.508706	-1.7328	0.208717	-0.413317	0.0641214
Q9Y676	MRPS18B	0.437527	0.612826	0.971401	-1.58109	-1.67914	0.765552	0.640148	-1.641	0.356434	1.02394	0.196167	0.36841	0.24942	0.552556	0.936986	-1.44628	0.929734	-1.44992	-1.05397	-1.20888	0.428366	1.08936	-0.697739	1.38489	-0.968534	0.994658	-0.33555	0.913571	0.861616	0.0889918	-2.38124	0.384912	0.527135	0.155016	-0.378345	-0.276781	-0.392381	0.0160653	-0.591157	1.79005	-0.584707	-0.617593	2.2971	-0.350843	-0.444969	-0.582071	0.52408	0.661101
Q9Y696	CLIC4	0.670321	1.79538	-0.382329	-0.0564946	-0.460059	-1.02189	-0.455705	0.0126232	-1.70192	0.797235	0.769465	0.844459	0.562336	0.546028	0.324651	-1.81299	0.774359	-0.992256	1.74954	0.123241	0.102832	0.672865	-0.419837	0.18981	-1.91848	-0.580174	0.17959	0.500149	0.422135	1.15642	-2.00226	0.418066	-0.611227	0.0309751	0.120432	0.445114	0.598564	0.242126	-0.0987008	-0.606256	0.157373	-0.283347	-3.08839	1.43311	0.126885	0.870121	0.00288211	0.786324
Q9Y6B6	SAR1B	0.542779	1.10524	-0.239209	0.479087	-2.07698	0.0045738	0.341667	-1.01986	-0.977566	0.619601	1.2573	-0.204918	-0.637337	-0.349087	-0.407228	2.60125	-0.397016	-0.502243	0.463917	1.35083	0.158789	-0.0703748	-1.58244	-1.14995	-0.0677327	0.888605	0.907929	-0.197217	-0.209733	0.901461	1.20342	-0.268002	-2.3174	0.101703	-0.97828	-0.264954	-0.214516	0.863291	0.227255	2.41221	-0.650173	-0.819688	1.3705	-0.234358	-0.975407	-0.738968	-0.46696	-0.727973
Q9Y6C9	MTCH2	0.616763	0.540489	0.909405	-0.730698	-2.2088	0.623521	0.322824	1.16318	0.0981629	-1.03428	-0.209517	0.605039	0.666609	0.714032	0.434327	-1.84754	0.707596	-1.04486	-0.989939	-0.606118	-0.0169734	1.38214	0.22795	-0.401764	1.30029	-0.95943	-0.344361	-0.274777	-0.536046	-0.49717	2.26361	-0.147829	-0.204932	-0.295409	0.493462	0.358698	0.336109	-0.00603278	-0.19676	-0.034001	0.380695	0.587786	-3.94695	0.588489	0.790997	0.757797	0.0390987	-0.737632
Q9Y6M9	NDUFB9	0.831838	-1.01173	1.42687	0.148104	-0.476817	-0.325972	-0.311054	-0.389363	0.924976	0.0038051	-0.929176	0.0342405	0.305766	1.04641	-1.43551	0.015312	-0.672762	0.856714	-1.32451	-1.23732	0.0796047	-0.509298	1.31454	0.359842	1.19317	0.184405	0.522498	-0.468675	-0.509226	0.177019	2.8708	-1.3835	0.695894	-1.53668	-1.39608	-0.906166	-0.77065	1.28385	-0.0866206	0.628096	0.279717	-0.444114	2.86129	-0.403014	0.386596	-1.31637	0.0330584	-0.321739
Q9Y6N5	SQOR	-0.451974	-0.200361	-0.57072	-0.296413	2.20726	-0.619208	-0.0625991	1.17374	0.51354	-1.27096	-0.436408	1.30216	0.846056	0.923049	-0.261634	-1.71252	-0.00764812	-0.998932	0.28827	1.50782	0.0361467	-0.585223	-0.826134	-1.24783	1.46849	-0.589307	0.00784281	0.637179	-0.906865	-0.211678	2.11682	-1.14237	-1.42365	0.945657	0.255489	-1.14683	0.261104	-0.613398	-0.759791	1.96224	-0.976757	-0.848446	-0.158292	0.135295	1.89249	-0.122514	-0.0736614	-0.990804
[truncated: 22 more columns]
