# Supplementary material for: Fibre-specific mitochondrial protein abundance is linked to resting and post-training mitochondrial content in the muscle of men
Source: Nat Commun. 2024 Sep 3;15:7677. doi: 10.1038/s41467-024-50632-2 (PMC11371815; doi:10.1038/s41467-024-50632-2)
Supplement: Supplementary file 14 — Source Data [file 41467_2024_50632_MOESM14_ESM.zip]

Archive with 32 entries (30 files):
- SourceData/
- __MACOSX/._SourceData
- SourceData/.DS_Store
- __MACOSX/SourceData/._.DS_Store
- SourceData/21-6-II_21-5-II.jpg
- __MACOSX/SourceData/._21-6-II_21-5-II.jpg
- SourceData/SuppData/
- __MACOSX/SourceData/._SuppData
- SourceData/21-6-I_21-5-I.jpg
- __MACOSX/SourceData/._21-6-I_21-5-I.jpg
- SourceData/SuppData/Supp Table 3_Fig 3_202311.xlsx
- __MACOSX/SourceData/SuppData/._Supp Table 3_Fig 3_202311.xlsx
- SourceData/SuppData/Supp Table 6_Fig 6_202311.xlsx
- __MACOSX/SourceData/SuppData/._Supp Table 6_Fig 6_202311.xlsx
- SourceData/SuppData/Supp Table 5_Fig 5_202311.xlsx
- __MACOSX/SourceData/SuppData/._Supp Table 5_Fig 5_202311.xlsx
- SourceData/SuppData/~$Supp Table 2_Fig 2_202311.xlsx
- __MACOSX/SourceData/SuppData/._~$Supp Table 2_Fig 2_202311.xlsx
- SourceData/SuppData/~$Supp Table 6_Fig 6_202311.xlsx
- __MACOSX/SourceData/SuppData/._~$Supp Table 6_Fig 6_202311.xlsx
- SourceData/SuppData/Supp Table 1_Fig 1_202311.xlsx
- __MACOSX/SourceData/SuppData/._Supp Table 1_Fig 1_202311.xlsx
- SourceData/SuppData/Supp Table 2_Fig 2_202311.xlsx
- __MACOSX/SourceData/SuppData/._Supp Table 2_Fig 2_202311.xlsx
- SourceData/SuppData/Supp Table 4_Fig 4_202311.xlsx
- __MACOSX/SourceData/SuppData/._Supp Table 4_Fig 4_202311.xlsx
- SourceData/SuppData/Supp Table 9_Supp Fig 1_Methods_202311.xlsx
- __MACOSX/SourceData/SuppData/._Supp Table 9_Supp Fig 1_Methods_202311.xlsx
- SourceData/SuppData/Supp Table 7_Fig 7_202311.xlsx
- __MACOSX/SourceData/SuppData/._Supp Table 7_Fig 7_202311.xlsx
- SourceData/SuppData/Supp Table 8_Supp Fig 2_Mito Non-Norm_202311.xlsx
- __MACOSX/SourceData/SuppData/._Supp Table 8_Supp Fig 2_Mito Non-Norm_202311.xlsx
